# Supplementary material for: Meta-proteomic analysis of protein expression distinctive to electricity-generating biofilm communities in air-cathode microbial fuel cells
Source: Biotechnol Biofuels. 2018 Apr 23;11:121. doi: 10.1186/s13068-018-1111-2 (PMC5913794; doi:10.1186/s13068-018-1111-2)
Supplement: Supplementary file 4 — Additional file 4. Table of 16S rRNA gene MiSeq OTUs. [file 13068_2018_1111_MOESM4_ESM.xlsx]

## Sheet: Sheet1
OTU ID#	Domain	Phylum	Class	Order	Family	Genus	Species	S1	S2	S3	E1	E2	E3	I1	I2	I3	M1	M2	M3
0	Bacteria	Bacteroidetes	Bacteroidia	Bacteroidales	Porphyromonadaceae	Dysgonomonas	Dysgonomonas sp	0	0	2	16	6	3	6	5	7	0	0	0
1	Bacteria	Unclassified	Unclassified	Unclassified	Unclassified	Unclassified	Unclassified	1	0	6	10	0	5	1	22	6	1	6	16
2	Bacteria	Proteobacteria	Unknown	Unknown	Unknown	Unknown	Unknown	0	0	0	0	0	0	0	0	0	2	0	0
3	Bacteria	Unclassified	Unclassified	Unclassified	Unclassified	Unclassified	Unclassified	1	0	1	6	2	6	40	151	61	128	17	207
4	Bacteria	Proteobacteria	Betaproteobacteria	Rhodocyclales	Unknown	Unknown	Unknown	6	4	16	15	1	22	41	38	16	4	19	15
5	Bacteria	Actinobacteria	Actinobacteria	Actinomycetales	Gordoniaceae	Gordonia	Unknown	0	0	0	47	0	1	9	172	1	2	5	13
6	Bacteria	Proteobacteria	Deltaproteobacteria	Syntrophobacterales	Syntrophaceae	Desulfomonile	Desulfomonile sp	0	0	0	0	0	0	0	2	0	1	0	4
7	Bacteria	Proteobacteria	Betaproteobacteria	Rhodocyclales	Rhodocyclaceae	Dechloromonas	Dechloromonas sp	8	0	2	1	0	5	8	5	10	1	8	3
8	Bacteria	Firmicutes	Negativicutes	Selenomonadales	Acidaminococcaceae	Phascolarctobacterium	Unknown	1	0	3	4	0	1	5	18	8	18	5	14
9	Bacteria	Bacteroidetes	Bacteroidia	Bacteroidales	Unclassified	Unclassified	Unclassified	0	0	1	1	0	0	0	0	0	0	0	0
10	No Hit	No Hit	No Hit	No Hit	No Hit	No Hit	No Hit	0	0	0	0	0	0	0	2	1	0	4	0
11	Bacteria	Firmicutes	Bacilli	Bacillales	Planococcaceae	Planomicrobium	Planomicrobium glaciei	0	0	0	0	0	0	3	8	3	0	2	3
12	Bacteria	Firmicutes	Clostridia	Unclassified	Unclassified	Unclassified	Unclassified	0	0	0	0	0	0	0	0	0	0	0	6
13	Bacteria	Unknown	Unknown	Unknown	Unknown	Unknown	Unknown	0	0	0	0	0	0	23	39	13	7	6	7
14	Bacteria	Unknown	Unknown	Unknown	Unknown	Unknown	Unknown	0	0	0	0	0	0	8	2	0	0	0	0
15	Bacteria	Firmicutes	Clostridia	Unclassified	Unclassified	Unclassified	Unclassified	0	0	0	0	0	0	0	2	1	0	0	1
16	Bacteria	Proteobacteria	Gammaproteobacteria	Pseudomonadales	Moraxellaceae	Acinetobacter	Unknown	0	0	1	1	0	0	0	5	2	0	0	0
17	Bacteria	Bacteroidetes	Bacteroidia	Bacteroidales	Porphyromonadaceae	Unknown	Unknown	0	0	0	0	0	0	3	3	2	0	0	0
18	Bacteria	Unknown	Unknown	Unknown	Unknown	Unknown	Unknown	0	0	0	0	0	2	1	25	4	0	0	0
19	Bacteria	Actinobacteria	Actinobacteria	Actinomycetales	Corynebacteriaceae	Corynebacterium	Unknown	0	3	2	0	0	0	1	7	0	0	4	49
20	Bacteria	Actinobacteria	Actinobacteria	Actinomycetales	Microbacteriaceae	Microbacterium	Microbacterium sp	0	0	0	0	0	0	0	0	3	0	0	0
21	Bacteria	Firmicutes	Clostridia	Clostridiales	Unclassified	Unclassified	Unclassified	0	0	0	0	0	0	1	1	0	0	1	0
22	Bacteria	Gemmatimonadetes	Gemmatimonadetes	Gemmatimonadales	Gemmatimonadaceae	Gemmatimonas	Gemmatimonas sp	0	0	0	0	0	0	3	0	1	0	2	1
23	Bacteria	Actinobacteria	Actinobacteria	Actinomycetales	Unknown	Unknown	Unknown	0	0	0	1	0	0	7	16	11	1	2	3
24	Bacteria	Synergistetes	Synergistia	Synergistales	Unknown	Unknown	Unknown	22	23	47	108	2	64	84	155	92	7	9	14
25	Bacteria	Proteobacteria	Deltaproteobacteria	Syntrophobacterales	Syntrophaceae	Syntrophus	Syntrophus sp	0	0	0	0	0	0	0	0	0	1	1	4
26	Bacteria	Proteobacteria	Betaproteobacteria	Burkholderiales	Comamonadaceae	Comamonas	Unknown	2	0	9	7	12	14	57	40	30	0	3	5
27	Bacteria	Proteobacteria	Alphaproteobacteria	Rhizobiales	Unknown	Unknown	Unknown	0	0	0	23	1	19	100	146	186	11	18	47
28	Bacteria	Proteobacteria	Betaproteobacteria	Burkholderiales	Comamonadaceae	Comamonas	Comamonas sp	2	1	5	9	1	20	65	156	75	3	10	24
29	Bacteria	Proteobacteria	Betaproteobacteria	Burkholderiales	Alcaligenaceae	Alcaligenes	Alcaligenes faecalis	0	0	0	0	0	0	2	1	4	1	0	0
30	Bacteria	Actinobacteria	Actinobacteria	Actinomycetales	Actinomycetaceae	Actinomyces	Actinomyces funkei	0	0	3	4	0	2	55	454	96	82	121	947
31	Bacteria	Spirochaetes	Spirochaetia	Spirochaetales	Spirochaetaceae	Sphaerochaeta	Sphaerochaeta sp	0	0	0	0	0	0	11	15	31	0	0	2
32	Bacteria	Firmicutes	Unknown	Unknown	Unknown	Unknown	Unknown	0	0	0	0	0	0	0	2	0	1	0	2
33	Bacteria	Unknown	Unknown	Unknown	Unknown	Unknown	Unknown	0	1	0	0	0	1	0	6	4	1	0	1
34	Bacteria	Proteobacteria	Gammaproteobacteria	Pseudomonadales	Pseudomonadaceae	Pseudomonas	Unknown	7	0	0	3	1	0	49	32	3	0	15	16
35	No Hit	No Hit	No Hit	No Hit	No Hit	No Hit	No Hit	2	1	0	1	0	1	0	4	5	1	0	0
36	Bacteria	Proteobacteria	Betaproteobacteria	Burkholderiales	Unknown	Unknown	Unknown	0	0	0	0	0	0	1	11	0	0	0	0
37	Bacteria	Actinobacteria	Actinobacteria	Actinomycetales	Cellulomonadaceae	Cellulomonas	Unknown	0	0	0	0	0	0	9	58	19	8	2	0
38	Bacteria	Firmicutes	Bacilli	Bacillales	Staphylococcaceae	Staphylococcus	Staphylococcus aureus	0	0	0	0	0	0	0	6	0	3	5	2
39	Bacteria	Firmicutes	Clostridia	Clostridiales	Clostridiales Family XI Incertae Sedis	Sedimentibacter	Sedimentibacter sp	0	2	0	0	0	1	8	6	11	1	0	0
40	Bacteria	Proteobacteria	Betaproteobacteria	Burkholderiales	Unknown	Unknown	Unknown	0	0	0	0	0	0	0	3	0	0	0	0
41	Bacteria	Proteobacteria	Alphaproteobacteria	Unknown	Unknown	Unknown	Unknown	0	1	0	15	0	8	221	240	55	0	6	8
42	Bacteria	Actinobacteria	Actinobacteria	Actinomycetales	Brevibacteriaceae	Brevibacterium	Unknown	0	0	0	0	0	0	0	1	4	0	2	4
43	Bacteria	Proteobacteria	Alphaproteobacteria	Sphingomonadales	Sphingomonadaceae	Sphingopyxis	Sphingopyxis sp	0	0	0	0	0	0	17	2	5	0	0	4
44	Bacteria	Spirochaetes	Unknown	Unknown	Unknown	Unknown	Unknown	0	0	0	0	0	3	0	5	8	3	9	32
45	Bacteria	Actinobacteria	Actinobacteria	Actinomycetales	Unknown	Unknown	Unknown	0	0	2	0	0	0	0	0	0	0	0	0
46	Bacteria	Proteobacteria	Gammaproteobacteria	Xanthomonadales	Xanthomonadaceae	Stenotrophomonas	Unknown	0	0	0	0	0	0	3	0	0	0	0	0
47	No Hit	No Hit	No Hit	No Hit	No Hit	No Hit	No Hit	0	0	0	6	1	9	6	24	29	18	0	26
48	Bacteria	Firmicutes	Clostridia	Clostridiales	Unknown	Unknown	Unknown	0	0	0	7	3	7	1	8	4	0	0	1
49	Bacteria	Firmicutes	Clostridia	Clostridiales	Clostridiaceae	Clostridium	Clostridium sp	0	4	0	0	0	1	24	23	26	10	7	10
50	Bacteria	Unclassified	Unclassified	Unclassified	Unclassified	Unclassified	Unclassified	0	0	0	0	0	0	0	6	3	3	27	30
51	Bacteria	Proteobacteria	Gammaproteobacteria	Alteromonadales	Shewanellaceae	Shewanella	Unknown	0	0	0	176	10	34	36	12	23	0	2	1
52	Bacteria	Firmicutes	Clostridia	Clostridiales	Unclassified	Unclassified	Unclassified	0	0	0	0	0	0	0	9	2	0	0	1
53	Bacteria	Actinobacteria	Actinobacteria	Actinomycetales	Micrococcaceae	Arthrobacter	Unknown	0	0	0	3	1	3	51	446	62	0	0	4
54	Bacteria	Firmicutes	Clostridia	Unknown	Unknown	Unknown	Unknown	0	0	0	1	0	2	0	1	1	0	0	0
55	Bacteria	Proteobacteria	Gammaproteobacteria	Pseudomonadales	Pseudomonadaceae	Pseudomonas	Pseudomonas sp	12	15	3	3	19	25	5	2	0	0	0	0
56	Bacteria	Firmicutes	Bacilli	Bacillales	Paenibacillaceae	Paenibacillus	Paenibacillus sp	0	0	0	0	0	0	2	5	0	0	1	0
57	Bacteria	Actinobacteria	Actinobacteria	Actinomycetales	Unclassified	Unclassified	Unclassified	0	0	0	0	0	0	2	5	0	0	0	0
58	Bacteria	Unknown	Unknown	Unknown	Unknown	Unknown	Unknown	0	0	0	0	0	0	0	10	3	0	0	0
59	Bacteria	Unknown	Unknown	Unknown	Unknown	Unknown	Unknown	17	38	95	59	5	60	143	552	448	138	131	97
60	Bacteria	Actinobacteria	Unknown	Unknown	Unknown	Unknown	Unknown	2	0	1	0	0	0	2	1	0	6	0	1
61	Bacteria	Proteobacteria	Deltaproteobacteria	Unknown	Unknown	Unknown	Unknown	2	0	1	1	0	1	70	9	90	45	37	10
62	Bacteria	Unknown	Unknown	Unknown	Unknown	Unknown	Unknown	0	0	0	0	0	0	0	6	8	1	1	10
63	Bacteria	Actinobacteria	Actinobacteria	Actinomycetales	Brevibacteriaceae	Brevibacterium	Unknown	0	0	2	0	0	0	4	133	2	1	0	6
64	No Hit	No Hit	No Hit	No Hit	No Hit	No Hit	No Hit	0	0	0	0	0	0	0	0	2	0	0	1
65	No Hit	No Hit	No Hit	No Hit	No Hit	No Hit	No Hit	0	0	0	2	0	0	0	0	1	3	1	2
66	Bacteria	Bacteroidetes	Bacteroidia	Bacteroidales	Porphyromonadaceae	Dysgonomonas	Dysgonomonas sp	0	0	0	0	0	0	0	0	0	9	0	0
67	Bacteria	Unclassified	Unclassified	Unclassified	Unclassified	Unclassified	Unclassified	3	0	6	11	3	9	2	6	0	0	0	0
68	Bacteria	Proteobacteria	Betaproteobacteria	Burkholderiales	Comamonadaceae	Comamonas	Unknown	410	167	631	63	8	29	145	115	49	7	3	29
69	Bacteria	Bacteroidetes	Bacteroidia	Bacteroidales	Unclassified	Unclassified	Unclassified	1	0	2	0	0	5	0	1	11	4	3	6
70	Bacteria	Unknown	Unknown	Unknown	Unknown	Unknown	Unknown	0	0	0	1	0	0	9	8	9	8	12	3
71	Bacteria	Proteobacteria	Betaproteobacteria	Nitrosomonadales	Nitrosomonadaceae	Nitrosomonas	Nitrosomonas sp	0	0	0	0	0	2	2	0	0	0	0	0
72	Bacteria	Firmicutes	Clostridia	Clostridiales	Eubacteriaceae	Eubacterium	Eubacterium sp	0	0	0	0	0	1	0	5	1	0	0	0
73	No Hit	No Hit	No Hit	No Hit	No Hit	No Hit	No Hit	0	0	0	1	0	3	1	2	2	0	0	0
74	No Hit	No Hit	No Hit	No Hit	No Hit	No Hit	No Hit	0	0	2	0	0	0	0	1	2	1	0	0
75	No Hit	No Hit	No Hit	No Hit	No Hit	No Hit	No Hit	0	0	0	3	0	1	1	0	0	0	0	0
76	Bacteria	Proteobacteria	Alphaproteobacteria	Rhizobiales	Unknown	Unknown	Unknown	0	0	0	2	0	1	15	6	3	0	0	0
77	Bacteria	Firmicutes	Clostridia	Clostridiales	Clostridiaceae	Clostridium	Clostridium sp	0	0	0	0	0	0	0	21	0	0	0	1
78	Bacteria	Bacteroidetes	Flavobacteriia	Flavobacteriales	Flavobacteriaceae	Flavobacterium	Unknown	37	28	103	621	274	1400	2012	1412	380	38	33	18
79	Bacteria	Proteobacteria	Deltaproteobacteria	Desulfuromonadales	Unclassified	Unclassified	Unclassified	0	0	0	0	0	3	4	28	20	337	263	5
80	Bacteria	Spirochaetes	Spirochaetia	Unclassified	Unclassified	Unclassified	Unclassified	0	0	0	0	0	7	6	7	5	2	4	6
81	Bacteria	Proteobacteria	Alphaproteobacteria	Unclassified	Unclassified	Candidatus Pelagibacter	Candidatus Pelagibacter sp	2	0	1	0	0	0	1	0	0	0	0	0
82	Bacteria	Bacteroidetes	Sphingobacteriia	Sphingobacteriales	Chitinophagaceae	Terrimonas	Terrimonas sp	0	0	0	0	0	2	2	11	4	0	2	1
83	Bacteria	Firmicutes	Bacilli	Bacillales	Bacillaceae	Bacillus	Bacillus sp	0	0	0	0	0	0	0	6	0	0	0	0
84	Bacteria	Firmicutes	Clostridia	Clostridiales	Unknown	Unknown	Unknown	0	0	0	0	0	0	0	3	1	0	3	3
85	Bacteria	Bacteroidetes	Bacteroidia	Bacteroidales	Porphyromonadaceae	Parabacteroides	Unknown	0	0	0	1	0	1	1	6	0	6	0	4
86	Bacteria	Proteobacteria	Deltaproteobacteria	Desulfovibrionales	Desulfovibrionaceae	Desulfovibrio	Desulfovibrio simplex	0	0	4	0	0	0	0	1	0	0	0	2
87	Bacteria	Firmicutes	Clostridia	Clostridiales	Unknown	Unknown	Unknown	0	0	0	0	0	0	2	2	0	1	3	1
88	Bacteria	Firmicutes	Clostridia	Clostridiales	Syntrophomonadaceae	Pelospora	Pelospora sp	0	0	0	0	0	0	0	3	0	4	9	9
89	No Hit	No Hit	No Hit	No Hit	No Hit	No Hit	No Hit	0	0	0	0	0	0	0	2	7	0	0	2
90	Bacteria	Proteobacteria	Betaproteobacteria	Burkholderiales	Unknown	Unknown	Unknown	0	0	0	0	0	0	0	2	0	0	0	0
91	Bacteria	Firmicutes	Clostridia	Clostridiales	Clostridiaceae	Clostridium	Clostridium sp	1	0	0	0	0	0	15	15	19	12	0	6
92	No Hit	No Hit	No Hit	No Hit	No Hit	No Hit	No Hit	0	0	0	2	0	0	0	1	0	0	0	3
93	Bacteria	Firmicutes	Clostridia	Clostridiales	Unclassified	Unclassified	Unclassified	0	0	0	0	0	0	0	6	0	0	0	0
94	Bacteria	Actinobacteria	Actinobacteria	Coriobacteriales	Coriobacteriaceae	Gordonibacter	Gordonibacter pamelaeae	0	0	0	0	0	0	0	0	2	2	0	0
95	Bacteria	Proteobacteria	Deltaproteobacteria	Desulfovibrionales	Desulfovibrionaceae	Desulfovibrio	Desulfovibrio sp	0	1	1	8	0	3	3	23	14	13	22	97
96	Bacteria	Proteobacteria	Gammaproteobacteria	Pseudomonadales	Pseudomonadaceae	Pseudomonas	Pseudomonas sp	7470	2658	1151	3814	8478	10988	6318	4137	2688	69	73	132
97	Bacteria	Proteobacteria	Alphaproteobacteria	Unknown	Unknown	Unknown	Unknown	1	5	2	8	0	1	7	13	6	26	16	168
98	No Hit	No Hit	No Hit	No Hit	No Hit	No Hit	No Hit	0	0	0	0	0	0	0	1	0	0	2	0
99	Bacteria	Firmicutes	Clostridia	Clostridiales	Unclassified	Unclassified	Unclassified	0	0	0	0	0	0	0	4	0	0	0	0
100	Bacteria	Actinobacteria	Actinobacteria	Actinomycetales	Propionibacteriaceae	Propionibacterium	Propionibacterium sp	0	0	0	0	0	0	0	25	6	0	0	1
101	Bacteria	Proteobacteria	Deltaproteobacteria	Desulfovibrionales	Desulfovibrionaceae	Desulfovibrio	Desulfovibrio magneticus	1	0	0	0	0	0	1	2	0	0	0	2
102	No Hit	No Hit	No Hit	No Hit	No Hit	No Hit	No Hit	0	0	0	0	0	0	0	6	4	0	0	0
103	Bacteria	Lentisphaerae	Lentisphaeria	Victivallales	Victivallaceae	Victivallis	Victivallis vadensis	0	0	0	4	1	0	0	0	0	0	1	0
104	Bacteria	Firmicutes	Clostridia	Clostridiales	Lachnospiraceae	Lachnoclostridium	Clostridium hathewayi	0	0	2	7	0	1	0	1	0	0	0	0
105	Bacteria	Proteobacteria	Alphaproteobacteria	Rhizobiales	Brucellaceae	Ochrobactrum	Unknown	0	0	0	0	0	0	0	3	0	0	0	0
106	Bacteria	Actinobacteria	Actinobacteria	Actinomycetales	Unknown	Unknown	Unknown	0	0	0	0	0	0	0	8	0	2	0	0
107	Bacteria	Firmicutes	Clostridia	Clostridiales	Unclassified	Unclassified	Unclassified	0	0	2	1	0	2	4	19	24	3	4	0
108	Bacteria	Firmicutes	Clostridia	Unclassified	Unclassified	Unclassified	Unclassified	1	0	0	1	0	1	0	0	0	1	0	3
109	Bacteria	Firmicutes	Clostridia	Clostridiales	Unclassified	Unclassified	Unclassified	0	0	0	0	0	3	0	0	0	12	1	5
110	Bacteria	Actinobacteria	Actinobacteria	Actinomycetales	Dermabacteraceae	Brachybacterium	Brachybacterium sp	0	0	0	4	0	0	1	3	2	0	0	1
111	No Hit	No Hit	No Hit	No Hit	No Hit	No Hit	No Hit	0	0	0	0	0	0	0	1	1	0	1	0
112	Bacteria	Proteobacteria	Alphaproteobacteria	Rhizobiales	Brucellaceae	Unknown	Unknown	0	0	0	1	0	10	22	295	40	3	12	6
113	Bacteria	Firmicutes	Unknown	Unknown	Unknown	Unknown	Unknown	0	0	0	0	0	0	0	2	0	0	0	2
114	Bacteria	Actinobacteria	Actinobacteria	Unknown	Unknown	Unknown	Unknown	1	0	0	0	0	2	5	26	12	73	28	110
115	Bacteria	Firmicutes	Clostridia	Clostridiales	Clostridiaceae	Clostridium	Clostridium sp	0	0	0	2	1	6	47	232	94	18	18	12
116	Bacteria	Bacteroidetes	Sphingobacteriia	Sphingobacteriales	Unknown	Unknown	Unknown	0	3	1	0	1	3	2	48	9	2	2	6
117	Bacteria	Unclassified	Unclassified	Unclassified	Unclassified	Ruminobacillus	Ruminobacillus sp	0	0	1	2	1	3	11	79	37	19	13	33
118	Bacteria	Proteobacteria	Betaproteobacteria	Burkholderiales	Alcaligenaceae	Bordetella	Bordetella sp	0	0	2	11	8	6	17	145	7	0	0	0
119	Bacteria	Unknown	Unknown	Unknown	Unknown	Unknown	Unknown	5	0	0	0	0	4	2	18	15	2	0	0
120	Bacteria	Firmicutes	Unknown	Unknown	Unknown	Unknown	Unknown	0	0	0	0	0	0	0	1	0	0	5	1
121	Bacteria	Proteobacteria	Alphaproteobacteria	Rhizobiales	Unknown	Unknown	Unknown	2	1	0	3	0	0	26	15	10	9	1	6
122	Bacteria	Bacteroidetes	Flavobacteriia	Flavobacteriales	Flavobacteriaceae	Myroides	Unknown	0	0	0	4	0	0	0	9	2	0	0	0
123	Bacteria	Actinobacteria	Actinobacteria	Actinomycetales	Microbacteriaceae	Leucobacter	Leucobacter sp	1	0	0	17	7	22	26	198	20	2	6	9
124	Bacteria	Firmicutes	Clostridia	Clostridiales	Clostridiales Family XIII Incertae Sedis	Anaerovorax	Anaerovorax sp	0	0	0	5	0	5	0	0	0	0	0	0
125	Bacteria	Actinobacteria	Actinobacteria	Actinomycetales	Unknown	Unknown	Unknown	0	0	1	6	1	4	0	27	3	4	0	3
126	Bacteria	Proteobacteria	Unknown	Unknown	Unknown	Unknown	Unknown	2	3	7	17	0	11	19	87	18	9	3	0
127	Bacteria	Proteobacteria	Deltaproteobacteria	Desulfovibrionales	Desulfovibrionaceae	Desulfovibrio	Desulfovibrio sp	0	0	0	0	0	0	0	0	1	0	0	2
128	Bacteria	Unclassified	Unclassified	Unclassified	Unclassified	Unclassified	Unclassified	0	2	0	0	0	0	3	4	2	0	0	0
129	Bacteria	Firmicutes	Clostridia	Clostridiales	Unclassified	Unclassified	Unclassified	0	0	0	0	0	0	0	0	0	0	0	2
130	Bacteria	Proteobacteria	Betaproteobacteria	Burkholderiales	Unknown	Unknown	Unknown	22	95	70	92	20	39	175	195	101	81	16	22
131	No Hit	No Hit	No Hit	No Hit	No Hit	No Hit	No Hit	0	0	0	0	0	0	0	0	0	3	0	0
132	Bacteria	Proteobacteria	Gammaproteobacteria	Pseudomonadales	Moraxellaceae	Acinetobacter	Unknown	4020	2042	6252	12722	698	2782	614	6636	801	42	67	106
133	Bacteria	Actinobacteria	Actinobacteria	Actinomycetales	Microbacteriaceae	Leucobacter	Unknown	0	0	0	0	0	0	0	2	0	0	0	0
134	Bacteria	Actinobacteria	Actinobacteria	Actinomycetales	Propionibacteriaceae	Tessaracoccus	Tessaracoccus sp	0	0	0	0	0	0	2	15	0	0	0	0
135	Bacteria	Firmicutes	Bacilli	Lactobacillales	Enterococcaceae	Enterococcus	Unknown	0	0	0	0	0	0	0	4	0	0	0	0
136	Bacteria	Proteobacteria	Unknown	Unknown	Unknown	Unknown	Unknown	0	0	0	0	0	0	3	0	5	0	0	0
137	No Hit	No Hit	No Hit	No Hit	No Hit	No Hit	No Hit	0	0	0	0	0	0	0	2	1	0	1	0
138	Bacteria	Proteobacteria	Gammaproteobacteria	Pseudomonadales	Moraxellaceae	Acinetobacter	Acinetobacter sp	0	3	1	1	0	0	0	0	0	0	0	0
139	Bacteria	Proteobacteria	Alphaproteobacteria	Caulobacterales	Caulobacteraceae	Brevundimonas	Unknown	0	0	0	1	0	0	5	10	4	0	2	0
140	Bacteria	Actinobacteria	Actinobacteria	Coriobacteriales	Unclassified	Unclassified	Unclassified	0	0	0	0	0	0	0	0	0	3	0	0
141	Bacteria	Proteobacteria	Gammaproteobacteria	Pseudomonadales	Pseudomonadaceae	Pseudomonas	Unknown	0	0	0	0	2	0	0	0	0	0	0	0
142	Bacteria	Actinobacteria	Actinobacteria	Actinomycetales	Nocardioidaceae	Propionicimonas	Propionicimonas paludicola	0	0	0	0	0	0	3	2	1	0	0	0
143	Bacteria	Firmicutes	Clostridia	Unclassified	Unclassified	Unclassified	Unclassified	2	0	0	0	0	0	0	0	0	0	0	0
144	Bacteria	Proteobacteria	Deltaproteobacteria	Desulfovibrionales	Desulfovibrionaceae	Desulfovibrio	Desulfovibrio sp	0	0	0	0	0	0	0	1	0	0	3	0
145	Bacteria	Bacteroidetes	Bacteroidia	Bacteroidales	Bacteroidaceae	Bacteroides	Bacteroides sp	0	1	0	7	0	18	8	11	10	4	0	2
146	No Hit	No Hit	No Hit	No Hit	No Hit	No Hit	No Hit	0	0	0	0	0	1	0	1	1	0	0	0
147	Bacteria	Bacteroidetes	Bacteroidia	Bacteroidales	Unknown	Unknown	Unknown	0	3	9	14	0	2	24	51	58	51	62	48
148	Bacteria	Proteobacteria	Unknown	Unknown	Unknown	Unknown	Unknown	0	0	0	0	0	0	0	0	5	31	115	51
149	No Hit	No Hit	No Hit	No Hit	No Hit	No Hit	No Hit	0	1	6	0	0	0	8	20	32	31	60	49
150	Bacteria	Firmicutes	Clostridia	Clostridiales	Unclassified	Unclassified	Unclassified	0	0	1	0	0	0	0	1	0	0	0	0
151	Bacteria	Proteobacteria	Alphaproteobacteria	Rhizobiales	Unknown	Unknown	Unknown	0	0	0	0	0	0	0	1	2	1	0	0
152	Bacteria	Actinobacteria	Actinobacteria	Actinomycetales	Unknown	Unknown	Unknown	1	0	2	9	1	1	60	2029	301	11	5	38
153	Bacteria	Synergistetes	Synergistia	Synergistales	Unknown	Unknown	Unknown	0	0	0	0	0	0	0	0	1	0	5	1
154	Bacteria	Unknown	Unknown	Unknown	Unknown	Unknown	Unknown	42	113	459	66	2	57	286	515	1756	4990	2927	1161
155	Bacteria	Actinobacteria	Actinobacteria	Actinomycetales	Nocardioidaceae	Propionicimonas	Propionicimonas paludicola	0	0	0	0	0	1	0	14	2	3	0	5
156	Bacteria	Synergistetes	Synergistia	Synergistales	Synergistaceae	Synergistes	Synergistes sp	0	0	0	0	0	0	0	1	0	0	1	12
157	Bacteria	Proteobacteria	Gammaproteobacteria	Enterobacteriales	Enterobacteriaceae	Providencia	Unknown	0	0	0	0	0	0	0	7	0	0	0	0
158	Bacteria	Proteobacteria	Alphaproteobacteria	Rhizobiales	Unknown	Unknown	Unknown	0	0	0	0	0	0	0	0	3	0	0	0
159	No Hit	No Hit	No Hit	No Hit	No Hit	No Hit	No Hit	0	4	11	0	0	1	9	47	19	5	8	20
160	Bacteria	Firmicutes	Clostridia	Clostridiales	Unknown	Unknown	Unknown	0	0	4	2	0	13	0	0	1	0	0	3
161	Bacteria	Proteobacteria	Gammaproteobacteria	Enterobacteriales	Enterobacteriaceae	Morganella	Unknown	3	3	6	0	0	0	0	1	2	0	0	0
162	Bacteria	Proteobacteria	Betaproteobacteria	Burkholderiales	Comamonadaceae	Acidovorax	Acidovorax sp	2	4	9	10	6	28	19	49	6	2	2	4
163	Bacteria	Bacteroidetes	Bacteroidia	Bacteroidales	Porphyromonadaceae	Dysgonomonas	Dysgonomonas sp	0	0	0	0	0	0	4	1	0	0	0	0
164	Bacteria	Lentisphaerae	Lentisphaeria	Victivallales	Unclassified	Unclassified	Unclassified	0	0	0	0	0	0	0	0	0	0	2	0
165	Bacteria	Actinobacteria	Actinobacteria	Actinomycetales	Gordoniaceae	Gordonia	Unknown	0	0	0	70	0	5	244	1135	45	1	1	28
166	Bacteria	Proteobacteria	Alphaproteobacteria	Rhizobiales	Unknown	Unknown	Unknown	0	0	0	0	0	0	4	0	3	0	3	5
167	Bacteria	Bacteroidetes	Bacteroidia	Bacteroidales	Porphyromonadaceae	Dysgonomonas	Dysgonomonas sp	0	0	0	7	0	6	8	0	1	0	1	0
168	No Hit	No Hit	No Hit	No Hit	No Hit	No Hit	No Hit	0	0	0	1	0	0	1	3	4	3	0	1
169	Bacteria	Proteobacteria	Alphaproteobacteria	Rhodobacterales	Rhodobacteraceae	Paracoccus	Unknown	0	0	0	5	0	0	3	38	0	3	3	0
170	Bacteria	Proteobacteria	Alphaproteobacteria	Rhizobiales	Hyphomicrobiaceae	Unknown	Unknown	0	0	0	0	0	0	0	17	0	0	0	0
171	Bacteria	Firmicutes	Bacilli	Lactobacillales	Enterococcaceae	Enterococcus	Unknown	2	4	0	0	0	0	1	1	5	0	1	0
172	Bacteria	Firmicutes	Clostridia	Unknown	Unknown	Unknown	Unknown	0	0	4	0	0	0	0	4	0	1	0	2
173	Bacteria	Unknown	Unknown	Unknown	Unknown	Unknown	Unknown	0	0	0	0	0	0	27	99	38	21	179	280
174	Bacteria	Firmicutes	Clostridia	Clostridiales	Clostridiales Family XIII Incertae Sedis	Anaerovorax	Anaerovorax sp	3	2	0	7	0	7	10	76	12	9	13	13
175	No Hit	No Hit	No Hit	No Hit	No Hit	No Hit	No Hit	0	0	0	0	0	0	1	1	3	0	0	1
176	No Hit	No Hit	No Hit	No Hit	No Hit	No Hit	No Hit	0	2	0	0	0	0	0	0	0	0	0	0
177	Bacteria	Synergistetes	Synergistia	Synergistales	Synergistaceae	Unknown	Unknown	0	0	0	0	0	2	1	0	0	0	0	0
178	Bacteria	Proteobacteria	Gammaproteobacteria	Pseudomonadales	Pseudomonadaceae	Pseudomonas	Pseudomonas sp	34	336	101	18	27	81	38	25	40	0	0	1
179	Bacteria	Actinobacteria	Actinobacteria	Actinomycetales	Microbacteriaceae	Unknown	Unknown	0	0	0	0	0	0	0	10	0	0	0	0
180	Bacteria	Actinobacteria	Actinobacteria	Coriobacteriales	Unclassified	Unclassified	Unclassified	0	0	0	0	0	0	0	2	0	0	3	4
181	No Hit	No Hit	No Hit	No Hit	No Hit	No Hit	No Hit	0	0	0	2	0	0	0	0	0	0	0	0
182	Bacteria	Firmicutes	Clostridia	Clostridiales	Lachnospiraceae	Tyzzerella	Clostridium neopropionicum	0	1	0	0	0	0	0	4	6	0	0	0
183	Bacteria	Proteobacteria	Betaproteobacteria	Burkholderiales	Alcaligenaceae	Achromobacter	Unknown	2	6	4	28	6	4	312	323	54	9	4	16
184	Bacteria	Bacteroidetes	Bacteroidia	Bacteroidales	Porphyromonadaceae	Dysgonomonas	Dysgonomonas sp	3	0	0	6	3	4	1	5	2	0	10	8
185	Bacteria	Actinobacteria	Actinobacteria	Actinomycetales	Micrococcaceae	Micrococcus	Micrococcus luteus	0	0	0	0	0	0	0	4	0	0	0	0
186	Bacteria	Proteobacteria	Gammaproteobacteria	Pseudomonadales	Moraxellaceae	Acinetobacter	Unknown	0	0	0	3	0	0	0	0	0	0	0	0
187	Bacteria	Unknown	Unknown	Unknown	Unknown	Unknown	Unknown	0	0	0	0	0	0	0	6	8	0	0	1
188	Bacteria	Firmicutes	Clostridia	Clostridiales	Unknown	Unknown	Unknown	0	1	0	5	0	0	1	9	5	0	0	2
189	Bacteria	Proteobacteria	Epsilonproteobacteria	Campylobacterales	Campylobacteraceae	Arcobacter	Arcobacter butzleri	464	190	71	193	0	102	2	19	2	0	1	1
190	Bacteria	Unknown	Unknown	Unknown	Unknown	Unknown	Unknown	0	0	0	0	0	0	1	16	4	6	9	20
191	Bacteria	Firmicutes	Clostridia	Clostridiales	Clostridiales Family XI Incertae Sedis	Sedimentibacter	Sedimentibacter hydroxybenzoicus	0	0	0	0	0	0	0	0	0	0	3	0
192	No Hit	No Hit	No Hit	No Hit	No Hit	No Hit	No Hit	0	0	0	0	0	0	0	0	0	0	0	3
193	Bacteria	Actinobacteria	Unclassified	Unclassified	Unclassified	Unclassified	Unclassified	0	0	0	0	0	0	0	0	0	0	0	2
194	Bacteria	Actinobacteria	Actinobacteria	Actinomycetales	Gordoniaceae	Gordonia	Unknown	0	0	0	1	0	0	1	98	0	0	0	0
195	Bacteria	Bacteroidetes	Bacteroidia	Bacteroidales	Unknown	Unknown	Unknown	4	0	2	1	0	2	0	0	0	0	0	0
196	Bacteria	Proteobacteria	Deltaproteobacteria	Desulfuromonadales	Unclassified	Unclassified	Unclassified	0	0	0	0	0	0	0	0	0	7	52	4
197	Bacteria	Firmicutes	Clostridia	Clostridiales	Clostridiales Family XI Incertae Sedis	Dethiosulfatibacter	Dethiosulfatibacter sp	0	0	0	0	0	0	8	31	59	9	64	37
198	Bacteria	Proteobacteria	Betaproteobacteria	Rhodocyclales	Rhodocyclaceae	Thauera	Unknown	2	7	25	16	6	24	1199	3921	1080	98	187	107
199	Bacteria	Bacteroidetes	Bacteroidia	Bacteroidales	Porphyromonadaceae	Dysgonomonas	Dysgonomonas sp	6	1	6	15	1	9	25	16	9	7	2	2
200	Bacteria	Synergistetes	Synergistia	Synergistales	Unclassified	Unclassified	Unclassified	4	7	22	11	0	3	2	4	0	0	0	0
201	Bacteria	Proteobacteria	Gammaproteobacteria	Pseudomonadales	Pseudomonadaceae	Pseudomonas	Pseudomonas sp	1	0	0	0	0	4	2	0	0	0	0	0
202	Bacteria	Actinobacteria	Actinobacteria	Actinomycetales	Micrococcaceae	Arthrobacter	Unknown	0	0	0	1	0	0	20	20	11	1	0	5
203	No Hit	No Hit	No Hit	No Hit	No Hit	No Hit	No Hit	0	0	0	1	0	0	4	2	23	8	24	20
204	Bacteria	Synergistetes	Synergistia	Synergistales	Unknown	Unknown	Unknown	37	78	200	157	10	147	759	2225	2611	666	540	337
205	Bacteria	Actinobacteria	Actinobacteria	Actinomycetales	Microbacteriaceae	Unknown	Unknown	3	0	0	4	2	9	9	57	13	0	0	2
206	No Hit	No Hit	No Hit	No Hit	No Hit	No Hit	No Hit	0	0	1	1	0	2	9	5	14	11	10	3
207	No Hit	No Hit	No Hit	No Hit	No Hit	No Hit	No Hit	0	0	0	0	0	0	0	1	0	0	0	1
208	Bacteria	Firmicutes	Negativicutes	Selenomonadales	Acidaminococcaceae	Phascolarctobacterium	Phascolarctobacterium faecium	0	0	0	0	0	0	0	2	0	0	0	0
209	Bacteria	Proteobacteria	Alphaproteobacteria	Rhizobiales	Brucellaceae	Ochrobactrum	Ochrobactrum tritici	0	1	1	6	2	3	14	43	8	0	1	0
210	Bacteria	Proteobacteria	Betaproteobacteria	Burkholderiales	Comamonadaceae	Unknown	Unknown	2	9	11	8	4	9	5	46	10	4	9	4
211	Bacteria	Proteobacteria	Alphaproteobacteria	Rhizobiales	Unknown	Unknown	Unknown	0	0	0	0	0	0	6	4	0	0	0	0
212	Bacteria	Bacteroidetes	Sphingobacteriia	Sphingobacteriales	Sphingobacteriaceae	Sphingobacterium	Sphingobacterium mizutaii	0	0	3	5	7	11	24	128	5	1	0	0
213	Bacteria	Proteobacteria	Alphaproteobacteria	Rhizobiales	Rhizobiaceae	Rhizobium	Unknown	0	0	2	1	0	1	20	144	35	0	1	0
214	No Hit	No Hit	No Hit	No Hit	No Hit	No Hit	No Hit	0	0	0	0	0	0	0	2	0	0	0	0
215	Bacteria	Proteobacteria	Epsilonproteobacteria	Campylobacterales	Helicobacteraceae	Wolinella	Wolinella sp	0	0	1	0	0	0	2	3	1	0	0	0
216	Bacteria	Proteobacteria	Alphaproteobacteria	Rhizobiales	Brucellaceae	Ochrobactrum	Unknown	0	0	0	4	0	0	0	3	0	0	0	0
217	Bacteria	Spirochaetes	Spirochaetia	Unknown	Unknown	Unknown	Unknown	3	6	17	44	0	70	6	32	22	45	4	55
218	No Hit	No Hit	No Hit	No Hit	No Hit	No Hit	No Hit	0	0	2	0	0	0	0	2	0	0	1	1
219	Bacteria	Proteobacteria	Alphaproteobacteria	Rhizobiales	Unknown	Unknown	Unknown	0	0	1	21	12	11	2	25	5	0	0	0
220	Bacteria	Firmicutes	Bacilli	Lactobacillales	Enterococcaceae	Enterococcus	Enterococcus sp	0	0	0	14	0	1	3	20	19	0	1	18
221	Bacteria	Proteobacteria	Betaproteobacteria	Burkholderiales	Alcaligenaceae	Alcaligenes	Unknown	2	1	4	58	9	18	182	615	133	0	0	6
222	Bacteria	Actinobacteria	Actinobacteria	Actinomycetales	Microbacteriaceae	Unknown	Unknown	0	0	0	0	0	0	0	11	0	0	0	0
223	Bacteria	Unknown	Unknown	Unknown	Unknown	Unknown	Unknown	0	0	0	0	0	0	0	0	1	0	21	13
224	Bacteria	Bacteroidetes	Bacteroidia	Bacteroidales	Unknown	Unknown	Unknown	0	0	0	0	0	1	3	2	6	0	1	0
225	Bacteria	Proteobacteria	Alphaproteobacteria	Rhizobiales	Bradyrhizobiaceae	Unknown	Unknown	0	0	0	0	0	0	3	3	0	1	0	2
226	Bacteria	Firmicutes	Bacilli	Bacillales	Staphylococcaceae	Staphylococcus	Staphylococcus aureus	0	1	1	16	0	6	20	45	20	10	7	27
227	Bacteria	Firmicutes	Clostridia	Clostridiales	Peptostreptococcaceae	Peptoclostridium	Clostridium sticklandii	0	4	4	13	1	15	74	128	136	42	12	12
228	Bacteria	Proteobacteria	Unknown	Unknown	Unknown	Unknown	Unknown	0	0	0	0	0	0	0	0	0	0	3	2
229	Bacteria	Firmicutes	Bacilli	Lactobacillales	Enterococcaceae	Enterococcus	Unknown	0	0	1	0	0	1	18	26	35	0	0	1
230	Bacteria	Proteobacteria	Gammaproteobacteria	Pseudomonadales	Pseudomonadaceae	Pseudomonas	Pseudomonas sp	0	0	0	0	0	3	0	0	0	0	0	0
231	Bacteria	Proteobacteria	Alphaproteobacteria	Sphingomonadales	Erythrobacteraceae	Porphyrobacter	Unknown	0	0	0	0	0	0	4	1	0	0	0	2
232	Bacteria	Proteobacteria	Gammaproteobacteria	Pseudomonadales	Pseudomonadaceae	Pseudomonas	Unknown	7	2	5	16	2	9	43	36	20	0	0	0
233	Bacteria	Actinobacteria	Actinobacteria	Actinomycetales	Propionibacteriaceae	Tessaracoccus	Unknown	0	0	0	0	0	0	1	0	0	2	0	0
234	No Hit	No Hit	No Hit	No Hit	No Hit	No Hit	No Hit	0	0	0	0	0	0	0	0	0	2	0	0
235	No Hit	No Hit	No Hit	No Hit	No Hit	No Hit	No Hit	0	0	2	2	0	0	0	3	2	8	4	2
236	Bacteria	Actinobacteria	Actinobacteria	Actinomycetales	Nocardiaceae	Rhodococcus	Unknown	6	5	20	649	0	15	1662	1970	173	17	3	43
237	Bacteria	Actinobacteria	Actinobacteria	Actinomycetales	Microbacteriaceae	Leucobacter	Unknown	0	0	0	8	2	3	47	690	45	0	2	1
238	No Hit	No Hit	No Hit	No Hit	No Hit	No Hit	No Hit	0	0	0	2	0	0	0	2	3	0	0	0
239	Bacteria	Firmicutes	Clostridia	Clostridiales	Unknown	Unknown	Unknown	0	2	0	0	0	0	0	0	0	0	0	0
240	No Hit	No Hit	No Hit	No Hit	No Hit	No Hit	No Hit	0	0	0	19	0	5	34	15	30	7	2	6
241	Bacteria	Proteobacteria	Betaproteobacteria	Burkholderiales	Unknown	Unknown	Unknown	1	0	2	3	0	1	31	32	18	11	6	4
242	Bacteria	Firmicutes	Clostridia	Clostridiales	Clostridiales Family XI Incertae Sedis	Dethiosulfatibacter	Dethiosulfatibacter sp	0	0	0	0	0	0	0	0	0	0	0	3
243	Bacteria	Firmicutes	Clostridia	Clostridiales	Clostridiales Family XIII Incertae Sedis	Anaerovorax	Anaerovorax sp	0	0	0	0	0	0	0	0	0	0	0	6
244	Bacteria	Firmicutes	Clostridia	Clostridiales	Lachnospiraceae	Lachnoclostridium	Clostridium asparagiforme	0	0	0	3	0	0	0	0	0	0	0	0
245	No Hit	No Hit	No Hit	No Hit	No Hit	No Hit	No Hit	0	0	0	0	0	0	0	2	1	0	5	4
246	Bacteria	Actinobacteria	Actinobacteria	Actinomycetales	Unknown	Unknown	Unknown	0	0	1	2	0	2	1	24	8	0	0	3
247	Bacteria	Proteobacteria	Betaproteobacteria	Burkholderiales	Unclassified	Unclassified	Unclassified	0	0	0	0	0	0	2	0	0	0	0	0
248	Bacteria	Proteobacteria	Gammaproteobacteria	Xanthomonadales	Xanthomonadaceae	Unknown	Unknown	0	0	0	0	0	0	0	0	1	0	4	11
249	Bacteria	Firmicutes	Clostridia	Clostridiales	Unclassified	Unclassified	Unclassified	0	0	1	1	0	1	5	10	1	3	2	1
250	No Hit	No Hit	No Hit	No Hit	No Hit	No Hit	No Hit	0	0	1	0	0	0	0	4	0	0	0	0
251	Bacteria	Proteobacteria	Alphaproteobacteria	Rhizobiales	Rhizobiaceae	Unknown	Unknown	0	0	0	0	1	0	0	1	0	0	0	0
252	Bacteria	Actinobacteria	Actinobacteria	Actinomycetales	Microbacteriaceae	Microbacterium	Unknown	0	0	0	0	0	0	0	0	2	0	0	0
253	Bacteria	Unclassified	Unclassified	Unclassified	Unclassified	Unclassified	Unclassified	0	0	0	0	0	0	0	3	0	0	0	1
254	Bacteria	Firmicutes	Clostridia	Clostridiales	Clostridiaceae	Clostridium	Clostridium sp	0	0	0	0	0	0	1	0	17	24	34	32
255	Bacteria	Actinobacteria	Actinobacteria	Actinomycetales	Microbacteriaceae	Curtobacterium	Curtobacterium sp	0	0	0	0	0	0	1	23	7	0	11	22
256	Bacteria	Firmicutes	Unclassified	Unclassified	Unclassified	Unclassified	Unclassified	0	0	0	0	0	0	2	0	0	1	6	6
257	Bacteria	Firmicutes	Negativicutes	Selenomonadales	Acidaminococcaceae	Phascolarctobacterium	Unknown	0	1	0	0	0	0	1	5	4	1	5	2
258	No Hit	No Hit	No Hit	No Hit	No Hit	No Hit	No Hit	0	0	0	0	0	0	0	1	0	3	0	0
259	Bacteria	Unknown	Unknown	Unknown	Unknown	Unknown	Unknown	0	0	2	0	0	0	6	28	25	4	6	14
260	Bacteria	Proteobacteria	Betaproteobacteria	Burkholderiales	Unknown	Unknown	Unknown	1	0	0	0	0	0	1	0	3	4	4	1
261	Bacteria	Proteobacteria	Alphaproteobacteria	Rhodobacterales	Rhodobacteraceae	Paracoccus	Unknown	0	0	1	0	0	2	3	12	9	1	0	0
262	Bacteria	Proteobacteria	Alphaproteobacteria	Rhizobiales	Unknown	Unknown	Unknown	0	0	0	0	0	0	0	0	2	0	0	0
263	Bacteria	Proteobacteria	Deltaproteobacteria	Desulfuromonadales	Geobacteraceae	Geobacter	Geobacter sp	0	0	1	4	0	1	0	0	1	2	0	0
264	Bacteria	Proteobacteria	Alphaproteobacteria	Rhizobiales	Rhodobiaceae	Parvibaculum	Parvibaculum lavamentivorans	0	0	0	0	0	0	0	0	3	0	0	0
265	Bacteria	Firmicutes	Clostridia	Clostridiales	Unknown	Unknown	Unknown	0	0	0	0	0	0	0	0	0	0	0	2
266	Bacteria	Actinobacteria	Actinobacteria	Actinomycetales	Microbacteriaceae	Leucobacter	Unknown	0	0	0	0	0	0	0	3	0	0	0	0
267	Bacteria	Actinobacteria	Actinobacteria	Actinomycetales	Microbacteriaceae	Microbacterium	Microbacterium sp	0	0	0	0	0	0	0	4	0	0	0	0
268	No Hit	No Hit	No Hit	No Hit	No Hit	No Hit	No Hit	0	0	0	0	0	0	0	0	0	3	9	13
269	Bacteria	Actinobacteria	Actinobacteria	Actinomycetales	Propionibacteriaceae	Tessaracoccus	Tessaracoccus sp	0	0	0	0	0	0	0	27	9	0	0	1
270	Bacteria	Bacteroidetes	Bacteroidia	Bacteroidales	Unknown	Unknown	Unknown	0	0	0	0	0	0	0	9	0	0	7	9
271	Bacteria	Firmicutes	Unknown	Unknown	Unknown	Unknown	Unknown	0	2	0	1	0	2	1	0	0	4	7	3
272	Bacteria	Proteobacteria	Alphaproteobacteria	Unknown	Unknown	Unknown	Unknown	0	0	0	0	0	4	0	0	0	0	0	2
273	No Hit	No Hit	No Hit	No Hit	No Hit	No Hit	No Hit	0	0	2	0	0	0	9	7	3	0	0	0
274	Bacteria	Proteobacteria	Gammaproteobacteria	Enterobacteriales	Enterobacteriaceae	Unknown	Unknown	495	544	2256	103	0	7	16	274	150	1	14	30
275	Bacteria	Bacteroidetes	Unknown	Unknown	Unknown	Unknown	Unknown	0	0	0	0	0	1	3	6	0	1	3	0
276	Bacteria	Actinobacteria	Actinobacteria	Actinomycetales	Microbacteriaceae	Unknown	Unknown	0	0	0	1	0	2	12	5	3	0	1	0
277	Bacteria	Proteobacteria	Alphaproteobacteria	Rhizobiales	Bradyrhizobiaceae	Unknown	Unknown	0	0	0	0	0	0	0	2	1	0	2	0
278	Bacteria	Acidobacteria	Acidobacteriia	Acidobacteriales	Unclassified	Unclassified	Unclassified	0	0	0	0	0	0	0	0	0	0	2	0
279	Bacteria	Unclassified	Unclassified	Unclassified	Unclassified	Ruminobacillus	Unknown	0	0	0	7	0	24	41	171	138	40	30	66
280	No Hit	No Hit	No Hit	No Hit	No Hit	No Hit	No Hit	2	0	0	0	0	0	6	0	7	2	0	0
281	Bacteria	Actinobacteria	Actinobacteria	Actinomycetales	Nocardiaceae	Rhodococcus	Unknown	0	0	0	5	0	0	13	20	1	0	0	1
282	Bacteria	Proteobacteria	Epsilonproteobacteria	Campylobacterales	Campylobacteraceae	Arcobacter	Unknown	0	0	0	0	0	0	0	0	0	0	2	0
283	No Hit	No Hit	No Hit	No Hit	No Hit	No Hit	No Hit	0	0	0	0	0	0	0	3	1	3	1	1
284	Bacteria	Firmicutes	Unknown	Unknown	Unknown	Unknown	Unknown	0	0	1	0	0	0	1	2	4	0	0	1
285	Bacteria	Firmicutes	Bacilli	Bacillales	Staphylococcaceae	Staphylococcus	Staphylococcus aureus	0	0	0	0	0	0	0	1	0	0	0	6
286	Bacteria	Firmicutes	Clostridia	Clostridiales	Catabacteriaceae	Catabacter	Catabacter hongkongensis	0	0	2	0	0	0	0	0	0	0	0	2
287	Bacteria	Proteobacteria	Betaproteobacteria	Unknown	Unknown	Unknown	Unknown	0	0	2	0	0	0	5	1	6	20	22	63
288	Bacteria	Proteobacteria	Betaproteobacteria	Burkholderiales	Alcaligenaceae	Alcaligenes	Unknown	6	5	25	42	2	8	347	1980	191	33	22	34
289	Bacteria	Proteobacteria	Deltaproteobacteria	Unknown	Unknown	Unknown	Unknown	0	0	0	0	0	0	0	0	1	2	4	43
290	Bacteria	Proteobacteria	Alphaproteobacteria	Rhizobiales	Brucellaceae	Ochrobactrum	Unknown	0	0	0	0	0	0	14	17	5	2	0	1
291	Bacteria	Actinobacteria	Actinobacteria	Actinomycetales	Unknown	Unknown	Unknown	0	0	0	5	0	0	0	2	0	0	0	0
292	Bacteria	Bacteroidetes	Unclassified	Unclassified	Unclassified	Unclassified	Unclassified	0	5	0	0	0	0	11	18	6	7	8	7
293	Bacteria	Actinobacteria	Actinobacteria	Actinomycetales	Unknown	Unknown	Unknown	0	0	0	0	0	0	2	7	5	0	0	0
294	Bacteria	Bacteroidetes	Sphingobacteriia	Sphingobacteriales	Sphingobacteriaceae	Sphingobacterium	Unknown	0	0	0	0	0	0	0	2	0	0	0	0
295	Bacteria	Unknown	Unknown	Unknown	Unknown	Unknown	Unknown	0	0	3	0	0	12	13	80	6	8	9	10
296	Bacteria	Proteobacteria	Alphaproteobacteria	Caulobacterales	Caulobacteraceae	Brevundimonas	Unknown	1	0	4	15	7	14	185	833	202	24	8	15
297	No Hit	No Hit	No Hit	No Hit	No Hit	No Hit	No Hit	1	1	0	2	0	2	7	28	29	78	63	33
298	Bacteria	Proteobacteria	Gammaproteobacteria	Xanthomonadales	Xanthomonadaceae	Stenotrophomonas	Unknown	1	11	2	0	0	3	1	6	1	0	6	0
299	Bacteria	Bacteroidetes	Bacteroidia	Bacteroidales	Porphyromonadaceae	Dysgonomonas	Unknown	10	4	12	58	1	62	49	58	25	6	5	2
300	No Hit	No Hit	No Hit	No Hit	No Hit	No Hit	No Hit	0	0	2	2	0	0	2	2	0	2	5	7
301	No Hit	No Hit	No Hit	No Hit	No Hit	No Hit	No Hit	0	0	0	2	0	5	7	6	4	1	3	0
302	Bacteria	Actinobacteria	Actinobacteria	Actinomycetales	Unknown	Unknown	Unknown	0	0	0	0	0	0	0	6	0	0	0	0
303	Bacteria	Proteobacteria	Gammaproteobacteria	Pseudomonadales	Moraxellaceae	Acinetobacter	Unknown	0	2	11	12	0	6	2	10	7	0	0	1
304	Bacteria	Firmicutes	Clostridia	Clostridiales	Clostridiaceae	Clostridium	Clostridium sp	0	0	0	1	0	0	0	0	0	0	2	5
305	Bacteria	Actinobacteria	Actinobacteria	Actinomycetales	Gordoniaceae	Gordonia	Unknown	0	0	0	0	0	0	12	54	0	0	0	0
306	No Hit	No Hit	No Hit	No Hit	No Hit	No Hit	No Hit	0	0	2	0	0	0	1	8	3	0	0	6
307	Bacteria	Unknown	Unknown	Unknown	Unknown	Unknown	Unknown	0	0	0	0	0	0	3	4	3	27	43	103
308	Bacteria	Firmicutes	Clostridia	Clostridiales	Unclassified	Unclassified	Unclassified	1	0	1	3	0	9	6	20	22	7	3	3
309	Bacteria	Unknown	Unknown	Unknown	Unknown	Unknown	Unknown	0	7	14	39	2	63	148	330	153	61	58	85
310	Bacteria	Proteobacteria	Alphaproteobacteria	Rhizobiales	Bradyrhizobiaceae	Unknown	Unknown	0	0	0	6	2	12	79	95	31	3	0	1
311	Bacteria	Unknown	Unknown	Unknown	Unknown	Unknown	Unknown	0	0	0	0	0	0	0	3	3	8	0	2
312	Bacteria	Proteobacteria	Alphaproteobacteria	Caulobacterales	Caulobacteraceae	Brevundimonas	Unknown	0	0	0	0	0	0	3	5	0	0	8	0
313	Bacteria	Proteobacteria	Alphaproteobacteria	Unknown	Unknown	Unknown	Unknown	1	0	7	10	1	10	115	41	26	4	0	2
314	Bacteria	Bacteroidetes	Flavobacteriia	Flavobacteriales	Flavobacteriaceae	Myroides	Unknown	3	1	5	64	9	29	67	1446	61	7	3	7
315	Bacteria	Proteobacteria	Deltaproteobacteria	Desulfobacterales	Unclassified	Unclassified	Unclassified	0	0	0	0	0	0	2	6	0	0	3	14
316	Bacteria	Proteobacteria	Unknown	Unknown	Unknown	Unknown	Unknown	0	0	0	0	0	2	0	4	0	2	1	0
317	No Hit	No Hit	No Hit	No Hit	No Hit	No Hit	No Hit	0	0	1	0	0	8	0	10	4	3	4	0
318	Bacteria	Spirochaetes	Spirochaetia	Unclassified	Unclassified	Unclassified	Unclassified	0	0	0	0	0	5	2	3	2	0	0	1
319	Bacteria	Firmicutes	Bacilli	Bacillales	Bacillaceae	Lysinibacillus	Unknown	0	0	0	1	0	5	0	262	0	0	0	0
320	Bacteria	Bacteroidetes	Bacteroidia	Bacteroidales	Porphyromonadaceae	Dysgonomonas	Dysgonomonas sp	0	0	3	9	0	24	17	16	14	21	7	29
321	Bacteria	Firmicutes	Clostridia	Unknown	Unknown	Unknown	Unknown	0	0	1	0	0	1	15	5	5	0	0	0
322	Bacteria	Firmicutes	Clostridia	Clostridiales	Unclassified	Unclassified	Unclassified	2	1	0	0	0	0	0	14	3	4	10	8
323	Bacteria	Proteobacteria	Betaproteobacteria	Rhodocyclales	Rhodocyclaceae	Dechloromonas	Dechloromonas sp	0	0	0	0	0	0	0	0	0	0	17	0
324	Bacteria	Bacteroidetes	Bacteroidia	Bacteroidales	Unclassified	Unclassified	Unclassified	0	0	0	0	0	4	0	4	8	0	3	5
325	Bacteria	Bacteroidetes	Bacteroidia	Bacteroidales	Unknown	Unknown	Unknown	0	0	3	2	0	2	0	4	2	0	1	5
326	Bacteria	Proteobacteria	Alphaproteobacteria	Rhodobacterales	Rhodobacteraceae	Paracoccus	Unknown	0	0	2	0	1	2	28	75	5	0	6	14
327	Bacteria	Proteobacteria	Alphaproteobacteria	Rhizobiales	Unknown	Unknown	Unknown	0	0	0	7	2	10	17	52	18	0	0	0
328	Bacteria	Firmicutes	Clostridia	Clostridiales	Clostridiaceae	Clostridium	Clostridium sp	0	0	0	4	2	0	12	12	12	8	2	14
329	Bacteria	Proteobacteria	Gammaproteobacteria	Pseudomonadales	Pseudomonadaceae	Pseudomonas	Unknown	0	0	0	0	0	0	2	0	0	0	0	0
330	Bacteria	Actinobacteria	Actinobacteria	Actinomycetales	Unknown	Unknown	Unknown	0	0	0	0	0	0	4	3	2	0	0	0
331	Bacteria	Actinobacteria	Actinobacteria	Actinomycetales	Microbacteriaceae	Microbacterium	Unknown	0	0	0	7	0	0	12	85	33	2	0	0
332	Bacteria	Firmicutes	Clostridia	Clostridiales	Unclassified	Unclassified	Unclassified	0	0	1	0	0	0	1	0	0	0	3	0
333	Bacteria	Proteobacteria	Deltaproteobacteria	Desulfuromonadales	Geobacteraceae	Geobacter	Geobacter sp	12	3	12	209	0	85	2365	2154	4382	15912	16617	12707
334	Bacteria	Firmicutes	Clostridia	Unknown	Unknown	Unknown	Unknown	0	1	1	0	0	0	5	11	14	2	3	0
335	Bacteria	Proteobacteria	Betaproteobacteria	Burkholderiales	Burkholderiaceae	Unknown	Unknown	0	0	0	0	1	0	5	1	1	0	0	0
336	No Hit	No Hit	No Hit	No Hit	No Hit	No Hit	No Hit	0	0	1	0	0	0	4	49	9	3	2	5
337	Bacteria	Unknown	Unknown	Unknown	Unknown	Unknown	Unknown	0	0	1	0	0	0	17	15	56	8	4	1
338	Bacteria	Proteobacteria	Alphaproteobacteria	Rhizobiales	Unknown	Unknown	Unknown	0	0	1	4	0	2	53	41	72	10	3	7
339	Bacteria	Unclassified	Unclassified	Unclassified	Unclassified	Unclassified	Unclassified	0	0	2	0	0	0	0	4	0	2	1	0
340	Bacteria	Firmicutes	Unclassified	Unclassified	Unclassified	Unclassified	Unclassified	0	0	0	0	0	0	0	1	2	3	0	0
341	Bacteria	Actinobacteria	Actinobacteria	Actinomycetales	Microbacteriaceae	Leucobacter	Leucobacter sp	0	0	0	0	0	0	0	4	2	0	0	0
342	No Hit	No Hit	No Hit	No Hit	No Hit	No Hit	No Hit	2	0	4	0	0	6	10	53	10	0	1	3
343	Bacteria	Firmicutes	Clostridia	Clostridiales	Clostridiales Family XI Incertae Sedis	Sedimentibacter	Sedimentibacter sp	0	0	2	4	0	7	8	14	17	2	0	0
344	Bacteria	Synergistetes	Synergistia	Synergistales	Unclassified	Unclassified	Unclassified	0	2	2	0	0	3	4	7	1	3	2	1
345	Bacteria	Actinobacteria	Actinobacteria	Actinomycetales	Dermacoccaceae	Kytococcus	Unknown	0	0	0	0	0	0	0	0	2	0	0	0
346	Bacteria	Bacteroidetes	Bacteroidia	Bacteroidales	Bacteroidaceae	Bacteroides	Unknown	0	0	0	8	0	0	0	2	0	0	0	0
347	Bacteria	Actinobacteria	Actinobacteria	Unclassified	Unclassified	Unclassified	Unclassified	1	0	0	3	0	4	0	6	0	0	1	1
348	Bacteria	Bacteroidetes	Bacteroidia	Bacteroidales	Rikenellaceae	Alistipes	Alistipes indistinctus	0	1	0	0	0	3	0	0	0	0	0	0
349	Bacteria	Firmicutes	Clostridia	Clostridiales	Unclassified	Proteocatella	Frigovirgula sp	0	0	0	0	0	0	27	69	17	0	13	0
350	Bacteria	Firmicutes	Clostridia	Clostridiales	Clostridiales Family XIII Incertae Sedis	Anaerovorax	Anaerovorax sp	0	3	14	32	1	24	7	10	1	0	0	0
351	Bacteria	Actinobacteria	Unclassified	Unclassified	Unclassified	Unclassified	Unclassified	0	0	0	0	0	0	0	6	2	0	0	1
352	Bacteria	Proteobacteria	Gammaproteobacteria	Pseudomonadales	Pseudomonadaceae	Pseudomonas	Pseudomonas sp	37	79	24	17	59	54	10	12	12	0	0	0
353	Bacteria	Proteobacteria	Gammaproteobacteria	Vibrionales	Vibrionaceae	Vibrio	Vibrio sp	0	0	0	0	0	0	0	0	0	20	17	7
354	Bacteria	Proteobacteria	Alphaproteobacteria	Rhizobiales	Unknown	Unknown	Unknown	0	3	3	7	16	20	78	117	46	22	28	63
355	No Hit	No Hit	No Hit	No Hit	No Hit	No Hit	No Hit	0	0	0	1	0	0	0	0	0	0	2	0
356	Bacteria	Proteobacteria	Gammaproteobacteria	Pseudomonadales	Pseudomonadaceae	Pseudomonas	Pseudomonas sp	307	8942	5807	224	64	264	284	606	628	4	11	26
357	No Hit	No Hit	No Hit	No Hit	No Hit	No Hit	No Hit	0	0	0	3	0	0	0	0	0	0	0	0
358	Bacteria	Proteobacteria	Betaproteobacteria	Burkholderiales	Comamonadaceae	Unknown	Unknown	0	10	20	19	17	34	4	94	31	1	2	1
359	Bacteria	Proteobacteria	Betaproteobacteria	Burkholderiales	Oxalobacteraceae	Unknown	Unknown	1	0	3	2	0	0	0	0	0	4	0	0
360	Bacteria	Firmicutes	Clostridia	Clostridiales	Ruminococcaceae	Anaerofilum	Unknown	0	0	0	1	0	2	0	3	1	0	0	0
361	Bacteria	Elusimicrobia	Unclassified	Unclassified	Unclassified	Unclassified	Unclassified	0	0	1	0	0	2	0	2	0	0	0	0
362	Bacteria	Spirochaetes	Unclassified	Unclassified	Unclassified	Unclassified	Unclassified	0	0	0	0	0	1	0	8	0	3	2	0
363	Bacteria	Firmicutes	Unknown	Unknown	Unknown	Unknown	Unknown	0	0	0	0	0	0	0	5	0	0	0	0
364	Bacteria	Proteobacteria	Alphaproteobacteria	Rhizobiales	Unknown	Unknown	Unknown	0	0	0	0	0	0	1	1	6	2	0	0
365	Bacteria	Unknown	Unknown	Unknown	Unknown	Unknown	Unknown	0	0	0	4	0	4	5	22	20	1	7	2
366	Bacteria	Firmicutes	Clostridia	Clostridiales	Unknown	Unknown	Unknown	1	1	1	2	0	4	23	38	58	23	4	2
367	Bacteria	Proteobacteria	Alphaproteobacteria	Rhizobiales	Unknown	Unknown	Unknown	0	0	0	0	0	0	0	2	0	0	0	0
368	Bacteria	Synergistetes	Synergistia	Synergistales	Unclassified	Unclassified	Unclassified	5	0	15	8	0	4	1	2	1	0	0	0
369	Bacteria	Proteobacteria	Alphaproteobacteria	Rhizobiales	Unknown	Unknown	Unknown	1	0	1	29	11	20	123	808	130	21	20	44
370	No Hit	No Hit	No Hit	No Hit	No Hit	No Hit	No Hit	0	0	0	0	0	0	0	0	2	1	0	6
371	Bacteria	Firmicutes	Clostridia	Unclassified	Unclassified	Unclassified	Unclassified	0	2	2	0	0	0	3	20	6	1	8	3
372	Bacteria	Proteobacteria	Alphaproteobacteria	Sphingomonadales	Sphingomonadaceae	Unknown	Unknown	4	0	0	0	0	4	1	0	0	0	0	0
373	Bacteria	Firmicutes	Clostridia	Clostridiales	Oscillospiraceae	Oscillibacter	Oscillibacter sp	1	1	3	9	0	7	2	4	5	2	1	1
374	Bacteria	Actinobacteria	Actinobacteria	Actinomycetales	Gordoniaceae	Gordonia	Unknown	0	0	0	29	0	0	0	8	0	0	0	0
375	Bacteria	Firmicutes	Clostridia	Clostridiales	Clostridiales Family XIII Incertae Sedis	Anaerovorax	Anaerovorax sp	0	0	13	43	2	32	58	108	103	50	62	72
376	No Hit	No Hit	No Hit	No Hit	No Hit	No Hit	No Hit	0	0	0	0	0	0	0	0	0	0	2	0
377	Bacteria	Firmicutes	Clostridia	Unclassified	Unclassified	Unclassified	Unclassified	0	0	1	2	0	0	2	3	2	3	1	0
378	Bacteria	Proteobacteria	Gammaproteobacteria	Pseudomonadales	Moraxellaceae	Acinetobacter	Unknown	0	2	12	61	1	11	10	87	13	2	3	2
379	Bacteria	Actinobacteria	Actinobacteria	Actinomycetales	Microbacteriaceae	Leucobacter	Leucobacter chironomi	0	0	0	3	0	0	0	2	0	0	0	0
380	Bacteria	Proteobacteria	Alphaproteobacteria	Rhizobiales	Unknown	Unknown	Unknown	23	13	44	542	353	771	2038	4941	2057	130	51	78
381	Bacteria	Unknown	Unknown	Unknown	Unknown	Unknown	Unknown	0	0	1	9	7	6	94	80	46	7	0	1
382	Bacteria	Proteobacteria	Betaproteobacteria	Rhodocyclales	Rhodocyclaceae	Unknown	Unknown	0	0	0	2	0	0	0	0	0	0	0	0
383	Bacteria	Actinobacteria	Actinobacteria	Actinomycetales	Dermabacteraceae	Brachybacterium	Brachybacterium sp	0	0	0	0	0	0	0	0	3	0	0	0
384	Bacteria	Proteobacteria	Betaproteobacteria	Burkholderiales	Burkholderiaceae	Burkholderia	Burkholderia pseudomallei	0	0	0	0	0	0	0	2	0	0	0	0
385	Bacteria	Firmicutes	Clostridia	Clostridiales	Unknown	Unknown	Unknown	0	0	0	5	0	0	0	0	0	0	0	0
386	Bacteria	Proteobacteria	Gammaproteobacteria	Aeromonadales	Aeromonadaceae	Aeromonas	Unknown	22	24	133	21	0	3	24	5	1	0	0	0
387	Bacteria	Firmicutes	Clostridia	Clostridiales	Unknown	Unknown	Unknown	1	2	5	0	0	1	14	38	32	2	0	5
388	No Hit	No Hit	No Hit	No Hit	No Hit	No Hit	No Hit	0	0	0	0	0	0	1	0	1	2	0	2
389	Bacteria	Proteobacteria	Gammaproteobacteria	Xanthomonadales	Xanthomonadaceae	Stenotrophomonas	Unknown	3	8	12	36	28	109	350	383	117	1	1	2
390	No Hit	No Hit	No Hit	No Hit	No Hit	No Hit	No Hit	0	0	0	1	0	0	0	0	0	0	3	2
391	Bacteria	Firmicutes	Clostridia	Clostridiales	Clostridiaceae	Clostridium	Clostridium sp	5	19	33	127	15	177	426	601	1628	40	12	16
