# Supplementary material for: Meta-proteomic analysis of protein expression distinctive to electricity-generating biofilm communities in air-cathode microbial fuel cells
Source: Biotechnol Biofuels. 2018 Apr 23;11:121. doi: 10.1186/s13068-018-1111-2 (PMC5913794; doi:10.1186/s13068-018-1111-2)
Supplement: Supplementary file 5 — Additional file 5. Peptide sequences and confidence values for early and intermediate biofilm samples. [file 13068_2018_1111_MOESM5_ESM.xlsx]

## Sheet: E1
N	Accessions	Conf	Peptide Sequence
1	tr|Q8ED60|Q8ED60_SHEON	99	AAFVELELPVLDHLNVK
1	tr|Q8ED60|Q8ED60_SHEON	99	AGSACGFNHFDGTDYLPDQTK
1	tr|Q8ED60|Q8ED60_SHEON	99	APSLDDLLGEPATSYDYVTDTTLCQSLPADQQK
1	tr|Q8ED60|Q8ED60_SHEON	99	DAQQAAGNVLGTYGGDSAGDR
1	tr|Q8ED60|Q8ED60_SHEON	99	DGASAIYGSDAIGGVINIILK
1	tr|Q8ED60|Q8ED60_SHEON	99	FAVEGTYALEYTEQASPIAK
1	tr|Q8ED60|Q8ED60_SHEON	99	FNTTFSYAIDDFSTSLIAK
1	tr|Q8ED60|Q8ED60_SHEON	99	GADGTFSDPVYTGLQVPGK
1	tr|Q8ED60|Q8ED60_SHEON	99	GADGTFSDPVYTGLQVPGKDCPADR
1	tr|Q8ED60|Q8ED60_SHEON	99	GLYNPFVEGGNATQATLDTFLHTATR
1	tr|Q8ED60|Q8ED60_SHEON	99	IAPSATFGGDATNLNLIPMDAIER
1	tr|Q8ED60|Q8ED60_SHEON	99	ITDELEWFGQAIVMR
1	tr|Q8ED60|Q8ED60_SHEON	99	KATSNTTGTGLSWAALAPISLPGGDLGYAVGMEYQK
1	tr|Q8ED60|Q8ED60_SHEON	99	NLFDAMPAVNYSLGYPGYDTDTHNILGR
1	tr|Q8ED60|Q8ED60_SHEON	99	TDMESALPVTVLSAEDIAK
1	tr|Q8ED60|Q8ED60_SHEON	99	TGLSDVSAVLAQMPFNTAGSFISDAGSSASNHASSGMR
1	tr|Q8ED60|Q8ED60_SHEON	99	YDQYSLPDVGQLSNSVNVR
1	tr|Q8ED60|Q8ED60_SHEON	99	YIDSYDGETPQQQEVGTNK
1	tr|Q8ED60|Q8ED60_SHEON	96.11	SSSLVIIEHK
1	tr|Q8ED60|Q8ED60_SHEON	91.87	GNPACEDTQYLR
1	tr|Q8ED60|Q8ED60_SHEON	89.88	KTFDGLAFDAK
1	tr|Q8ED60|Q8ED60_SHEON	86.54	YEALDNLVLR
1	tr|Q8ED60|Q8ED60_SHEON	79.38	SITSSTALWTPNLYIAADNPLNPTFGTANASEVQAYHR
1	tr|Q8ED60|Q8ED60_SHEON	85.66	QFDPLEGGQRPHLTANWDEK
1	tr|Q8ED60|Q8ED60_SHEON	61.54	DSVFSNMTYR
1	tr|Q8ED60|Q8ED60_SHEON	59.93	TFDGLAFDAK
1	tr|Q8ED60|Q8ED60_SHEON	47.97	SALYAPEGTYRPVASRPIK
1	tr|Q8ED60|Q8ED60_SHEON	99	AAFVELELPVLDHLNVK
1	tr|Q8ED60|Q8ED60_SHEON	99	AAFVELELPVLDHLNVK
1	tr|Q8ED60|Q8ED60_SHEON	99	AAFVELELPVLDHLNVK
1	tr|Q8ED60|Q8ED60_SHEON	99	AAFVELELPVLDHLNVK
1	tr|Q8ED60|Q8ED60_SHEON	99	AAFVELELPVLDHLNVK
1	tr|Q8ED60|Q8ED60_SHEON	99	AAFVELELPVLDHLNVK
1	tr|Q8ED60|Q8ED60_SHEON	99	AAFVELELPVLDHLNVK
1	tr|Q8ED60|Q8ED60_SHEON	97.92	AAFVELELPVLDHLNVK
1	tr|Q8ED60|Q8ED60_SHEON	96.37	AAFVELELPVLDHLNVK
1	tr|Q8ED60|Q8ED60_SHEON	95.16	AAFVELELPVLDHLNVK
1	tr|Q8ED60|Q8ED60_SHEON	92.72	AAFVELELPVLDHLNVK
1	tr|Q8ED60|Q8ED60_SHEON	92.45	AAFVELELPVLDHLNVK
1	tr|Q8ED60|Q8ED60_SHEON	91.99	AAFVELELPVLDHLNVK
1	tr|Q8ED60|Q8ED60_SHEON	85.33	AAFVELELPVLDHLNVK
1	tr|Q8ED60|Q8ED60_SHEON	84.77	AAFVELELPVLDHLNVK
1	tr|Q8ED60|Q8ED60_SHEON	84.77	AAFVELELPVLDHLNVK
1	tr|Q8ED60|Q8ED60_SHEON	79.23	AAFVELELPVLDHLNVK
1	tr|Q8ED60|Q8ED60_SHEON	78.83	AAFVELELPVLDHLNVK
1	tr|Q8ED60|Q8ED60_SHEON	77.86	AAFVELELPVLDHLNVK
1	tr|Q8ED60|Q8ED60_SHEON	72.58	AAFVELELPVLDHLNVK
1	tr|Q8ED60|Q8ED60_SHEON	71.35	AAFVELELPVLDHLNVK
1	tr|Q8ED60|Q8ED60_SHEON	70.03	AAFVELELPVLDHLNVK
1	tr|Q8ED60|Q8ED60_SHEON	63.28	AAFVELELPVLDHLNVK
1	tr|Q8ED60|Q8ED60_SHEON	60.1	AAFVELELPVLDHLNVK
1	tr|Q8ED60|Q8ED60_SHEON	58.13	AAFVELELPVLDHLNVK
1	tr|Q8ED60|Q8ED60_SHEON	37.95	AAFVELELPVLDHLNVK
1	tr|Q8ED60|Q8ED60_SHEON	31.13	AAFVELELPVLDHLNVK
1	tr|Q8ED60|Q8ED60_SHEON	28.13	AAFVELELPVLDHLNVK
1	tr|Q8ED60|Q8ED60_SHEON	27.28	AAFVELELPVLDHLNVK
1	tr|Q8ED60|Q8ED60_SHEON	24.57	AAFVELELPVLDHLNVK
1	tr|Q8ED60|Q8ED60_SHEON	21.93	AAFVELELPVLDHLNVK
1	tr|Q8ED60|Q8ED60_SHEON	21.45	AAFVELELPVLDHLNVK
1	tr|Q8ED60|Q8ED60_SHEON	97.85	AGSACGFNHFDGTDYLPDQTK
1	tr|Q8ED60|Q8ED60_SHEON	97.85	AGSACGFNHFDGTDYLPDQTK
1	tr|Q8ED60|Q8ED60_SHEON	76.65	AGSACGFNHFDGTDYLPDQTK
1	tr|Q8ED60|Q8ED60_SHEON	63.34	AGSACGFNHFDGTDYLPDQTK
1	tr|Q8ED60|Q8ED60_SHEON	57.26	AGSACGFNHFDGTDYLPDQTK
1	tr|Q8ED60|Q8ED60_SHEON	55.34	AGSACGFNHFDGTDYLPDQTK
1	tr|Q8ED60|Q8ED60_SHEON	45.55	AGSACGFNHFDGTDYLPDQTK
1	tr|Q8ED60|Q8ED60_SHEON	37.62	AGSACGFNHFDGTDYLPDQTK
1	tr|Q8ED60|Q8ED60_SHEON	35.07	AGSACGFNHFDGTDYLPDQTK
1	tr|Q8ED60|Q8ED60_SHEON	28.21	AGSACGFNHFDGTDYLPDQTK
1	tr|Q8ED60|Q8ED60_SHEON	21.55	AGSACGFNHFDGTDYLPDQTK
1	tr|Q8ED60|Q8ED60_SHEON	19.26	AGSACGFNHFDGTDYLPDQTK
1	tr|Q8ED60|Q8ED60_SHEON	18.08	AGSACGFNHFDGTDYLPDQTK
1	tr|Q8ED60|Q8ED60_SHEON	15.84	AGSACGFNHFDGTDYLPDQTK
1	tr|Q8ED60|Q8ED60_SHEON	99	APSLDDLLGEPATSYDYVTDTTLCQSLPADQQK
1	tr|Q8ED60|Q8ED60_SHEON	99	APSLDDLLGEPATSYDYVTDTTLCQSLPADQQK
1	tr|Q8ED60|Q8ED60_SHEON	99	APSLDDLLGEPATSYDYVTDTTLCQSLPADQQK
1	tr|Q8ED60|Q8ED60_SHEON	98.67	APSLDDLLGEPATSYDYVTDTTLCQSLPADQQK
1	tr|Q8ED60|Q8ED60_SHEON	98.02	APSLDDLLGEPATSYDYVTDTTLCQSLPADQQK
1	tr|Q8ED60|Q8ED60_SHEON	97.06	APSLDDLLGEPATSYDYVTDTTLCQSLPADQQK
1	tr|Q8ED60|Q8ED60_SHEON	95.83	APSLDDLLGEPATSYDYVTDTTLCQSLPADQQK
1	tr|Q8ED60|Q8ED60_SHEON	92.17	APSLDDLLGEPATSYDYVTDTTLCQSLPADQQK
1	tr|Q8ED60|Q8ED60_SHEON	86.7	APSLDDLLGEPATSYDYVTDTTLCQSLPADQQK
1	tr|Q8ED60|Q8ED60_SHEON	84.77	APSLDDLLGEPATSYDYVTDTTLCQSLPADQQK
1	tr|Q8ED60|Q8ED60_SHEON	79.78	APSLDDLLGEPATSYDYVTDTTLCQSLPADQQK
1	tr|Q8ED60|Q8ED60_SHEON	76.84	APSLDDLLGEPATSYDYVTDTTLCQSLPADQQK
1	tr|Q8ED60|Q8ED60_SHEON	75.25	APSLDDLLGEPATSYDYVTDTTLCQSLPADQQK
1	tr|Q8ED60|Q8ED60_SHEON	70.11	APSLDDLLGEPATSYDYVTDTTLCQSLPADQQK
1	tr|Q8ED60|Q8ED60_SHEON	68.9	APSLDDLLGEPATSYDYVTDTTLCQSLPADQQK
1	tr|Q8ED60|Q8ED60_SHEON	64.41	APSLDDLLGEPATSYDYVTDTTLCQSLPADQQK
1	tr|Q8ED60|Q8ED60_SHEON	28.88	APSLDDLLGEPATSYDYVTDTTLCQSLPADQQK
1	tr|Q8ED60|Q8ED60_SHEON	28.13	APSLDDLLGEPATSYDYVTDTTLCQSLPADQQK
1	tr|Q8ED60|Q8ED60_SHEON	25.42	APSLDDLLGEPATSYDYVTDTTLCQSLPADQQK
1	tr|Q8ED60|Q8ED60_SHEON	99	DAQQAAGNVLGTYGGDSAGDR
1	tr|Q8ED60|Q8ED60_SHEON	99	DAQQAAGNVLGTYGGDSAGDR
1	tr|Q8ED60|Q8ED60_SHEON	99	DAQQAAGNVLGTYGGDSAGDR
1	tr|Q8ED60|Q8ED60_SHEON	99	DAQQAAGNVLGTYGGDSAGDR
1	tr|Q8ED60|Q8ED60_SHEON	99	DAQQAAGNVLGTYGGDSAGDR
1	tr|Q8ED60|Q8ED60_SHEON	99	DAQQAAGNVLGTYGGDSAGDR
1	tr|Q8ED60|Q8ED60_SHEON	99	DAQQAAGNVLGTYGGDSAGDR
1	tr|Q8ED60|Q8ED60_SHEON	99	DAQQAAGNVLGTYGGDSAGDR
1	tr|Q8ED60|Q8ED60_SHEON	99	DAQQAAGNVLGTYGGDSAGDR
1	tr|Q8ED60|Q8ED60_SHEON	99	DAQQAAGNVLGTYGGDSAGDR
1	tr|Q8ED60|Q8ED60_SHEON	99	DAQQAAGNVLGTYGGDSAGDR
1	tr|Q8ED60|Q8ED60_SHEON	99	DAQQAAGNVLGTYGGDSAGDR
1	tr|Q8ED60|Q8ED60_SHEON	99	DAQQAAGNVLGTYGGDSAGDR
1	tr|Q8ED60|Q8ED60_SHEON	99	DAQQAAGNVLGTYGGDSAGDR
1	tr|Q8ED60|Q8ED60_SHEON	99	DAQQAAGNVLGTYGGDSAGDR
1	tr|Q8ED60|Q8ED60_SHEON	99	DAQQAAGNVLGTYGGDSAGDR
1	tr|Q8ED60|Q8ED60_SHEON	99	DAQQAAGNVLGTYGGDSAGDR
1	tr|Q8ED60|Q8ED60_SHEON	99	DAQQAAGNVLGTYGGDSAGDR
1	tr|Q8ED60|Q8ED60_SHEON	99	DAQQAAGNVLGTYGGDSAGDR
1	tr|Q8ED60|Q8ED60_SHEON	99	DAQQAAGNVLGTYGGDSAGDR
1	tr|Q8ED60|Q8ED60_SHEON	99	DAQQAAGNVLGTYGGDSAGDR
1	tr|Q8ED60|Q8ED60_SHEON	99	DAQQAAGNVLGTYGGDSAGDR
1	tr|Q8ED60|Q8ED60_SHEON	99	DAQQAAGNVLGTYGGDSAGDR
1	tr|Q8ED60|Q8ED60_SHEON	99	DAQQAAGNVLGTYGGDSAGDR
1	tr|Q8ED60|Q8ED60_SHEON	99	DAQQAAGNVLGTYGGDSAGDR
1	tr|Q8ED60|Q8ED60_SHEON	99	DAQQAAGNVLGTYGGDSAGDR
1	tr|Q8ED60|Q8ED60_SHEON	99	DAQQAAGNVLGTYGGDSAGDR
1	tr|Q8ED60|Q8ED60_SHEON	99	DAQQAAGNVLGTYGGDSAGDR
1	tr|Q8ED60|Q8ED60_SHEON	99	DAQQAAGNVLGTYGGDSAGDR
1	tr|Q8ED60|Q8ED60_SHEON	99	DAQQAAGNVLGTYGGDSAGDR
1	tr|Q8ED60|Q8ED60_SHEON	98.75	DAQQAAGNVLGTYGGDSAGDR
1	tr|Q8ED60|Q8ED60_SHEON	97.17	DAQQAAGNVLGTYGGDSAGDR
1	tr|Q8ED60|Q8ED60_SHEON	96.2	DAQQAAGNVLGTYGGDSAGDR
1	tr|Q8ED60|Q8ED60_SHEON	93.42	DAQQAAGNVLGTYGGDSAGDR
1	tr|Q8ED60|Q8ED60_SHEON	91.73	DAQQAAGNVLGTYGGDSAGDR
1	tr|Q8ED60|Q8ED60_SHEON	82.76	DAQQAAGNVLGTYGGDSAGDR
1	tr|Q8ED60|Q8ED60_SHEON	69.31	DAQQAAGNVLGTYGGDSAGDR
1	tr|Q8ED60|Q8ED60_SHEON	68.8	DAQQAAGNVLGTYGGDSAGDR
1	tr|Q8ED60|Q8ED60_SHEON	44.68	DAQQAAGNVLGTYGGDSAGDR
1	tr|Q8ED60|Q8ED60_SHEON	29.92	DAQQAAGNVLGTYGGDSAGDR
1	tr|Q8ED60|Q8ED60_SHEON	99	DGASAIYGSDAIGGVINIILK
1	tr|Q8ED60|Q8ED60_SHEON	99	DGASAIYGSDAIGGVINIILK
1	tr|Q8ED60|Q8ED60_SHEON	99	DGASAIYGSDAIGGVINIILK
1	tr|Q8ED60|Q8ED60_SHEON	99	DGASAIYGSDAIGGVINIILK
1	tr|Q8ED60|Q8ED60_SHEON	99	DGASAIYGSDAIGGVINIILK
1	tr|Q8ED60|Q8ED60_SHEON	99	DGASAIYGSDAIGGVINIILK
1	tr|Q8ED60|Q8ED60_SHEON	99	DGASAIYGSDAIGGVINIILK
1	tr|Q8ED60|Q8ED60_SHEON	99	DGASAIYGSDAIGGVINIILK
1	tr|Q8ED60|Q8ED60_SHEON	98.7	DGASAIYGSDAIGGVINIILK
1	tr|Q8ED60|Q8ED60_SHEON	98.38	DGASAIYGSDAIGGVINIILK
1	tr|Q8ED60|Q8ED60_SHEON	23.16	DGASAIYGSDAIGGVINIILK
1	tr|Q8ED60|Q8ED60_SHEON	56.04	DSVFSNMTYR
1	tr|Q8ED60|Q8ED60_SHEON	47.14	DSVFSNMTYR
1	tr|Q8ED60|Q8ED60_SHEON	38.08	DSVFSNMTYR
1	tr|Q8ED60|Q8ED60_SHEON	28.04	DSVFSNMTYR
1	tr|Q8ED60|Q8ED60_SHEON	21.25	DSVFSNMTYR
1	tr|Q8ED60|Q8ED60_SHEON	20.13	DSVFSNMTYR
1	tr|Q8ED60|Q8ED60_SHEON	20.02	DSVFSNMTYR
1	tr|Q8ED60|Q8ED60_SHEON	99	FAVEGTYALEYTEQASPIAK
1	tr|Q8ED60|Q8ED60_SHEON	99	FAVEGTYALEYTEQASPIAK
1	tr|Q8ED60|Q8ED60_SHEON	99	FAVEGTYALEYTEQASPIAK
1	tr|Q8ED60|Q8ED60_SHEON	99	FAVEGTYALEYTEQASPIAK
1	tr|Q8ED60|Q8ED60_SHEON	99	FAVEGTYALEYTEQASPIAK
1	tr|Q8ED60|Q8ED60_SHEON	99	FAVEGTYALEYTEQASPIAK
1	tr|Q8ED60|Q8ED60_SHEON	98.02	FAVEGTYALEYTEQASPIAK
1	tr|Q8ED60|Q8ED60_SHEON	97.87	FAVEGTYALEYTEQASPIAK
1	tr|Q8ED60|Q8ED60_SHEON	97.74	FAVEGTYALEYTEQASPIAK
1	tr|Q8ED60|Q8ED60_SHEON	97.59	FAVEGTYALEYTEQASPIAK
1	tr|Q8ED60|Q8ED60_SHEON	96.65	FAVEGTYALEYTEQASPIAK
1	tr|Q8ED60|Q8ED60_SHEON	96.37	FAVEGTYALEYTEQASPIAK
1	tr|Q8ED60|Q8ED60_SHEON	93.49	FAVEGTYALEYTEQASPIAK
1	tr|Q8ED60|Q8ED60_SHEON	90.83	FAVEGTYALEYTEQASPIAK
1	tr|Q8ED60|Q8ED60_SHEON	80.43	FAVEGTYALEYTEQASPIAK
1	tr|Q8ED60|Q8ED60_SHEON	79.28	FAVEGTYALEYTEQASPIAK
1	tr|Q8ED60|Q8ED60_SHEON	75.01	FAVEGTYALEYTEQASPIAK
1	tr|Q8ED60|Q8ED60_SHEON	73.41	FAVEGTYALEYTEQASPIAK
1	tr|Q8ED60|Q8ED60_SHEON	72.25	FAVEGTYALEYTEQASPIAK
1	tr|Q8ED60|Q8ED60_SHEON	63.38	FAVEGTYALEYTEQASPIAK
1	tr|Q8ED60|Q8ED60_SHEON	63.02	FAVEGTYALEYTEQASPIAK
1	tr|Q8ED60|Q8ED60_SHEON	43.07	FAVEGTYALEYTEQASPIAK
1	tr|Q8ED60|Q8ED60_SHEON	42.24	FAVEGTYALEYTEQASPIAK
1	tr|Q8ED60|Q8ED60_SHEON	41.51	FAVEGTYALEYTEQASPIAK
1	tr|Q8ED60|Q8ED60_SHEON	40.88	FAVEGTYALEYTEQASPIAK
1	tr|Q8ED60|Q8ED60_SHEON	39.03	FAVEGTYALEYTEQASPIAK
1	tr|Q8ED60|Q8ED60_SHEON	33.74	FAVEGTYALEYTEQASPIAK
1	tr|Q8ED60|Q8ED60_SHEON	29.93	FAVEGTYALEYTEQASPIAK
1	tr|Q8ED60|Q8ED60_SHEON	29.38	FAVEGTYALEYTEQASPIAK
1	tr|Q8ED60|Q8ED60_SHEON	23.51	FAVEGTYALEYTEQASPIAK
1	tr|Q8ED60|Q8ED60_SHEON	17.07	FAVEGTYALEYTEQASPIAK
1	tr|Q8ED60|Q8ED60_SHEON	17.07	FAVEGTYALEYTEQASPIAK
1	tr|Q8ED60|Q8ED60_SHEON	98.49	FNTTFSYAIDDFSTSLIAK
1	tr|Q8ED60|Q8ED60_SHEON	98.01	FNTTFSYAIDDFSTSLIAK
1	tr|Q8ED60|Q8ED60_SHEON	90.83	FNTTFSYAIDDFSTSLIAK
1	tr|Q8ED60|Q8ED60_SHEON	86.98	FNTTFSYAIDDFSTSLIAK
1	tr|Q8ED60|Q8ED60_SHEON	78.82	FNTTFSYAIDDFSTSLIAK
1	tr|Q8ED60|Q8ED60_SHEON	71.31	FNTTFSYAIDDFSTSLIAK
1	tr|Q8ED60|Q8ED60_SHEON	56.86	FNTTFSYAIDDFSTSLIAK
1	tr|Q8ED60|Q8ED60_SHEON	40.91	FNTTFSYAIDDFSTSLIAK
1	tr|Q8ED60|Q8ED60_SHEON	40.21	FNTTFSYAIDDFSTSLIAK
1	tr|Q8ED60|Q8ED60_SHEON	28.31	FNTTFSYAIDDFSTSLIAK
1	tr|Q8ED60|Q8ED60_SHEON	25.13	FNTTFSYAIDDFSTSLIAK
1	tr|Q8ED60|Q8ED60_SHEON	22.76	FNTTFSYAIDDFSTSLIAK
1	tr|Q8ED60|Q8ED60_SHEON	22.37	FNTTFSYAIDDFSTSLIAK
1	tr|Q8ED60|Q8ED60_SHEON	22.37	FNTTFSYAIDDFSTSLIAK
1	tr|Q8ED60|Q8ED60_SHEON	21.62	FNTTFSYAIDDFSTSLIAK
1	tr|Q8ED60|Q8ED60_SHEON	19.87	FNTTFSYAIDDFSTSLIAK
1	tr|Q8ED60|Q8ED60_SHEON	17.68	FNTTFSYAIDDFSTSLIAK
1	tr|Q8ED60|Q8ED60_SHEON	15.09	FNTTFSYAIDDFSTSLIAK
1	tr|Q8ED60|Q8ED60_SHEON	99	GADGTFSDPVYTGLQVPGK
1	tr|Q8ED60|Q8ED60_SHEON	99	GADGTFSDPVYTGLQVPGK
1	tr|Q8ED60|Q8ED60_SHEON	99	GADGTFSDPVYTGLQVPGK
1	tr|Q8ED60|Q8ED60_SHEON	99	GADGTFSDPVYTGLQVPGK
1	tr|Q8ED60|Q8ED60_SHEON	99	GADGTFSDPVYTGLQVPGK
1	tr|Q8ED60|Q8ED60_SHEON	99	GADGTFSDPVYTGLQVPGK
1	tr|Q8ED60|Q8ED60_SHEON	99	GADGTFSDPVYTGLQVPGK
1	tr|Q8ED60|Q8ED60_SHEON	99	GADGTFSDPVYTGLQVPGK
1	tr|Q8ED60|Q8ED60_SHEON	99	GADGTFSDPVYTGLQVPGK
1	tr|Q8ED60|Q8ED60_SHEON	99	GADGTFSDPVYTGLQVPGK
1	tr|Q8ED60|Q8ED60_SHEON	98.9	GADGTFSDPVYTGLQVPGK
1	tr|Q8ED60|Q8ED60_SHEON	98.05	GADGTFSDPVYTGLQVPGK
1	tr|Q8ED60|Q8ED60_SHEON	97.59	GADGTFSDPVYTGLQVPGK
1	tr|Q8ED60|Q8ED60_SHEON	97.2	GADGTFSDPVYTGLQVPGK
1	tr|Q8ED60|Q8ED60_SHEON	96.46	GADGTFSDPVYTGLQVPGK
1	tr|Q8ED60|Q8ED60_SHEON	95.87	GADGTFSDPVYTGLQVPGK
1	tr|Q8ED60|Q8ED60_SHEON	95.49	GADGTFSDPVYTGLQVPGK
1	tr|Q8ED60|Q8ED60_SHEON	95.27	GADGTFSDPVYTGLQVPGK
1	tr|Q8ED60|Q8ED60_SHEON	94.68	GADGTFSDPVYTGLQVPGK
1	tr|Q8ED60|Q8ED60_SHEON	92.63	GADGTFSDPVYTGLQVPGK
1	tr|Q8ED60|Q8ED60_SHEON	92.34	GADGTFSDPVYTGLQVPGK
1	tr|Q8ED60|Q8ED60_SHEON	91.01	GADGTFSDPVYTGLQVPGK
1	tr|Q8ED60|Q8ED60_SHEON	85.17	GADGTFSDPVYTGLQVPGK
1	tr|Q8ED60|Q8ED60_SHEON	53.93	GADGTFSDPVYTGLQVPGK
1	tr|Q8ED60|Q8ED60_SHEON	44.01	GADGTFSDPVYTGLQVPGK
1	tr|Q8ED60|Q8ED60_SHEON	23.69	GADGTFSDPVYTGLQVPGK
1	tr|Q8ED60|Q8ED60_SHEON	20.95	GADGTFSDPVYTGLQVPGK
1	tr|Q8ED60|Q8ED60_SHEON	91.32	GADGTFSDPVYTGLQVPGKDCPADR
1	tr|Q8ED60|Q8ED60_SHEON	89.62	GADGTFSDPVYTGLQVPGKDCPADR
1	tr|Q8ED60|Q8ED60_SHEON	86.13	GADGTFSDPVYTGLQVPGKDCPADR
1	tr|Q8ED60|Q8ED60_SHEON	55.96	GADGTFSDPVYTGLQVPGKDCPADR
1	tr|Q8ED60|Q8ED60_SHEON	49.48	GADGTFSDPVYTGLQVPGKDCPADR
1	tr|Q8ED60|Q8ED60_SHEON	24.57	GADGTFSDPVYTGLQVPGKDCPADR
1	tr|Q8ED60|Q8ED60_SHEON	23.9	GADGTFSDPVYTGLQVPGKDCPADR
1	tr|Q8ED60|Q8ED60_SHEON	99	GLYNPFVEGGNATQATLDTFLHTATR
1	tr|Q8ED60|Q8ED60_SHEON	99	GLYNPFVEGGNATQATLDTFLHTATR
1	tr|Q8ED60|Q8ED60_SHEON	99	GLYNPFVEGGNATQATLDTFLHTATR
1	tr|Q8ED60|Q8ED60_SHEON	99	GLYNPFVEGGNATQATLDTFLHTATR
1	tr|Q8ED60|Q8ED60_SHEON	99	GLYNPFVEGGNATQATLDTFLHTATR
1	tr|Q8ED60|Q8ED60_SHEON	99	GLYNPFVEGGNATQATLDTFLHTATR
1	tr|Q8ED60|Q8ED60_SHEON	99	GLYNPFVEGGNATQATLDTFLHTATR
1	tr|Q8ED60|Q8ED60_SHEON	99	GLYNPFVEGGNATQATLDTFLHTATR
1	tr|Q8ED60|Q8ED60_SHEON	99	GLYNPFVEGGNATQATLDTFLHTATR
1	tr|Q8ED60|Q8ED60_SHEON	99	GLYNPFVEGGNATQATLDTFLHTATR
1	tr|Q8ED60|Q8ED60_SHEON	99	GLYNPFVEGGNATQATLDTFLHTATR
1	tr|Q8ED60|Q8ED60_SHEON	99	GLYNPFVEGGNATQATLDTFLHTATR
1	tr|Q8ED60|Q8ED60_SHEON	99	GLYNPFVEGGNATQATLDTFLHTATR
1	tr|Q8ED60|Q8ED60_SHEON	99	GLYNPFVEGGNATQATLDTFLHTATR
1	tr|Q8ED60|Q8ED60_SHEON	99	GLYNPFVEGGNATQATLDTFLHTATR
1	tr|Q8ED60|Q8ED60_SHEON	98.97	GLYNPFVEGGNATQATLDTFLHTATR
1	tr|Q8ED60|Q8ED60_SHEON	98.68	GLYNPFVEGGNATQATLDTFLHTATR
1	tr|Q8ED60|Q8ED60_SHEON	98.67	GLYNPFVEGGNATQATLDTFLHTATR
1	tr|Q8ED60|Q8ED60_SHEON	98.6	GLYNPFVEGGNATQATLDTFLHTATR
1	tr|Q8ED60|Q8ED60_SHEON	98.02	GLYNPFVEGGNATQATLDTFLHTATR
1	tr|Q8ED60|Q8ED60_SHEON	97.92	GLYNPFVEGGNATQATLDTFLHTATR
1	tr|Q8ED60|Q8ED60_SHEON	97.67	GLYNPFVEGGNATQATLDTFLHTATR
1	tr|Q8ED60|Q8ED60_SHEON	96.59	GLYNPFVEGGNATQATLDTFLHTATR
1	tr|Q8ED60|Q8ED60_SHEON	96.59	GLYNPFVEGGNATQATLDTFLHTATR
1	tr|Q8ED60|Q8ED60_SHEON	96.59	GLYNPFVEGGNATQATLDTFLHTATR
1	tr|Q8ED60|Q8ED60_SHEON	89.19	GLYNPFVEGGNATQATLDTFLHTATR
1	tr|Q8ED60|Q8ED60_SHEON	89.19	GLYNPFVEGGNATQATLDTFLHTATR
1	tr|Q8ED60|Q8ED60_SHEON	88.06	GLYNPFVEGGNATQATLDTFLHTATR
1	tr|Q8ED60|Q8ED60_SHEON	88.06	GLYNPFVEGGNATQATLDTFLHTATR
1	tr|Q8ED60|Q8ED60_SHEON	86.22	GLYNPFVEGGNATQATLDTFLHTATR
1	tr|Q8ED60|Q8ED60_SHEON	78.82	GLYNPFVEGGNATQATLDTFLHTATR
1	tr|Q8ED60|Q8ED60_SHEON	78.82	GLYNPFVEGGNATQATLDTFLHTATR
1	tr|Q8ED60|Q8ED60_SHEON	74.24	GLYNPFVEGGNATQATLDTFLHTATR
1	tr|Q8ED60|Q8ED60_SHEON	59.45	GLYNPFVEGGNATQATLDTFLHTATR
1	tr|Q8ED60|Q8ED60_SHEON	50.95	GLYNPFVEGGNATQATLDTFLHTATR
1	tr|Q8ED60|Q8ED60_SHEON	50.95	GLYNPFVEGGNATQATLDTFLHTATR
1	tr|Q8ED60|Q8ED60_SHEON	48.31	GLYNPFVEGGNATQATLDTFLHTATR
1	tr|Q8ED60|Q8ED60_SHEON	34.25	GLYNPFVEGGNATQATLDTFLHTATR
1	tr|Q8ED60|Q8ED60_SHEON	31.27	GLYNPFVEGGNATQATLDTFLHTATR
1	tr|Q8ED60|Q8ED60_SHEON	24.34	GLYNPFVEGGNATQATLDTFLHTATR
1	tr|Q8ED60|Q8ED60_SHEON	23.07	GLYNPFVEGGNATQATLDTFLHTATR
1	tr|Q8ED60|Q8ED60_SHEON	16.1	GLYNPFVEGGNATQATLDTFLHTATR
1	tr|Q8ED60|Q8ED60_SHEON	16.02	GLYNPFVEGGNATQATLDTFLHTATR
1	tr|Q8ED60|Q8ED60_SHEON	91.62	GNPACEDTQYLR
1	tr|Q8ED60|Q8ED60_SHEON	86.7	GNPACEDTQYLR
1	tr|Q8ED60|Q8ED60_SHEON	83.08	GNPACEDTQYLR
1	tr|Q8ED60|Q8ED60_SHEON	82.43	GNPACEDTQYLR
1	tr|Q8ED60|Q8ED60_SHEON	78.04	GNPACEDTQYLR
1	tr|Q8ED60|Q8ED60_SHEON	74.15	GNPACEDTQYLR
1	tr|Q8ED60|Q8ED60_SHEON	62.43	GNPACEDTQYLR
1	tr|Q8ED60|Q8ED60_SHEON	56.9	GNPACEDTQYLR
1	tr|Q8ED60|Q8ED60_SHEON	55.66	GNPACEDTQYLR
1	tr|Q8ED60|Q8ED60_SHEON	53.29	GNPACEDTQYLR
1	tr|Q8ED60|Q8ED60_SHEON	53.23	GNPACEDTQYLR
1	tr|Q8ED60|Q8ED60_SHEON	46.97	GNPACEDTQYLR
1	tr|Q8ED60|Q8ED60_SHEON	40.07	GNPACEDTQYLR
1	tr|Q8ED60|Q8ED60_SHEON	34.69	GNPACEDTQYLR
1	tr|Q8ED60|Q8ED60_SHEON	34.34	GNPACEDTQYLR
1	tr|Q8ED60|Q8ED60_SHEON	33.43	GNPACEDTQYLR
1	tr|Q8ED60|Q8ED60_SHEON	22.87	GNPACEDTQYLR
1	tr|Q8ED60|Q8ED60_SHEON	21.16	GNPACEDTQYLR
1	tr|Q8ED60|Q8ED60_SHEON	19.82	GNPACEDTQYLR
1	tr|Q8ED60|Q8ED60_SHEON	19.29	GNPACEDTQYLR
1	tr|Q8ED60|Q8ED60_SHEON	19.1	GNPACEDTQYLR
1	tr|Q8ED60|Q8ED60_SHEON	99	IAPSATFGGDATNLNLIPMDAIER
1	tr|Q8ED60|Q8ED60_SHEON	99	IAPSATFGGDATNLNLIPMDAIER
1	tr|Q8ED60|Q8ED60_SHEON	99	IAPSATFGGDATNLNLIPMDAIER
1	tr|Q8ED60|Q8ED60_SHEON	99	IAPSATFGGDATNLNLIPMDAIER
1	tr|Q8ED60|Q8ED60_SHEON	99	IAPSATFGGDATNLNLIPMDAIER
1	tr|Q8ED60|Q8ED60_SHEON	99	IAPSATFGGDATNLNLIPMDAIER
1	tr|Q8ED60|Q8ED60_SHEON	99	IAPSATFGGDATNLNLIPMDAIER
1	tr|Q8ED60|Q8ED60_SHEON	99	IAPSATFGGDATNLNLIPMDAIER
1	tr|Q8ED60|Q8ED60_SHEON	99	IAPSATFGGDATNLNLIPMDAIER
1	tr|Q8ED60|Q8ED60_SHEON	99	IAPSATFGGDATNLNLIPMDAIER
1	tr|Q8ED60|Q8ED60_SHEON	99	IAPSATFGGDATNLNLIPMDAIER
1	tr|Q8ED60|Q8ED60_SHEON	99	IAPSATFGGDATNLNLIPMDAIER
1	tr|Q8ED60|Q8ED60_SHEON	99	IAPSATFGGDATNLNLIPMDAIER
1	tr|Q8ED60|Q8ED60_SHEON	99	IAPSATFGGDATNLNLIPMDAIER
1	tr|Q8ED60|Q8ED60_SHEON	99	IAPSATFGGDATNLNLIPMDAIER
1	tr|Q8ED60|Q8ED60_SHEON	99	IAPSATFGGDATNLNLIPMDAIER
1	tr|Q8ED60|Q8ED60_SHEON	98.21	IAPSATFGGDATNLNLIPMDAIER
1	tr|Q8ED60|Q8ED60_SHEON	97.18	IAPSATFGGDATNLNLIPMDAIER
1	tr|Q8ED60|Q8ED60_SHEON	95.66	IAPSATFGGDATNLNLIPMDAIER
1	tr|Q8ED60|Q8ED60_SHEON	95.66	IAPSATFGGDATNLNLIPMDAIER
1	tr|Q8ED60|Q8ED60_SHEON	95.66	IAPSATFGGDATNLNLIPMDAIER
1	tr|Q8ED60|Q8ED60_SHEON	95.66	IAPSATFGGDATNLNLIPMDAIER
1	tr|Q8ED60|Q8ED60_SHEON	93.92	IAPSATFGGDATNLNLIPMDAIER
1	tr|Q8ED60|Q8ED60_SHEON	59.39	IAPSATFGGDATNLNLIPMDAIER
1	tr|Q8ED60|Q8ED60_SHEON	52.86	IAPSATFGGDATNLNLIPMDAIER
1	tr|Q8ED60|Q8ED60_SHEON	43.67	IAPSATFGGDATNLNLIPMDAIER
1	tr|Q8ED60|Q8ED60_SHEON	41.77	IAPSATFGGDATNLNLIPMDAIER
1	tr|Q8ED60|Q8ED60_SHEON	35.52	IAPSATFGGDATNLNLIPMDAIER
1	tr|Q8ED60|Q8ED60_SHEON	29.32	IAPSATFGGDATNLNLIPMDAIER
1	tr|Q8ED60|Q8ED60_SHEON	21.7	IAPSATFGGDATNLNLIPMDAIER
1	tr|Q8ED60|Q8ED60_SHEON	17.11	IAPSATFGGDATNLNLIPMDAIER
1	tr|Q8ED60|Q8ED60_SHEON	17.11	IAPSATFGGDATNLNLIPMDAIER
1	tr|Q8ED60|Q8ED60_SHEON	99	ITDELEWFGQAIVMR
1	tr|Q8ED60|Q8ED60_SHEON	99	ITDELEWFGQAIVMR
1	tr|Q8ED60|Q8ED60_SHEON	99	ITDELEWFGQAIVMR
1	tr|Q8ED60|Q8ED60_SHEON	99	ITDELEWFGQAIVMR
1	tr|Q8ED60|Q8ED60_SHEON	99	ITDELEWFGQAIVMR
1	tr|Q8ED60|Q8ED60_SHEON	99	ITDELEWFGQAIVMR
1	tr|Q8ED60|Q8ED60_SHEON	99	ITDELEWFGQAIVMR
1	tr|Q8ED60|Q8ED60_SHEON	99	ITDELEWFGQAIVMR
1	tr|Q8ED60|Q8ED60_SHEON	99	ITDELEWFGQAIVMR
1	tr|Q8ED60|Q8ED60_SHEON	99	ITDELEWFGQAIVMR
1	tr|Q8ED60|Q8ED60_SHEON	99	ITDELEWFGQAIVMR
1	tr|Q8ED60|Q8ED60_SHEON	99	ITDELEWFGQAIVMR
1	tr|Q8ED60|Q8ED60_SHEON	99	ITDELEWFGQAIVMR
1	tr|Q8ED60|Q8ED60_SHEON	99	ITDELEWFGQAIVMR
1	tr|Q8ED60|Q8ED60_SHEON	98.68	ITDELEWFGQAIVMR
1	tr|Q8ED60|Q8ED60_SHEON	98.11	ITDELEWFGQAIVMR
1	tr|Q8ED60|Q8ED60_SHEON	96.8	ITDELEWFGQAIVMR
1	tr|Q8ED60|Q8ED60_SHEON	96.8	ITDELEWFGQAIVMR
1	tr|Q8ED60|Q8ED60_SHEON	95.62	ITDELEWFGQAIVMR
1	tr|Q8ED60|Q8ED60_SHEON	94.91	ITDELEWFGQAIVMR
1	tr|Q8ED60|Q8ED60_SHEON	93.23	ITDELEWFGQAIVMR
1	tr|Q8ED60|Q8ED60_SHEON	91.99	ITDELEWFGQAIVMR
1	tr|Q8ED60|Q8ED60_SHEON	91.36	ITDELEWFGQAIVMR
1	tr|Q8ED60|Q8ED60_SHEON	79.87	ITDELEWFGQAIVMR
1	tr|Q8ED60|Q8ED60_SHEON	70.11	ITDELEWFGQAIVMR
1	tr|Q8ED60|Q8ED60_SHEON	49.63	ITDELEWFGQAIVMR
1	tr|Q8ED60|Q8ED60_SHEON	41.9	ITDELEWFGQAIVMR
1	tr|Q8ED60|Q8ED60_SHEON	19.22	ITDELEWFGQAIVMR
1	tr|Q8ED60|Q8ED60_SHEON	98.1	KATSNTTGTGLSWAALAPISLPGGDLGYAVGMEYQK
1	tr|Q8ED60|Q8ED60_SHEON	97.67	KATSNTTGTGLSWAALAPISLPGGDLGYAVGMEYQK
1	tr|Q8ED60|Q8ED60_SHEON	30.43	KATSNTTGTGLSWAALAPISLPGGDLGYAVGMEYQK
1	tr|Q8ED60|Q8ED60_SHEON	43.9	KTFDGLAFDAK
1	tr|Q8ED60|Q8ED60_SHEON	99	NLFDAMPAVNYSLGYPGYDTDTHNILGR
1	tr|Q8ED60|Q8ED60_SHEON	99	NLFDAMPAVNYSLGYPGYDTDTHNILGR
1	tr|Q8ED60|Q8ED60_SHEON	99	NLFDAMPAVNYSLGYPGYDTDTHNILGR
1	tr|Q8ED60|Q8ED60_SHEON	99	NLFDAMPAVNYSLGYPGYDTDTHNILGR
1	tr|Q8ED60|Q8ED60_SHEON	99	NLFDAMPAVNYSLGYPGYDTDTHNILGR
1	tr|Q8ED60|Q8ED60_SHEON	99	NLFDAMPAVNYSLGYPGYDTDTHNILGR
1	tr|Q8ED60|Q8ED60_SHEON	99	NLFDAMPAVNYSLGYPGYDTDTHNILGR
1	tr|Q8ED60|Q8ED60_SHEON	99	NLFDAMPAVNYSLGYPGYDTDTHNILGR
1	tr|Q8ED60|Q8ED60_SHEON	99	NLFDAMPAVNYSLGYPGYDTDTHNILGR
1	tr|Q8ED60|Q8ED60_SHEON	99	NLFDAMPAVNYSLGYPGYDTDTHNILGR
1	tr|Q8ED60|Q8ED60_SHEON	98.67	NLFDAMPAVNYSLGYPGYDTDTHNILGR
1	tr|Q8ED60|Q8ED60_SHEON	97.99	NLFDAMPAVNYSLGYPGYDTDTHNILGR
1	tr|Q8ED60|Q8ED60_SHEON	97.81	NLFDAMPAVNYSLGYPGYDTDTHNILGR
1	tr|Q8ED60|Q8ED60_SHEON	95.83	NLFDAMPAVNYSLGYPGYDTDTHNILGR
1	tr|Q8ED60|Q8ED60_SHEON	87.59	NLFDAMPAVNYSLGYPGYDTDTHNILGR
1	tr|Q8ED60|Q8ED60_SHEON	35.47	NLFDAMPAVNYSLGYPGYDTDTHNILGR
1	tr|Q8ED60|Q8ED60_SHEON	35.47	NLFDAMPAVNYSLGYPGYDTDTHNILGR
1	tr|Q8ED60|Q8ED60_SHEON	31.08	NLFDAMPAVNYSLGYPGYDTDTHNILGR
1	tr|Q8ED60|Q8ED60_SHEON	29.98	NLFDAMPAVNYSLGYPGYDTDTHNILGR
1	tr|Q8ED60|Q8ED60_SHEON	29.1	NLFDAMPAVNYSLGYPGYDTDTHNILGR
1	tr|Q8ED60|Q8ED60_SHEON	26.11	NLFDAMPAVNYSLGYPGYDTDTHNILGR
1	tr|Q8ED60|Q8ED60_SHEON	15.52	NLFDAMPAVNYSLGYPGYDTDTHNILGR
1	tr|Q8ED60|Q8ED60_SHEON	38.29	QFDPLEGGQRPHLTANWDEK
1	tr|Q8ED60|Q8ED60_SHEON	58.84	SITSSTALWTPNLYIAADNPLNPTFGTANASEVQAYHR
1	tr|Q8ED60|Q8ED60_SHEON	89.7	SSSLVIIEHK
1	tr|Q8ED60|Q8ED60_SHEON	78.72	SSSLVIIEHK
1	tr|Q8ED60|Q8ED60_SHEON	54.86	SSSLVIIEHK
1	tr|Q8ED60|Q8ED60_SHEON	49.93	SSSLVIIEHK
1	tr|Q8ED60|Q8ED60_SHEON	49.57	SSSLVIIEHK
1	tr|Q8ED60|Q8ED60_SHEON	38.35	SSSLVIIEHK
1	tr|Q8ED60|Q8ED60_SHEON	22.99	SSSLVIIEHK
1	tr|Q8ED60|Q8ED60_SHEON	99	TDMESALPVTVLSAEDIAK
1	tr|Q8ED60|Q8ED60_SHEON	99	TDMESALPVTVLSAEDIAK
1	tr|Q8ED60|Q8ED60_SHEON	99	TDMESALPVTVLSAEDIAK
1	tr|Q8ED60|Q8ED60_SHEON	99	TDMESALPVTVLSAEDIAK
1	tr|Q8ED60|Q8ED60_SHEON	99	TDMESALPVTVLSAEDIAK
1	tr|Q8ED60|Q8ED60_SHEON	99	TDMESALPVTVLSAEDIAK
1	tr|Q8ED60|Q8ED60_SHEON	99	TDMESALPVTVLSAEDIAK
1	tr|Q8ED60|Q8ED60_SHEON	99	TDMESALPVTVLSAEDIAK
1	tr|Q8ED60|Q8ED60_SHEON	99	TDMESALPVTVLSAEDIAK
1	tr|Q8ED60|Q8ED60_SHEON	99	TDMESALPVTVLSAEDIAK
1	tr|Q8ED60|Q8ED60_SHEON	99	TDMESALPVTVLSAEDIAK
1	tr|Q8ED60|Q8ED60_SHEON	99	TDMESALPVTVLSAEDIAK
1	tr|Q8ED60|Q8ED60_SHEON	99	TDMESALPVTVLSAEDIAK
1	tr|Q8ED60|Q8ED60_SHEON	99	TDMESALPVTVLSAEDIAK
1	tr|Q8ED60|Q8ED60_SHEON	99	TDMESALPVTVLSAEDIAK
1	tr|Q8ED60|Q8ED60_SHEON	99	TDMESALPVTVLSAEDIAK
1	tr|Q8ED60|Q8ED60_SHEON	99	TDMESALPVTVLSAEDIAK
1	tr|Q8ED60|Q8ED60_SHEON	99	TDMESALPVTVLSAEDIAK
1	tr|Q8ED60|Q8ED60_SHEON	99	TDMESALPVTVLSAEDIAK
1	tr|Q8ED60|Q8ED60_SHEON	98.95	TDMESALPVTVLSAEDIAK
1	tr|Q8ED60|Q8ED60_SHEON	98.93	TDMESALPVTVLSAEDIAK
1	tr|Q8ED60|Q8ED60_SHEON	98.21	TDMESALPVTVLSAEDIAK
1	tr|Q8ED60|Q8ED60_SHEON	97.34	TDMESALPVTVLSAEDIAK
1	tr|Q8ED60|Q8ED60_SHEON	97.22	TDMESALPVTVLSAEDIAK
1	tr|Q8ED60|Q8ED60_SHEON	96.54	TDMESALPVTVLSAEDIAK
1	tr|Q8ED60|Q8ED60_SHEON	95.51	TDMESALPVTVLSAEDIAK
1	tr|Q8ED60|Q8ED60_SHEON	94.4	TDMESALPVTVLSAEDIAK
1	tr|Q8ED60|Q8ED60_SHEON	90.17	TDMESALPVTVLSAEDIAK
1	tr|Q8ED60|Q8ED60_SHEON	87.67	TDMESALPVTVLSAEDIAK
1	tr|Q8ED60|Q8ED60_SHEON	84.59	TDMESALPVTVLSAEDIAK
1	tr|Q8ED60|Q8ED60_SHEON	80.55	TDMESALPVTVLSAEDIAK
1	tr|Q8ED60|Q8ED60_SHEON	73.67	TDMESALPVTVLSAEDIAK
1	tr|Q8ED60|Q8ED60_SHEON	71.08	TDMESALPVTVLSAEDIAK
1	tr|Q8ED60|Q8ED60_SHEON	69.63	TDMESALPVTVLSAEDIAK
1	tr|Q8ED60|Q8ED60_SHEON	64.32	TDMESALPVTVLSAEDIAK
1	tr|Q8ED60|Q8ED60_SHEON	49.17	TDMESALPVTVLSAEDIAK
1	tr|Q8ED60|Q8ED60_SHEON	33.82	TDMESALPVTVLSAEDIAK
1	tr|Q8ED60|Q8ED60_SHEON	33.74	TDMESALPVTVLSAEDIAK
1	tr|Q8ED60|Q8ED60_SHEON	29.52	TDMESALPVTVLSAEDIAK
1	tr|Q8ED60|Q8ED60_SHEON	25.24	TDMESALPVTVLSAEDIAK
1	tr|Q8ED60|Q8ED60_SHEON	17.12	TDMESALPVTVLSAEDIAK
1	tr|Q8ED60|Q8ED60_SHEON	16.92	TDMESALPVTVLSAEDIAK
1	tr|Q8ED60|Q8ED60_SHEON	56.76	TFDGLAFDAK
1	tr|Q8ED60|Q8ED60_SHEON	56.76	TFDGLAFDAK
1	tr|Q8ED60|Q8ED60_SHEON	54.26	TFDGLAFDAK
1	tr|Q8ED60|Q8ED60_SHEON	51.68	TFDGLAFDAK
1	tr|Q8ED60|Q8ED60_SHEON	48.28	TFDGLAFDAK
1	tr|Q8ED60|Q8ED60_SHEON	47.06	TFDGLAFDAK
1	tr|Q8ED60|Q8ED60_SHEON	37.53	TFDGLAFDAK
1	tr|Q8ED60|Q8ED60_SHEON	36.67	TFDGLAFDAK
1	tr|Q8ED60|Q8ED60_SHEON	36.33	TFDGLAFDAK
1	tr|Q8ED60|Q8ED60_SHEON	28.31	TFDGLAFDAK
1	tr|Q8ED60|Q8ED60_SHEON	26.75	TFDGLAFDAK
1	tr|Q8ED60|Q8ED60_SHEON	25.79	TFDGLAFDAK
1	tr|Q8ED60|Q8ED60_SHEON	25.7	TFDGLAFDAK
1	tr|Q8ED60|Q8ED60_SHEON	25.63	TFDGLAFDAK
1	tr|Q8ED60|Q8ED60_SHEON	25.63	TFDGLAFDAK
1	tr|Q8ED60|Q8ED60_SHEON	21.16	TFDGLAFDAK
1	tr|Q8ED60|Q8ED60_SHEON	16.49	TFDGLAFDAK
1	tr|Q8ED60|Q8ED60_SHEON	16.46	TFDGLAFDAK
1	tr|Q8ED60|Q8ED60_SHEON	99	TGLSDVSAVLAQMPFNTAGSFISDAGSSASNHASSGMR
1	tr|Q8ED60|Q8ED60_SHEON	99	TGLSDVSAVLAQMPFNTAGSFISDAGSSASNHASSGMR
1	tr|Q8ED60|Q8ED60_SHEON	99	TGLSDVSAVLAQMPFNTAGSFISDAGSSASNHASSGMR
1	tr|Q8ED60|Q8ED60_SHEON	99	TGLSDVSAVLAQMPFNTAGSFISDAGSSASNHASSGMR
1	tr|Q8ED60|Q8ED60_SHEON	99	TGLSDVSAVLAQMPFNTAGSFISDAGSSASNHASSGMR
1	tr|Q8ED60|Q8ED60_SHEON	99	TGLSDVSAVLAQMPFNTAGSFISDAGSSASNHASSGMR
1	tr|Q8ED60|Q8ED60_SHEON	99	TGLSDVSAVLAQMPFNTAGSFISDAGSSASNHASSGMR
1	tr|Q8ED60|Q8ED60_SHEON	99	TGLSDVSAVLAQMPFNTAGSFISDAGSSASNHASSGMR
1	tr|Q8ED60|Q8ED60_SHEON	99	TGLSDVSAVLAQMPFNTAGSFISDAGSSASNHASSGMR
1	tr|Q8ED60|Q8ED60_SHEON	99	TGLSDVSAVLAQMPFNTAGSFISDAGSSASNHASSGMR
1	tr|Q8ED60|Q8ED60_SHEON	99	TGLSDVSAVLAQMPFNTAGSFISDAGSSASNHASSGMR
1	tr|Q8ED60|Q8ED60_SHEON	99	TGLSDVSAVLAQMPFNTAGSFISDAGSSASNHASSGMR
1	tr|Q8ED60|Q8ED60_SHEON	99	TGLSDVSAVLAQMPFNTAGSFISDAGSSASNHASSGMR
1	tr|Q8ED60|Q8ED60_SHEON	99	TGLSDVSAVLAQMPFNTAGSFISDAGSSASNHASSGMR
1	tr|Q8ED60|Q8ED60_SHEON	99	TGLSDVSAVLAQMPFNTAGSFISDAGSSASNHASSGMR
1	tr|Q8ED60|Q8ED60_SHEON	99	TGLSDVSAVLAQMPFNTAGSFISDAGSSASNHASSGMR
1	tr|Q8ED60|Q8ED60_SHEON	99	TGLSDVSAVLAQMPFNTAGSFISDAGSSASNHASSGMR
1	tr|Q8ED60|Q8ED60_SHEON	99	TGLSDVSAVLAQMPFNTAGSFISDAGSSASNHASSGMR
1	tr|Q8ED60|Q8ED60_SHEON	99	TGLSDVSAVLAQMPFNTAGSFISDAGSSASNHASSGMR
1	tr|Q8ED60|Q8ED60_SHEON	99	TGLSDVSAVLAQMPFNTAGSFISDAGSSASNHASSGMR
1	tr|Q8ED60|Q8ED60_SHEON	99	TGLSDVSAVLAQMPFNTAGSFISDAGSSASNHASSGMR
1	tr|Q8ED60|Q8ED60_SHEON	99	TGLSDVSAVLAQMPFNTAGSFISDAGSSASNHASSGMR
1	tr|Q8ED60|Q8ED60_SHEON	99	TGLSDVSAVLAQMPFNTAGSFISDAGSSASNHASSGMR
1	tr|Q8ED60|Q8ED60_SHEON	99	TGLSDVSAVLAQMPFNTAGSFISDAGSSASNHASSGMR
1	tr|Q8ED60|Q8ED60_SHEON	99	TGLSDVSAVLAQMPFNTAGSFISDAGSSASNHASSGMR
1	tr|Q8ED60|Q8ED60_SHEON	99	TGLSDVSAVLAQMPFNTAGSFISDAGSSASNHASSGMR
1	tr|Q8ED60|Q8ED60_SHEON	99	TGLSDVSAVLAQMPFNTAGSFISDAGSSASNHASSGMR
1	tr|Q8ED60|Q8ED60_SHEON	99	TGLSDVSAVLAQMPFNTAGSFISDAGSSASNHASSGMR
1	tr|Q8ED60|Q8ED60_SHEON	99	TGLSDVSAVLAQMPFNTAGSFISDAGSSASNHASSGMR
1	tr|Q8ED60|Q8ED60_SHEON	99	TGLSDVSAVLAQMPFNTAGSFISDAGSSASNHASSGMR
1	tr|Q8ED60|Q8ED60_SHEON	99	TGLSDVSAVLAQMPFNTAGSFISDAGSSASNHASSGMR
1	tr|Q8ED60|Q8ED60_SHEON	99	TGLSDVSAVLAQMPFNTAGSFISDAGSSASNHASSGMR
1	tr|Q8ED60|Q8ED60_SHEON	98.68	TGLSDVSAVLAQMPFNTAGSFISDAGSSASNHASSGMR
1	tr|Q8ED60|Q8ED60_SHEON	98.68	TGLSDVSAVLAQMPFNTAGSFISDAGSSASNHASSGMR
1	tr|Q8ED60|Q8ED60_SHEON	98.35	TGLSDVSAVLAQMPFNTAGSFISDAGSSASNHASSGMR
1	tr|Q8ED60|Q8ED60_SHEON	98.19	TGLSDVSAVLAQMPFNTAGSFISDAGSSASNHASSGMR
1	tr|Q8ED60|Q8ED60_SHEON	98.12	TGLSDVSAVLAQMPFNTAGSFISDAGSSASNHASSGMR
1	tr|Q8ED60|Q8ED60_SHEON	98.12	TGLSDVSAVLAQMPFNTAGSFISDAGSSASNHASSGMR
1	tr|Q8ED60|Q8ED60_SHEON	98.12	TGLSDVSAVLAQMPFNTAGSFISDAGSSASNHASSGMR
1	tr|Q8ED60|Q8ED60_SHEON	92.35	TGLSDVSAVLAQMPFNTAGSFISDAGSSASNHASSGMR
1	tr|Q8ED60|Q8ED60_SHEON	90.83	TGLSDVSAVLAQMPFNTAGSFISDAGSSASNHASSGMR
1	tr|Q8ED60|Q8ED60_SHEON	89.05	TGLSDVSAVLAQMPFNTAGSFISDAGSSASNHASSGMR
1	tr|Q8ED60|Q8ED60_SHEON	82.82	TGLSDVSAVLAQMPFNTAGSFISDAGSSASNHASSGMR
1	tr|Q8ED60|Q8ED60_SHEON	70.42	TGLSDVSAVLAQMPFNTAGSFISDAGSSASNHASSGMR
1	tr|Q8ED60|Q8ED60_SHEON	70.42	TGLSDVSAVLAQMPFNTAGSFISDAGSSASNHASSGMR
1	tr|Q8ED60|Q8ED60_SHEON	52.38	TGLSDVSAVLAQMPFNTAGSFISDAGSSASNHASSGMR
1	tr|Q8ED60|Q8ED60_SHEON	43.12	TGLSDVSAVLAQMPFNTAGSFISDAGSSASNHASSGMR
1	tr|Q8ED60|Q8ED60_SHEON	41	TGLSDVSAVLAQMPFNTAGSFISDAGSSASNHASSGMR
1	tr|Q8ED60|Q8ED60_SHEON	39.84	TGLSDVSAVLAQMPFNTAGSFISDAGSSASNHASSGMR
1	tr|Q8ED60|Q8ED60_SHEON	39.46	TGLSDVSAVLAQMPFNTAGSFISDAGSSASNHASSGMR
1	tr|Q8ED60|Q8ED60_SHEON	36.6	TGLSDVSAVLAQMPFNTAGSFISDAGSSASNHASSGMR
1	tr|Q8ED60|Q8ED60_SHEON	34.69	TGLSDVSAVLAQMPFNTAGSFISDAGSSASNHASSGMR
1	tr|Q8ED60|Q8ED60_SHEON	26.62	TGLSDVSAVLAQMPFNTAGSFISDAGSSASNHASSGMR
1	tr|Q8ED60|Q8ED60_SHEON	25.96	TGLSDVSAVLAQMPFNTAGSFISDAGSSASNHASSGMR
1	tr|Q8ED60|Q8ED60_SHEON	20.62	TGLSDVSAVLAQMPFNTAGSFISDAGSSASNHASSGMR
1	tr|Q8ED60|Q8ED60_SHEON	17	TGLSDVSAVLAQMPFNTAGSFISDAGSSASNHASSGMR
1	tr|Q8ED60|Q8ED60_SHEON	15.72	TGLSDVSAVLAQMPFNTAGSFISDAGSSASNHASSGMR
1	tr|Q8ED60|Q8ED60_SHEON	99	YDQYSLPDVGQLSNSVNVR
1	tr|Q8ED60|Q8ED60_SHEON	99	YDQYSLPDVGQLSNSVNVR
1	tr|Q8ED60|Q8ED60_SHEON	99	YDQYSLPDVGQLSNSVNVR
1	tr|Q8ED60|Q8ED60_SHEON	99	YDQYSLPDVGQLSNSVNVR
1	tr|Q8ED60|Q8ED60_SHEON	99	YDQYSLPDVGQLSNSVNVR
1	tr|Q8ED60|Q8ED60_SHEON	99	YDQYSLPDVGQLSNSVNVR
1	tr|Q8ED60|Q8ED60_SHEON	99	YDQYSLPDVGQLSNSVNVR
1	tr|Q8ED60|Q8ED60_SHEON	99	YDQYSLPDVGQLSNSVNVR
1	tr|Q8ED60|Q8ED60_SHEON	99	YDQYSLPDVGQLSNSVNVR
1	tr|Q8ED60|Q8ED60_SHEON	99	YDQYSLPDVGQLSNSVNVR
1	tr|Q8ED60|Q8ED60_SHEON	99	YDQYSLPDVGQLSNSVNVR
1	tr|Q8ED60|Q8ED60_SHEON	98.65	YDQYSLPDVGQLSNSVNVR
1	tr|Q8ED60|Q8ED60_SHEON	98.33	YDQYSLPDVGQLSNSVNVR
1	tr|Q8ED60|Q8ED60_SHEON	98.05	YDQYSLPDVGQLSNSVNVR
1	tr|Q8ED60|Q8ED60_SHEON	97.74	YDQYSLPDVGQLSNSVNVR
1	tr|Q8ED60|Q8ED60_SHEON	97.02	YDQYSLPDVGQLSNSVNVR
1	tr|Q8ED60|Q8ED60_SHEON	95.04	YDQYSLPDVGQLSNSVNVR
1	tr|Q8ED60|Q8ED60_SHEON	91.87	YDQYSLPDVGQLSNSVNVR
1	tr|Q8ED60|Q8ED60_SHEON	91.2	YDQYSLPDVGQLSNSVNVR
1	tr|Q8ED60|Q8ED60_SHEON	89.97	YDQYSLPDVGQLSNSVNVR
1	tr|Q8ED60|Q8ED60_SHEON	89.44	YDQYSLPDVGQLSNSVNVR
1	tr|Q8ED60|Q8ED60_SHEON	87.67	YDQYSLPDVGQLSNSVNVR
1	tr|Q8ED60|Q8ED60_SHEON	87.67	YDQYSLPDVGQLSNSVNVR
1	tr|Q8ED60|Q8ED60_SHEON	83.27	YDQYSLPDVGQLSNSVNVR
1	tr|Q8ED60|Q8ED60_SHEON	80.35	YDQYSLPDVGQLSNSVNVR
1	tr|Q8ED60|Q8ED60_SHEON	75.75	YDQYSLPDVGQLSNSVNVR
1	tr|Q8ED60|Q8ED60_SHEON	66.46	YDQYSLPDVGQLSNSVNVR
1	tr|Q8ED60|Q8ED60_SHEON	62.18	YDQYSLPDVGQLSNSVNVR
1	tr|Q8ED60|Q8ED60_SHEON	62.18	YDQYSLPDVGQLSNSVNVR
1	tr|Q8ED60|Q8ED60_SHEON	59.13	YDQYSLPDVGQLSNSVNVR
1	tr|Q8ED60|Q8ED60_SHEON	42.09	YDQYSLPDVGQLSNSVNVR
1	tr|Q8ED60|Q8ED60_SHEON	26.24	YDQYSLPDVGQLSNSVNVR
1	tr|Q8ED60|Q8ED60_SHEON	83.41	YEALDNLVLR
1	tr|Q8ED60|Q8ED60_SHEON	75.07	YEALDNLVLR
1	tr|Q8ED60|Q8ED60_SHEON	67.76	YEALDNLVLR
1	tr|Q8ED60|Q8ED60_SHEON	65.55	YEALDNLVLR
1	tr|Q8ED60|Q8ED60_SHEON	62.18	YEALDNLVLR
1	tr|Q8ED60|Q8ED60_SHEON	61.63	YEALDNLVLR
1	tr|Q8ED60|Q8ED60_SHEON	58.94	YEALDNLVLR
1	tr|Q8ED60|Q8ED60_SHEON	58.25	YEALDNLVLR
1	tr|Q8ED60|Q8ED60_SHEON	57.22	YEALDNLVLR
1	tr|Q8ED60|Q8ED60_SHEON	53.05	YEALDNLVLR
1	tr|Q8ED60|Q8ED60_SHEON	52.87	YEALDNLVLR
1	tr|Q8ED60|Q8ED60_SHEON	42.55	YEALDNLVLR
1	tr|Q8ED60|Q8ED60_SHEON	40.93	YEALDNLVLR
1	tr|Q8ED60|Q8ED60_SHEON	40.41	YEALDNLVLR
1	tr|Q8ED60|Q8ED60_SHEON	39.7	YEALDNLVLR
1	tr|Q8ED60|Q8ED60_SHEON	39.39	YEALDNLVLR
1	tr|Q8ED60|Q8ED60_SHEON	37.74	YEALDNLVLR
1	tr|Q8ED60|Q8ED60_SHEON	36.41	YEALDNLVLR
1	tr|Q8ED60|Q8ED60_SHEON	34.66	YEALDNLVLR
1	tr|Q8ED60|Q8ED60_SHEON	34.36	YEALDNLVLR
1	tr|Q8ED60|Q8ED60_SHEON	33.63	YEALDNLVLR
1	tr|Q8ED60|Q8ED60_SHEON	32.76	YEALDNLVLR
1	tr|Q8ED60|Q8ED60_SHEON	32.08	YEALDNLVLR
1	tr|Q8ED60|Q8ED60_SHEON	30.87	YEALDNLVLR
1	tr|Q8ED60|Q8ED60_SHEON	29.33	YEALDNLVLR
1	tr|Q8ED60|Q8ED60_SHEON	28.71	YEALDNLVLR
1	tr|Q8ED60|Q8ED60_SHEON	23.44	YEALDNLVLR
1	tr|Q8ED60|Q8ED60_SHEON	23.3	YEALDNLVLR
1	tr|Q8ED60|Q8ED60_SHEON	22.98	YEALDNLVLR
1	tr|Q8ED60|Q8ED60_SHEON	22.73	YEALDNLVLR
1	tr|Q8ED60|Q8ED60_SHEON	22.73	YEALDNLVLR
1	tr|Q8ED60|Q8ED60_SHEON	21.48	YEALDNLVLR
1	tr|Q8ED60|Q8ED60_SHEON	15.06	YEALDNLVLR
1	tr|Q8ED60|Q8ED60_SHEON	99	YIDSYDGETPQQQEVGTNK
1	tr|Q8ED60|Q8ED60_SHEON	99	YIDSYDGETPQQQEVGTNK
1	tr|Q8ED60|Q8ED60_SHEON	99	YIDSYDGETPQQQEVGTNK
1	tr|Q8ED60|Q8ED60_SHEON	99	YIDSYDGETPQQQEVGTNK
1	tr|Q8ED60|Q8ED60_SHEON	99	YIDSYDGETPQQQEVGTNK
1	tr|Q8ED60|Q8ED60_SHEON	96.18	YIDSYDGETPQQQEVGTNK
1	tr|Q8ED60|Q8ED60_SHEON	95.2	YIDSYDGETPQQQEVGTNK
1	tr|Q8ED60|Q8ED60_SHEON	94.98	YIDSYDGETPQQQEVGTNK
1	tr|Q8ED60|Q8ED60_SHEON	92.13	YIDSYDGETPQQQEVGTNK
1	tr|Q8ED60|Q8ED60_SHEON	89.91	YIDSYDGETPQQQEVGTNK
1	tr|Q8ED60|Q8ED60_SHEON	79.63	YIDSYDGETPQQQEVGTNK
1	tr|Q8ED60|Q8ED60_SHEON	75.84	YIDSYDGETPQQQEVGTNK
1	tr|Q8ED60|Q8ED60_SHEON	73.22	YIDSYDGETPQQQEVGTNK
1	tr|Q8ED60|Q8ED60_SHEON	70.41	YIDSYDGETPQQQEVGTNK
1	tr|Q8ED60|Q8ED60_SHEON	69.53	YIDSYDGETPQQQEVGTNK
1	tr|Q8ED60|Q8ED60_SHEON	65.2	YIDSYDGETPQQQEVGTNK
1	tr|Q8ED60|Q8ED60_SHEON	64.38	YIDSYDGETPQQQEVGTNK
1	tr|Q8ED60|Q8ED60_SHEON	62.99	YIDSYDGETPQQQEVGTNK
1	tr|Q8ED60|Q8ED60_SHEON	46.99	YIDSYDGETPQQQEVGTNK
1	tr|Q8ED60|Q8ED60_SHEON	43.75	YIDSYDGETPQQQEVGTNK
1	tr|Q8ED60|Q8ED60_SHEON	37.39	YIDSYDGETPQQQEVGTNK
1	tr|Q8ED60|Q8ED60_SHEON	37.23	YIDSYDGETPQQQEVGTNK
1	tr|Q8ED60|Q8ED60_SHEON	24.87	YIDSYDGETPQQQEVGTNK
1	tr|Q8ED60|Q8ED60_SHEON	24.72	YIDSYDGETPQQQEVGTNK
2	tr|B7WY98|B7WY98_COMTE; tr|A0A076PG12|A0A076PG12_COMTE	99	ADMVDDEELLELVEMEVR
2	tr|B7WY98|B7WY98_COMTE; tr|A0A076PG12|A0A076PG12_COMTE	99	FTAEVYVLSK
2	tr|B7WY98|B7WY98_COMTE; tr|A0A076PG12|A0A076PG12_COMTE	99	GITINTSHVEYETANR
2	tr|B7WY98|B7WY98_COMTE; tr|A0A076PG12|A0A076PG12_COMTE	99	HYAHVDCPGHADYV
2	tr|B7WY98|B7WY98_COMTE; tr|A0A076PG12|A0A076PG12_COMTE	99	HYAHVDCPGHADYVK
2	tr|B7WY98|B7WY98_COMTE; tr|A0A076PG12|A0A076PG12_COMTE	99	KTTVTGVEMFR
2	tr|B7WY98|B7WY98_COMTE; tr|A0A076PG12|A0A076PG12_COMTE	99	LAEALDTYIPTPER
2	tr|B7WY98|B7WY98_COMTE; tr|A0A076PG12|A0A076PG12_COMTE	99	LLDQGQAGDNVGLLLR
2	tr|B7WY98|B7WY98_COMTE; tr|A0A076PG12|A0A076PG12_COMTE	99	NMITGAAQMDGAILVCSAADGPMPQTR
2	tr|B7WY98|B7WY98_COMTE; tr|A0A076PG12|A0A076PG12_COMTE	99	QVGVPYIIVFLNK
2	tr|B7WY98|B7WY98_COMTE; tr|A0A076PG12|A0A076PG12_COMTE	99	TKPHVNVGTIGHVDHGK
2	tr|B7WY98|B7WY98_COMTE; tr|A0A076PG12|A0A076PG12_COMTE	99	TTDVTGSIELPEGK
2	tr|B7WY98|B7WY98_COMTE; tr|A0A076PG12|A0A076PG12_COMTE	99	TTVTGVEMFRK
2	tr|B7WY98|B7WY98_COMTE; tr|A0A076PG12|A0A076PG12_COMTE	99	VGEEIEIVGIK
2	tr|B7WY98|B7WY98_COMTE; tr|A0A076PG12|A0A076PG12_COMTE	98.45	TTLTAAIATVLSK
2	tr|B7WY98|B7WY98_COMTE; tr|A0A076PG12|A0A076PG12_COMTE	97.09	RQVGVPYIIVFLNK
2	tr|B7WY98|B7WY98_COMTE; tr|A0A076PG12|A0A076PG12_COMTE	96.64	LIAPIAMEEGLR
2	tr|B7WY98|B7WY98_COMTE; tr|A0A076PG12|A0A076PG12_COMTE	82.85	TTDVTGSIELPEGKEMVMPGDNVSITVK
2	tr|B7WY98|B7WY98_COMTE; tr|A0A076PG12|A0A076PG12_COMTE	81.95	TTVTGVEMFR
2	tr|B7WY98|B7WY98_COMTE; tr|A0A076PG12|A0A076PG12_COMTE	49.65	EMVMPGDNVSITVK
2	tr|B7WY98|B7WY98_COMTE; tr|A0A076PG12|A0A076PG12_COMTE	20.89	HTPFFNNYRPQFYFR
2	tr|B7WY98|B7WY98_COMTE; tr|A0A076PG12|A0A076PG12_COMTE	15.21	IIVFLNK
2	tr|B7WY98|B7WY98_COMTE; tr|A0A076PG12|A0A076PG12_COMTE	49.67	GQAGDNVGLLLR
2	tr|B7WY98|B7WY98_COMTE; tr|A0A076PG12|A0A076PG12_COMTE	99	ADMVDDEELLELVEMEVR
2	tr|B7WY98|B7WY98_COMTE; tr|A0A076PG12|A0A076PG12_COMTE	97.91	ADMVDDEELLELVEMEVR
2	tr|B7WY98|B7WY98_COMTE; tr|A0A076PG12|A0A076PG12_COMTE	60.77	ADMVDDEELLELVEMEVR
2	tr|B7WY98|B7WY98_COMTE; tr|A0A076PG12|A0A076PG12_COMTE	28.69	ADMVDDEELLELVEMEVR
2	tr|B7WY98|B7WY98_COMTE; tr|A0A076PG12|A0A076PG12_COMTE	32.6	EMVMPGDNVSITVK
2	tr|B7WY98|B7WY98_COMTE; tr|A0A076PG12|A0A076PG12_COMTE	99	FTAEVYVLSK
2	tr|B7WY98|B7WY98_COMTE; tr|A0A076PG12|A0A076PG12_COMTE	99	FTAEVYVLSK
2	tr|B7WY98|B7WY98_COMTE; tr|A0A076PG12|A0A076PG12_COMTE	97.54	FTAEVYVLSK
2	tr|B7WY98|B7WY98_COMTE; tr|A0A076PG12|A0A076PG12_COMTE	91.55	FTAEVYVLSK
2	tr|B7WY98|B7WY98_COMTE; tr|A0A076PG12|A0A076PG12_COMTE	87.5	FTAEVYVLSK
2	tr|B7WY98|B7WY98_COMTE; tr|A0A076PG12|A0A076PG12_COMTE	86.28	FTAEVYVLSK
2	tr|B7WY98|B7WY98_COMTE; tr|A0A076PG12|A0A076PG12_COMTE	84.49	FTAEVYVLSK
2	tr|B7WY98|B7WY98_COMTE; tr|A0A076PG12|A0A076PG12_COMTE	82.12	FTAEVYVLSK
2	tr|B7WY98|B7WY98_COMTE; tr|A0A076PG12|A0A076PG12_COMTE	78.27	FTAEVYVLSK
2	tr|B7WY98|B7WY98_COMTE; tr|A0A076PG12|A0A076PG12_COMTE	72.01	FTAEVYVLSK
2	tr|B7WY98|B7WY98_COMTE; tr|A0A076PG12|A0A076PG12_COMTE	71.82	FTAEVYVLSK
2	tr|B7WY98|B7WY98_COMTE; tr|A0A076PG12|A0A076PG12_COMTE	67.08	FTAEVYVLSK
2	tr|B7WY98|B7WY98_COMTE; tr|A0A076PG12|A0A076PG12_COMTE	64.63	FTAEVYVLSK
2	tr|B7WY98|B7WY98_COMTE; tr|A0A076PG12|A0A076PG12_COMTE	59.8	FTAEVYVLSK
2	tr|B7WY98|B7WY98_COMTE; tr|A0A076PG12|A0A076PG12_COMTE	57.18	FTAEVYVLSK
2	tr|B7WY98|B7WY98_COMTE; tr|A0A076PG12|A0A076PG12_COMTE	56.26	FTAEVYVLSK
2	tr|B7WY98|B7WY98_COMTE; tr|A0A076PG12|A0A076PG12_COMTE	55.72	FTAEVYVLSK
2	tr|B7WY98|B7WY98_COMTE; tr|A0A076PG12|A0A076PG12_COMTE	53.69	FTAEVYVLSK
2	tr|B7WY98|B7WY98_COMTE; tr|A0A076PG12|A0A076PG12_COMTE	53.68	FTAEVYVLSK
2	tr|B7WY98|B7WY98_COMTE; tr|A0A076PG12|A0A076PG12_COMTE	51.67	FTAEVYVLSK
2	tr|B7WY98|B7WY98_COMTE; tr|A0A076PG12|A0A076PG12_COMTE	51.45	FTAEVYVLSK
2	tr|B7WY98|B7WY98_COMTE; tr|A0A076PG12|A0A076PG12_COMTE	47.52	FTAEVYVLSK
2	tr|B7WY98|B7WY98_COMTE; tr|A0A076PG12|A0A076PG12_COMTE	46.54	FTAEVYVLSK
2	tr|B7WY98|B7WY98_COMTE; tr|A0A076PG12|A0A076PG12_COMTE	46.26	FTAEVYVLSK
2	tr|B7WY98|B7WY98_COMTE; tr|A0A076PG12|A0A076PG12_COMTE	45.62	FTAEVYVLSK
2	tr|B7WY98|B7WY98_COMTE; tr|A0A076PG12|A0A076PG12_COMTE	44.12	FTAEVYVLSK
2	tr|B7WY98|B7WY98_COMTE; tr|A0A076PG12|A0A076PG12_COMTE	43.98	FTAEVYVLSK
2	tr|B7WY98|B7WY98_COMTE; tr|A0A076PG12|A0A076PG12_COMTE	43.83	FTAEVYVLSK
2	tr|B7WY98|B7WY98_COMTE; tr|A0A076PG12|A0A076PG12_COMTE	42.41	FTAEVYVLSK
2	tr|B7WY98|B7WY98_COMTE; tr|A0A076PG12|A0A076PG12_COMTE	39.81	FTAEVYVLSK
2	tr|B7WY98|B7WY98_COMTE; tr|A0A076PG12|A0A076PG12_COMTE	35.67	FTAEVYVLSK
2	tr|B7WY98|B7WY98_COMTE; tr|A0A076PG12|A0A076PG12_COMTE	31.38	FTAEVYVLSK
2	tr|B7WY98|B7WY98_COMTE; tr|A0A076PG12|A0A076PG12_COMTE	31.15	FTAEVYVLSK
2	tr|B7WY98|B7WY98_COMTE; tr|A0A076PG12|A0A076PG12_COMTE	30.98	FTAEVYVLSK
2	tr|B7WY98|B7WY98_COMTE; tr|A0A076PG12|A0A076PG12_COMTE	30.65	FTAEVYVLSK
2	tr|B7WY98|B7WY98_COMTE; tr|A0A076PG12|A0A076PG12_COMTE	29.32	FTAEVYVLSK
2	tr|B7WY98|B7WY98_COMTE; tr|A0A076PG12|A0A076PG12_COMTE	28.25	FTAEVYVLSK
2	tr|B7WY98|B7WY98_COMTE; tr|A0A076PG12|A0A076PG12_COMTE	27.73	FTAEVYVLSK
2	tr|B7WY98|B7WY98_COMTE; tr|A0A076PG12|A0A076PG12_COMTE	27.38	FTAEVYVLSK
2	tr|B7WY98|B7WY98_COMTE; tr|A0A076PG12|A0A076PG12_COMTE	27.11	FTAEVYVLSK
2	tr|B7WY98|B7WY98_COMTE; tr|A0A076PG12|A0A076PG12_COMTE	27.02	FTAEVYVLSK
2	tr|B7WY98|B7WY98_COMTE; tr|A0A076PG12|A0A076PG12_COMTE	25.95	FTAEVYVLSK
2	tr|B7WY98|B7WY98_COMTE; tr|A0A076PG12|A0A076PG12_COMTE	25.51	FTAEVYVLSK
2	tr|B7WY98|B7WY98_COMTE; tr|A0A076PG12|A0A076PG12_COMTE	24.24	FTAEVYVLSK
2	tr|B7WY98|B7WY98_COMTE; tr|A0A076PG12|A0A076PG12_COMTE	23.65	FTAEVYVLSK
2	tr|B7WY98|B7WY98_COMTE; tr|A0A076PG12|A0A076PG12_COMTE	22.41	FTAEVYVLSK
2	tr|B7WY98|B7WY98_COMTE; tr|A0A076PG12|A0A076PG12_COMTE	21.47	FTAEVYVLSK
2	tr|B7WY98|B7WY98_COMTE; tr|A0A076PG12|A0A076PG12_COMTE	19.91	FTAEVYVLSK
2	tr|B7WY98|B7WY98_COMTE; tr|A0A076PG12|A0A076PG12_COMTE	19.6	FTAEVYVLSK
2	tr|B7WY98|B7WY98_COMTE; tr|A0A076PG12|A0A076PG12_COMTE	18.96	FTAEVYVLSK
2	tr|B7WY98|B7WY98_COMTE; tr|A0A076PG12|A0A076PG12_COMTE	17.85	FTAEVYVLSK
2	tr|B7WY98|B7WY98_COMTE; tr|A0A076PG12|A0A076PG12_COMTE	17.85	FTAEVYVLSK
2	tr|B7WY98|B7WY98_COMTE; tr|A0A076PG12|A0A076PG12_COMTE	17.75	FTAEVYVLSK
2	tr|B7WY98|B7WY98_COMTE; tr|A0A076PG12|A0A076PG12_COMTE	16.98	FTAEVYVLSK
2	tr|B7WY98|B7WY98_COMTE; tr|A0A076PG12|A0A076PG12_COMTE	16.49	FTAEVYVLSK
2	tr|B7WY98|B7WY98_COMTE; tr|A0A076PG12|A0A076PG12_COMTE	16.15	FTAEVYVLSK
2	tr|B7WY98|B7WY98_COMTE; tr|A0A076PG12|A0A076PG12_COMTE	16.04	FTAEVYVLSK
2	tr|B7WY98|B7WY98_COMTE; tr|A0A076PG12|A0A076PG12_COMTE	15.32	FTAEVYVLSK
2	tr|B7WY98|B7WY98_COMTE; tr|A0A076PG12|A0A076PG12_COMTE	99	GITINTSHVEYETANR
2	tr|B7WY98|B7WY98_COMTE; tr|A0A076PG12|A0A076PG12_COMTE	85.42	GITINTSHVEYETANR
2	tr|B7WY98|B7WY98_COMTE; tr|A0A076PG12|A0A076PG12_COMTE	78.07	GITINTSHVEYETANR
2	tr|B7WY98|B7WY98_COMTE; tr|A0A076PG12|A0A076PG12_COMTE	57.42	GITINTSHVEYETANR
2	tr|B7WY98|B7WY98_COMTE; tr|A0A076PG12|A0A076PG12_COMTE	54.69	GITINTSHVEYETANR
2	tr|B7WY98|B7WY98_COMTE; tr|A0A076PG12|A0A076PG12_COMTE	40.97	GITINTSHVEYETANR
2	tr|B7WY98|B7WY98_COMTE; tr|A0A076PG12|A0A076PG12_COMTE	35.7	GITINTSHVEYETANR
2	tr|B7WY98|B7WY98_COMTE; tr|A0A076PG12|A0A076PG12_COMTE	34.23	GITINTSHVEYETANR
2	tr|B7WY98|B7WY98_COMTE; tr|A0A076PG12|A0A076PG12_COMTE	27.45	GITINTSHVEYETANR
2	tr|B7WY98|B7WY98_COMTE; tr|A0A076PG12|A0A076PG12_COMTE	23.34	GITINTSHVEYETANR
2	tr|B7WY98|B7WY98_COMTE; tr|A0A076PG12|A0A076PG12_COMTE	21.85	GITINTSHVEYETANR
2	tr|B7WY98|B7WY98_COMTE; tr|A0A076PG12|A0A076PG12_COMTE	18.52	GITINTSHVEYETANR
2	tr|B7WY98|B7WY98_COMTE; tr|A0A076PG12|A0A076PG12_COMTE	49.48	GQAGDNVGLLLR
2	tr|B7WY98|B7WY98_COMTE; tr|A0A076PG12|A0A076PG12_COMTE	49.34	GQAGDNVGLLLR
2	tr|B7WY98|B7WY98_COMTE; tr|A0A076PG12|A0A076PG12_COMTE	49.13	GQAGDNVGLLLR
2	tr|B7WY98|B7WY98_COMTE; tr|A0A076PG12|A0A076PG12_COMTE	47.06	GQAGDNVGLLLR
2	tr|B7WY98|B7WY98_COMTE; tr|A0A076PG12|A0A076PG12_COMTE	46.25	GQAGDNVGLLLR
2	tr|B7WY98|B7WY98_COMTE; tr|A0A076PG12|A0A076PG12_COMTE	45.79	GQAGDNVGLLLR
2	tr|B7WY98|B7WY98_COMTE; tr|A0A076PG12|A0A076PG12_COMTE	43.83	GQAGDNVGLLLR
2	tr|B7WY98|B7WY98_COMTE; tr|A0A076PG12|A0A076PG12_COMTE	42.49	GQAGDNVGLLLR
2	tr|B7WY98|B7WY98_COMTE; tr|A0A076PG12|A0A076PG12_COMTE	41.2	GQAGDNVGLLLR
2	tr|B7WY98|B7WY98_COMTE; tr|A0A076PG12|A0A076PG12_COMTE	40.92	GQAGDNVGLLLR
2	tr|B7WY98|B7WY98_COMTE; tr|A0A076PG12|A0A076PG12_COMTE	40.5	GQAGDNVGLLLR
2	tr|B7WY98|B7WY98_COMTE; tr|A0A076PG12|A0A076PG12_COMTE	40.01	GQAGDNVGLLLR
2	tr|B7WY98|B7WY98_COMTE; tr|A0A076PG12|A0A076PG12_COMTE	39.67	GQAGDNVGLLLR
2	tr|B7WY98|B7WY98_COMTE; tr|A0A076PG12|A0A076PG12_COMTE	39.08	GQAGDNVGLLLR
2	tr|B7WY98|B7WY98_COMTE; tr|A0A076PG12|A0A076PG12_COMTE	38.79	GQAGDNVGLLLR
2	tr|B7WY98|B7WY98_COMTE; tr|A0A076PG12|A0A076PG12_COMTE	38.79	GQAGDNVGLLLR
2	tr|B7WY98|B7WY98_COMTE; tr|A0A076PG12|A0A076PG12_COMTE	34.83	GQAGDNVGLLLR
2	tr|B7WY98|B7WY98_COMTE; tr|A0A076PG12|A0A076PG12_COMTE	30.47	GQAGDNVGLLLR
2	tr|B7WY98|B7WY98_COMTE; tr|A0A076PG12|A0A076PG12_COMTE	26.59	GQAGDNVGLLLR
2	tr|B7WY98|B7WY98_COMTE; tr|A0A076PG12|A0A076PG12_COMTE	25.79	GQAGDNVGLLLR
2	tr|B7WY98|B7WY98_COMTE; tr|A0A076PG12|A0A076PG12_COMTE	23.35	GQAGDNVGLLLR
2	tr|B7WY98|B7WY98_COMTE; tr|A0A076PG12|A0A076PG12_COMTE	23.14	GQAGDNVGLLLR
2	tr|B7WY98|B7WY98_COMTE; tr|A0A076PG12|A0A076PG12_COMTE	22.4	GQAGDNVGLLLR
2	tr|B7WY98|B7WY98_COMTE; tr|A0A076PG12|A0A076PG12_COMTE	20.43	GQAGDNVGLLLR
2	tr|B7WY98|B7WY98_COMTE; tr|A0A076PG12|A0A076PG12_COMTE	19.54	GQAGDNVGLLLR
2	tr|B7WY98|B7WY98_COMTE; tr|A0A076PG12|A0A076PG12_COMTE	17.9	GQAGDNVGLLLR
2	tr|B7WY98|B7WY98_COMTE; tr|A0A076PG12|A0A076PG12_COMTE	99	HYAHVDCPGHADYV
2	tr|B7WY98|B7WY98_COMTE; tr|A0A076PG12|A0A076PG12_COMTE	98.67	HYAHVDCPGHADYV
2	tr|B7WY98|B7WY98_COMTE; tr|A0A076PG12|A0A076PG12_COMTE	38.98	HYAHVDCPGHADYV
2	tr|B7WY98|B7WY98_COMTE; tr|A0A076PG12|A0A076PG12_COMTE	38.66	HYAHVDCPGHADYV
2	tr|B7WY98|B7WY98_COMTE; tr|A0A076PG12|A0A076PG12_COMTE	99	HYAHVDCPGHADYVK
2	tr|B7WY98|B7WY98_COMTE; tr|A0A076PG12|A0A076PG12_COMTE	99	HYAHVDCPGHADYVK
2	tr|B7WY98|B7WY98_COMTE; tr|A0A076PG12|A0A076PG12_COMTE	99	HYAHVDCPGHADYVK
2	tr|B7WY98|B7WY98_COMTE; tr|A0A076PG12|A0A076PG12_COMTE	99	HYAHVDCPGHADYVK
2	tr|B7WY98|B7WY98_COMTE; tr|A0A076PG12|A0A076PG12_COMTE	99	HYAHVDCPGHADYVK
2	tr|B7WY98|B7WY98_COMTE; tr|A0A076PG12|A0A076PG12_COMTE	99	HYAHVDCPGHADYVK
2	tr|B7WY98|B7WY98_COMTE; tr|A0A076PG12|A0A076PG12_COMTE	99	HYAHVDCPGHADYVK
2	tr|B7WY98|B7WY98_COMTE; tr|A0A076PG12|A0A076PG12_COMTE	99	HYAHVDCPGHADYVK
2	tr|B7WY98|B7WY98_COMTE; tr|A0A076PG12|A0A076PG12_COMTE	99	HYAHVDCPGHADYVK
2	tr|B7WY98|B7WY98_COMTE; tr|A0A076PG12|A0A076PG12_COMTE	99	HYAHVDCPGHADYVK
2	tr|B7WY98|B7WY98_COMTE; tr|A0A076PG12|A0A076PG12_COMTE	99	HYAHVDCPGHADYVK
2	tr|B7WY98|B7WY98_COMTE; tr|A0A076PG12|A0A076PG12_COMTE	99	HYAHVDCPGHADYVK
2	tr|B7WY98|B7WY98_COMTE; tr|A0A076PG12|A0A076PG12_COMTE	99	HYAHVDCPGHADYVK
2	tr|B7WY98|B7WY98_COMTE; tr|A0A076PG12|A0A076PG12_COMTE	99	HYAHVDCPGHADYVK
2	tr|B7WY98|B7WY98_COMTE; tr|A0A076PG12|A0A076PG12_COMTE	99	HYAHVDCPGHADYVK
2	tr|B7WY98|B7WY98_COMTE; tr|A0A076PG12|A0A076PG12_COMTE	99	HYAHVDCPGHADYVK
2	tr|B7WY98|B7WY98_COMTE; tr|A0A076PG12|A0A076PG12_COMTE	99	HYAHVDCPGHADYVK
2	tr|B7WY98|B7WY98_COMTE; tr|A0A076PG12|A0A076PG12_COMTE	99	HYAHVDCPGHADYVK
2	tr|B7WY98|B7WY98_COMTE; tr|A0A076PG12|A0A076PG12_COMTE	99	HYAHVDCPGHADYVK
2	tr|B7WY98|B7WY98_COMTE; tr|A0A076PG12|A0A076PG12_COMTE	99	HYAHVDCPGHADYVK
2	tr|B7WY98|B7WY98_COMTE; tr|A0A076PG12|A0A076PG12_COMTE	99	HYAHVDCPGHADYVK
2	tr|B7WY98|B7WY98_COMTE; tr|A0A076PG12|A0A076PG12_COMTE	99	HYAHVDCPGHADYVK
2	tr|B7WY98|B7WY98_COMTE; tr|A0A076PG12|A0A076PG12_COMTE	99	HYAHVDCPGHADYVK
2	tr|B7WY98|B7WY98_COMTE; tr|A0A076PG12|A0A076PG12_COMTE	99	HYAHVDCPGHADYVK
2	tr|B7WY98|B7WY98_COMTE; tr|A0A076PG12|A0A076PG12_COMTE	99	HYAHVDCPGHADYVK
2	tr|B7WY98|B7WY98_COMTE; tr|A0A076PG12|A0A076PG12_COMTE	99	HYAHVDCPGHADYVK
2	tr|B7WY98|B7WY98_COMTE; tr|A0A076PG12|A0A076PG12_COMTE	99	HYAHVDCPGHADYVK
2	tr|B7WY98|B7WY98_COMTE; tr|A0A076PG12|A0A076PG12_COMTE	99	HYAHVDCPGHADYVK
2	tr|B7WY98|B7WY98_COMTE; tr|A0A076PG12|A0A076PG12_COMTE	99	HYAHVDCPGHADYVK
2	tr|B7WY98|B7WY98_COMTE; tr|A0A076PG12|A0A076PG12_COMTE	99	HYAHVDCPGHADYVK
2	tr|B7WY98|B7WY98_COMTE; tr|A0A076PG12|A0A076PG12_COMTE	99	HYAHVDCPGHADYVK
2	tr|B7WY98|B7WY98_COMTE; tr|A0A076PG12|A0A076PG12_COMTE	99	HYAHVDCPGHADYVK
2	tr|B7WY98|B7WY98_COMTE; tr|A0A076PG12|A0A076PG12_COMTE	99	HYAHVDCPGHADYVK
2	tr|B7WY98|B7WY98_COMTE; tr|A0A076PG12|A0A076PG12_COMTE	99	HYAHVDCPGHADYVK
2	tr|B7WY98|B7WY98_COMTE; tr|A0A076PG12|A0A076PG12_COMTE	99	HYAHVDCPGHADYVK
2	tr|B7WY98|B7WY98_COMTE; tr|A0A076PG12|A0A076PG12_COMTE	99	HYAHVDCPGHADYVK
2	tr|B7WY98|B7WY98_COMTE; tr|A0A076PG12|A0A076PG12_COMTE	99	HYAHVDCPGHADYVK
2	tr|B7WY98|B7WY98_COMTE; tr|A0A076PG12|A0A076PG12_COMTE	99	HYAHVDCPGHADYVK
2	tr|B7WY98|B7WY98_COMTE; tr|A0A076PG12|A0A076PG12_COMTE	99	HYAHVDCPGHADYVK
2	tr|B7WY98|B7WY98_COMTE; tr|A0A076PG12|A0A076PG12_COMTE	99	HYAHVDCPGHADYVK
2	tr|B7WY98|B7WY98_COMTE; tr|A0A076PG12|A0A076PG12_COMTE	99	HYAHVDCPGHADYVK
2	tr|B7WY98|B7WY98_COMTE; tr|A0A076PG12|A0A076PG12_COMTE	99	HYAHVDCPGHADYVK
2	tr|B7WY98|B7WY98_COMTE; tr|A0A076PG12|A0A076PG12_COMTE	99	HYAHVDCPGHADYVK
2	tr|B7WY98|B7WY98_COMTE; tr|A0A076PG12|A0A076PG12_COMTE	99	HYAHVDCPGHADYVK
2	tr|B7WY98|B7WY98_COMTE; tr|A0A076PG12|A0A076PG12_COMTE	99	HYAHVDCPGHADYVK
2	tr|B7WY98|B7WY98_COMTE; tr|A0A076PG12|A0A076PG12_COMTE	99	HYAHVDCPGHADYVK
2	tr|B7WY98|B7WY98_COMTE; tr|A0A076PG12|A0A076PG12_COMTE	99	HYAHVDCPGHADYVK
2	tr|B7WY98|B7WY98_COMTE; tr|A0A076PG12|A0A076PG12_COMTE	99	HYAHVDCPGHADYVK
2	tr|B7WY98|B7WY98_COMTE; tr|A0A076PG12|A0A076PG12_COMTE	99	HYAHVDCPGHADYVK
2	tr|B7WY98|B7WY98_COMTE; tr|A0A076PG12|A0A076PG12_COMTE	99	HYAHVDCPGHADYVK
2	tr|B7WY98|B7WY98_COMTE; tr|A0A076PG12|A0A076PG12_COMTE	99	HYAHVDCPGHADYVK
2	tr|B7WY98|B7WY98_COMTE; tr|A0A076PG12|A0A076PG12_COMTE	99	HYAHVDCPGHADYVK
2	tr|B7WY98|B7WY98_COMTE; tr|A0A076PG12|A0A076PG12_COMTE	99	HYAHVDCPGHADYVK
2	tr|B7WY98|B7WY98_COMTE; tr|A0A076PG12|A0A076PG12_COMTE	99	HYAHVDCPGHADYVK
2	tr|B7WY98|B7WY98_COMTE; tr|A0A076PG12|A0A076PG12_COMTE	99	HYAHVDCPGHADYVK
2	tr|B7WY98|B7WY98_COMTE; tr|A0A076PG12|A0A076PG12_COMTE	99	HYAHVDCPGHADYVK
2	tr|B7WY98|B7WY98_COMTE; tr|A0A076PG12|A0A076PG12_COMTE	99	HYAHVDCPGHADYVK
2	tr|B7WY98|B7WY98_COMTE; tr|A0A076PG12|A0A076PG12_COMTE	99	HYAHVDCPGHADYVK
2	tr|B7WY98|B7WY98_COMTE; tr|A0A076PG12|A0A076PG12_COMTE	99	HYAHVDCPGHADYVK
2	tr|B7WY98|B7WY98_COMTE; tr|A0A076PG12|A0A076PG12_COMTE	99	HYAHVDCPGHADYVK
2	tr|B7WY98|B7WY98_COMTE; tr|A0A076PG12|A0A076PG12_COMTE	99	HYAHVDCPGHADYVK
2	tr|B7WY98|B7WY98_COMTE; tr|A0A076PG12|A0A076PG12_COMTE	99	HYAHVDCPGHADYVK
2	tr|B7WY98|B7WY98_COMTE; tr|A0A076PG12|A0A076PG12_COMTE	99	HYAHVDCPGHADYVK
2	tr|B7WY98|B7WY98_COMTE; tr|A0A076PG12|A0A076PG12_COMTE	99	HYAHVDCPGHADYVK
2	tr|B7WY98|B7WY98_COMTE; tr|A0A076PG12|A0A076PG12_COMTE	99	HYAHVDCPGHADYVK
2	tr|B7WY98|B7WY98_COMTE; tr|A0A076PG12|A0A076PG12_COMTE	99	HYAHVDCPGHADYVK
2	tr|B7WY98|B7WY98_COMTE; tr|A0A076PG12|A0A076PG12_COMTE	53.62	KTTVTGVEMFR
2	tr|B7WY98|B7WY98_COMTE; tr|A0A076PG12|A0A076PG12_COMTE	47.4	KTTVTGVEMFR
2	tr|B7WY98|B7WY98_COMTE; tr|A0A076PG12|A0A076PG12_COMTE	40.05	KTTVTGVEMFR
2	tr|B7WY98|B7WY98_COMTE; tr|A0A076PG12|A0A076PG12_COMTE	37.56	KTTVTGVEMFR
2	tr|B7WY98|B7WY98_COMTE; tr|A0A076PG12|A0A076PG12_COMTE	37.33	KTTVTGVEMFR
2	tr|B7WY98|B7WY98_COMTE; tr|A0A076PG12|A0A076PG12_COMTE	36.09	KTTVTGVEMFR
2	tr|B7WY98|B7WY98_COMTE; tr|A0A076PG12|A0A076PG12_COMTE	33.91	KTTVTGVEMFR
2	tr|B7WY98|B7WY98_COMTE; tr|A0A076PG12|A0A076PG12_COMTE	99	LAEALDTYIPTPER
2	tr|B7WY98|B7WY98_COMTE; tr|A0A076PG12|A0A076PG12_COMTE	95.58	LAEALDTYIPTPER
2	tr|B7WY98|B7WY98_COMTE; tr|A0A076PG12|A0A076PG12_COMTE	95.58	LAEALDTYIPTPER
2	tr|B7WY98|B7WY98_COMTE; tr|A0A076PG12|A0A076PG12_COMTE	91.2	LAEALDTYIPTPER
2	tr|B7WY98|B7WY98_COMTE; tr|A0A076PG12|A0A076PG12_COMTE	88.34	LAEALDTYIPTPER
2	tr|B7WY98|B7WY98_COMTE; tr|A0A076PG12|A0A076PG12_COMTE	87.6	LAEALDTYIPTPER
2	tr|B7WY98|B7WY98_COMTE; tr|A0A076PG12|A0A076PG12_COMTE	86.01	LAEALDTYIPTPER
2	tr|B7WY98|B7WY98_COMTE; tr|A0A076PG12|A0A076PG12_COMTE	77.09	LAEALDTYIPTPER
2	tr|B7WY98|B7WY98_COMTE; tr|A0A076PG12|A0A076PG12_COMTE	77.08	LAEALDTYIPTPER
2	tr|B7WY98|B7WY98_COMTE; tr|A0A076PG12|A0A076PG12_COMTE	70.3	LAEALDTYIPTPER
2	tr|B7WY98|B7WY98_COMTE; tr|A0A076PG12|A0A076PG12_COMTE	62.18	LAEALDTYIPTPER
2	tr|B7WY98|B7WY98_COMTE; tr|A0A076PG12|A0A076PG12_COMTE	61.7	LAEALDTYIPTPER
2	tr|B7WY98|B7WY98_COMTE; tr|A0A076PG12|A0A076PG12_COMTE	56.5	LAEALDTYIPTPER
2	tr|B7WY98|B7WY98_COMTE; tr|A0A076PG12|A0A076PG12_COMTE	53.07	LAEALDTYIPTPER
2	tr|B7WY98|B7WY98_COMTE; tr|A0A076PG12|A0A076PG12_COMTE	49.41	LAEALDTYIPTPER
2	tr|B7WY98|B7WY98_COMTE; tr|A0A076PG12|A0A076PG12_COMTE	48.15	LAEALDTYIPTPER
2	tr|B7WY98|B7WY98_COMTE; tr|A0A076PG12|A0A076PG12_COMTE	44.72	LAEALDTYIPTPER
2	tr|B7WY98|B7WY98_COMTE; tr|A0A076PG12|A0A076PG12_COMTE	33.78	LAEALDTYIPTPER
2	tr|B7WY98|B7WY98_COMTE; tr|A0A076PG12|A0A076PG12_COMTE	27.39	LAEALDTYIPTPER
2	tr|B7WY98|B7WY98_COMTE; tr|A0A076PG12|A0A076PG12_COMTE	25.5	LAEALDTYIPTPER
2	tr|B7WY98|B7WY98_COMTE; tr|A0A076PG12|A0A076PG12_COMTE	22.69	LAEALDTYIPTPER
2	tr|B7WY98|B7WY98_COMTE; tr|A0A076PG12|A0A076PG12_COMTE	19.72	LAEALDTYIPTPER
2	tr|B7WY98|B7WY98_COMTE; tr|A0A076PG12|A0A076PG12_COMTE	18.19	LAEALDTYIPTPER
2	tr|B7WY98|B7WY98_COMTE; tr|A0A076PG12|A0A076PG12_COMTE	15.69	LAEALDTYIPTPER
2	tr|B7WY98|B7WY98_COMTE; tr|A0A076PG12|A0A076PG12_COMTE	77.31	LIAPIAMEEGLR
2	tr|B7WY98|B7WY98_COMTE; tr|A0A076PG12|A0A076PG12_COMTE	32.08	LIAPIAMEEGLR
2	tr|B7WY98|B7WY98_COMTE; tr|A0A076PG12|A0A076PG12_COMTE	26.09	LIAPIAMEEGLR
2	tr|B7WY98|B7WY98_COMTE; tr|A0A076PG12|A0A076PG12_COMTE	99	LLDQGQAGDNVGLLLR
2	tr|B7WY98|B7WY98_COMTE; tr|A0A076PG12|A0A076PG12_COMTE	99	LLDQGQAGDNVGLLLR
2	tr|B7WY98|B7WY98_COMTE; tr|A0A076PG12|A0A076PG12_COMTE	99	LLDQGQAGDNVGLLLR
2	tr|B7WY98|B7WY98_COMTE; tr|A0A076PG12|A0A076PG12_COMTE	99	LLDQGQAGDNVGLLLR
2	tr|B7WY98|B7WY98_COMTE; tr|A0A076PG12|A0A076PG12_COMTE	99	LLDQGQAGDNVGLLLR
2	tr|B7WY98|B7WY98_COMTE; tr|A0A076PG12|A0A076PG12_COMTE	99	LLDQGQAGDNVGLLLR
2	tr|B7WY98|B7WY98_COMTE; tr|A0A076PG12|A0A076PG12_COMTE	99	LLDQGQAGDNVGLLLR
2	tr|B7WY98|B7WY98_COMTE; tr|A0A076PG12|A0A076PG12_COMTE	99	LLDQGQAGDNVGLLLR
2	tr|B7WY98|B7WY98_COMTE; tr|A0A076PG12|A0A076PG12_COMTE	99	LLDQGQAGDNVGLLLR
2	tr|B7WY98|B7WY98_COMTE; tr|A0A076PG12|A0A076PG12_COMTE	99	LLDQGQAGDNVGLLLR
2	tr|B7WY98|B7WY98_COMTE; tr|A0A076PG12|A0A076PG12_COMTE	99	LLDQGQAGDNVGLLLR
2	tr|B7WY98|B7WY98_COMTE; tr|A0A076PG12|A0A076PG12_COMTE	99	LLDQGQAGDNVGLLLR
2	tr|B7WY98|B7WY98_COMTE; tr|A0A076PG12|A0A076PG12_COMTE	99	LLDQGQAGDNVGLLLR
2	tr|B7WY98|B7WY98_COMTE; tr|A0A076PG12|A0A076PG12_COMTE	99	LLDQGQAGDNVGLLLR
2	tr|B7WY98|B7WY98_COMTE; tr|A0A076PG12|A0A076PG12_COMTE	99	LLDQGQAGDNVGLLLR
2	tr|B7WY98|B7WY98_COMTE; tr|A0A076PG12|A0A076PG12_COMTE	98.33	LLDQGQAGDNVGLLLR
2	tr|B7WY98|B7WY98_COMTE; tr|A0A076PG12|A0A076PG12_COMTE	98.25	LLDQGQAGDNVGLLLR
2	tr|B7WY98|B7WY98_COMTE; tr|A0A076PG12|A0A076PG12_COMTE	98.15	LLDQGQAGDNVGLLLR
2	tr|B7WY98|B7WY98_COMTE; tr|A0A076PG12|A0A076PG12_COMTE	97.65	LLDQGQAGDNVGLLLR
2	tr|B7WY98|B7WY98_COMTE; tr|A0A076PG12|A0A076PG12_COMTE	97.04	LLDQGQAGDNVGLLLR
2	tr|B7WY98|B7WY98_COMTE; tr|A0A076PG12|A0A076PG12_COMTE	96.25	LLDQGQAGDNVGLLLR
2	tr|B7WY98|B7WY98_COMTE; tr|A0A076PG12|A0A076PG12_COMTE	93.68	LLDQGQAGDNVGLLLR
2	tr|B7WY98|B7WY98_COMTE; tr|A0A076PG12|A0A076PG12_COMTE	88.45	LLDQGQAGDNVGLLLR
2	tr|B7WY98|B7WY98_COMTE; tr|A0A076PG12|A0A076PG12_COMTE	82.43	LLDQGQAGDNVGLLLR
2	tr|B7WY98|B7WY98_COMTE; tr|A0A076PG12|A0A076PG12_COMTE	79.28	LLDQGQAGDNVGLLLR
2	tr|B7WY98|B7WY98_COMTE; tr|A0A076PG12|A0A076PG12_COMTE	78.12	LLDQGQAGDNVGLLLR
2	tr|B7WY98|B7WY98_COMTE; tr|A0A076PG12|A0A076PG12_COMTE	73.36	LLDQGQAGDNVGLLLR
2	tr|B7WY98|B7WY98_COMTE; tr|A0A076PG12|A0A076PG12_COMTE	69.07	LLDQGQAGDNVGLLLR
2	tr|B7WY98|B7WY98_COMTE; tr|A0A076PG12|A0A076PG12_COMTE	66.37	LLDQGQAGDNVGLLLR
2	tr|B7WY98|B7WY98_COMTE; tr|A0A076PG12|A0A076PG12_COMTE	53.85	LLDQGQAGDNVGLLLR
2	tr|B7WY98|B7WY98_COMTE; tr|A0A076PG12|A0A076PG12_COMTE	53.11	LLDQGQAGDNVGLLLR
2	tr|B7WY98|B7WY98_COMTE; tr|A0A076PG12|A0A076PG12_COMTE	46.87	LLDQGQAGDNVGLLLR
2	tr|B7WY98|B7WY98_COMTE; tr|A0A076PG12|A0A076PG12_COMTE	17.37	LLDQGQAGDNVGLLLR
2	tr|B7WY98|B7WY98_COMTE; tr|A0A076PG12|A0A076PG12_COMTE	99	NMITGAAQMDGAILVCSAADGPMPQTR
2	tr|B7WY98|B7WY98_COMTE; tr|A0A076PG12|A0A076PG12_COMTE	99	NMITGAAQMDGAILVCSAADGPMPQTR
2	tr|B7WY98|B7WY98_COMTE; tr|A0A076PG12|A0A076PG12_COMTE	99	NMITGAAQMDGAILVCSAADGPMPQTR
2	tr|B7WY98|B7WY98_COMTE; tr|A0A076PG12|A0A076PG12_COMTE	99	NMITGAAQMDGAILVCSAADGPMPQTR
2	tr|B7WY98|B7WY98_COMTE; tr|A0A076PG12|A0A076PG12_COMTE	99	NMITGAAQMDGAILVCSAADGPMPQTR
2	tr|B7WY98|B7WY98_COMTE; tr|A0A076PG12|A0A076PG12_COMTE	99	NMITGAAQMDGAILVCSAADGPMPQTR
2	tr|B7WY98|B7WY98_COMTE; tr|A0A076PG12|A0A076PG12_COMTE	99	NMITGAAQMDGAILVCSAADGPMPQTR
2	tr|B7WY98|B7WY98_COMTE; tr|A0A076PG12|A0A076PG12_COMTE	99	NMITGAAQMDGAILVCSAADGPMPQTR
2	tr|B7WY98|B7WY98_COMTE; tr|A0A076PG12|A0A076PG12_COMTE	99	NMITGAAQMDGAILVCSAADGPMPQTR
2	tr|B7WY98|B7WY98_COMTE; tr|A0A076PG12|A0A076PG12_COMTE	99	NMITGAAQMDGAILVCSAADGPMPQTR
2	tr|B7WY98|B7WY98_COMTE; tr|A0A076PG12|A0A076PG12_COMTE	99	NMITGAAQMDGAILVCSAADGPMPQTR
2	tr|B7WY98|B7WY98_COMTE; tr|A0A076PG12|A0A076PG12_COMTE	99	NMITGAAQMDGAILVCSAADGPMPQTR
2	tr|B7WY98|B7WY98_COMTE; tr|A0A076PG12|A0A076PG12_COMTE	99	NMITGAAQMDGAILVCSAADGPMPQTR
2	tr|B7WY98|B7WY98_COMTE; tr|A0A076PG12|A0A076PG12_COMTE	99	NMITGAAQMDGAILVCSAADGPMPQTR
2	tr|B7WY98|B7WY98_COMTE; tr|A0A076PG12|A0A076PG12_COMTE	99	NMITGAAQMDGAILVCSAADGPMPQTR
2	tr|B7WY98|B7WY98_COMTE; tr|A0A076PG12|A0A076PG12_COMTE	99	NMITGAAQMDGAILVCSAADGPMPQTR
2	tr|B7WY98|B7WY98_COMTE; tr|A0A076PG12|A0A076PG12_COMTE	91.38	NMITGAAQMDGAILVCSAADGPMPQTR
2	tr|B7WY98|B7WY98_COMTE; tr|A0A076PG12|A0A076PG12_COMTE	87.01	NMITGAAQMDGAILVCSAADGPMPQTR
2	tr|B7WY98|B7WY98_COMTE; tr|A0A076PG12|A0A076PG12_COMTE	87.01	NMITGAAQMDGAILVCSAADGPMPQTR
2	tr|B7WY98|B7WY98_COMTE; tr|A0A076PG12|A0A076PG12_COMTE	81.56	NMITGAAQMDGAILVCSAADGPMPQTR
2	tr|B7WY98|B7WY98_COMTE; tr|A0A076PG12|A0A076PG12_COMTE	69.88	NMITGAAQMDGAILVCSAADGPMPQTR
2	tr|B7WY98|B7WY98_COMTE; tr|A0A076PG12|A0A076PG12_COMTE	63.08	NMITGAAQMDGAILVCSAADGPMPQTR
2	tr|B7WY98|B7WY98_COMTE; tr|A0A076PG12|A0A076PG12_COMTE	17.63	NMITGAAQMDGAILVCSAADGPMPQTR
2	tr|B7WY98|B7WY98_COMTE; tr|A0A076PG12|A0A076PG12_COMTE	17.29	NMITGAAQMDGAILVCSAADGPMPQTR
2	tr|B7WY98|B7WY98_COMTE; tr|A0A076PG12|A0A076PG12_COMTE	17.11	NMITGAAQMDGAILVCSAADGPMPQTR
2	tr|B7WY98|B7WY98_COMTE; tr|A0A076PG12|A0A076PG12_COMTE	98.41	QVGVPYIIVFLNK
2	tr|B7WY98|B7WY98_COMTE; tr|A0A076PG12|A0A076PG12_COMTE	95.73	QVGVPYIIVFLNK
2	tr|B7WY98|B7WY98_COMTE; tr|A0A076PG12|A0A076PG12_COMTE	53.08	QVGVPYIIVFLNK
2	tr|B7WY98|B7WY98_COMTE; tr|A0A076PG12|A0A076PG12_COMTE	35.41	QVGVPYIIVFLNK
2	tr|B7WY98|B7WY98_COMTE; tr|A0A076PG12|A0A076PG12_COMTE	35.24	QVGVPYIIVFLNK
2	tr|B7WY98|B7WY98_COMTE; tr|A0A076PG12|A0A076PG12_COMTE	34.18	QVGVPYIIVFLNK
2	tr|B7WY98|B7WY98_COMTE; tr|A0A076PG12|A0A076PG12_COMTE	23.43	QVGVPYIIVFLNK
2	tr|B7WY98|B7WY98_COMTE; tr|A0A076PG12|A0A076PG12_COMTE	23.16	QVGVPYIIVFLNK
2	tr|B7WY98|B7WY98_COMTE; tr|A0A076PG12|A0A076PG12_COMTE	22.98	QVGVPYIIVFLNK
2	tr|B7WY98|B7WY98_COMTE; tr|A0A076PG12|A0A076PG12_COMTE	22.81	QVGVPYIIVFLNK
2	tr|B7WY98|B7WY98_COMTE; tr|A0A076PG12|A0A076PG12_COMTE	22.64	QVGVPYIIVFLNK
2	tr|B7WY98|B7WY98_COMTE; tr|A0A076PG12|A0A076PG12_COMTE	22.64	QVGVPYIIVFLNK
2	tr|B7WY98|B7WY98_COMTE; tr|A0A076PG12|A0A076PG12_COMTE	22.64	QVGVPYIIVFLNK
2	tr|B7WY98|B7WY98_COMTE; tr|A0A076PG12|A0A076PG12_COMTE	21.92	QVGVPYIIVFLNK
2	tr|B7WY98|B7WY98_COMTE; tr|A0A076PG12|A0A076PG12_COMTE	19.22	QVGVPYIIVFLNK
2	tr|B7WY98|B7WY98_COMTE; tr|A0A076PG12|A0A076PG12_COMTE	17.31	QVGVPYIIVFLNK
2	tr|B7WY98|B7WY98_COMTE; tr|A0A076PG12|A0A076PG12_COMTE	16.02	QVGVPYIIVFLNK
2	tr|B7WY98|B7WY98_COMTE; tr|A0A076PG12|A0A076PG12_COMTE	15.4	QVGVPYIIVFLNK
2	tr|B7WY98|B7WY98_COMTE; tr|A0A076PG12|A0A076PG12_COMTE	23.32	RQVGVPYIIVFLNK
2	tr|B7WY98|B7WY98_COMTE; tr|A0A076PG12|A0A076PG12_COMTE	99	TKPHVNVGTIGHVDHGK
2	tr|B7WY98|B7WY98_COMTE; tr|A0A076PG12|A0A076PG12_COMTE	99	TKPHVNVGTIGHVDHGK
2	tr|B7WY98|B7WY98_COMTE; tr|A0A076PG12|A0A076PG12_COMTE	98.16	TKPHVNVGTIGHVDHGK
2	tr|B7WY98|B7WY98_COMTE; tr|A0A076PG12|A0A076PG12_COMTE	99	TTDVTGSIELPEGK
2	tr|B7WY98|B7WY98_COMTE; tr|A0A076PG12|A0A076PG12_COMTE	99	TTDVTGSIELPEGK
2	tr|B7WY98|B7WY98_COMTE; tr|A0A076PG12|A0A076PG12_COMTE	99	TTDVTGSIELPEGK
2	tr|B7WY98|B7WY98_COMTE; tr|A0A076PG12|A0A076PG12_COMTE	99	TTDVTGSIELPEGK
2	tr|B7WY98|B7WY98_COMTE; tr|A0A076PG12|A0A076PG12_COMTE	97.4	TTDVTGSIELPEGK
2	tr|B7WY98|B7WY98_COMTE; tr|A0A076PG12|A0A076PG12_COMTE	97.11	TTDVTGSIELPEGK
2	tr|B7WY98|B7WY98_COMTE; tr|A0A076PG12|A0A076PG12_COMTE	95.39	TTDVTGSIELPEGK
2	tr|B7WY98|B7WY98_COMTE; tr|A0A076PG12|A0A076PG12_COMTE	95.23	TTDVTGSIELPEGK
2	tr|B7WY98|B7WY98_COMTE; tr|A0A076PG12|A0A076PG12_COMTE	93.72	TTDVTGSIELPEGK
2	tr|B7WY98|B7WY98_COMTE; tr|A0A076PG12|A0A076PG12_COMTE	91.88	TTDVTGSIELPEGK
2	tr|B7WY98|B7WY98_COMTE; tr|A0A076PG12|A0A076PG12_COMTE	91.03	TTDVTGSIELPEGK
2	tr|B7WY98|B7WY98_COMTE; tr|A0A076PG12|A0A076PG12_COMTE	90.78	TTDVTGSIELPEGK
2	tr|B7WY98|B7WY98_COMTE; tr|A0A076PG12|A0A076PG12_COMTE	90.09	TTDVTGSIELPEGK
2	tr|B7WY98|B7WY98_COMTE; tr|A0A076PG12|A0A076PG12_COMTE	84.31	TTDVTGSIELPEGK
2	tr|B7WY98|B7WY98_COMTE; tr|A0A076PG12|A0A076PG12_COMTE	82.65	TTDVTGSIELPEGK
2	tr|B7WY98|B7WY98_COMTE; tr|A0A076PG12|A0A076PG12_COMTE	81.45	TTDVTGSIELPEGK
2	tr|B7WY98|B7WY98_COMTE; tr|A0A076PG12|A0A076PG12_COMTE	75.69	TTDVTGSIELPEGK
2	tr|B7WY98|B7WY98_COMTE; tr|A0A076PG12|A0A076PG12_COMTE	74.82	TTDVTGSIELPEGK
2	tr|B7WY98|B7WY98_COMTE; tr|A0A076PG12|A0A076PG12_COMTE	73.66	TTDVTGSIELPEGK
2	tr|B7WY98|B7WY98_COMTE; tr|A0A076PG12|A0A076PG12_COMTE	73.25	TTDVTGSIELPEGK
2	tr|B7WY98|B7WY98_COMTE; tr|A0A076PG12|A0A076PG12_COMTE	70.78	TTDVTGSIELPEGK
2	tr|B7WY98|B7WY98_COMTE; tr|A0A076PG12|A0A076PG12_COMTE	66.84	TTDVTGSIELPEGK
2	tr|B7WY98|B7WY98_COMTE; tr|A0A076PG12|A0A076PG12_COMTE	57.3	TTDVTGSIELPEGK
2	tr|B7WY98|B7WY98_COMTE; tr|A0A076PG12|A0A076PG12_COMTE	51.61	TTDVTGSIELPEGK
2	tr|B7WY98|B7WY98_COMTE; tr|A0A076PG12|A0A076PG12_COMTE	37.77	TTDVTGSIELPEGK
2	tr|B7WY98|B7WY98_COMTE; tr|A0A076PG12|A0A076PG12_COMTE	36.35	TTDVTGSIELPEGK
2	tr|B7WY98|B7WY98_COMTE; tr|A0A076PG12|A0A076PG12_COMTE	35.39	TTDVTGSIELPEGK
2	tr|B7WY98|B7WY98_COMTE; tr|A0A076PG12|A0A076PG12_COMTE	27.98	TTDVTGSIELPEGK
2	tr|B7WY98|B7WY98_COMTE; tr|A0A076PG12|A0A076PG12_COMTE	21.86	TTDVTGSIELPEGK
2	tr|B7WY98|B7WY98_COMTE; tr|A0A076PG12|A0A076PG12_COMTE	17.72	TTDVTGSIELPEGK
2	tr|B7WY98|B7WY98_COMTE; tr|A0A076PG12|A0A076PG12_COMTE	28.15	TTDVTGSIELPEGKEMVMPGDNVSITVK
2	tr|B7WY98|B7WY98_COMTE; tr|A0A076PG12|A0A076PG12_COMTE	97.77	TTLTAAIATVLSK
2	tr|B7WY98|B7WY98_COMTE; tr|A0A076PG12|A0A076PG12_COMTE	71.14	TTLTAAIATVLSK
2	tr|B7WY98|B7WY98_COMTE; tr|A0A076PG12|A0A076PG12_COMTE	38.52	TTLTAAIATVLSK
2	tr|B7WY98|B7WY98_COMTE; tr|A0A076PG12|A0A076PG12_COMTE	20.53	TTLTAAIATVLSK
2	tr|B7WY98|B7WY98_COMTE; tr|A0A076PG12|A0A076PG12_COMTE	73.19	TTVTGVEMFR
2	tr|B7WY98|B7WY98_COMTE; tr|A0A076PG12|A0A076PG12_COMTE	72.83	TTVTGVEMFR
2	tr|B7WY98|B7WY98_COMTE; tr|A0A076PG12|A0A076PG12_COMTE	72.27	TTVTGVEMFR
2	tr|B7WY98|B7WY98_COMTE; tr|A0A076PG12|A0A076PG12_COMTE	71.45	TTVTGVEMFR
2	tr|B7WY98|B7WY98_COMTE; tr|A0A076PG12|A0A076PG12_COMTE	69.56	TTVTGVEMFR
2	tr|B7WY98|B7WY98_COMTE; tr|A0A076PG12|A0A076PG12_COMTE	68.54	TTVTGVEMFR
2	tr|B7WY98|B7WY98_COMTE; tr|A0A076PG12|A0A076PG12_COMTE	59.46	TTVTGVEMFR
2	tr|B7WY98|B7WY98_COMTE; tr|A0A076PG12|A0A076PG12_COMTE	59.22	TTVTGVEMFR
2	tr|B7WY98|B7WY98_COMTE; tr|A0A076PG12|A0A076PG12_COMTE	55.35	TTVTGVEMFR
2	tr|B7WY98|B7WY98_COMTE; tr|A0A076PG12|A0A076PG12_COMTE	54.32	TTVTGVEMFR
2	tr|B7WY98|B7WY98_COMTE; tr|A0A076PG12|A0A076PG12_COMTE	49.57	TTVTGVEMFR
2	tr|B7WY98|B7WY98_COMTE; tr|A0A076PG12|A0A076PG12_COMTE	48.8	TTVTGVEMFR
2	tr|B7WY98|B7WY98_COMTE; tr|A0A076PG12|A0A076PG12_COMTE	45.24	TTVTGVEMFR
2	tr|B7WY98|B7WY98_COMTE; tr|A0A076PG12|A0A076PG12_COMTE	39.88	TTVTGVEMFR
2	tr|B7WY98|B7WY98_COMTE; tr|A0A076PG12|A0A076PG12_COMTE	38.83	TTVTGVEMFR
2	tr|B7WY98|B7WY98_COMTE; tr|A0A076PG12|A0A076PG12_COMTE	38.83	TTVTGVEMFR
2	tr|B7WY98|B7WY98_COMTE; tr|A0A076PG12|A0A076PG12_COMTE	36.32	TTVTGVEMFR
2	tr|B7WY98|B7WY98_COMTE; tr|A0A076PG12|A0A076PG12_COMTE	36.09	TTVTGVEMFR
2	tr|B7WY98|B7WY98_COMTE; tr|A0A076PG12|A0A076PG12_COMTE	34.99	TTVTGVEMFR
2	tr|B7WY98|B7WY98_COMTE; tr|A0A076PG12|A0A076PG12_COMTE	34.99	TTVTGVEMFR
2	tr|B7WY98|B7WY98_COMTE; tr|A0A076PG12|A0A076PG12_COMTE	33.19	TTVTGVEMFR
2	tr|B7WY98|B7WY98_COMTE; tr|A0A076PG12|A0A076PG12_COMTE	32.84	TTVTGVEMFR
2	tr|B7WY98|B7WY98_COMTE; tr|A0A076PG12|A0A076PG12_COMTE	32.35	TTVTGVEMFR
2	tr|B7WY98|B7WY98_COMTE; tr|A0A076PG12|A0A076PG12_COMTE	32.15	TTVTGVEMFR
2	tr|B7WY98|B7WY98_COMTE; tr|A0A076PG12|A0A076PG12_COMTE	30.5	TTVTGVEMFR
2	tr|B7WY98|B7WY98_COMTE; tr|A0A076PG12|A0A076PG12_COMTE	28.67	TTVTGVEMFR
2	tr|B7WY98|B7WY98_COMTE; tr|A0A076PG12|A0A076PG12_COMTE	27.59	TTVTGVEMFR
2	tr|B7WY98|B7WY98_COMTE; tr|A0A076PG12|A0A076PG12_COMTE	27.48	TTVTGVEMFR
2	tr|B7WY98|B7WY98_COMTE; tr|A0A076PG12|A0A076PG12_COMTE	26.82	TTVTGVEMFR
2	tr|B7WY98|B7WY98_COMTE; tr|A0A076PG12|A0A076PG12_COMTE	25.41	TTVTGVEMFR
2	tr|B7WY98|B7WY98_COMTE; tr|A0A076PG12|A0A076PG12_COMTE	25.23	TTVTGVEMFR
2	tr|B7WY98|B7WY98_COMTE; tr|A0A076PG12|A0A076PG12_COMTE	23.69	TTVTGVEMFR
2	tr|B7WY98|B7WY98_COMTE; tr|A0A076PG12|A0A076PG12_COMTE	22.91	TTVTGVEMFR
2	tr|B7WY98|B7WY98_COMTE; tr|A0A076PG12|A0A076PG12_COMTE	20.93	TTVTGVEMFR
2	tr|B7WY98|B7WY98_COMTE; tr|A0A076PG12|A0A076PG12_COMTE	19.35	TTVTGVEMFR
2	tr|B7WY98|B7WY98_COMTE; tr|A0A076PG12|A0A076PG12_COMTE	18.84	TTVTGVEMFR
2	tr|B7WY98|B7WY98_COMTE; tr|A0A076PG12|A0A076PG12_COMTE	18.83	TTVTGVEMFR
2	tr|B7WY98|B7WY98_COMTE; tr|A0A076PG12|A0A076PG12_COMTE	17.92	TTVTGVEMFR
2	tr|B7WY98|B7WY98_COMTE; tr|A0A076PG12|A0A076PG12_COMTE	16.96	TTVTGVEMFR
2	tr|B7WY98|B7WY98_COMTE; tr|A0A076PG12|A0A076PG12_COMTE	16.81	TTVTGVEMFR
2	tr|B7WY98|B7WY98_COMTE; tr|A0A076PG12|A0A076PG12_COMTE	16.31	TTVTGVEMFR
2	tr|B7WY98|B7WY98_COMTE; tr|A0A076PG12|A0A076PG12_COMTE	94.23	TTVTGVEMFRK
2	tr|B7WY98|B7WY98_COMTE; tr|A0A076PG12|A0A076PG12_COMTE	66.32	TTVTGVEMFRK
2	tr|B7WY98|B7WY98_COMTE; tr|A0A076PG12|A0A076PG12_COMTE	52.71	TTVTGVEMFRK
2	tr|B7WY98|B7WY98_COMTE; tr|A0A076PG12|A0A076PG12_COMTE	47.9	TTVTGVEMFRK
2	tr|B7WY98|B7WY98_COMTE; tr|A0A076PG12|A0A076PG12_COMTE	38.52	TTVTGVEMFRK
2	tr|B7WY98|B7WY98_COMTE; tr|A0A076PG12|A0A076PG12_COMTE	29.16	TTVTGVEMFRK
2	tr|B7WY98|B7WY98_COMTE; tr|A0A076PG12|A0A076PG12_COMTE	20.74	TTVTGVEMFRK
2	tr|B7WY98|B7WY98_COMTE; tr|A0A076PG12|A0A076PG12_COMTE	18.69	TTVTGVEMFRK
2	tr|B7WY98|B7WY98_COMTE; tr|A0A076PG12|A0A076PG12_COMTE	97.69	VGEEIEIVGIK
2	tr|B7WY98|B7WY98_COMTE; tr|A0A076PG12|A0A076PG12_COMTE	97.65	VGEEIEIVGIK
2	tr|B7WY98|B7WY98_COMTE; tr|A0A076PG12|A0A076PG12_COMTE	97.44	VGEEIEIVGIK
2	tr|B7WY98|B7WY98_COMTE; tr|A0A076PG12|A0A076PG12_COMTE	96.52	VGEEIEIVGIK
2	tr|B7WY98|B7WY98_COMTE; tr|A0A076PG12|A0A076PG12_COMTE	96.52	VGEEIEIVGIK
2	tr|B7WY98|B7WY98_COMTE; tr|A0A076PG12|A0A076PG12_COMTE	96.3	VGEEIEIVGIK
2	tr|B7WY98|B7WY98_COMTE; tr|A0A076PG12|A0A076PG12_COMTE	95.86	VGEEIEIVGIK
2	tr|B7WY98|B7WY98_COMTE; tr|A0A076PG12|A0A076PG12_COMTE	94.92	VGEEIEIVGIK
2	tr|B7WY98|B7WY98_COMTE; tr|A0A076PG12|A0A076PG12_COMTE	92.11	VGEEIEIVGIK
2	tr|B7WY98|B7WY98_COMTE; tr|A0A076PG12|A0A076PG12_COMTE	91.81	VGEEIEIVGIK
2	tr|B7WY98|B7WY98_COMTE; tr|A0A076PG12|A0A076PG12_COMTE	90.71	VGEEIEIVGIK
2	tr|B7WY98|B7WY98_COMTE; tr|A0A076PG12|A0A076PG12_COMTE	84.1	VGEEIEIVGIK
2	tr|B7WY98|B7WY98_COMTE; tr|A0A076PG12|A0A076PG12_COMTE	81.09	VGEEIEIVGIK
2	tr|B7WY98|B7WY98_COMTE; tr|A0A076PG12|A0A076PG12_COMTE	80.26	VGEEIEIVGIK
2	tr|B7WY98|B7WY98_COMTE; tr|A0A076PG12|A0A076PG12_COMTE	76.83	VGEEIEIVGIK
2	tr|B7WY98|B7WY98_COMTE; tr|A0A076PG12|A0A076PG12_COMTE	76.71	VGEEIEIVGIK
2	tr|B7WY98|B7WY98_COMTE; tr|A0A076PG12|A0A076PG12_COMTE	75.75	VGEEIEIVGIK
2	tr|B7WY98|B7WY98_COMTE; tr|A0A076PG12|A0A076PG12_COMTE	70.15	VGEEIEIVGIK
2	tr|B7WY98|B7WY98_COMTE; tr|A0A076PG12|A0A076PG12_COMTE	61.17	VGEEIEIVGIK
2	tr|B7WY98|B7WY98_COMTE; tr|A0A076PG12|A0A076PG12_COMTE	59.6	VGEEIEIVGIK
2	tr|B7WY98|B7WY98_COMTE; tr|A0A076PG12|A0A076PG12_COMTE	33.2	VGEEIEIVGIK
2	tr|B7WY98|B7WY98_COMTE; tr|A0A076PG12|A0A076PG12_COMTE	31.58	VGEEIEIVGIK
2	tr|B7WY98|B7WY98_COMTE; tr|A0A076PG12|A0A076PG12_COMTE	24.28	VGEEIEIVGIK
2	tr|B7WY98|B7WY98_COMTE; tr|A0A076PG12|A0A076PG12_COMTE	24.28	VGEEIEIVGIK
2	tr|B7WY98|B7WY98_COMTE; tr|A0A076PG12|A0A076PG12_COMTE	19.44	VGEEIEIVGIK
3	tr|S3MW76|S3MW76_9GAMM	99	AEVPLAEMFGYATQMR
3	tr|S3MW76|S3MW76_9GAMM	99	EASDEAPFSALAFK
3	tr|S3MW76|S3MW76_9GAMM	99	EFSVEANIGKPMVAYR
3	tr|S3MW76|S3MW76_9GAMM	99	GITITSAAVTCFWK
3	tr|S3MW76|S3MW76_9GAMM	99	INVIDTPGHVDFTIEVER
3	tr|S3MW76|S3MW76_9GAMM	99	LGETHEGSATTDWMEQEQER
3	tr|S3MW76|S3MW76_9GAMM	99	MLDAVIEFLPAPTDIPAVK
3	tr|S3MW76|S3MW76_9GAMM	99	TLAAEIQPAMCGSAFK
3	tr|S3MW76|S3MW76_9GAMM	99	TNMVEAAAEATEALMDK
3	tr|S3MW76|S3MW76_9GAMM	99	VEVETPEDYMGDIMGDLNR
3	tr|S3MW76|S3MW76_9GAMM	98.63	NIGISAHIDAGK
3	tr|S3MW76|S3MW76_9GAMM	99	MKNGVLAGYPVVGIK
3	tr|S3MW76|S3MW76_9GAMM	96.77	FVGNLTFVR
3	tr|S3MW76|S3MW76_9GAMM	94.92	GMVQGMDDLPGGTK
3	tr|S3MW76|S3MW76_9GAMM	94.13	AGDIAACVGLK
3	tr|S3MW76|S3MW76_9GAMM	93.33	AGSPVYNPVK
3	tr|S3MW76|S3MW76_9GAMM	92.51	MEFPEPVIQLAVEPK
3	tr|S3MW76|S3MW76_9GAMM	88.98	GILDDKAETEATR
3	tr|S3MW76|S3MW76_9GAMM	88.77	ATLFDGSYHDVDSDELSFK
3	tr|S3MW76|S3MW76_9GAMM	75.85	NGVLAGYPVVGIK
3	tr|S3MW76|S3MW76_9GAMM	63.65	ADPILLEPIMK
3	tr|S3MW76|S3MW76_9GAMM	47.79	ATYSMEFAK
3	tr|S3MW76|S3MW76_9GAMM	25.53	IVQMHANDRQDIEEIR
3	tr|S3MW76|S3MW76_9GAMM	17.12	VLDGACMVYCAVGGVQPQSETVWR
3	tr|S3MW76|S3MW76_9GAMM	15.11	LEPLDVEEAGK
3	tr|S3MW76|S3MW76_9GAMM	39.75	ADPILLEPIMK
3	tr|S3MW76|S3MW76_9GAMM	36.9	ADPILLEPIMK
3	tr|S3MW76|S3MW76_9GAMM	29.27	ADPILLEPIMK
3	tr|S3MW76|S3MW76_9GAMM	28.36	ADPILLEPIMK
3	tr|S3MW76|S3MW76_9GAMM	28.27	ADPILLEPIMK
3	tr|S3MW76|S3MW76_9GAMM	25.18	ADPILLEPIMK
3	tr|S3MW76|S3MW76_9GAMM	22.03	ADPILLEPIMK
3	tr|S3MW76|S3MW76_9GAMM	21.36	ADPILLEPIMK
3	tr|S3MW76|S3MW76_9GAMM	20.99	ADPILLEPIMK
3	tr|S3MW76|S3MW76_9GAMM	20.2	ADPILLEPIMK
3	tr|S3MW76|S3MW76_9GAMM	15.43	ADPILLEPIMK
3	tr|S3MW76|S3MW76_9GAMM	99	AEVPLAEMFGYATQMR
3	tr|S3MW76|S3MW76_9GAMM	99	AEVPLAEMFGYATQMR
3	tr|S3MW76|S3MW76_9GAMM	99	AEVPLAEMFGYATQMR
3	tr|S3MW76|S3MW76_9GAMM	99	AEVPLAEMFGYATQMR
3	tr|S3MW76|S3MW76_9GAMM	99	AEVPLAEMFGYATQMR
3	tr|S3MW76|S3MW76_9GAMM	99	AEVPLAEMFGYATQMR
3	tr|S3MW76|S3MW76_9GAMM	99	AEVPLAEMFGYATQMR
3	tr|S3MW76|S3MW76_9GAMM	99	AEVPLAEMFGYATQMR
3	tr|S3MW76|S3MW76_9GAMM	99	AEVPLAEMFGYATQMR
3	tr|S3MW76|S3MW76_9GAMM	99	AEVPLAEMFGYATQMR
3	tr|S3MW76|S3MW76_9GAMM	99	AEVPLAEMFGYATQMR
3	tr|S3MW76|S3MW76_9GAMM	99	AEVPLAEMFGYATQMR
3	tr|S3MW76|S3MW76_9GAMM	99	AEVPLAEMFGYATQMR
3	tr|S3MW76|S3MW76_9GAMM	99	AEVPLAEMFGYATQMR
3	tr|S3MW76|S3MW76_9GAMM	99	AEVPLAEMFGYATQMR
3	tr|S3MW76|S3MW76_9GAMM	99	AEVPLAEMFGYATQMR
3	tr|S3MW76|S3MW76_9GAMM	98.86	AEVPLAEMFGYATQMR
3	tr|S3MW76|S3MW76_9GAMM	97.94	AEVPLAEMFGYATQMR
3	tr|S3MW76|S3MW76_9GAMM	94.37	AEVPLAEMFGYATQMR
3	tr|S3MW76|S3MW76_9GAMM	78.83	AEVPLAEMFGYATQMR
3	tr|S3MW76|S3MW76_9GAMM	19.87	AEVPLAEMFGYATQMR
3	tr|S3MW76|S3MW76_9GAMM	18.66	AEVPLAEMFGYATQMR
3	tr|S3MW76|S3MW76_9GAMM	17.07	AEVPLAEMFGYATQMR
3	tr|S3MW76|S3MW76_9GAMM	16.78	AEVPLAEMFGYATQMR
3	tr|S3MW76|S3MW76_9GAMM	92.49	AGDIAACVGLK
3	tr|S3MW76|S3MW76_9GAMM	91.18	AGDIAACVGLK
3	tr|S3MW76|S3MW76_9GAMM	90.85	AGDIAACVGLK
3	tr|S3MW76|S3MW76_9GAMM	90.59	AGDIAACVGLK
3	tr|S3MW76|S3MW76_9GAMM	90.37	AGDIAACVGLK
3	tr|S3MW76|S3MW76_9GAMM	89.67	AGDIAACVGLK
3	tr|S3MW76|S3MW76_9GAMM	89.53	AGDIAACVGLK
3	tr|S3MW76|S3MW76_9GAMM	87.86	AGDIAACVGLK
3	tr|S3MW76|S3MW76_9GAMM	87.71	AGDIAACVGLK
3	tr|S3MW76|S3MW76_9GAMM	86.77	AGDIAACVGLK
3	tr|S3MW76|S3MW76_9GAMM	86.62	AGDIAACVGLK
3	tr|S3MW76|S3MW76_9GAMM	86.47	AGDIAACVGLK
3	tr|S3MW76|S3MW76_9GAMM	86.45	AGDIAACVGLK
3	tr|S3MW76|S3MW76_9GAMM	84.61	AGDIAACVGLK
3	tr|S3MW76|S3MW76_9GAMM	83.99	AGDIAACVGLK
3	tr|S3MW76|S3MW76_9GAMM	83.81	AGDIAACVGLK
3	tr|S3MW76|S3MW76_9GAMM	83.15	AGDIAACVGLK
3	tr|S3MW76|S3MW76_9GAMM	83.04	AGDIAACVGLK
3	tr|S3MW76|S3MW76_9GAMM	80.81	AGDIAACVGLK
3	tr|S3MW76|S3MW76_9GAMM	80.75	AGDIAACVGLK
3	tr|S3MW76|S3MW76_9GAMM	78.94	AGDIAACVGLK
3	tr|S3MW76|S3MW76_9GAMM	78.37	AGDIAACVGLK
3	tr|S3MW76|S3MW76_9GAMM	77.43	AGDIAACVGLK
3	tr|S3MW76|S3MW76_9GAMM	76.67	AGDIAACVGLK
3	tr|S3MW76|S3MW76_9GAMM	76.48	AGDIAACVGLK
3	tr|S3MW76|S3MW76_9GAMM	75.49	AGDIAACVGLK
3	tr|S3MW76|S3MW76_9GAMM	70.78	AGDIAACVGLK
3	tr|S3MW76|S3MW76_9GAMM	70.78	AGDIAACVGLK
3	tr|S3MW76|S3MW76_9GAMM	70.45	AGDIAACVGLK
3	tr|S3MW76|S3MW76_9GAMM	70.45	AGDIAACVGLK
3	tr|S3MW76|S3MW76_9GAMM	69.58	AGDIAACVGLK
3	tr|S3MW76|S3MW76_9GAMM	69.4	AGDIAACVGLK
3	tr|S3MW76|S3MW76_9GAMM	68.4	AGDIAACVGLK
3	tr|S3MW76|S3MW76_9GAMM	68.1	AGDIAACVGLK
3	tr|S3MW76|S3MW76_9GAMM	66.55	AGDIAACVGLK
3	tr|S3MW76|S3MW76_9GAMM	64.8	AGDIAACVGLK
3	tr|S3MW76|S3MW76_9GAMM	62.91	AGDIAACVGLK
3	tr|S3MW76|S3MW76_9GAMM	56.09	AGDIAACVGLK
3	tr|S3MW76|S3MW76_9GAMM	50.99	AGDIAACVGLK
3	tr|S3MW76|S3MW76_9GAMM	47.95	AGDIAACVGLK
3	tr|S3MW76|S3MW76_9GAMM	29.61	AGDIAACVGLK
3	tr|S3MW76|S3MW76_9GAMM	27.83	AGDIAACVGLK
3	tr|S3MW76|S3MW76_9GAMM	22.43	AGDIAACVGLK
3	tr|S3MW76|S3MW76_9GAMM	21.88	AGDIAACVGLK
3	tr|S3MW76|S3MW76_9GAMM	20.07	AGSPVYNPVK
3	tr|S3MW76|S3MW76_9GAMM	19.19	AGSPVYNPVK
3	tr|S3MW76|S3MW76_9GAMM	62.29	ATLFDGSYHDVDSDELSFK
3	tr|S3MW76|S3MW76_9GAMM	31	ATLFDGSYHDVDSDELSFK
3	tr|S3MW76|S3MW76_9GAMM	25.45	ATLFDGSYHDVDSDELSFK
3	tr|S3MW76|S3MW76_9GAMM	99	EASDEAPFSALAFK
3	tr|S3MW76|S3MW76_9GAMM	99	EASDEAPFSALAFK
3	tr|S3MW76|S3MW76_9GAMM	99	EASDEAPFSALAFK
3	tr|S3MW76|S3MW76_9GAMM	99	EASDEAPFSALAFK
3	tr|S3MW76|S3MW76_9GAMM	99	EASDEAPFSALAFK
3	tr|S3MW76|S3MW76_9GAMM	99	EASDEAPFSALAFK
3	tr|S3MW76|S3MW76_9GAMM	98.95	EASDEAPFSALAFK
3	tr|S3MW76|S3MW76_9GAMM	98.26	EASDEAPFSALAFK
3	tr|S3MW76|S3MW76_9GAMM	97.87	EASDEAPFSALAFK
3	tr|S3MW76|S3MW76_9GAMM	97.57	EASDEAPFSALAFK
3	tr|S3MW76|S3MW76_9GAMM	97.19	EASDEAPFSALAFK
3	tr|S3MW76|S3MW76_9GAMM	95.04	EASDEAPFSALAFK
3	tr|S3MW76|S3MW76_9GAMM	91.88	EASDEAPFSALAFK
3	tr|S3MW76|S3MW76_9GAMM	90.72	EASDEAPFSALAFK
3	tr|S3MW76|S3MW76_9GAMM	90.22	EASDEAPFSALAFK
3	tr|S3MW76|S3MW76_9GAMM	87.89	EASDEAPFSALAFK
3	tr|S3MW76|S3MW76_9GAMM	84.11	EASDEAPFSALAFK
3	tr|S3MW76|S3MW76_9GAMM	79.03	EASDEAPFSALAFK
3	tr|S3MW76|S3MW76_9GAMM	78.12	EASDEAPFSALAFK
3	tr|S3MW76|S3MW76_9GAMM	77.98	EASDEAPFSALAFK
3	tr|S3MW76|S3MW76_9GAMM	77.42	EASDEAPFSALAFK
3	tr|S3MW76|S3MW76_9GAMM	77.42	EASDEAPFSALAFK
3	tr|S3MW76|S3MW76_9GAMM	62.18	EASDEAPFSALAFK
3	tr|S3MW76|S3MW76_9GAMM	60.41	EASDEAPFSALAFK
3	tr|S3MW76|S3MW76_9GAMM	53.2	EASDEAPFSALAFK
3	tr|S3MW76|S3MW76_9GAMM	48.57	EASDEAPFSALAFK
3	tr|S3MW76|S3MW76_9GAMM	39.36	EASDEAPFSALAFK
3	tr|S3MW76|S3MW76_9GAMM	38.86	EASDEAPFSALAFK
3	tr|S3MW76|S3MW76_9GAMM	32.22	EASDEAPFSALAFK
3	tr|S3MW76|S3MW76_9GAMM	32.22	EASDEAPFSALAFK
3	tr|S3MW76|S3MW76_9GAMM	20.8	EASDEAPFSALAFK
3	tr|S3MW76|S3MW76_9GAMM	96.68	EFSVEANIGKPMVAYR
3	tr|S3MW76|S3MW76_9GAMM	95.43	EFSVEANIGKPMVAYR
3	tr|S3MW76|S3MW76_9GAMM	94.94	EFSVEANIGKPMVAYR
3	tr|S3MW76|S3MW76_9GAMM	90.79	EFSVEANIGKPMVAYR
3	tr|S3MW76|S3MW76_9GAMM	88.54	EFSVEANIGKPMVAYR
3	tr|S3MW76|S3MW76_9GAMM	73.02	EFSVEANIGKPMVAYR
3	tr|S3MW76|S3MW76_9GAMM	69.24	EFSVEANIGKPMVAYR
3	tr|S3MW76|S3MW76_9GAMM	69.24	EFSVEANIGKPMVAYR
3	tr|S3MW76|S3MW76_9GAMM	64.48	EFSVEANIGKPMVAYR
3	tr|S3MW76|S3MW76_9GAMM	45.65	EFSVEANIGKPMVAYR
3	tr|S3MW76|S3MW76_9GAMM	27.75	EFSVEANIGKPMVAYR
3	tr|S3MW76|S3MW76_9GAMM	78.13	FVGNLTFVR
3	tr|S3MW76|S3MW76_9GAMM	76.11	FVGNLTFVR
3	tr|S3MW76|S3MW76_9GAMM	72.58	FVGNLTFVR
3	tr|S3MW76|S3MW76_9GAMM	72.36	FVGNLTFVR
3	tr|S3MW76|S3MW76_9GAMM	72.21	FVGNLTFVR
3	tr|S3MW76|S3MW76_9GAMM	69.94	FVGNLTFVR
3	tr|S3MW76|S3MW76_9GAMM	68.13	FVGNLTFVR
3	tr|S3MW76|S3MW76_9GAMM	63.45	FVGNLTFVR
3	tr|S3MW76|S3MW76_9GAMM	41.53	FVGNLTFVR
3	tr|S3MW76|S3MW76_9GAMM	40.42	FVGNLTFVR
3	tr|S3MW76|S3MW76_9GAMM	30.59	FVGNLTFVR
3	tr|S3MW76|S3MW76_9GAMM	28.39	FVGNLTFVR
3	tr|S3MW76|S3MW76_9GAMM	27.83	FVGNLTFVR
3	tr|S3MW76|S3MW76_9GAMM	27.68	FVGNLTFVR
3	tr|S3MW76|S3MW76_9GAMM	24.45	FVGNLTFVR
3	tr|S3MW76|S3MW76_9GAMM	24.38	FVGNLTFVR
3	tr|S3MW76|S3MW76_9GAMM	22.71	FVGNLTFVR
3	tr|S3MW76|S3MW76_9GAMM	19.81	FVGNLTFVR
3	tr|S3MW76|S3MW76_9GAMM	19.19	FVGNLTFVR
3	tr|S3MW76|S3MW76_9GAMM	18.92	FVGNLTFVR
3	tr|S3MW76|S3MW76_9GAMM	18.91	FVGNLTFVR
3	tr|S3MW76|S3MW76_9GAMM	18.63	FVGNLTFVR
3	tr|S3MW76|S3MW76_9GAMM	17.98	FVGNLTFVR
3	tr|S3MW76|S3MW76_9GAMM	17.53	FVGNLTFVR
3	tr|S3MW76|S3MW76_9GAMM	17.27	FVGNLTFVR
3	tr|S3MW76|S3MW76_9GAMM	15.62	FVGNLTFVR
3	tr|S3MW76|S3MW76_9GAMM	77.3	GILDDKAETEATR
3	tr|S3MW76|S3MW76_9GAMM	55.4	GILDDKAETEATR
3	tr|S3MW76|S3MW76_9GAMM	51.55	GILDDKAETEATR
3	tr|S3MW76|S3MW76_9GAMM	49.62	GILDDKAETEATR
3	tr|S3MW76|S3MW76_9GAMM	43.9	GILDDKAETEATR
3	tr|S3MW76|S3MW76_9GAMM	43.89	GILDDKAETEATR
3	tr|S3MW76|S3MW76_9GAMM	42.16	GILDDKAETEATR
3	tr|S3MW76|S3MW76_9GAMM	32.76	GILDDKAETEATR
3	tr|S3MW76|S3MW76_9GAMM	30.66	GILDDKAETEATR
3	tr|S3MW76|S3MW76_9GAMM	29.47	GILDDKAETEATR
3	tr|S3MW76|S3MW76_9GAMM	29.06	GILDDKAETEATR
3	tr|S3MW76|S3MW76_9GAMM	20.07	GILDDKAETEATR
3	tr|S3MW76|S3MW76_9GAMM	99	GITITSAAVTCFWK
3	tr|S3MW76|S3MW76_9GAMM	99	GITITSAAVTCFWK
3	tr|S3MW76|S3MW76_9GAMM	99	GITITSAAVTCFWK
3	tr|S3MW76|S3MW76_9GAMM	99	GITITSAAVTCFWK
3	tr|S3MW76|S3MW76_9GAMM	99	GITITSAAVTCFWK
3	tr|S3MW76|S3MW76_9GAMM	99	GITITSAAVTCFWK
3	tr|S3MW76|S3MW76_9GAMM	99	GITITSAAVTCFWK
3	tr|S3MW76|S3MW76_9GAMM	97.45	GITITSAAVTCFWK
3	tr|S3MW76|S3MW76_9GAMM	97.1	GITITSAAVTCFWK
3	tr|S3MW76|S3MW76_9GAMM	96.71	GITITSAAVTCFWK
3	tr|S3MW76|S3MW76_9GAMM	95.18	GITITSAAVTCFWK
3	tr|S3MW76|S3MW76_9GAMM	90.17	GITITSAAVTCFWK
3	tr|S3MW76|S3MW76_9GAMM	87.91	GITITSAAVTCFWK
3	tr|S3MW76|S3MW76_9GAMM	81.93	GITITSAAVTCFWK
3	tr|S3MW76|S3MW76_9GAMM	74.24	GITITSAAVTCFWK
3	tr|S3MW76|S3MW76_9GAMM	65.33	GITITSAAVTCFWK
3	tr|S3MW76|S3MW76_9GAMM	59.39	GITITSAAVTCFWK
3	tr|S3MW76|S3MW76_9GAMM	39.99	GITITSAAVTCFWK
3	tr|S3MW76|S3MW76_9GAMM	17.14	GITITSAAVTCFWK
3	tr|S3MW76|S3MW76_9GAMM	94.67	GMVQGMDDLPGGTK
3	tr|S3MW76|S3MW76_9GAMM	93.16	GMVQGMDDLPGGTK
3	tr|S3MW76|S3MW76_9GAMM	92.39	GMVQGMDDLPGGTK
3	tr|S3MW76|S3MW76_9GAMM	78.6	GMVQGMDDLPGGTK
3	tr|S3MW76|S3MW76_9GAMM	78.6	GMVQGMDDLPGGTK
3	tr|S3MW76|S3MW76_9GAMM	68.94	GMVQGMDDLPGGTK
3	tr|S3MW76|S3MW76_9GAMM	67.5	GMVQGMDDLPGGTK
3	tr|S3MW76|S3MW76_9GAMM	60.41	GMVQGMDDLPGGTK
3	tr|S3MW76|S3MW76_9GAMM	45.81	GMVQGMDDLPGGTK
3	tr|S3MW76|S3MW76_9GAMM	38.01	GMVQGMDDLPGGTK
3	tr|S3MW76|S3MW76_9GAMM	35.71	GMVQGMDDLPGGTK
3	tr|S3MW76|S3MW76_9GAMM	34.73	GMVQGMDDLPGGTK
3	tr|S3MW76|S3MW76_9GAMM	16.69	GMVQGMDDLPGGTK
3	tr|S3MW76|S3MW76_9GAMM	99	INVIDTPGHVDFTIEVER
3	tr|S3MW76|S3MW76_9GAMM	99	INVIDTPGHVDFTIEVER
3	tr|S3MW76|S3MW76_9GAMM	98.95	INVIDTPGHVDFTIEVER
3	tr|S3MW76|S3MW76_9GAMM	98.45	INVIDTPGHVDFTIEVER
3	tr|S3MW76|S3MW76_9GAMM	98.39	INVIDTPGHVDFTIEVER
3	tr|S3MW76|S3MW76_9GAMM	98.13	INVIDTPGHVDFTIEVER
3	tr|S3MW76|S3MW76_9GAMM	98.02	INVIDTPGHVDFTIEVER
3	tr|S3MW76|S3MW76_9GAMM	97.94	INVIDTPGHVDFTIEVER
3	tr|S3MW76|S3MW76_9GAMM	97.73	INVIDTPGHVDFTIEVER
3	tr|S3MW76|S3MW76_9GAMM	97.47	INVIDTPGHVDFTIEVER
3	tr|S3MW76|S3MW76_9GAMM	97.27	INVIDTPGHVDFTIEVER
3	tr|S3MW76|S3MW76_9GAMM	97.22	INVIDTPGHVDFTIEVER
3	tr|S3MW76|S3MW76_9GAMM	96.13	INVIDTPGHVDFTIEVER
3	tr|S3MW76|S3MW76_9GAMM	95.8	INVIDTPGHVDFTIEVER
3	tr|S3MW76|S3MW76_9GAMM	95.63	INVIDTPGHVDFTIEVER
3	tr|S3MW76|S3MW76_9GAMM	95.58	INVIDTPGHVDFTIEVER
3	tr|S3MW76|S3MW76_9GAMM	95.04	INVIDTPGHVDFTIEVER
3	tr|S3MW76|S3MW76_9GAMM	93.49	INVIDTPGHVDFTIEVER
3	tr|S3MW76|S3MW76_9GAMM	91.2	INVIDTPGHVDFTIEVER
3	tr|S3MW76|S3MW76_9GAMM	91.2	INVIDTPGHVDFTIEVER
3	tr|S3MW76|S3MW76_9GAMM	91.01	INVIDTPGHVDFTIEVER
3	tr|S3MW76|S3MW76_9GAMM	89.97	INVIDTPGHVDFTIEVER
3	tr|S3MW76|S3MW76_9GAMM	89.44	INVIDTPGHVDFTIEVER
3	tr|S3MW76|S3MW76_9GAMM	87.41	INVIDTPGHVDFTIEVER
3	tr|S3MW76|S3MW76_9GAMM	87.03	INVIDTPGHVDFTIEVER
3	tr|S3MW76|S3MW76_9GAMM	87.03	INVIDTPGHVDFTIEVER
3	tr|S3MW76|S3MW76_9GAMM	85.91	INVIDTPGHVDFTIEVER
3	tr|S3MW76|S3MW76_9GAMM	85.07	INVIDTPGHVDFTIEVER
3	tr|S3MW76|S3MW76_9GAMM	84.97	INVIDTPGHVDFTIEVER
3	tr|S3MW76|S3MW76_9GAMM	84.97	INVIDTPGHVDFTIEVER
3	tr|S3MW76|S3MW76_9GAMM	84.74	INVIDTPGHVDFTIEVER
3	tr|S3MW76|S3MW76_9GAMM	83.11	INVIDTPGHVDFTIEVER
3	tr|S3MW76|S3MW76_9GAMM	82.77	INVIDTPGHVDFTIEVER
3	tr|S3MW76|S3MW76_9GAMM	82.59	INVIDTPGHVDFTIEVER
3	tr|S3MW76|S3MW76_9GAMM	79.28	INVIDTPGHVDFTIEVER
3	tr|S3MW76|S3MW76_9GAMM	78.26	INVIDTPGHVDFTIEVER
3	tr|S3MW76|S3MW76_9GAMM	72.76	INVIDTPGHVDFTIEVER
3	tr|S3MW76|S3MW76_9GAMM	72.54	INVIDTPGHVDFTIEVER
3	tr|S3MW76|S3MW76_9GAMM	66.37	INVIDTPGHVDFTIEVER
3	tr|S3MW76|S3MW76_9GAMM	60.18	INVIDTPGHVDFTIEVER
3	tr|S3MW76|S3MW76_9GAMM	49.17	INVIDTPGHVDFTIEVER
3	tr|S3MW76|S3MW76_9GAMM	48.62	INVIDTPGHVDFTIEVER
3	tr|S3MW76|S3MW76_9GAMM	45.63	INVIDTPGHVDFTIEVER
3	tr|S3MW76|S3MW76_9GAMM	41.84	INVIDTPGHVDFTIEVER
3	tr|S3MW76|S3MW76_9GAMM	40.32	INVIDTPGHVDFTIEVER
3	tr|S3MW76|S3MW76_9GAMM	37.65	INVIDTPGHVDFTIEVER
3	tr|S3MW76|S3MW76_9GAMM	34.51	INVIDTPGHVDFTIEVER
3	tr|S3MW76|S3MW76_9GAMM	34.27	INVIDTPGHVDFTIEVER
3	tr|S3MW76|S3MW76_9GAMM	33.74	INVIDTPGHVDFTIEVER
3	tr|S3MW76|S3MW76_9GAMM	26	INVIDTPGHVDFTIEVER
3	tr|S3MW76|S3MW76_9GAMM	25.18	INVIDTPGHVDFTIEVER
3	tr|S3MW76|S3MW76_9GAMM	21.48	INVIDTPGHVDFTIEVER
3	tr|S3MW76|S3MW76_9GAMM	19.11	INVIDTPGHVDFTIEVER
3	tr|S3MW76|S3MW76_9GAMM	18.08	INVIDTPGHVDFTIEVER
3	tr|S3MW76|S3MW76_9GAMM	17.15	INVIDTPGHVDFTIEVER
3	tr|S3MW76|S3MW76_9GAMM	17.04	INVIDTPGHVDFTIEVER
3	tr|S3MW76|S3MW76_9GAMM	99	LGETHEGSATTDWMEQEQER
3	tr|S3MW76|S3MW76_9GAMM	99	LGETHEGSATTDWMEQEQER
3	tr|S3MW76|S3MW76_9GAMM	99	LGETHEGSATTDWMEQEQER
3	tr|S3MW76|S3MW76_9GAMM	99	LGETHEGSATTDWMEQEQER
3	tr|S3MW76|S3MW76_9GAMM	99	LGETHEGSATTDWMEQEQER
3	tr|S3MW76|S3MW76_9GAMM	99	LGETHEGSATTDWMEQEQER
3	tr|S3MW76|S3MW76_9GAMM	99	LGETHEGSATTDWMEQEQER
3	tr|S3MW76|S3MW76_9GAMM	99	LGETHEGSATTDWMEQEQER
3	tr|S3MW76|S3MW76_9GAMM	99	LGETHEGSATTDWMEQEQER
3	tr|S3MW76|S3MW76_9GAMM	99	LGETHEGSATTDWMEQEQER
3	tr|S3MW76|S3MW76_9GAMM	99	LGETHEGSATTDWMEQEQER
3	tr|S3MW76|S3MW76_9GAMM	99	LGETHEGSATTDWMEQEQER
3	tr|S3MW76|S3MW76_9GAMM	99	LGETHEGSATTDWMEQEQER
3	tr|S3MW76|S3MW76_9GAMM	98.9	LGETHEGSATTDWMEQEQER
3	tr|S3MW76|S3MW76_9GAMM	98.85	LGETHEGSATTDWMEQEQER
3	tr|S3MW76|S3MW76_9GAMM	98.81	LGETHEGSATTDWMEQEQER
3	tr|S3MW76|S3MW76_9GAMM	98.52	LGETHEGSATTDWMEQEQER
3	tr|S3MW76|S3MW76_9GAMM	98.42	LGETHEGSATTDWMEQEQER
3	tr|S3MW76|S3MW76_9GAMM	97.95	LGETHEGSATTDWMEQEQER
3	tr|S3MW76|S3MW76_9GAMM	97.44	LGETHEGSATTDWMEQEQER
3	tr|S3MW76|S3MW76_9GAMM	97.21	LGETHEGSATTDWMEQEQER
3	tr|S3MW76|S3MW76_9GAMM	97.21	LGETHEGSATTDWMEQEQER
3	tr|S3MW76|S3MW76_9GAMM	97.09	LGETHEGSATTDWMEQEQER
3	tr|S3MW76|S3MW76_9GAMM	96.21	LGETHEGSATTDWMEQEQER
3	tr|S3MW76|S3MW76_9GAMM	96.2	LGETHEGSATTDWMEQEQER
3	tr|S3MW76|S3MW76_9GAMM	94.88	LGETHEGSATTDWMEQEQER
3	tr|S3MW76|S3MW76_9GAMM	92.37	LGETHEGSATTDWMEQEQER
3	tr|S3MW76|S3MW76_9GAMM	90.37	LGETHEGSATTDWMEQEQER
3	tr|S3MW76|S3MW76_9GAMM	88.74	LGETHEGSATTDWMEQEQER
3	tr|S3MW76|S3MW76_9GAMM	87.22	LGETHEGSATTDWMEQEQER
3	tr|S3MW76|S3MW76_9GAMM	86.93	LGETHEGSATTDWMEQEQER
3	tr|S3MW76|S3MW76_9GAMM	78.14	LGETHEGSATTDWMEQEQER
3	tr|S3MW76|S3MW76_9GAMM	68.4	LGETHEGSATTDWMEQEQER
3	tr|S3MW76|S3MW76_9GAMM	96.32	MKNGVLAGYPVVGIK
3	tr|S3MW76|S3MW76_9GAMM	95.89	MKNGVLAGYPVVGIK
3	tr|S3MW76|S3MW76_9GAMM	90.64	MKNGVLAGYPVVGIK
3	tr|S3MW76|S3MW76_9GAMM	84.67	MKNGVLAGYPVVGIK
3	tr|S3MW76|S3MW76_9GAMM	80.77	MKNGVLAGYPVVGIK
3	tr|S3MW76|S3MW76_9GAMM	80.77	MKNGVLAGYPVVGIK
3	tr|S3MW76|S3MW76_9GAMM	78.59	MKNGVLAGYPVVGIK
3	tr|S3MW76|S3MW76_9GAMM	39.39	MKNGVLAGYPVVGIK
3	tr|S3MW76|S3MW76_9GAMM	32.42	MKNGVLAGYPVVGIK
3	tr|S3MW76|S3MW76_9GAMM	19.13	MKNGVLAGYPVVGIK
3	tr|S3MW76|S3MW76_9GAMM	18.12	MKNGVLAGYPVVGIK
3	tr|S3MW76|S3MW76_9GAMM	99	MLDAVIEFLPAPTDIPAVK
3	tr|S3MW76|S3MW76_9GAMM	99	MLDAVIEFLPAPTDIPAVK
3	tr|S3MW76|S3MW76_9GAMM	99	MLDAVIEFLPAPTDIPAVK
3	tr|S3MW76|S3MW76_9GAMM	99	MLDAVIEFLPAPTDIPAVK
3	tr|S3MW76|S3MW76_9GAMM	99	MLDAVIEFLPAPTDIPAVK
3	tr|S3MW76|S3MW76_9GAMM	99	MLDAVIEFLPAPTDIPAVK
3	tr|S3MW76|S3MW76_9GAMM	99	MLDAVIEFLPAPTDIPAVK
3	tr|S3MW76|S3MW76_9GAMM	99	MLDAVIEFLPAPTDIPAVK
3	tr|S3MW76|S3MW76_9GAMM	99	MLDAVIEFLPAPTDIPAVK
3	tr|S3MW76|S3MW76_9GAMM	99	MLDAVIEFLPAPTDIPAVK
3	tr|S3MW76|S3MW76_9GAMM	99	MLDAVIEFLPAPTDIPAVK
3	tr|S3MW76|S3MW76_9GAMM	99	MLDAVIEFLPAPTDIPAVK
3	tr|S3MW76|S3MW76_9GAMM	99	MLDAVIEFLPAPTDIPAVK
3	tr|S3MW76|S3MW76_9GAMM	99	MLDAVIEFLPAPTDIPAVK
3	tr|S3MW76|S3MW76_9GAMM	99	MLDAVIEFLPAPTDIPAVK
3	tr|S3MW76|S3MW76_9GAMM	99	MLDAVIEFLPAPTDIPAVK
3	tr|S3MW76|S3MW76_9GAMM	99	MLDAVIEFLPAPTDIPAVK
3	tr|S3MW76|S3MW76_9GAMM	99	MLDAVIEFLPAPTDIPAVK
3	tr|S3MW76|S3MW76_9GAMM	99	MLDAVIEFLPAPTDIPAVK
3	tr|S3MW76|S3MW76_9GAMM	99	MLDAVIEFLPAPTDIPAVK
3	tr|S3MW76|S3MW76_9GAMM	99	MLDAVIEFLPAPTDIPAVK
3	tr|S3MW76|S3MW76_9GAMM	99	MLDAVIEFLPAPTDIPAVK
3	tr|S3MW76|S3MW76_9GAMM	99	MLDAVIEFLPAPTDIPAVK
3	tr|S3MW76|S3MW76_9GAMM	99	MLDAVIEFLPAPTDIPAVK
3	tr|S3MW76|S3MW76_9GAMM	99	MLDAVIEFLPAPTDIPAVK
3	tr|S3MW76|S3MW76_9GAMM	99	MLDAVIEFLPAPTDIPAVK
3	tr|S3MW76|S3MW76_9GAMM	99	MLDAVIEFLPAPTDIPAVK
3	tr|S3MW76|S3MW76_9GAMM	99	MLDAVIEFLPAPTDIPAVK
3	tr|S3MW76|S3MW76_9GAMM	99	MLDAVIEFLPAPTDIPAVK
3	tr|S3MW76|S3MW76_9GAMM	99	MLDAVIEFLPAPTDIPAVK
3	tr|S3MW76|S3MW76_9GAMM	99	MLDAVIEFLPAPTDIPAVK
3	tr|S3MW76|S3MW76_9GAMM	99	MLDAVIEFLPAPTDIPAVK
3	tr|S3MW76|S3MW76_9GAMM	99	MLDAVIEFLPAPTDIPAVK
3	tr|S3MW76|S3MW76_9GAMM	99	MLDAVIEFLPAPTDIPAVK
3	tr|S3MW76|S3MW76_9GAMM	99	MLDAVIEFLPAPTDIPAVK
3	tr|S3MW76|S3MW76_9GAMM	99	MLDAVIEFLPAPTDIPAVK
3	tr|S3MW76|S3MW76_9GAMM	99	MLDAVIEFLPAPTDIPAVK
3	tr|S3MW76|S3MW76_9GAMM	98.86	MLDAVIEFLPAPTDIPAVK
3	tr|S3MW76|S3MW76_9GAMM	98.76	MLDAVIEFLPAPTDIPAVK
3	tr|S3MW76|S3MW76_9GAMM	98.76	MLDAVIEFLPAPTDIPAVK
3	tr|S3MW76|S3MW76_9GAMM	97.7	MLDAVIEFLPAPTDIPAVK
3	tr|S3MW76|S3MW76_9GAMM	97.06	MLDAVIEFLPAPTDIPAVK
3	tr|S3MW76|S3MW76_9GAMM	94.37	MLDAVIEFLPAPTDIPAVK
3	tr|S3MW76|S3MW76_9GAMM	94.37	MLDAVIEFLPAPTDIPAVK
3	tr|S3MW76|S3MW76_9GAMM	37.99	MLDAVIEFLPAPTDIPAVK
3	tr|S3MW76|S3MW76_9GAMM	36.25	MLDAVIEFLPAPTDIPAVK
3	tr|S3MW76|S3MW76_9GAMM	35.2	MLDAVIEFLPAPTDIPAVK
3	tr|S3MW76|S3MW76_9GAMM	18.22	MLDAVIEFLPAPTDIPAVK
3	tr|S3MW76|S3MW76_9GAMM	31.2	NGVLAGYPVVGIK
3	tr|S3MW76|S3MW76_9GAMM	28.68	NGVLAGYPVVGIK
3	tr|S3MW76|S3MW76_9GAMM	20.23	NGVLAGYPVVGIK
3	tr|S3MW76|S3MW76_9GAMM	15.9	NGVLAGYPVVGIK
3	tr|S3MW76|S3MW76_9GAMM	86.68	NIGISAHIDAGK
3	tr|S3MW76|S3MW76_9GAMM	39.87	NIGISAHIDAGK
3	tr|S3MW76|S3MW76_9GAMM	37.43	NIGISAHIDAGK
3	tr|S3MW76|S3MW76_9GAMM	35.4	NIGISAHIDAGK
3	tr|S3MW76|S3MW76_9GAMM	99	TLAAEIQPAMCGSAFK
3	tr|S3MW76|S3MW76_9GAMM	99	TLAAEIQPAMCGSAFK
3	tr|S3MW76|S3MW76_9GAMM	99	TLAAEIQPAMCGSAFK
3	tr|S3MW76|S3MW76_9GAMM	99	TLAAEIQPAMCGSAFK
3	tr|S3MW76|S3MW76_9GAMM	99	TLAAEIQPAMCGSAFK
3	tr|S3MW76|S3MW76_9GAMM	97.52	TLAAEIQPAMCGSAFK
3	tr|S3MW76|S3MW76_9GAMM	97.44	TLAAEIQPAMCGSAFK
3	tr|S3MW76|S3MW76_9GAMM	97.05	TLAAEIQPAMCGSAFK
3	tr|S3MW76|S3MW76_9GAMM	96.22	TLAAEIQPAMCGSAFK
3	tr|S3MW76|S3MW76_9GAMM	95.9	TLAAEIQPAMCGSAFK
3	tr|S3MW76|S3MW76_9GAMM	95.05	TLAAEIQPAMCGSAFK
3	tr|S3MW76|S3MW76_9GAMM	93.48	TLAAEIQPAMCGSAFK
3	tr|S3MW76|S3MW76_9GAMM	90.64	TLAAEIQPAMCGSAFK
3	tr|S3MW76|S3MW76_9GAMM	90.48	TLAAEIQPAMCGSAFK
3	tr|S3MW76|S3MW76_9GAMM	87.8	TLAAEIQPAMCGSAFK
3	tr|S3MW76|S3MW76_9GAMM	86.01	TLAAEIQPAMCGSAFK
3	tr|S3MW76|S3MW76_9GAMM	85.78	TLAAEIQPAMCGSAFK
3	tr|S3MW76|S3MW76_9GAMM	80.26	TLAAEIQPAMCGSAFK
3	tr|S3MW76|S3MW76_9GAMM	69.94	TLAAEIQPAMCGSAFK
3	tr|S3MW76|S3MW76_9GAMM	69.24	TLAAEIQPAMCGSAFK
3	tr|S3MW76|S3MW76_9GAMM	59.01	TLAAEIQPAMCGSAFK
3	tr|S3MW76|S3MW76_9GAMM	52.26	TLAAEIQPAMCGSAFK
3	tr|S3MW76|S3MW76_9GAMM	51.16	TLAAEIQPAMCGSAFK
3	tr|S3MW76|S3MW76_9GAMM	39.08	TLAAEIQPAMCGSAFK
3	tr|S3MW76|S3MW76_9GAMM	35.26	TLAAEIQPAMCGSAFK
3	tr|S3MW76|S3MW76_9GAMM	33.16	TLAAEIQPAMCGSAFK
3	tr|S3MW76|S3MW76_9GAMM	29.53	TLAAEIQPAMCGSAFK
3	tr|S3MW76|S3MW76_9GAMM	26.71	TLAAEIQPAMCGSAFK
3	tr|S3MW76|S3MW76_9GAMM	20.8	TLAAEIQPAMCGSAFK
3	tr|S3MW76|S3MW76_9GAMM	19.87	TLAAEIQPAMCGSAFK
3	tr|S3MW76|S3MW76_9GAMM	99	TNMVEAAAEATEALMDK
3	tr|S3MW76|S3MW76_9GAMM	99	TNMVEAAAEATEALMDK
3	tr|S3MW76|S3MW76_9GAMM	99	TNMVEAAAEATEALMDK
3	tr|S3MW76|S3MW76_9GAMM	99	TNMVEAAAEATEALMDK
3	tr|S3MW76|S3MW76_9GAMM	99	TNMVEAAAEATEALMDK
3	tr|S3MW76|S3MW76_9GAMM	99	TNMVEAAAEATEALMDK
3	tr|S3MW76|S3MW76_9GAMM	99	TNMVEAAAEATEALMDK
3	tr|S3MW76|S3MW76_9GAMM	94.66	TNMVEAAAEATEALMDK
3	tr|S3MW76|S3MW76_9GAMM	88.66	TNMVEAAAEATEALMDK
3	tr|S3MW76|S3MW76_9GAMM	88.66	TNMVEAAAEATEALMDK
3	tr|S3MW76|S3MW76_9GAMM	84.26	TNMVEAAAEATEALMDK
3	tr|S3MW76|S3MW76_9GAMM	79.23	TNMVEAAAEATEALMDK
3	tr|S3MW76|S3MW76_9GAMM	75.41	TNMVEAAAEATEALMDK
3	tr|S3MW76|S3MW76_9GAMM	61.23	TNMVEAAAEATEALMDK
3	tr|S3MW76|S3MW76_9GAMM	60.38	TNMVEAAAEATEALMDK
3	tr|S3MW76|S3MW76_9GAMM	58.68	TNMVEAAAEATEALMDK
3	tr|S3MW76|S3MW76_9GAMM	45.89	TNMVEAAAEATEALMDK
3	tr|S3MW76|S3MW76_9GAMM	39.62	TNMVEAAAEATEALMDK
3	tr|S3MW76|S3MW76_9GAMM	38.16	TNMVEAAAEATEALMDK
3	tr|S3MW76|S3MW76_9GAMM	32.09	TNMVEAAAEATEALMDK
3	tr|S3MW76|S3MW76_9GAMM	31.89	TNMVEAAAEATEALMDK
3	tr|S3MW76|S3MW76_9GAMM	31.86	TNMVEAAAEATEALMDK
3	tr|S3MW76|S3MW76_9GAMM	27.73	TNMVEAAAEATEALMDK
3	tr|S3MW76|S3MW76_9GAMM	24.74	TNMVEAAAEATEALMDK
3	tr|S3MW76|S3MW76_9GAMM	24.66	TNMVEAAAEATEALMDK
3	tr|S3MW76|S3MW76_9GAMM	23.72	TNMVEAAAEATEALMDK
3	tr|S3MW76|S3MW76_9GAMM	19.94	TNMVEAAAEATEALMDK
3	tr|S3MW76|S3MW76_9GAMM	18.62	TNMVEAAAEATEALMDK
3	tr|S3MW76|S3MW76_9GAMM	16.73	TNMVEAAAEATEALMDK
3	tr|S3MW76|S3MW76_9GAMM	16.03	TNMVEAAAEATEALMDK
3	tr|S3MW76|S3MW76_9GAMM	15.11	TNMVEAAAEATEALMDK
3	tr|S3MW76|S3MW76_9GAMM	99	VEVETPEDYMGDIMGDLNR
3	tr|S3MW76|S3MW76_9GAMM	99	VEVETPEDYMGDIMGDLNR
3	tr|S3MW76|S3MW76_9GAMM	99	VEVETPEDYMGDIMGDLNR
3	tr|S3MW76|S3MW76_9GAMM	99	VEVETPEDYMGDIMGDLNR
3	tr|S3MW76|S3MW76_9GAMM	99	VEVETPEDYMGDIMGDLNR
3	tr|S3MW76|S3MW76_9GAMM	99	VEVETPEDYMGDIMGDLNR
3	tr|S3MW76|S3MW76_9GAMM	99	VEVETPEDYMGDIMGDLNR
3	tr|S3MW76|S3MW76_9GAMM	99	VEVETPEDYMGDIMGDLNR
3	tr|S3MW76|S3MW76_9GAMM	99	VEVETPEDYMGDIMGDLNR
3	tr|S3MW76|S3MW76_9GAMM	99	VEVETPEDYMGDIMGDLNR
3	tr|S3MW76|S3MW76_9GAMM	99	VEVETPEDYMGDIMGDLNR
3	tr|S3MW76|S3MW76_9GAMM	99	VEVETPEDYMGDIMGDLNR
3	tr|S3MW76|S3MW76_9GAMM	99	VEVETPEDYMGDIMGDLNR
3	tr|S3MW76|S3MW76_9GAMM	98.46	VEVETPEDYMGDIMGDLNR
3	tr|S3MW76|S3MW76_9GAMM	98.37	VEVETPEDYMGDIMGDLNR
3	tr|S3MW76|S3MW76_9GAMM	94.91	VEVETPEDYMGDIMGDLNR
3	tr|S3MW76|S3MW76_9GAMM	94.15	VEVETPEDYMGDIMGDLNR
3	tr|S3MW76|S3MW76_9GAMM	71.31	VEVETPEDYMGDIMGDLNR
3	tr|S3MW76|S3MW76_9GAMM	62.53	VEVETPEDYMGDIMGDLNR
3	tr|S3MW76|S3MW76_9GAMM	59.65	VEVETPEDYMGDIMGDLNR
3	tr|S3MW76|S3MW76_9GAMM	37.39	VEVETPEDYMGDIMGDLNR
3	tr|S3MW76|S3MW76_9GAMM	29.98	VEVETPEDYMGDIMGDLNR
3	tr|S3MW76|S3MW76_9GAMM	19.55	VEVETPEDYMGDIMGDLNR
4	tr|S3PSD4|S3PSD4_9GAMM	99	AHSGLSVFAGVGER
4	tr|S3PSD4|S3PSD4_9GAMM	99	DIASSGIYPAIDPLDSTSR
4	tr|S3PSD4|S3PSD4_9GAMM	99	DVLLFVDNIYR
4	tr|S3PSD4|S3PSD4_9GAMM	99	FFSQPFHVAEVFTGAPGK
4	tr|S3PSD4|S3PSD4_9GAMM	99	GLLAGEYDHIPEQAFYMVGGIDEVIAK
4	tr|S3PSD4|S3PSD4_9GAMM	99	GLNVTNTGAPISVPVGTACLGR
4	tr|S3PSD4|S3PSD4_9GAMM	99	IMDVLGRPIDEAGPVATEAR
4	tr|S3PSD4|S3PSD4_9GAMM	99	IYDALQVDGTETTLEVQQQLGDGVVR
4	tr|S3PSD4|S3PSD4_9GAMM	99	MPSAVGYQPTLAEEMGVLQER
4	tr|S3PSD4|S3PSD4_9GAMM	99	QAPSYAEQAASTDLLETGIK
4	tr|S3PSD4|S3PSD4_9GAMM	99	TVNMMELINNIAK
4	tr|S3PSD4|S3PSD4_9GAMM	99	VALTGLTMAEYFR
4	tr|S3PSD4|S3PSD4_9GAMM	99	VGLFGGAGVGK
4	tr|S3PSD4|S3PSD4_9GAMM	99	YTLAGTEVSALLGR
4	tr|S3PSD4|S3PSD4_9GAMM	98.52	VIDLLCPFAK
4	tr|S3PSD4|S3PSD4_9GAMM	90.77	TIAMGSTEGLK
4	tr|S3PSD4|S3PSD4_9GAMM	87.06	TIAMGSTEGLKR
4	tr|S3PSD4|S3PSD4_9GAMM	84.74	QLDPLVVGAEHYEIAR
4	tr|S3PSD4|S3PSD4_9GAMM	99	AHSGLSVFAGVGER
4	tr|S3PSD4|S3PSD4_9GAMM	99	AHSGLSVFAGVGER
4	tr|S3PSD4|S3PSD4_9GAMM	96.5	AHSGLSVFAGVGER
4	tr|S3PSD4|S3PSD4_9GAMM	95.88	AHSGLSVFAGVGER
4	tr|S3PSD4|S3PSD4_9GAMM	93.19	AHSGLSVFAGVGER
4	tr|S3PSD4|S3PSD4_9GAMM	91.73	AHSGLSVFAGVGER
4	tr|S3PSD4|S3PSD4_9GAMM	89.7	AHSGLSVFAGVGER
4	tr|S3PSD4|S3PSD4_9GAMM	86.43	AHSGLSVFAGVGER
4	tr|S3PSD4|S3PSD4_9GAMM	82.24	AHSGLSVFAGVGER
4	tr|S3PSD4|S3PSD4_9GAMM	78.69	AHSGLSVFAGVGER
4	tr|S3PSD4|S3PSD4_9GAMM	78.14	AHSGLSVFAGVGER
4	tr|S3PSD4|S3PSD4_9GAMM	76.58	AHSGLSVFAGVGER
4	tr|S3PSD4|S3PSD4_9GAMM	72.93	AHSGLSVFAGVGER
4	tr|S3PSD4|S3PSD4_9GAMM	68.03	AHSGLSVFAGVGER
4	tr|S3PSD4|S3PSD4_9GAMM	63.95	AHSGLSVFAGVGER
4	tr|S3PSD4|S3PSD4_9GAMM	49.84	AHSGLSVFAGVGER
4	tr|S3PSD4|S3PSD4_9GAMM	43.09	AHSGLSVFAGVGER
4	tr|S3PSD4|S3PSD4_9GAMM	38.49	AHSGLSVFAGVGER
4	tr|S3PSD4|S3PSD4_9GAMM	34.15	AHSGLSVFAGVGER
4	tr|S3PSD4|S3PSD4_9GAMM	23.82	AHSGLSVFAGVGER
4	tr|S3PSD4|S3PSD4_9GAMM	20.02	AHSGLSVFAGVGER
4	tr|S3PSD4|S3PSD4_9GAMM	18.59	AHSGLSVFAGVGER
4	tr|S3PSD4|S3PSD4_9GAMM	18	AHSGLSVFAGVGER
4	tr|S3PSD4|S3PSD4_9GAMM	17.15	AHSGLSVFAGVGER
4	tr|S3PSD4|S3PSD4_9GAMM	96.35	DIASSGIYPAIDPLDSTSR
4	tr|S3PSD4|S3PSD4_9GAMM	15.88	DIASSGIYPAIDPLDSTSR
4	tr|S3PSD4|S3PSD4_9GAMM	98.8	DVLLFVDNIYR
4	tr|S3PSD4|S3PSD4_9GAMM	96.21	DVLLFVDNIYR
4	tr|S3PSD4|S3PSD4_9GAMM	80	DVLLFVDNIYR
4	tr|S3PSD4|S3PSD4_9GAMM	78.35	DVLLFVDNIYR
4	tr|S3PSD4|S3PSD4_9GAMM	60.66	DVLLFVDNIYR
4	tr|S3PSD4|S3PSD4_9GAMM	50.86	DVLLFVDNIYR
4	tr|S3PSD4|S3PSD4_9GAMM	46.34	DVLLFVDNIYR
4	tr|S3PSD4|S3PSD4_9GAMM	44.99	DVLLFVDNIYR
4	tr|S3PSD4|S3PSD4_9GAMM	30.89	DVLLFVDNIYR
4	tr|S3PSD4|S3PSD4_9GAMM	28.27	DVLLFVDNIYR
4	tr|S3PSD4|S3PSD4_9GAMM	25.61	DVLLFVDNIYR
4	tr|S3PSD4|S3PSD4_9GAMM	20.16	DVLLFVDNIYR
4	tr|S3PSD4|S3PSD4_9GAMM	93.64	FFSQPFHVAEVFTGAPGK
4	tr|S3PSD4|S3PSD4_9GAMM	80.14	FFSQPFHVAEVFTGAPGK
4	tr|S3PSD4|S3PSD4_9GAMM	57.93	FFSQPFHVAEVFTGAPGK
4	tr|S3PSD4|S3PSD4_9GAMM	39.03	FFSQPFHVAEVFTGAPGK
4	tr|S3PSD4|S3PSD4_9GAMM	30.44	FFSQPFHVAEVFTGAPGK
4	tr|S3PSD4|S3PSD4_9GAMM	26.88	FFSQPFHVAEVFTGAPGK
4	tr|S3PSD4|S3PSD4_9GAMM	22.2	FFSQPFHVAEVFTGAPGK
4	tr|S3PSD4|S3PSD4_9GAMM	15.09	FFSQPFHVAEVFTGAPGK
4	tr|S3PSD4|S3PSD4_9GAMM	98.85	GLLAGEYDHIPEQAFYMVGGIDEVIAK
4	tr|S3PSD4|S3PSD4_9GAMM	98.81	GLLAGEYDHIPEQAFYMVGGIDEVIAK
4	tr|S3PSD4|S3PSD4_9GAMM	42.22	GLLAGEYDHIPEQAFYMVGGIDEVIAK
4	tr|S3PSD4|S3PSD4_9GAMM	26.93	GLLAGEYDHIPEQAFYMVGGIDEVIAK
4	tr|S3PSD4|S3PSD4_9GAMM	26.8	GLLAGEYDHIPEQAFYMVGGIDEVIAK
4	tr|S3PSD4|S3PSD4_9GAMM	19.16	GLLAGEYDHIPEQAFYMVGGIDEVIAK
4	tr|S3PSD4|S3PSD4_9GAMM	98.36	GLNVTNTGAPISVPVGTACLGR
4	tr|S3PSD4|S3PSD4_9GAMM	98	GLNVTNTGAPISVPVGTACLGR
4	tr|S3PSD4|S3PSD4_9GAMM	98	GLNVTNTGAPISVPVGTACLGR
4	tr|S3PSD4|S3PSD4_9GAMM	97.78	GLNVTNTGAPISVPVGTACLGR
4	tr|S3PSD4|S3PSD4_9GAMM	97.04	GLNVTNTGAPISVPVGTACLGR
4	tr|S3PSD4|S3PSD4_9GAMM	96.6	GLNVTNTGAPISVPVGTACLGR
4	tr|S3PSD4|S3PSD4_9GAMM	96.19	GLNVTNTGAPISVPVGTACLGR
4	tr|S3PSD4|S3PSD4_9GAMM	94.46	GLNVTNTGAPISVPVGTACLGR
4	tr|S3PSD4|S3PSD4_9GAMM	94.03	GLNVTNTGAPISVPVGTACLGR
4	tr|S3PSD4|S3PSD4_9GAMM	92.04	GLNVTNTGAPISVPVGTACLGR
4	tr|S3PSD4|S3PSD4_9GAMM	82.04	GLNVTNTGAPISVPVGTACLGR
4	tr|S3PSD4|S3PSD4_9GAMM	80.22	GLNVTNTGAPISVPVGTACLGR
4	tr|S3PSD4|S3PSD4_9GAMM	77.08	GLNVTNTGAPISVPVGTACLGR
4	tr|S3PSD4|S3PSD4_9GAMM	63.53	GLNVTNTGAPISVPVGTACLGR
4	tr|S3PSD4|S3PSD4_9GAMM	58.94	GLNVTNTGAPISVPVGTACLGR
4	tr|S3PSD4|S3PSD4_9GAMM	56.43	GLNVTNTGAPISVPVGTACLGR
4	tr|S3PSD4|S3PSD4_9GAMM	54.51	GLNVTNTGAPISVPVGTACLGR
4	tr|S3PSD4|S3PSD4_9GAMM	52.26	GLNVTNTGAPISVPVGTACLGR
4	tr|S3PSD4|S3PSD4_9GAMM	43.12	GLNVTNTGAPISVPVGTACLGR
4	tr|S3PSD4|S3PSD4_9GAMM	41.02	GLNVTNTGAPISVPVGTACLGR
4	tr|S3PSD4|S3PSD4_9GAMM	34.78	GLNVTNTGAPISVPVGTACLGR
4	tr|S3PSD4|S3PSD4_9GAMM	32.63	GLNVTNTGAPISVPVGTACLGR
4	tr|S3PSD4|S3PSD4_9GAMM	30.68	GLNVTNTGAPISVPVGTACLGR
4	tr|S3PSD4|S3PSD4_9GAMM	99	IMDVLGRPIDEAGPVATEAR
4	tr|S3PSD4|S3PSD4_9GAMM	99	IMDVLGRPIDEAGPVATEAR
4	tr|S3PSD4|S3PSD4_9GAMM	99	IMDVLGRPIDEAGPVATEAR
4	tr|S3PSD4|S3PSD4_9GAMM	99	IMDVLGRPIDEAGPVATEAR
4	tr|S3PSD4|S3PSD4_9GAMM	99	IMDVLGRPIDEAGPVATEAR
4	tr|S3PSD4|S3PSD4_9GAMM	99	IMDVLGRPIDEAGPVATEAR
4	tr|S3PSD4|S3PSD4_9GAMM	99	IMDVLGRPIDEAGPVATEAR
4	tr|S3PSD4|S3PSD4_9GAMM	99	IMDVLGRPIDEAGPVATEAR
4	tr|S3PSD4|S3PSD4_9GAMM	99	IMDVLGRPIDEAGPVATEAR
4	tr|S3PSD4|S3PSD4_9GAMM	99	IMDVLGRPIDEAGPVATEAR
4	tr|S3PSD4|S3PSD4_9GAMM	99	IMDVLGRPIDEAGPVATEAR
4	tr|S3PSD4|S3PSD4_9GAMM	99	IMDVLGRPIDEAGPVATEAR
4	tr|S3PSD4|S3PSD4_9GAMM	99	IMDVLGRPIDEAGPVATEAR
4	tr|S3PSD4|S3PSD4_9GAMM	98.9	IMDVLGRPIDEAGPVATEAR
4	tr|S3PSD4|S3PSD4_9GAMM	97.8	IMDVLGRPIDEAGPVATEAR
4	tr|S3PSD4|S3PSD4_9GAMM	97.57	IMDVLGRPIDEAGPVATEAR
4	tr|S3PSD4|S3PSD4_9GAMM	96.09	IMDVLGRPIDEAGPVATEAR
4	tr|S3PSD4|S3PSD4_9GAMM	95.89	IMDVLGRPIDEAGPVATEAR
4	tr|S3PSD4|S3PSD4_9GAMM	89.83	IMDVLGRPIDEAGPVATEAR
4	tr|S3PSD4|S3PSD4_9GAMM	83.91	IMDVLGRPIDEAGPVATEAR
4	tr|S3PSD4|S3PSD4_9GAMM	79.65	IMDVLGRPIDEAGPVATEAR
4	tr|S3PSD4|S3PSD4_9GAMM	66.8	IMDVLGRPIDEAGPVATEAR
4	tr|S3PSD4|S3PSD4_9GAMM	34.27	IMDVLGRPIDEAGPVATEAR
4	tr|S3PSD4|S3PSD4_9GAMM	32.69	IMDVLGRPIDEAGPVATEAR
4	tr|S3PSD4|S3PSD4_9GAMM	23.97	IMDVLGRPIDEAGPVATEAR
4	tr|S3PSD4|S3PSD4_9GAMM	22.27	IMDVLGRPIDEAGPVATEAR
4	tr|S3PSD4|S3PSD4_9GAMM	99	IYDALQVDGTETTLEVQQQLGDGVVR
4	tr|S3PSD4|S3PSD4_9GAMM	99	IYDALQVDGTETTLEVQQQLGDGVVR
4	tr|S3PSD4|S3PSD4_9GAMM	99	IYDALQVDGTETTLEVQQQLGDGVVR
4	tr|S3PSD4|S3PSD4_9GAMM	99	IYDALQVDGTETTLEVQQQLGDGVVR
4	tr|S3PSD4|S3PSD4_9GAMM	99	IYDALQVDGTETTLEVQQQLGDGVVR
4	tr|S3PSD4|S3PSD4_9GAMM	99	IYDALQVDGTETTLEVQQQLGDGVVR
4	tr|S3PSD4|S3PSD4_9GAMM	99	IYDALQVDGTETTLEVQQQLGDGVVR
4	tr|S3PSD4|S3PSD4_9GAMM	99	IYDALQVDGTETTLEVQQQLGDGVVR
4	tr|S3PSD4|S3PSD4_9GAMM	99	IYDALQVDGTETTLEVQQQLGDGVVR
4	tr|S3PSD4|S3PSD4_9GAMM	98.19	IYDALQVDGTETTLEVQQQLGDGVVR
4	tr|S3PSD4|S3PSD4_9GAMM	92.62	IYDALQVDGTETTLEVQQQLGDGVVR
4	tr|S3PSD4|S3PSD4_9GAMM	50.36	IYDALQVDGTETTLEVQQQLGDGVVR
4	tr|S3PSD4|S3PSD4_9GAMM	31.92	IYDALQVDGTETTLEVQQQLGDGVVR
4	tr|S3PSD4|S3PSD4_9GAMM	18.38	IYDALQVDGTETTLEVQQQLGDGVVR
4	tr|S3PSD4|S3PSD4_9GAMM	99	MPSAVGYQPTLAEEMGVLQER
4	tr|S3PSD4|S3PSD4_9GAMM	99	MPSAVGYQPTLAEEMGVLQER
4	tr|S3PSD4|S3PSD4_9GAMM	94	MPSAVGYQPTLAEEMGVLQER
4	tr|S3PSD4|S3PSD4_9GAMM	90.64	MPSAVGYQPTLAEEMGVLQER
4	tr|S3PSD4|S3PSD4_9GAMM	85.66	MPSAVGYQPTLAEEMGVLQER
4	tr|S3PSD4|S3PSD4_9GAMM	78.75	MPSAVGYQPTLAEEMGVLQER
4	tr|S3PSD4|S3PSD4_9GAMM	58.61	MPSAVGYQPTLAEEMGVLQER
4	tr|S3PSD4|S3PSD4_9GAMM	52.25	MPSAVGYQPTLAEEMGVLQER
4	tr|S3PSD4|S3PSD4_9GAMM	99	QAPSYAEQAASTDLLETGIK
4	tr|S3PSD4|S3PSD4_9GAMM	99	QAPSYAEQAASTDLLETGIK
4	tr|S3PSD4|S3PSD4_9GAMM	99	QAPSYAEQAASTDLLETGIK
4	tr|S3PSD4|S3PSD4_9GAMM	99	QAPSYAEQAASTDLLETGIK
4	tr|S3PSD4|S3PSD4_9GAMM	99	QAPSYAEQAASTDLLETGIK
4	tr|S3PSD4|S3PSD4_9GAMM	99	QAPSYAEQAASTDLLETGIK
4	tr|S3PSD4|S3PSD4_9GAMM	99	QAPSYAEQAASTDLLETGIK
4	tr|S3PSD4|S3PSD4_9GAMM	99	QAPSYAEQAASTDLLETGIK
4	tr|S3PSD4|S3PSD4_9GAMM	99	QAPSYAEQAASTDLLETGIK
4	tr|S3PSD4|S3PSD4_9GAMM	99	QAPSYAEQAASTDLLETGIK
4	tr|S3PSD4|S3PSD4_9GAMM	99	QAPSYAEQAASTDLLETGIK
4	tr|S3PSD4|S3PSD4_9GAMM	99	QAPSYAEQAASTDLLETGIK
4	tr|S3PSD4|S3PSD4_9GAMM	99	QAPSYAEQAASTDLLETGIK
4	tr|S3PSD4|S3PSD4_9GAMM	99	QAPSYAEQAASTDLLETGIK
4	tr|S3PSD4|S3PSD4_9GAMM	99	QAPSYAEQAASTDLLETGIK
4	tr|S3PSD4|S3PSD4_9GAMM	98.87	QAPSYAEQAASTDLLETGIK
4	tr|S3PSD4|S3PSD4_9GAMM	98.69	QAPSYAEQAASTDLLETGIK
4	tr|S3PSD4|S3PSD4_9GAMM	98.33	QAPSYAEQAASTDLLETGIK
4	tr|S3PSD4|S3PSD4_9GAMM	97.35	QAPSYAEQAASTDLLETGIK
4	tr|S3PSD4|S3PSD4_9GAMM	93.84	QAPSYAEQAASTDLLETGIK
4	tr|S3PSD4|S3PSD4_9GAMM	93.79	QAPSYAEQAASTDLLETGIK
4	tr|S3PSD4|S3PSD4_9GAMM	85.78	QAPSYAEQAASTDLLETGIK
4	tr|S3PSD4|S3PSD4_9GAMM	80.76	QAPSYAEQAASTDLLETGIK
4	tr|S3PSD4|S3PSD4_9GAMM	77.82	QAPSYAEQAASTDLLETGIK
4	tr|S3PSD4|S3PSD4_9GAMM	71.43	QAPSYAEQAASTDLLETGIK
4	tr|S3PSD4|S3PSD4_9GAMM	61.27	QAPSYAEQAASTDLLETGIK
4	tr|S3PSD4|S3PSD4_9GAMM	23.58	QAPSYAEQAASTDLLETGIK
4	tr|S3PSD4|S3PSD4_9GAMM	82.82	QLDPLVVGAEHYEIAR
4	tr|S3PSD4|S3PSD4_9GAMM	82.76	QLDPLVVGAEHYEIAR
4	tr|S3PSD4|S3PSD4_9GAMM	80.76	QLDPLVVGAEHYEIAR
4	tr|S3PSD4|S3PSD4_9GAMM	78.61	QLDPLVVGAEHYEIAR
4	tr|S3PSD4|S3PSD4_9GAMM	78.61	QLDPLVVGAEHYEIAR
4	tr|S3PSD4|S3PSD4_9GAMM	78.54	QLDPLVVGAEHYEIAR
4	tr|S3PSD4|S3PSD4_9GAMM	78.22	QLDPLVVGAEHYEIAR
4	tr|S3PSD4|S3PSD4_9GAMM	76.82	QLDPLVVGAEHYEIAR
4	tr|S3PSD4|S3PSD4_9GAMM	73.08	QLDPLVVGAEHYEIAR
4	tr|S3PSD4|S3PSD4_9GAMM	65.77	QLDPLVVGAEHYEIAR
4	tr|S3PSD4|S3PSD4_9GAMM	54.03	QLDPLVVGAEHYEIAR
4	tr|S3PSD4|S3PSD4_9GAMM	51.59	QLDPLVVGAEHYEIAR
4	tr|S3PSD4|S3PSD4_9GAMM	40.16	QLDPLVVGAEHYEIAR
4	tr|S3PSD4|S3PSD4_9GAMM	38.86	QLDPLVVGAEHYEIAR
4	tr|S3PSD4|S3PSD4_9GAMM	34.64	QLDPLVVGAEHYEIAR
4	tr|S3PSD4|S3PSD4_9GAMM	32.85	QLDPLVVGAEHYEIAR
4	tr|S3PSD4|S3PSD4_9GAMM	30.96	QLDPLVVGAEHYEIAR
4	tr|S3PSD4|S3PSD4_9GAMM	29.4	QLDPLVVGAEHYEIAR
4	tr|S3PSD4|S3PSD4_9GAMM	17.95	QLDPLVVGAEHYEIAR
4	tr|S3PSD4|S3PSD4_9GAMM	15.81	QLDPLVVGAEHYEIAR
4	tr|S3PSD4|S3PSD4_9GAMM	15.29	QLDPLVVGAEHYEIAR
4	tr|S3PSD4|S3PSD4_9GAMM	59.61	TIAMGSTEGLK
4	tr|S3PSD4|S3PSD4_9GAMM	43.89	TIAMGSTEGLK
4	tr|S3PSD4|S3PSD4_9GAMM	38.46	TIAMGSTEGLK
4	tr|S3PSD4|S3PSD4_9GAMM	22.73	TIAMGSTEGLK
4	tr|S3PSD4|S3PSD4_9GAMM	19.55	TIAMGSTEGLK
4	tr|S3PSD4|S3PSD4_9GAMM	75.19	TIAMGSTEGLKR
4	tr|S3PSD4|S3PSD4_9GAMM	61.31	TIAMGSTEGLKR
4	tr|S3PSD4|S3PSD4_9GAMM	55.05	TIAMGSTEGLKR
4	tr|S3PSD4|S3PSD4_9GAMM	45.08	TIAMGSTEGLKR
4	tr|S3PSD4|S3PSD4_9GAMM	39.75	TIAMGSTEGLKR
4	tr|S3PSD4|S3PSD4_9GAMM	31.38	TIAMGSTEGLKR
4	tr|S3PSD4|S3PSD4_9GAMM	31.38	TIAMGSTEGLKR
4	tr|S3PSD4|S3PSD4_9GAMM	25.09	TIAMGSTEGLKR
4	tr|S3PSD4|S3PSD4_9GAMM	17.32	TIAMGSTEGLKR
4	tr|S3PSD4|S3PSD4_9GAMM	99	TVNMMELINNIAK
4	tr|S3PSD4|S3PSD4_9GAMM	94.51	TVNMMELINNIAK
4	tr|S3PSD4|S3PSD4_9GAMM	93.11	TVNMMELINNIAK
4	tr|S3PSD4|S3PSD4_9GAMM	90.21	TVNMMELINNIAK
4	tr|S3PSD4|S3PSD4_9GAMM	84.77	TVNMMELINNIAK
4	tr|S3PSD4|S3PSD4_9GAMM	77.11	TVNMMELINNIAK
4	tr|S3PSD4|S3PSD4_9GAMM	71.31	TVNMMELINNIAK
4	tr|S3PSD4|S3PSD4_9GAMM	62.38	TVNMMELINNIAK
4	tr|S3PSD4|S3PSD4_9GAMM	52.93	TVNMMELINNIAK
4	tr|S3PSD4|S3PSD4_9GAMM	48.18	TVNMMELINNIAK
4	tr|S3PSD4|S3PSD4_9GAMM	39.68	TVNMMELINNIAK
4	tr|S3PSD4|S3PSD4_9GAMM	28.68	TVNMMELINNIAK
4	tr|S3PSD4|S3PSD4_9GAMM	22.54	TVNMMELINNIAK
4	tr|S3PSD4|S3PSD4_9GAMM	15.09	TVNMMELINNIAK
4	tr|S3PSD4|S3PSD4_9GAMM	99	VALTGLTMAEYFR
4	tr|S3PSD4|S3PSD4_9GAMM	99	VALTGLTMAEYFR
4	tr|S3PSD4|S3PSD4_9GAMM	99	VALTGLTMAEYFR
4	tr|S3PSD4|S3PSD4_9GAMM	99	VALTGLTMAEYFR
4	tr|S3PSD4|S3PSD4_9GAMM	99	VALTGLTMAEYFR
4	tr|S3PSD4|S3PSD4_9GAMM	99	VALTGLTMAEYFR
4	tr|S3PSD4|S3PSD4_9GAMM	99	VALTGLTMAEYFR
4	tr|S3PSD4|S3PSD4_9GAMM	99	VALTGLTMAEYFR
4	tr|S3PSD4|S3PSD4_9GAMM	99	VALTGLTMAEYFR
4	tr|S3PSD4|S3PSD4_9GAMM	99	VALTGLTMAEYFR
4	tr|S3PSD4|S3PSD4_9GAMM	99	VALTGLTMAEYFR
4	tr|S3PSD4|S3PSD4_9GAMM	99	VALTGLTMAEYFR
4	tr|S3PSD4|S3PSD4_9GAMM	99	VALTGLTMAEYFR
4	tr|S3PSD4|S3PSD4_9GAMM	98.72	VALTGLTMAEYFR
4	tr|S3PSD4|S3PSD4_9GAMM	98.19	VALTGLTMAEYFR
4	tr|S3PSD4|S3PSD4_9GAMM	97.72	VALTGLTMAEYFR
4	tr|S3PSD4|S3PSD4_9GAMM	97.1	VALTGLTMAEYFR
4	tr|S3PSD4|S3PSD4_9GAMM	95.38	VALTGLTMAEYFR
4	tr|S3PSD4|S3PSD4_9GAMM	94.77	VALTGLTMAEYFR
4	tr|S3PSD4|S3PSD4_9GAMM	93.81	VALTGLTMAEYFR
4	tr|S3PSD4|S3PSD4_9GAMM	92.62	VALTGLTMAEYFR
4	tr|S3PSD4|S3PSD4_9GAMM	92.22	VALTGLTMAEYFR
4	tr|S3PSD4|S3PSD4_9GAMM	90.52	VALTGLTMAEYFR
4	tr|S3PSD4|S3PSD4_9GAMM	89.93	VALTGLTMAEYFR
4	tr|S3PSD4|S3PSD4_9GAMM	87.95	VALTGLTMAEYFR
4	tr|S3PSD4|S3PSD4_9GAMM	77.43	VALTGLTMAEYFR
4	tr|S3PSD4|S3PSD4_9GAMM	76.35	VALTGLTMAEYFR
4	tr|S3PSD4|S3PSD4_9GAMM	43.74	VALTGLTMAEYFR
4	tr|S3PSD4|S3PSD4_9GAMM	31.02	VALTGLTMAEYFR
4	tr|S3PSD4|S3PSD4_9GAMM	25.06	VALTGLTMAEYFR
4	tr|S3PSD4|S3PSD4_9GAMM	24.88	VALTGLTMAEYFR
4	tr|S3PSD4|S3PSD4_9GAMM	22.8	VALTGLTMAEYFR
4	tr|S3PSD4|S3PSD4_9GAMM	20.86	VALTGLTMAEYFR
4	tr|S3PSD4|S3PSD4_9GAMM	18.49	VALTGLTMAEYFR
4	tr|S3PSD4|S3PSD4_9GAMM	17.12	VALTGLTMAEYFR
4	tr|S3PSD4|S3PSD4_9GAMM	17.11	VALTGLTMAEYFR
4	tr|S3PSD4|S3PSD4_9GAMM	15.56	VALTGLTMAEYFR
4	tr|S3PSD4|S3PSD4_9GAMM	88.91	VGLFGGAGVGK
4	tr|S3PSD4|S3PSD4_9GAMM	85.15	VGLFGGAGVGK
4	tr|S3PSD4|S3PSD4_9GAMM	79.46	VGLFGGAGVGK
4	tr|S3PSD4|S3PSD4_9GAMM	73.67	VGLFGGAGVGK
4	tr|S3PSD4|S3PSD4_9GAMM	68.33	VGLFGGAGVGK
4	tr|S3PSD4|S3PSD4_9GAMM	65.9	VGLFGGAGVGK
4	tr|S3PSD4|S3PSD4_9GAMM	60.11	VGLFGGAGVGK
4	tr|S3PSD4|S3PSD4_9GAMM	56.85	VGLFGGAGVGK
4	tr|S3PSD4|S3PSD4_9GAMM	48.46	VGLFGGAGVGK
4	tr|S3PSD4|S3PSD4_9GAMM	44.68	VGLFGGAGVGK
4	tr|S3PSD4|S3PSD4_9GAMM	40.15	VGLFGGAGVGK
4	tr|S3PSD4|S3PSD4_9GAMM	36.7	VGLFGGAGVGK
4	tr|S3PSD4|S3PSD4_9GAMM	29.45	VGLFGGAGVGK
4	tr|S3PSD4|S3PSD4_9GAMM	25.19	VGLFGGAGVGK
4	tr|S3PSD4|S3PSD4_9GAMM	24.23	VGLFGGAGVGK
4	tr|S3PSD4|S3PSD4_9GAMM	20.43	VGLFGGAGVGK
4	tr|S3PSD4|S3PSD4_9GAMM	16.17	VGLFGGAGVGK
4	tr|S3PSD4|S3PSD4_9GAMM	97.09	VIDLLCPFAK
4	tr|S3PSD4|S3PSD4_9GAMM	90.79	VIDLLCPFAK
4	tr|S3PSD4|S3PSD4_9GAMM	68.25	VIDLLCPFAK
4	tr|S3PSD4|S3PSD4_9GAMM	63.49	VIDLLCPFAK
4	tr|S3PSD4|S3PSD4_9GAMM	53.99	VIDLLCPFAK
4	tr|S3PSD4|S3PSD4_9GAMM	41.94	VIDLLCPFAK
4	tr|S3PSD4|S3PSD4_9GAMM	35.39	VIDLLCPFAK
4	tr|S3PSD4|S3PSD4_9GAMM	34.02	VIDLLCPFAK
4	tr|S3PSD4|S3PSD4_9GAMM	31.14	VIDLLCPFAK
4	tr|S3PSD4|S3PSD4_9GAMM	19.21	VIDLLCPFAK
4	tr|S3PSD4|S3PSD4_9GAMM	17.46	VIDLLCPFAK
4	tr|S3PSD4|S3PSD4_9GAMM	17.12	VIDLLCPFAK
4	tr|S3PSD4|S3PSD4_9GAMM	17.11	VIDLLCPFAK
4	tr|S3PSD4|S3PSD4_9GAMM	99	YTLAGTEVSALLGR
4	tr|S3PSD4|S3PSD4_9GAMM	98.77	YTLAGTEVSALLGR
4	tr|S3PSD4|S3PSD4_9GAMM	98.08	YTLAGTEVSALLGR
4	tr|S3PSD4|S3PSD4_9GAMM	95.33	YTLAGTEVSALLGR
4	tr|S3PSD4|S3PSD4_9GAMM	93.58	YTLAGTEVSALLGR
4	tr|S3PSD4|S3PSD4_9GAMM	83.84	YTLAGTEVSALLGR
4	tr|S3PSD4|S3PSD4_9GAMM	80.55	YTLAGTEVSALLGR
4	tr|S3PSD4|S3PSD4_9GAMM	80.55	YTLAGTEVSALLGR
4	tr|S3PSD4|S3PSD4_9GAMM	76.56	YTLAGTEVSALLGR
4	tr|S3PSD4|S3PSD4_9GAMM	76.35	YTLAGTEVSALLGR
4	tr|S3PSD4|S3PSD4_9GAMM	69.4	YTLAGTEVSALLGR
4	tr|S3PSD4|S3PSD4_9GAMM	59.39	YTLAGTEVSALLGR
4	tr|S3PSD4|S3PSD4_9GAMM	42.49	YTLAGTEVSALLGR
4	tr|S3PSD4|S3PSD4_9GAMM	34.83	YTLAGTEVSALLGR
4	tr|S3PSD4|S3PSD4_9GAMM	20.88	YTLAGTEVSALLGR
4	tr|S3PSD4|S3PSD4_9GAMM	17.96	YTLAGTEVSALLGR
5	tr|Q8EEF5|Q8EEF5_SHEON	99	APSVAELYGGNSGSFDYLTNPWLPASEQTGQILVNR
5	tr|Q8EEF5|Q8EEF5_SHEON	99	DGASAVYGSDAIAGVVNIITK
5	tr|Q8EEF5|Q8EEF5_SHEON	99	DWYDPLDNTSSIIPTGTLNQK
5	tr|Q8EEF5|Q8EEF5_SHEON	99	FEQDGENYTGTIDGNMGAYAR
5	tr|Q8EEF5|Q8EEF5_SHEON	99	GVIQGDRDWYDPLDNTSSIIPTGTLNQK
5	tr|Q8EEF5|Q8EEF5_SHEON	99	IGLTYTATDELMVR
5	tr|Q8EEF5|Q8EEF5_SHEON	99	MVNSGSGADSAVDLNSIPVAMIAR
5	tr|Q8EEF5|Q8EEF5_SHEON	99	NLTDEKPLYVTNGSDAGTVPQVYDTVGR
5	tr|Q8EEF5|Q8EEF5_SHEON	99	QDMETASPVTVIDAAAIK
5	tr|Q8EEF5|Q8EEF5_SHEON	99	RTETYDYSNDVYFQTPSER
5	tr|Q8EEF5|Q8EEF5_SHEON	99	SLFANMTQELGNDVVLTADAIYTNR
5	tr|Q8EEF5|Q8EEF5_SHEON	99	SMTDVYTDYDANDNPFVAVR
5	tr|Q8EEF5|Q8EEF5_SHEON	99	SNQQLAAQPAQIK
5	tr|Q8EEF5|Q8EEF5_SHEON	99	TETYDYSNDVYFQTPSER
5	tr|Q8EEF5|Q8EEF5_SHEON	99	VQDPTAGCLTLDQGMIDAGIK
5	tr|Q8EEF5|Q8EEF5_SHEON	92.17	GVDSILYHNISGTYHVSDNTTVSLGVK
5	tr|Q8EEF5|Q8EEF5_SHEON	69.54	IYNQDTDTWR
5	tr|Q8EEF5|Q8EEF5_SHEON	52.43	LDDYSTFGK
5	tr|Q8EEF5|Q8EEF5_SHEON	40.65	VSNDTTYLIK
5	tr|Q8EEF5|Q8EEF5_SHEON	19.68	TLVLLNGR
5	tr|Q8EEF5|Q8EEF5_SHEON	15.15	VIDANGNWVK
5	tr|Q8EEF5|Q8EEF5_SHEON	15.29	APSVAELYGGNSGSFDYLTNPWLPASEQTGQILVNR
5	tr|Q8EEF5|Q8EEF5_SHEON	99	DGASAVYGSDAIAGVVNIITK
5	tr|Q8EEF5|Q8EEF5_SHEON	99	DGASAVYGSDAIAGVVNIITK
5	tr|Q8EEF5|Q8EEF5_SHEON	99	DGASAVYGSDAIAGVVNIITK
5	tr|Q8EEF5|Q8EEF5_SHEON	99	DGASAVYGSDAIAGVVNIITK
5	tr|Q8EEF5|Q8EEF5_SHEON	99	DGASAVYGSDAIAGVVNIITK
5	tr|Q8EEF5|Q8EEF5_SHEON	99	DGASAVYGSDAIAGVVNIITK
5	tr|Q8EEF5|Q8EEF5_SHEON	99	DGASAVYGSDAIAGVVNIITK
5	tr|Q8EEF5|Q8EEF5_SHEON	99	DGASAVYGSDAIAGVVNIITK
5	tr|Q8EEF5|Q8EEF5_SHEON	99	DGASAVYGSDAIAGVVNIITK
5	tr|Q8EEF5|Q8EEF5_SHEON	99	DGASAVYGSDAIAGVVNIITK
5	tr|Q8EEF5|Q8EEF5_SHEON	99	DGASAVYGSDAIAGVVNIITK
5	tr|Q8EEF5|Q8EEF5_SHEON	99	DGASAVYGSDAIAGVVNIITK
5	tr|Q8EEF5|Q8EEF5_SHEON	99	DGASAVYGSDAIAGVVNIITK
5	tr|Q8EEF5|Q8EEF5_SHEON	99	DGASAVYGSDAIAGVVNIITK
5	tr|Q8EEF5|Q8EEF5_SHEON	99	DGASAVYGSDAIAGVVNIITK
5	tr|Q8EEF5|Q8EEF5_SHEON	99	DGASAVYGSDAIAGVVNIITK
5	tr|Q8EEF5|Q8EEF5_SHEON	99	DGASAVYGSDAIAGVVNIITK
5	tr|Q8EEF5|Q8EEF5_SHEON	99	DGASAVYGSDAIAGVVNIITK
5	tr|Q8EEF5|Q8EEF5_SHEON	99	DGASAVYGSDAIAGVVNIITK
5	tr|Q8EEF5|Q8EEF5_SHEON	99	DGASAVYGSDAIAGVVNIITK
5	tr|Q8EEF5|Q8EEF5_SHEON	99	DGASAVYGSDAIAGVVNIITK
5	tr|Q8EEF5|Q8EEF5_SHEON	99	DGASAVYGSDAIAGVVNIITK
5	tr|Q8EEF5|Q8EEF5_SHEON	99	DGASAVYGSDAIAGVVNIITK
5	tr|Q8EEF5|Q8EEF5_SHEON	99	DGASAVYGSDAIAGVVNIITK
5	tr|Q8EEF5|Q8EEF5_SHEON	99	DGASAVYGSDAIAGVVNIITK
5	tr|Q8EEF5|Q8EEF5_SHEON	99	DGASAVYGSDAIAGVVNIITK
5	tr|Q8EEF5|Q8EEF5_SHEON	99	DGASAVYGSDAIAGVVNIITK
5	tr|Q8EEF5|Q8EEF5_SHEON	98.68	DGASAVYGSDAIAGVVNIITK
5	tr|Q8EEF5|Q8EEF5_SHEON	98.6	DGASAVYGSDAIAGVVNIITK
5	tr|Q8EEF5|Q8EEF5_SHEON	98.59	DGASAVYGSDAIAGVVNIITK
5	tr|Q8EEF5|Q8EEF5_SHEON	95.16	DGASAVYGSDAIAGVVNIITK
5	tr|Q8EEF5|Q8EEF5_SHEON	88.76	DGASAVYGSDAIAGVVNIITK
5	tr|Q8EEF5|Q8EEF5_SHEON	49.81	DGASAVYGSDAIAGVVNIITK
5	tr|Q8EEF5|Q8EEF5_SHEON	38.45	DGASAVYGSDAIAGVVNIITK
5	tr|Q8EEF5|Q8EEF5_SHEON	37.39	DGASAVYGSDAIAGVVNIITK
5	tr|Q8EEF5|Q8EEF5_SHEON	24.33	DGASAVYGSDAIAGVVNIITK
5	tr|Q8EEF5|Q8EEF5_SHEON	21.62	DGASAVYGSDAIAGVVNIITK
5	tr|Q8EEF5|Q8EEF5_SHEON	21.62	DGASAVYGSDAIAGVVNIITK
5	tr|Q8EEF5|Q8EEF5_SHEON	18.5	DGASAVYGSDAIAGVVNIITK
5	tr|Q8EEF5|Q8EEF5_SHEON	99	DWYDPLDNTSSIIPTGTLNQK
5	tr|Q8EEF5|Q8EEF5_SHEON	99	DWYDPLDNTSSIIPTGTLNQK
5	tr|Q8EEF5|Q8EEF5_SHEON	99	DWYDPLDNTSSIIPTGTLNQK
5	tr|Q8EEF5|Q8EEF5_SHEON	95.64	DWYDPLDNTSSIIPTGTLNQK
5	tr|Q8EEF5|Q8EEF5_SHEON	66.48	DWYDPLDNTSSIIPTGTLNQK
5	tr|Q8EEF5|Q8EEF5_SHEON	50.74	DWYDPLDNTSSIIPTGTLNQK
5	tr|Q8EEF5|Q8EEF5_SHEON	33.07	DWYDPLDNTSSIIPTGTLNQK
5	tr|Q8EEF5|Q8EEF5_SHEON	29.23	DWYDPLDNTSSIIPTGTLNQK
5	tr|Q8EEF5|Q8EEF5_SHEON	98.19	FEQDGENYTGTIDGNMGAYAR
5	tr|Q8EEF5|Q8EEF5_SHEON	97.02	FEQDGENYTGTIDGNMGAYAR
5	tr|Q8EEF5|Q8EEF5_SHEON	88.99	FEQDGENYTGTIDGNMGAYAR
5	tr|Q8EEF5|Q8EEF5_SHEON	85.66	FEQDGENYTGTIDGNMGAYAR
5	tr|Q8EEF5|Q8EEF5_SHEON	72.48	FEQDGENYTGTIDGNMGAYAR
5	tr|Q8EEF5|Q8EEF5_SHEON	68.29	FEQDGENYTGTIDGNMGAYAR
5	tr|Q8EEF5|Q8EEF5_SHEON	39.19	FEQDGENYTGTIDGNMGAYAR
5	tr|Q8EEF5|Q8EEF5_SHEON	22.09	FEQDGENYTGTIDGNMGAYAR
5	tr|Q8EEF5|Q8EEF5_SHEON	16.59	FEQDGENYTGTIDGNMGAYAR
5	tr|Q8EEF5|Q8EEF5_SHEON	99	GVIQGDRDWYDPLDNTSSIIPTGTLNQK
5	tr|Q8EEF5|Q8EEF5_SHEON	99	GVIQGDRDWYDPLDNTSSIIPTGTLNQK
5	tr|Q8EEF5|Q8EEF5_SHEON	99	GVIQGDRDWYDPLDNTSSIIPTGTLNQK
5	tr|Q8EEF5|Q8EEF5_SHEON	94.47	GVIQGDRDWYDPLDNTSSIIPTGTLNQK
5	tr|Q8EEF5|Q8EEF5_SHEON	83.84	GVIQGDRDWYDPLDNTSSIIPTGTLNQK
5	tr|Q8EEF5|Q8EEF5_SHEON	81.93	GVIQGDRDWYDPLDNTSSIIPTGTLNQK
5	tr|Q8EEF5|Q8EEF5_SHEON	18.62	GVIQGDRDWYDPLDNTSSIIPTGTLNQK
5	tr|Q8EEF5|Q8EEF5_SHEON	16.12	GVIQGDRDWYDPLDNTSSIIPTGTLNQK
5	tr|Q8EEF5|Q8EEF5_SHEON	94.05	IGLTYTATDELMVR
5	tr|Q8EEF5|Q8EEF5_SHEON	88.22	IGLTYTATDELMVR
5	tr|Q8EEF5|Q8EEF5_SHEON	88.02	IGLTYTATDELMVR
5	tr|Q8EEF5|Q8EEF5_SHEON	87.48	IGLTYTATDELMVR
5	tr|Q8EEF5|Q8EEF5_SHEON	85.53	IGLTYTATDELMVR
5	tr|Q8EEF5|Q8EEF5_SHEON	84.83	IGLTYTATDELMVR
5	tr|Q8EEF5|Q8EEF5_SHEON	80.22	IGLTYTATDELMVR
5	tr|Q8EEF5|Q8EEF5_SHEON	67.78	IGLTYTATDELMVR
5	tr|Q8EEF5|Q8EEF5_SHEON	66.6	IGLTYTATDELMVR
5	tr|Q8EEF5|Q8EEF5_SHEON	54.89	IGLTYTATDELMVR
5	tr|Q8EEF5|Q8EEF5_SHEON	54.41	IGLTYTATDELMVR
5	tr|Q8EEF5|Q8EEF5_SHEON	47.73	IGLTYTATDELMVR
5	tr|Q8EEF5|Q8EEF5_SHEON	27.24	IGLTYTATDELMVR
5	tr|Q8EEF5|Q8EEF5_SHEON	18.17	IGLTYTATDELMVR
5	tr|Q8EEF5|Q8EEF5_SHEON	17.62	IGLTYTATDELMVR
5	tr|Q8EEF5|Q8EEF5_SHEON	52.97	IYNQDTDTWR
5	tr|Q8EEF5|Q8EEF5_SHEON	32.65	IYNQDTDTWR
5	tr|Q8EEF5|Q8EEF5_SHEON	21.96	IYNQDTDTWR
5	tr|Q8EEF5|Q8EEF5_SHEON	21.94	IYNQDTDTWR
5	tr|Q8EEF5|Q8EEF5_SHEON	21	IYNQDTDTWR
5	tr|Q8EEF5|Q8EEF5_SHEON	99	MVNSGSGADSAVDLNSIPVAMIAR
5	tr|Q8EEF5|Q8EEF5_SHEON	99	MVNSGSGADSAVDLNSIPVAMIAR
5	tr|Q8EEF5|Q8EEF5_SHEON	99	MVNSGSGADSAVDLNSIPVAMIAR
5	tr|Q8EEF5|Q8EEF5_SHEON	99	MVNSGSGADSAVDLNSIPVAMIAR
5	tr|Q8EEF5|Q8EEF5_SHEON	99	MVNSGSGADSAVDLNSIPVAMIAR
5	tr|Q8EEF5|Q8EEF5_SHEON	99	MVNSGSGADSAVDLNSIPVAMIAR
5	tr|Q8EEF5|Q8EEF5_SHEON	99	MVNSGSGADSAVDLNSIPVAMIAR
5	tr|Q8EEF5|Q8EEF5_SHEON	99	MVNSGSGADSAVDLNSIPVAMIAR
5	tr|Q8EEF5|Q8EEF5_SHEON	99	MVNSGSGADSAVDLNSIPVAMIAR
5	tr|Q8EEF5|Q8EEF5_SHEON	99	MVNSGSGADSAVDLNSIPVAMIAR
5	tr|Q8EEF5|Q8EEF5_SHEON	99	MVNSGSGADSAVDLNSIPVAMIAR
5	tr|Q8EEF5|Q8EEF5_SHEON	99	MVNSGSGADSAVDLNSIPVAMIAR
5	tr|Q8EEF5|Q8EEF5_SHEON	99	MVNSGSGADSAVDLNSIPVAMIAR
5	tr|Q8EEF5|Q8EEF5_SHEON	99	MVNSGSGADSAVDLNSIPVAMIAR
5	tr|Q8EEF5|Q8EEF5_SHEON	98.75	MVNSGSGADSAVDLNSIPVAMIAR
5	tr|Q8EEF5|Q8EEF5_SHEON	94.9	MVNSGSGADSAVDLNSIPVAMIAR
5	tr|Q8EEF5|Q8EEF5_SHEON	76.35	MVNSGSGADSAVDLNSIPVAMIAR
5	tr|Q8EEF5|Q8EEF5_SHEON	63.53	MVNSGSGADSAVDLNSIPVAMIAR
5	tr|Q8EEF5|Q8EEF5_SHEON	57.56	MVNSGSGADSAVDLNSIPVAMIAR
5	tr|Q8EEF5|Q8EEF5_SHEON	99	NLTDEKPLYVTNGSDAGTVPQVYDTVGR
5	tr|Q8EEF5|Q8EEF5_SHEON	99	NLTDEKPLYVTNGSDAGTVPQVYDTVGR
5	tr|Q8EEF5|Q8EEF5_SHEON	99	NLTDEKPLYVTNGSDAGTVPQVYDTVGR
5	tr|Q8EEF5|Q8EEF5_SHEON	99	NLTDEKPLYVTNGSDAGTVPQVYDTVGR
5	tr|Q8EEF5|Q8EEF5_SHEON	99	NLTDEKPLYVTNGSDAGTVPQVYDTVGR
5	tr|Q8EEF5|Q8EEF5_SHEON	99	NLTDEKPLYVTNGSDAGTVPQVYDTVGR
5	tr|Q8EEF5|Q8EEF5_SHEON	99	NLTDEKPLYVTNGSDAGTVPQVYDTVGR
5	tr|Q8EEF5|Q8EEF5_SHEON	99	NLTDEKPLYVTNGSDAGTVPQVYDTVGR
5	tr|Q8EEF5|Q8EEF5_SHEON	99	NLTDEKPLYVTNGSDAGTVPQVYDTVGR
5	tr|Q8EEF5|Q8EEF5_SHEON	99	NLTDEKPLYVTNGSDAGTVPQVYDTVGR
5	tr|Q8EEF5|Q8EEF5_SHEON	99	NLTDEKPLYVTNGSDAGTVPQVYDTVGR
5	tr|Q8EEF5|Q8EEF5_SHEON	99	NLTDEKPLYVTNGSDAGTVPQVYDTVGR
5	tr|Q8EEF5|Q8EEF5_SHEON	99	NLTDEKPLYVTNGSDAGTVPQVYDTVGR
5	tr|Q8EEF5|Q8EEF5_SHEON	99	NLTDEKPLYVTNGSDAGTVPQVYDTVGR
5	tr|Q8EEF5|Q8EEF5_SHEON	99	NLTDEKPLYVTNGSDAGTVPQVYDTVGR
5	tr|Q8EEF5|Q8EEF5_SHEON	99	NLTDEKPLYVTNGSDAGTVPQVYDTVGR
5	tr|Q8EEF5|Q8EEF5_SHEON	99	NLTDEKPLYVTNGSDAGTVPQVYDTVGR
5	tr|Q8EEF5|Q8EEF5_SHEON	99	NLTDEKPLYVTNGSDAGTVPQVYDTVGR
5	tr|Q8EEF5|Q8EEF5_SHEON	99	NLTDEKPLYVTNGSDAGTVPQVYDTVGR
5	tr|Q8EEF5|Q8EEF5_SHEON	99	NLTDEKPLYVTNGSDAGTVPQVYDTVGR
5	tr|Q8EEF5|Q8EEF5_SHEON	99	NLTDEKPLYVTNGSDAGTVPQVYDTVGR
5	tr|Q8EEF5|Q8EEF5_SHEON	99	NLTDEKPLYVTNGSDAGTVPQVYDTVGR
5	tr|Q8EEF5|Q8EEF5_SHEON	99	NLTDEKPLYVTNGSDAGTVPQVYDTVGR
5	tr|Q8EEF5|Q8EEF5_SHEON	99	NLTDEKPLYVTNGSDAGTVPQVYDTVGR
5	tr|Q8EEF5|Q8EEF5_SHEON	99	NLTDEKPLYVTNGSDAGTVPQVYDTVGR
5	tr|Q8EEF5|Q8EEF5_SHEON	99	NLTDEKPLYVTNGSDAGTVPQVYDTVGR
5	tr|Q8EEF5|Q8EEF5_SHEON	99	NLTDEKPLYVTNGSDAGTVPQVYDTVGR
5	tr|Q8EEF5|Q8EEF5_SHEON	99	NLTDEKPLYVTNGSDAGTVPQVYDTVGR
5	tr|Q8EEF5|Q8EEF5_SHEON	99	NLTDEKPLYVTNGSDAGTVPQVYDTVGR
5	tr|Q8EEF5|Q8EEF5_SHEON	99	NLTDEKPLYVTNGSDAGTVPQVYDTVGR
5	tr|Q8EEF5|Q8EEF5_SHEON	99	NLTDEKPLYVTNGSDAGTVPQVYDTVGR
5	tr|Q8EEF5|Q8EEF5_SHEON	99	NLTDEKPLYVTNGSDAGTVPQVYDTVGR
5	tr|Q8EEF5|Q8EEF5_SHEON	98.12	NLTDEKPLYVTNGSDAGTVPQVYDTVGR
5	tr|Q8EEF5|Q8EEF5_SHEON	98	NLTDEKPLYVTNGSDAGTVPQVYDTVGR
5	tr|Q8EEF5|Q8EEF5_SHEON	96.87	NLTDEKPLYVTNGSDAGTVPQVYDTVGR
5	tr|Q8EEF5|Q8EEF5_SHEON	96.6	NLTDEKPLYVTNGSDAGTVPQVYDTVGR
5	tr|Q8EEF5|Q8EEF5_SHEON	96.39	NLTDEKPLYVTNGSDAGTVPQVYDTVGR
5	tr|Q8EEF5|Q8EEF5_SHEON	95.85	NLTDEKPLYVTNGSDAGTVPQVYDTVGR
5	tr|Q8EEF5|Q8EEF5_SHEON	95.68	NLTDEKPLYVTNGSDAGTVPQVYDTVGR
5	tr|Q8EEF5|Q8EEF5_SHEON	95.49	NLTDEKPLYVTNGSDAGTVPQVYDTVGR
5	tr|Q8EEF5|Q8EEF5_SHEON	95.15	NLTDEKPLYVTNGSDAGTVPQVYDTVGR
5	tr|Q8EEF5|Q8EEF5_SHEON	92.89	NLTDEKPLYVTNGSDAGTVPQVYDTVGR
5	tr|Q8EEF5|Q8EEF5_SHEON	90.03	NLTDEKPLYVTNGSDAGTVPQVYDTVGR
5	tr|Q8EEF5|Q8EEF5_SHEON	89.35	NLTDEKPLYVTNGSDAGTVPQVYDTVGR
5	tr|Q8EEF5|Q8EEF5_SHEON	87.84	NLTDEKPLYVTNGSDAGTVPQVYDTVGR
5	tr|Q8EEF5|Q8EEF5_SHEON	87.6	NLTDEKPLYVTNGSDAGTVPQVYDTVGR
5	tr|Q8EEF5|Q8EEF5_SHEON	82.95	NLTDEKPLYVTNGSDAGTVPQVYDTVGR
5	tr|Q8EEF5|Q8EEF5_SHEON	71.24	NLTDEKPLYVTNGSDAGTVPQVYDTVGR
5	tr|Q8EEF5|Q8EEF5_SHEON	70.42	NLTDEKPLYVTNGSDAGTVPQVYDTVGR
5	tr|Q8EEF5|Q8EEF5_SHEON	69.94	NLTDEKPLYVTNGSDAGTVPQVYDTVGR
5	tr|Q8EEF5|Q8EEF5_SHEON	69.47	NLTDEKPLYVTNGSDAGTVPQVYDTVGR
5	tr|Q8EEF5|Q8EEF5_SHEON	67.72	NLTDEKPLYVTNGSDAGTVPQVYDTVGR
5	tr|Q8EEF5|Q8EEF5_SHEON	58.66	NLTDEKPLYVTNGSDAGTVPQVYDTVGR
5	tr|Q8EEF5|Q8EEF5_SHEON	57.72	NLTDEKPLYVTNGSDAGTVPQVYDTVGR
5	tr|Q8EEF5|Q8EEF5_SHEON	52.31	NLTDEKPLYVTNGSDAGTVPQVYDTVGR
5	tr|Q8EEF5|Q8EEF5_SHEON	41.99	NLTDEKPLYVTNGSDAGTVPQVYDTVGR
5	tr|Q8EEF5|Q8EEF5_SHEON	35.08	NLTDEKPLYVTNGSDAGTVPQVYDTVGR
5	tr|Q8EEF5|Q8EEF5_SHEON	35.08	NLTDEKPLYVTNGSDAGTVPQVYDTVGR
5	tr|Q8EEF5|Q8EEF5_SHEON	99	QDMETASPVTVIDAAAIK
5	tr|Q8EEF5|Q8EEF5_SHEON	99	QDMETASPVTVIDAAAIK
5	tr|Q8EEF5|Q8EEF5_SHEON	99	QDMETASPVTVIDAAAIK
5	tr|Q8EEF5|Q8EEF5_SHEON	99	QDMETASPVTVIDAAAIK
5	tr|Q8EEF5|Q8EEF5_SHEON	99	QDMETASPVTVIDAAAIK
5	tr|Q8EEF5|Q8EEF5_SHEON	97.98	QDMETASPVTVIDAAAIK
5	tr|Q8EEF5|Q8EEF5_SHEON	96.37	QDMETASPVTVIDAAAIK
5	tr|Q8EEF5|Q8EEF5_SHEON	95.04	QDMETASPVTVIDAAAIK
5	tr|Q8EEF5|Q8EEF5_SHEON	93.49	QDMETASPVTVIDAAAIK
5	tr|Q8EEF5|Q8EEF5_SHEON	92.3	QDMETASPVTVIDAAAIK
5	tr|Q8EEF5|Q8EEF5_SHEON	91.43	QDMETASPVTVIDAAAIK
5	tr|Q8EEF5|Q8EEF5_SHEON	90.48	QDMETASPVTVIDAAAIK
5	tr|Q8EEF5|Q8EEF5_SHEON	90.23	QDMETASPVTVIDAAAIK
5	tr|Q8EEF5|Q8EEF5_SHEON	83.11	QDMETASPVTVIDAAAIK
5	tr|Q8EEF5|Q8EEF5_SHEON	79.93	QDMETASPVTVIDAAAIK
5	tr|Q8EEF5|Q8EEF5_SHEON	78.53	QDMETASPVTVIDAAAIK
5	tr|Q8EEF5|Q8EEF5_SHEON	49.35	QDMETASPVTVIDAAAIK
5	tr|Q8EEF5|Q8EEF5_SHEON	45.63	QDMETASPVTVIDAAAIK
5	tr|Q8EEF5|Q8EEF5_SHEON	43.5	QDMETASPVTVIDAAAIK
5	tr|Q8EEF5|Q8EEF5_SHEON	39.21	QDMETASPVTVIDAAAIK
5	tr|Q8EEF5|Q8EEF5_SHEON	38.55	QDMETASPVTVIDAAAIK
5	tr|Q8EEF5|Q8EEF5_SHEON	37.86	QDMETASPVTVIDAAAIK
5	tr|Q8EEF5|Q8EEF5_SHEON	33.43	QDMETASPVTVIDAAAIK
5	tr|Q8EEF5|Q8EEF5_SHEON	28.36	QDMETASPVTVIDAAAIK
5	tr|Q8EEF5|Q8EEF5_SHEON	26.31	QDMETASPVTVIDAAAIK
5	tr|Q8EEF5|Q8EEF5_SHEON	25.87	QDMETASPVTVIDAAAIK
5	tr|Q8EEF5|Q8EEF5_SHEON	21.87	QDMETASPVTVIDAAAIK
5	tr|Q8EEF5|Q8EEF5_SHEON	20.52	QDMETASPVTVIDAAAIK
5	tr|Q8EEF5|Q8EEF5_SHEON	20.44	QDMETASPVTVIDAAAIK
5	tr|Q8EEF5|Q8EEF5_SHEON	17.22	QDMETASPVTVIDAAAIK
5	tr|Q8EEF5|Q8EEF5_SHEON	15.33	QDMETASPVTVIDAAAIK
5	tr|Q8EEF5|Q8EEF5_SHEON	99	RTETYDYSNDVYFQTPSER
5	tr|Q8EEF5|Q8EEF5_SHEON	99	RTETYDYSNDVYFQTPSER
5	tr|Q8EEF5|Q8EEF5_SHEON	99	RTETYDYSNDVYFQTPSER
5	tr|Q8EEF5|Q8EEF5_SHEON	99	RTETYDYSNDVYFQTPSER
5	tr|Q8EEF5|Q8EEF5_SHEON	99	RTETYDYSNDVYFQTPSER
5	tr|Q8EEF5|Q8EEF5_SHEON	99	RTETYDYSNDVYFQTPSER
5	tr|Q8EEF5|Q8EEF5_SHEON	99	RTETYDYSNDVYFQTPSER
5	tr|Q8EEF5|Q8EEF5_SHEON	99	RTETYDYSNDVYFQTPSER
[truncated: 64,375 more rows]

## Sheet: E2
N	Accessions	Conf	Sequence
1	tr|A0A077F9B6|A0A077F9B6_9PSED	99	APVAGIAMGLVK
1	tr|A0A077F9B6|A0A077F9B6_9PSED	99	DGLVHISMLSDAR
1	tr|A0A077F9B6|A0A077F9B6_9PSED	99	EGQEVEVLVLDVDNR
1	tr|A0A077F9B6|A0A077F9B6_9PSED	99	ELAAEAAKPTWDWTAK
1	tr|A0A077F9B6|A0A077F9B6_9PSED	99	ELTEDQMLGAVLFAHDEFQAVIQAVK
1	tr|A0A077F9B6|A0A077F9B6_9PSED	99	FAVLTDILGDEDHLGDMDFK
1	tr|A0A077F9B6|A0A077F9B6_9PSED	99	FQFGQSTVTLETGR
1	tr|A0A077F9B6|A0A077F9B6_9PSED	99	GETQALVVATLGTAR
1	tr|A0A077F9B6|A0A077F9B6_9PSED	99	INGITEEIMEIALGQALEAR
1	tr|A0A077F9B6|A0A077F9B6_9PSED	99	IVDFGAFVNILPGK
1	tr|A0A077F9B6|A0A077F9B6_9PSED	99	KFQFGQSTVTLETGR
1	tr|A0A077F9B6|A0A077F9B6_9PSED	99	KTDPDIAAMIGTSAALAISGIPFEGPIGAAR
1	tr|A0A077F9B6|A0A077F9B6_9PSED	99	LNILGQMNQIIGQSR
1	tr|A0A077F9B6|A0A077F9B6_9PSED	99	SVQAMLPAADVFPYTIR
1	tr|A0A077F9B6|A0A077F9B6_9PSED	99	TVRPLNIEVGVLPK
1	tr|A0A077F9B6|A0A077F9B6_9PSED	93.7	GFFPLSVHYQEK
1	tr|A0A077F9B6|A0A077F9B6_9PSED	90.43	ASIDIEDDGSIK
1	tr|A0A077F9B6|A0A077F9B6_9PSED	62	EIFGEIEYR
1	tr|A0A077F9B6|A0A077F9B6_9PSED	52.68	GVTALQMDIK
1	tr|A0A077F9B6|A0A077F9B6_9PSED	44.08	KDPFMLHYNFPPFSVGECGR
1	tr|A0A077F9B6|A0A077F9B6_9PSED	99	APVAGIAMGLVK
1	tr|A0A077F9B6|A0A077F9B6_9PSED	99	APVAGIAMGLVK
1	tr|A0A077F9B6|A0A077F9B6_9PSED	99	APVAGIAMGLVK
1	tr|A0A077F9B6|A0A077F9B6_9PSED	99	APVAGIAMGLVK
1	tr|A0A077F9B6|A0A077F9B6_9PSED	99	APVAGIAMGLVK
1	tr|A0A077F9B6|A0A077F9B6_9PSED	99	APVAGIAMGLVK
1	tr|A0A077F9B6|A0A077F9B6_9PSED	98.97	APVAGIAMGLVK
1	tr|A0A077F9B6|A0A077F9B6_9PSED	98.9	APVAGIAMGLVK
1	tr|A0A077F9B6|A0A077F9B6_9PSED	98.85	APVAGIAMGLVK
1	tr|A0A077F9B6|A0A077F9B6_9PSED	97.97	APVAGIAMGLVK
1	tr|A0A077F9B6|A0A077F9B6_9PSED	97.53	APVAGIAMGLVK
1	tr|A0A077F9B6|A0A077F9B6_9PSED	97	APVAGIAMGLVK
1	tr|A0A077F9B6|A0A077F9B6_9PSED	96.52	APVAGIAMGLVK
1	tr|A0A077F9B6|A0A077F9B6_9PSED	96.37	APVAGIAMGLVK
1	tr|A0A077F9B6|A0A077F9B6_9PSED	95.92	APVAGIAMGLVK
1	tr|A0A077F9B6|A0A077F9B6_9PSED	95.92	APVAGIAMGLVK
1	tr|A0A077F9B6|A0A077F9B6_9PSED	95.05	APVAGIAMGLVK
1	tr|A0A077F9B6|A0A077F9B6_9PSED	94.75	APVAGIAMGLVK
1	tr|A0A077F9B6|A0A077F9B6_9PSED	94.3	APVAGIAMGLVK
1	tr|A0A077F9B6|A0A077F9B6_9PSED	93.73	APVAGIAMGLVK
1	tr|A0A077F9B6|A0A077F9B6_9PSED	93.49	APVAGIAMGLVK
1	tr|A0A077F9B6|A0A077F9B6_9PSED	93.1	APVAGIAMGLVK
1	tr|A0A077F9B6|A0A077F9B6_9PSED	92.6	APVAGIAMGLVK
1	tr|A0A077F9B6|A0A077F9B6_9PSED	92.12	APVAGIAMGLVK
1	tr|A0A077F9B6|A0A077F9B6_9PSED	92.02	APVAGIAMGLVK
1	tr|A0A077F9B6|A0A077F9B6_9PSED	91.83	APVAGIAMGLVK
1	tr|A0A077F9B6|A0A077F9B6_9PSED	91.05	APVAGIAMGLVK
1	tr|A0A077F9B6|A0A077F9B6_9PSED	90.69	APVAGIAMGLVK
1	tr|A0A077F9B6|A0A077F9B6_9PSED	90.34	APVAGIAMGLVK
1	tr|A0A077F9B6|A0A077F9B6_9PSED	90.31	APVAGIAMGLVK
1	tr|A0A077F9B6|A0A077F9B6_9PSED	89.63	APVAGIAMGLVK
1	tr|A0A077F9B6|A0A077F9B6_9PSED	88.99	APVAGIAMGLVK
1	tr|A0A077F9B6|A0A077F9B6_9PSED	88.97	APVAGIAMGLVK
1	tr|A0A077F9B6|A0A077F9B6_9PSED	88.12	APVAGIAMGLVK
1	tr|A0A077F9B6|A0A077F9B6_9PSED	88	APVAGIAMGLVK
1	tr|A0A077F9B6|A0A077F9B6_9PSED	84.76	APVAGIAMGLVK
1	tr|A0A077F9B6|A0A077F9B6_9PSED	81.93	APVAGIAMGLVK
1	tr|A0A077F9B6|A0A077F9B6_9PSED	75.2	APVAGIAMGLVK
1	tr|A0A077F9B6|A0A077F9B6_9PSED	73.68	APVAGIAMGLVK
1	tr|A0A077F9B6|A0A077F9B6_9PSED	72.63	APVAGIAMGLVK
1	tr|A0A077F9B6|A0A077F9B6_9PSED	70.62	APVAGIAMGLVK
1	tr|A0A077F9B6|A0A077F9B6_9PSED	67.9	APVAGIAMGLVK
1	tr|A0A077F9B6|A0A077F9B6_9PSED	61.74	APVAGIAMGLVK
1	tr|A0A077F9B6|A0A077F9B6_9PSED	59.76	APVAGIAMGLVK
1	tr|A0A077F9B6|A0A077F9B6_9PSED	55.23	APVAGIAMGLVK
1	tr|A0A077F9B6|A0A077F9B6_9PSED	55.18	APVAGIAMGLVK
1	tr|A0A077F9B6|A0A077F9B6_9PSED	53.51	APVAGIAMGLVK
1	tr|A0A077F9B6|A0A077F9B6_9PSED	51.62	APVAGIAMGLVK
1	tr|A0A077F9B6|A0A077F9B6_9PSED	43.41	APVAGIAMGLVK
1	tr|A0A077F9B6|A0A077F9B6_9PSED	42.54	APVAGIAMGLVK
1	tr|A0A077F9B6|A0A077F9B6_9PSED	34.84	APVAGIAMGLVK
1	tr|A0A077F9B6|A0A077F9B6_9PSED	33.4	APVAGIAMGLVK
1	tr|A0A077F9B6|A0A077F9B6_9PSED	28.74	APVAGIAMGLVK
1	tr|A0A077F9B6|A0A077F9B6_9PSED	28.09	APVAGIAMGLVK
1	tr|A0A077F9B6|A0A077F9B6_9PSED	26.38	APVAGIAMGLVK
1	tr|A0A077F9B6|A0A077F9B6_9PSED	25.5	APVAGIAMGLVK
1	tr|A0A077F9B6|A0A077F9B6_9PSED	24.61	APVAGIAMGLVK
1	tr|A0A077F9B6|A0A077F9B6_9PSED	23.68	APVAGIAMGLVK
1	tr|A0A077F9B6|A0A077F9B6_9PSED	89.66	ASIDIEDDGSIK
1	tr|A0A077F9B6|A0A077F9B6_9PSED	85.75	ASIDIEDDGSIK
1	tr|A0A077F9B6|A0A077F9B6_9PSED	82.59	ASIDIEDDGSIK
1	tr|A0A077F9B6|A0A077F9B6_9PSED	80.08	ASIDIEDDGSIK
1	tr|A0A077F9B6|A0A077F9B6_9PSED	75.52	ASIDIEDDGSIK
1	tr|A0A077F9B6|A0A077F9B6_9PSED	72.39	ASIDIEDDGSIK
1	tr|A0A077F9B6|A0A077F9B6_9PSED	72.14	ASIDIEDDGSIK
1	tr|A0A077F9B6|A0A077F9B6_9PSED	68	ASIDIEDDGSIK
1	tr|A0A077F9B6|A0A077F9B6_9PSED	66.52	ASIDIEDDGSIK
1	tr|A0A077F9B6|A0A077F9B6_9PSED	64.66	ASIDIEDDGSIK
1	tr|A0A077F9B6|A0A077F9B6_9PSED	59.31	ASIDIEDDGSIK
1	tr|A0A077F9B6|A0A077F9B6_9PSED	56.45	ASIDIEDDGSIK
1	tr|A0A077F9B6|A0A077F9B6_9PSED	55.12	ASIDIEDDGSIK
1	tr|A0A077F9B6|A0A077F9B6_9PSED	40.13	ASIDIEDDGSIK
1	tr|A0A077F9B6|A0A077F9B6_9PSED	36.74	ASIDIEDDGSIK
1	tr|A0A077F9B6|A0A077F9B6_9PSED	36.04	ASIDIEDDGSIK
1	tr|A0A077F9B6|A0A077F9B6_9PSED	32.77	ASIDIEDDGSIK
1	tr|A0A077F9B6|A0A077F9B6_9PSED	31.71	ASIDIEDDGSIK
1	tr|A0A077F9B6|A0A077F9B6_9PSED	30.45	ASIDIEDDGSIK
1	tr|A0A077F9B6|A0A077F9B6_9PSED	27.09	ASIDIEDDGSIK
1	tr|A0A077F9B6|A0A077F9B6_9PSED	25.17	ASIDIEDDGSIK
1	tr|A0A077F9B6|A0A077F9B6_9PSED	23.58	ASIDIEDDGSIK
1	tr|A0A077F9B6|A0A077F9B6_9PSED	18.57	ASIDIEDDGSIK
1	tr|A0A077F9B6|A0A077F9B6_9PSED	16.95	ASIDIEDDGSIK
1	tr|A0A077F9B6|A0A077F9B6_9PSED	16.39	ASIDIEDDGSIK
1	tr|A0A077F9B6|A0A077F9B6_9PSED	16.29	ASIDIEDDGSIK
1	tr|A0A077F9B6|A0A077F9B6_9PSED	16.06	ASIDIEDDGSIK
1	tr|A0A077F9B6|A0A077F9B6_9PSED	15.83	ASIDIEDDGSIK
1	tr|A0A077F9B6|A0A077F9B6_9PSED	99	DGLVHISMLSDAR
1	tr|A0A077F9B6|A0A077F9B6_9PSED	99	DGLVHISMLSDAR
1	tr|A0A077F9B6|A0A077F9B6_9PSED	99	DGLVHISMLSDAR
1	tr|A0A077F9B6|A0A077F9B6_9PSED	98.99	DGLVHISMLSDAR
1	tr|A0A077F9B6|A0A077F9B6_9PSED	98.41	DGLVHISMLSDAR
1	tr|A0A077F9B6|A0A077F9B6_9PSED	98.24	DGLVHISMLSDAR
1	tr|A0A077F9B6|A0A077F9B6_9PSED	97.13	DGLVHISMLSDAR
1	tr|A0A077F9B6|A0A077F9B6_9PSED	97	DGLVHISMLSDAR
1	tr|A0A077F9B6|A0A077F9B6_9PSED	95.94	DGLVHISMLSDAR
1	tr|A0A077F9B6|A0A077F9B6_9PSED	95.48	DGLVHISMLSDAR
1	tr|A0A077F9B6|A0A077F9B6_9PSED	94.24	DGLVHISMLSDAR
1	tr|A0A077F9B6|A0A077F9B6_9PSED	94.24	DGLVHISMLSDAR
1	tr|A0A077F9B6|A0A077F9B6_9PSED	91.46	DGLVHISMLSDAR
1	tr|A0A077F9B6|A0A077F9B6_9PSED	89.41	DGLVHISMLSDAR
1	tr|A0A077F9B6|A0A077F9B6_9PSED	86.73	DGLVHISMLSDAR
1	tr|A0A077F9B6|A0A077F9B6_9PSED	85.56	DGLVHISMLSDAR
1	tr|A0A077F9B6|A0A077F9B6_9PSED	84.76	DGLVHISMLSDAR
1	tr|A0A077F9B6|A0A077F9B6_9PSED	73.58	DGLVHISMLSDAR
1	tr|A0A077F9B6|A0A077F9B6_9PSED	56.44	DGLVHISMLSDAR
1	tr|A0A077F9B6|A0A077F9B6_9PSED	51.01	DGLVHISMLSDAR
1	tr|A0A077F9B6|A0A077F9B6_9PSED	43.34	DGLVHISMLSDAR
1	tr|A0A077F9B6|A0A077F9B6_9PSED	24.84	DGLVHISMLSDAR
1	tr|A0A077F9B6|A0A077F9B6_9PSED	22.34	DGLVHISMLSDAR
1	tr|A0A077F9B6|A0A077F9B6_9PSED	99	EGQEVEVLVLDVDNR
1	tr|A0A077F9B6|A0A077F9B6_9PSED	97.88	EGQEVEVLVLDVDNR
1	tr|A0A077F9B6|A0A077F9B6_9PSED	80.48	EGQEVEVLVLDVDNR
1	tr|A0A077F9B6|A0A077F9B6_9PSED	73.08	EGQEVEVLVLDVDNR
1	tr|A0A077F9B6|A0A077F9B6_9PSED	46.87	EGQEVEVLVLDVDNR
1	tr|A0A077F9B6|A0A077F9B6_9PSED	35.2	EGQEVEVLVLDVDNR
1	tr|A0A077F9B6|A0A077F9B6_9PSED	42.11	EIFGEIEYR
1	tr|A0A077F9B6|A0A077F9B6_9PSED	27.14	EIFGEIEYR
1	tr|A0A077F9B6|A0A077F9B6_9PSED	25.73	EIFGEIEYR
1	tr|A0A077F9B6|A0A077F9B6_9PSED	24.78	EIFGEIEYR
1	tr|A0A077F9B6|A0A077F9B6_9PSED	24.65	EIFGEIEYR
1	tr|A0A077F9B6|A0A077F9B6_9PSED	21.74	EIFGEIEYR
1	tr|A0A077F9B6|A0A077F9B6_9PSED	19.26	EIFGEIEYR
1	tr|A0A077F9B6|A0A077F9B6_9PSED	96.03	ELAAEAAKPTWDWTAK
1	tr|A0A077F9B6|A0A077F9B6_9PSED	60.78	ELAAEAAKPTWDWTAK
1	tr|A0A077F9B6|A0A077F9B6_9PSED	44.39	ELAAEAAKPTWDWTAK
1	tr|A0A077F9B6|A0A077F9B6_9PSED	43.73	ELAAEAAKPTWDWTAK
1	tr|A0A077F9B6|A0A077F9B6_9PSED	31.53	ELAAEAAKPTWDWTAK
1	tr|A0A077F9B6|A0A077F9B6_9PSED	20.8	ELAAEAAKPTWDWTAK
1	tr|A0A077F9B6|A0A077F9B6_9PSED	98.74	ELTEDQMLGAVLFAHDEFQAVIQAVK
1	tr|A0A077F9B6|A0A077F9B6_9PSED	93.7	ELTEDQMLGAVLFAHDEFQAVIQAVK
1	tr|A0A077F9B6|A0A077F9B6_9PSED	91.94	ELTEDQMLGAVLFAHDEFQAVIQAVK
1	tr|A0A077F9B6|A0A077F9B6_9PSED	88.64	ELTEDQMLGAVLFAHDEFQAVIQAVK
1	tr|A0A077F9B6|A0A077F9B6_9PSED	51.42	ELTEDQMLGAVLFAHDEFQAVIQAVK
1	tr|A0A077F9B6|A0A077F9B6_9PSED	51.42	ELTEDQMLGAVLFAHDEFQAVIQAVK
1	tr|A0A077F9B6|A0A077F9B6_9PSED	51.42	ELTEDQMLGAVLFAHDEFQAVIQAVK
1	tr|A0A077F9B6|A0A077F9B6_9PSED	24.63	ELTEDQMLGAVLFAHDEFQAVIQAVK
1	tr|A0A077F9B6|A0A077F9B6_9PSED	24.47	ELTEDQMLGAVLFAHDEFQAVIQAVK
1	tr|A0A077F9B6|A0A077F9B6_9PSED	18.47	ELTEDQMLGAVLFAHDEFQAVIQAVK
1	tr|A0A077F9B6|A0A077F9B6_9PSED	18.34	ELTEDQMLGAVLFAHDEFQAVIQAVK
1	tr|A0A077F9B6|A0A077F9B6_9PSED	96.26	FAVLTDILGDEDHLGDMDFK
1	tr|A0A077F9B6|A0A077F9B6_9PSED	86.32	FAVLTDILGDEDHLGDMDFK
1	tr|A0A077F9B6|A0A077F9B6_9PSED	84.06	FAVLTDILGDEDHLGDMDFK
1	tr|A0A077F9B6|A0A077F9B6_9PSED	61.02	FAVLTDILGDEDHLGDMDFK
1	tr|A0A077F9B6|A0A077F9B6_9PSED	53.73	FAVLTDILGDEDHLGDMDFK
1	tr|A0A077F9B6|A0A077F9B6_9PSED	46.77	FAVLTDILGDEDHLGDMDFK
1	tr|A0A077F9B6|A0A077F9B6_9PSED	44.66	FAVLTDILGDEDHLGDMDFK
1	tr|A0A077F9B6|A0A077F9B6_9PSED	43.82	FAVLTDILGDEDHLGDMDFK
1	tr|A0A077F9B6|A0A077F9B6_9PSED	42.35	FAVLTDILGDEDHLGDMDFK
1	tr|A0A077F9B6|A0A077F9B6_9PSED	36.76	FAVLTDILGDEDHLGDMDFK
1	tr|A0A077F9B6|A0A077F9B6_9PSED	32.21	FAVLTDILGDEDHLGDMDFK
1	tr|A0A077F9B6|A0A077F9B6_9PSED	27.36	FAVLTDILGDEDHLGDMDFK
1	tr|A0A077F9B6|A0A077F9B6_9PSED	25.25	FAVLTDILGDEDHLGDMDFK
1	tr|A0A077F9B6|A0A077F9B6_9PSED	21.7	FAVLTDILGDEDHLGDMDFK
1	tr|A0A077F9B6|A0A077F9B6_9PSED	99	FQFGQSTVTLETGR
1	tr|A0A077F9B6|A0A077F9B6_9PSED	99	FQFGQSTVTLETGR
1	tr|A0A077F9B6|A0A077F9B6_9PSED	99	FQFGQSTVTLETGR
1	tr|A0A077F9B6|A0A077F9B6_9PSED	99	FQFGQSTVTLETGR
1	tr|A0A077F9B6|A0A077F9B6_9PSED	99	FQFGQSTVTLETGR
1	tr|A0A077F9B6|A0A077F9B6_9PSED	98.72	FQFGQSTVTLETGR
1	tr|A0A077F9B6|A0A077F9B6_9PSED	98.53	FQFGQSTVTLETGR
1	tr|A0A077F9B6|A0A077F9B6_9PSED	98.35	FQFGQSTVTLETGR
1	tr|A0A077F9B6|A0A077F9B6_9PSED	98.11	FQFGQSTVTLETGR
1	tr|A0A077F9B6|A0A077F9B6_9PSED	97.84	FQFGQSTVTLETGR
1	tr|A0A077F9B6|A0A077F9B6_9PSED	97.37	FQFGQSTVTLETGR
1	tr|A0A077F9B6|A0A077F9B6_9PSED	96.6	FQFGQSTVTLETGR
1	tr|A0A077F9B6|A0A077F9B6_9PSED	96.37	FQFGQSTVTLETGR
1	tr|A0A077F9B6|A0A077F9B6_9PSED	91.89	FQFGQSTVTLETGR
1	tr|A0A077F9B6|A0A077F9B6_9PSED	90.72	FQFGQSTVTLETGR
1	tr|A0A077F9B6|A0A077F9B6_9PSED	90.72	FQFGQSTVTLETGR
1	tr|A0A077F9B6|A0A077F9B6_9PSED	90.67	FQFGQSTVTLETGR
1	tr|A0A077F9B6|A0A077F9B6_9PSED	90.02	FQFGQSTVTLETGR
1	tr|A0A077F9B6|A0A077F9B6_9PSED	85.44	FQFGQSTVTLETGR
1	tr|A0A077F9B6|A0A077F9B6_9PSED	81.06	FQFGQSTVTLETGR
1	tr|A0A077F9B6|A0A077F9B6_9PSED	75.26	FQFGQSTVTLETGR
1	tr|A0A077F9B6|A0A077F9B6_9PSED	71.86	FQFGQSTVTLETGR
1	tr|A0A077F9B6|A0A077F9B6_9PSED	65.65	FQFGQSTVTLETGR
1	tr|A0A077F9B6|A0A077F9B6_9PSED	59.76	FQFGQSTVTLETGR
1	tr|A0A077F9B6|A0A077F9B6_9PSED	54.29	FQFGQSTVTLETGR
1	tr|A0A077F9B6|A0A077F9B6_9PSED	50.03	FQFGQSTVTLETGR
1	tr|A0A077F9B6|A0A077F9B6_9PSED	48.98	FQFGQSTVTLETGR
1	tr|A0A077F9B6|A0A077F9B6_9PSED	42.79	FQFGQSTVTLETGR
1	tr|A0A077F9B6|A0A077F9B6_9PSED	37.97	FQFGQSTVTLETGR
1	tr|A0A077F9B6|A0A077F9B6_9PSED	37.27	FQFGQSTVTLETGR
1	tr|A0A077F9B6|A0A077F9B6_9PSED	25.55	FQFGQSTVTLETGR
1	tr|A0A077F9B6|A0A077F9B6_9PSED	25.07	FQFGQSTVTLETGR
1	tr|A0A077F9B6|A0A077F9B6_9PSED	99	GETQALVVATLGTAR
1	tr|A0A077F9B6|A0A077F9B6_9PSED	99	GETQALVVATLGTAR
1	tr|A0A077F9B6|A0A077F9B6_9PSED	99	GETQALVVATLGTAR
1	tr|A0A077F9B6|A0A077F9B6_9PSED	99	GETQALVVATLGTAR
1	tr|A0A077F9B6|A0A077F9B6_9PSED	99	GETQALVVATLGTAR
1	tr|A0A077F9B6|A0A077F9B6_9PSED	99	GETQALVVATLGTAR
1	tr|A0A077F9B6|A0A077F9B6_9PSED	99	GETQALVVATLGTAR
1	tr|A0A077F9B6|A0A077F9B6_9PSED	99	GETQALVVATLGTAR
1	tr|A0A077F9B6|A0A077F9B6_9PSED	99	GETQALVVATLGTAR
1	tr|A0A077F9B6|A0A077F9B6_9PSED	99	GETQALVVATLGTAR
1	tr|A0A077F9B6|A0A077F9B6_9PSED	99	GETQALVVATLGTAR
1	tr|A0A077F9B6|A0A077F9B6_9PSED	99	GETQALVVATLGTAR
1	tr|A0A077F9B6|A0A077F9B6_9PSED	99	GETQALVVATLGTAR
1	tr|A0A077F9B6|A0A077F9B6_9PSED	99	GETQALVVATLGTAR
1	tr|A0A077F9B6|A0A077F9B6_9PSED	99	GETQALVVATLGTAR
1	tr|A0A077F9B6|A0A077F9B6_9PSED	99	GETQALVVATLGTAR
1	tr|A0A077F9B6|A0A077F9B6_9PSED	99	GETQALVVATLGTAR
1	tr|A0A077F9B6|A0A077F9B6_9PSED	99	GETQALVVATLGTAR
1	tr|A0A077F9B6|A0A077F9B6_9PSED	99	GETQALVVATLGTAR
1	tr|A0A077F9B6|A0A077F9B6_9PSED	99	GETQALVVATLGTAR
1	tr|A0A077F9B6|A0A077F9B6_9PSED	99	GETQALVVATLGTAR
1	tr|A0A077F9B6|A0A077F9B6_9PSED	99	GETQALVVATLGTAR
1	tr|A0A077F9B6|A0A077F9B6_9PSED	99	GETQALVVATLGTAR
1	tr|A0A077F9B6|A0A077F9B6_9PSED	99	GETQALVVATLGTAR
1	tr|A0A077F9B6|A0A077F9B6_9PSED	99	GETQALVVATLGTAR
1	tr|A0A077F9B6|A0A077F9B6_9PSED	99	GETQALVVATLGTAR
1	tr|A0A077F9B6|A0A077F9B6_9PSED	99	GETQALVVATLGTAR
1	tr|A0A077F9B6|A0A077F9B6_9PSED	99	GETQALVVATLGTAR
1	tr|A0A077F9B6|A0A077F9B6_9PSED	99	GETQALVVATLGTAR
1	tr|A0A077F9B6|A0A077F9B6_9PSED	99	GETQALVVATLGTAR
1	tr|A0A077F9B6|A0A077F9B6_9PSED	98.97	GETQALVVATLGTAR
1	tr|A0A077F9B6|A0A077F9B6_9PSED	98.75	GETQALVVATLGTAR
1	tr|A0A077F9B6|A0A077F9B6_9PSED	98.43	GETQALVVATLGTAR
1	tr|A0A077F9B6|A0A077F9B6_9PSED	98.35	GETQALVVATLGTAR
1	tr|A0A077F9B6|A0A077F9B6_9PSED	97.47	GETQALVVATLGTAR
1	tr|A0A077F9B6|A0A077F9B6_9PSED	96.96	GETQALVVATLGTAR
1	tr|A0A077F9B6|A0A077F9B6_9PSED	96.62	GETQALVVATLGTAR
1	tr|A0A077F9B6|A0A077F9B6_9PSED	96.52	GETQALVVATLGTAR
1	tr|A0A077F9B6|A0A077F9B6_9PSED	96.46	GETQALVVATLGTAR
1	tr|A0A077F9B6|A0A077F9B6_9PSED	96.22	GETQALVVATLGTAR
1	tr|A0A077F9B6|A0A077F9B6_9PSED	95.6	GETQALVVATLGTAR
1	tr|A0A077F9B6|A0A077F9B6_9PSED	93.49	GETQALVVATLGTAR
1	tr|A0A077F9B6|A0A077F9B6_9PSED	91.46	GETQALVVATLGTAR
1	tr|A0A077F9B6|A0A077F9B6_9PSED	89.72	GETQALVVATLGTAR
1	tr|A0A077F9B6|A0A077F9B6_9PSED	83.73	GETQALVVATLGTAR
1	tr|A0A077F9B6|A0A077F9B6_9PSED	83.65	GETQALVVATLGTAR
1	tr|A0A077F9B6|A0A077F9B6_9PSED	82.9	GETQALVVATLGTAR
1	tr|A0A077F9B6|A0A077F9B6_9PSED	82.9	GETQALVVATLGTAR
1	tr|A0A077F9B6|A0A077F9B6_9PSED	82.68	GETQALVVATLGTAR
1	tr|A0A077F9B6|A0A077F9B6_9PSED	82.5	GETQALVVATLGTAR
1	tr|A0A077F9B6|A0A077F9B6_9PSED	77.68	GETQALVVATLGTAR
1	tr|A0A077F9B6|A0A077F9B6_9PSED	77.68	GETQALVVATLGTAR
1	tr|A0A077F9B6|A0A077F9B6_9PSED	72.63	GETQALVVATLGTAR
1	tr|A0A077F9B6|A0A077F9B6_9PSED	70.36	GETQALVVATLGTAR
1	tr|A0A077F9B6|A0A077F9B6_9PSED	69.4	GETQALVVATLGTAR
1	tr|A0A077F9B6|A0A077F9B6_9PSED	66.34	GETQALVVATLGTAR
1	tr|A0A077F9B6|A0A077F9B6_9PSED	58.32	GETQALVVATLGTAR
1	tr|A0A077F9B6|A0A077F9B6_9PSED	43.32	GETQALVVATLGTAR
1	tr|A0A077F9B6|A0A077F9B6_9PSED	37.71	GETQALVVATLGTAR
1	tr|A0A077F9B6|A0A077F9B6_9PSED	29.69	GETQALVVATLGTAR
1	tr|A0A077F9B6|A0A077F9B6_9PSED	21.34	GETQALVVATLGTAR
1	tr|A0A077F9B6|A0A077F9B6_9PSED	17.21	GETQALVVATLGTAR
1	tr|A0A077F9B6|A0A077F9B6_9PSED	90.16	GFFPLSVHYQEK
1	tr|A0A077F9B6|A0A077F9B6_9PSED	88.08	GFFPLSVHYQEK
1	tr|A0A077F9B6|A0A077F9B6_9PSED	74.62	GFFPLSVHYQEK
1	tr|A0A077F9B6|A0A077F9B6_9PSED	72.71	GFFPLSVHYQEK
1	tr|A0A077F9B6|A0A077F9B6_9PSED	72.63	GFFPLSVHYQEK
1	tr|A0A077F9B6|A0A077F9B6_9PSED	72.38	GFFPLSVHYQEK
1	tr|A0A077F9B6|A0A077F9B6_9PSED	71.8	GFFPLSVHYQEK
1	tr|A0A077F9B6|A0A077F9B6_9PSED	67.19	GFFPLSVHYQEK
1	tr|A0A077F9B6|A0A077F9B6_9PSED	66.65	GFFPLSVHYQEK
1	tr|A0A077F9B6|A0A077F9B6_9PSED	64.6	GFFPLSVHYQEK
1	tr|A0A077F9B6|A0A077F9B6_9PSED	63.46	GFFPLSVHYQEK
1	tr|A0A077F9B6|A0A077F9B6_9PSED	54.38	GFFPLSVHYQEK
1	tr|A0A077F9B6|A0A077F9B6_9PSED	48.7	GFFPLSVHYQEK
1	tr|A0A077F9B6|A0A077F9B6_9PSED	48.37	GFFPLSVHYQEK
1	tr|A0A077F9B6|A0A077F9B6_9PSED	47.9	GFFPLSVHYQEK
1	tr|A0A077F9B6|A0A077F9B6_9PSED	47.28	GFFPLSVHYQEK
1	tr|A0A077F9B6|A0A077F9B6_9PSED	46.95	GFFPLSVHYQEK
1	tr|A0A077F9B6|A0A077F9B6_9PSED	42.9	GFFPLSVHYQEK
1	tr|A0A077F9B6|A0A077F9B6_9PSED	41.62	GFFPLSVHYQEK
1	tr|A0A077F9B6|A0A077F9B6_9PSED	41.54	GFFPLSVHYQEK
1	tr|A0A077F9B6|A0A077F9B6_9PSED	38.75	GFFPLSVHYQEK
1	tr|A0A077F9B6|A0A077F9B6_9PSED	36.72	GFFPLSVHYQEK
1	tr|A0A077F9B6|A0A077F9B6_9PSED	36.32	GFFPLSVHYQEK
1	tr|A0A077F9B6|A0A077F9B6_9PSED	34.9	GFFPLSVHYQEK
1	tr|A0A077F9B6|A0A077F9B6_9PSED	34.52	GFFPLSVHYQEK
1	tr|A0A077F9B6|A0A077F9B6_9PSED	34.52	GFFPLSVHYQEK
1	tr|A0A077F9B6|A0A077F9B6_9PSED	32.99	GFFPLSVHYQEK
1	tr|A0A077F9B6|A0A077F9B6_9PSED	31.47	GFFPLSVHYQEK
1	tr|A0A077F9B6|A0A077F9B6_9PSED	29.67	GFFPLSVHYQEK
1	tr|A0A077F9B6|A0A077F9B6_9PSED	29.67	GFFPLSVHYQEK
1	tr|A0A077F9B6|A0A077F9B6_9PSED	27.59	GFFPLSVHYQEK
1	tr|A0A077F9B6|A0A077F9B6_9PSED	27.5	GFFPLSVHYQEK
1	tr|A0A077F9B6|A0A077F9B6_9PSED	26.25	GFFPLSVHYQEK
1	tr|A0A077F9B6|A0A077F9B6_9PSED	20.87	GFFPLSVHYQEK
1	tr|A0A077F9B6|A0A077F9B6_9PSED	19.91	GFFPLSVHYQEK
1	tr|A0A077F9B6|A0A077F9B6_9PSED	19.55	GFFPLSVHYQEK
1	tr|A0A077F9B6|A0A077F9B6_9PSED	19.32	GFFPLSVHYQEK
1	tr|A0A077F9B6|A0A077F9B6_9PSED	17.56	GFFPLSVHYQEK
1	tr|A0A077F9B6|A0A077F9B6_9PSED	16.64	GFFPLSVHYQEK
1	tr|A0A077F9B6|A0A077F9B6_9PSED	33.68	GVTALQMDIK
1	tr|A0A077F9B6|A0A077F9B6_9PSED	29.64	GVTALQMDIK
1	tr|A0A077F9B6|A0A077F9B6_9PSED	23.62	GVTALQMDIK
1	tr|A0A077F9B6|A0A077F9B6_9PSED	20.24	GVTALQMDIK
1	tr|A0A077F9B6|A0A077F9B6_9PSED	19.77	GVTALQMDIK
1	tr|A0A077F9B6|A0A077F9B6_9PSED	19.53	GVTALQMDIK
1	tr|A0A077F9B6|A0A077F9B6_9PSED	18.36	GVTALQMDIK
1	tr|A0A077F9B6|A0A077F9B6_9PSED	99	INGITEEIMEIALGQALEAR
1	tr|A0A077F9B6|A0A077F9B6_9PSED	99	INGITEEIMEIALGQALEAR
1	tr|A0A077F9B6|A0A077F9B6_9PSED	99	INGITEEIMEIALGQALEAR
1	tr|A0A077F9B6|A0A077F9B6_9PSED	99	INGITEEIMEIALGQALEAR
1	tr|A0A077F9B6|A0A077F9B6_9PSED	99	INGITEEIMEIALGQALEAR
1	tr|A0A077F9B6|A0A077F9B6_9PSED	99	INGITEEIMEIALGQALEAR
1	tr|A0A077F9B6|A0A077F9B6_9PSED	99	INGITEEIMEIALGQALEAR
1	tr|A0A077F9B6|A0A077F9B6_9PSED	99	INGITEEIMEIALGQALEAR
1	tr|A0A077F9B6|A0A077F9B6_9PSED	99	INGITEEIMEIALGQALEAR
1	tr|A0A077F9B6|A0A077F9B6_9PSED	99	INGITEEIMEIALGQALEAR
1	tr|A0A077F9B6|A0A077F9B6_9PSED	99	INGITEEIMEIALGQALEAR
1	tr|A0A077F9B6|A0A077F9B6_9PSED	99	INGITEEIMEIALGQALEAR
1	tr|A0A077F9B6|A0A077F9B6_9PSED	99	INGITEEIMEIALGQALEAR
1	tr|A0A077F9B6|A0A077F9B6_9PSED	99	INGITEEIMEIALGQALEAR
1	tr|A0A077F9B6|A0A077F9B6_9PSED	99	INGITEEIMEIALGQALEAR
1	tr|A0A077F9B6|A0A077F9B6_9PSED	99	INGITEEIMEIALGQALEAR
1	tr|A0A077F9B6|A0A077F9B6_9PSED	99	INGITEEIMEIALGQALEAR
1	tr|A0A077F9B6|A0A077F9B6_9PSED	99	INGITEEIMEIALGQALEAR
1	tr|A0A077F9B6|A0A077F9B6_9PSED	99	INGITEEIMEIALGQALEAR
1	tr|A0A077F9B6|A0A077F9B6_9PSED	99	INGITEEIMEIALGQALEAR
1	tr|A0A077F9B6|A0A077F9B6_9PSED	99	INGITEEIMEIALGQALEAR
1	tr|A0A077F9B6|A0A077F9B6_9PSED	99	INGITEEIMEIALGQALEAR
1	tr|A0A077F9B6|A0A077F9B6_9PSED	99	INGITEEIMEIALGQALEAR
1	tr|A0A077F9B6|A0A077F9B6_9PSED	99	INGITEEIMEIALGQALEAR
1	tr|A0A077F9B6|A0A077F9B6_9PSED	99	INGITEEIMEIALGQALEAR
1	tr|A0A077F9B6|A0A077F9B6_9PSED	99	INGITEEIMEIALGQALEAR
1	tr|A0A077F9B6|A0A077F9B6_9PSED	99	INGITEEIMEIALGQALEAR
1	tr|A0A077F9B6|A0A077F9B6_9PSED	99	INGITEEIMEIALGQALEAR
1	tr|A0A077F9B6|A0A077F9B6_9PSED	99	INGITEEIMEIALGQALEAR
1	tr|A0A077F9B6|A0A077F9B6_9PSED	99	INGITEEIMEIALGQALEAR
1	tr|A0A077F9B6|A0A077F9B6_9PSED	99	INGITEEIMEIALGQALEAR
1	tr|A0A077F9B6|A0A077F9B6_9PSED	99	INGITEEIMEIALGQALEAR
1	tr|A0A077F9B6|A0A077F9B6_9PSED	99	INGITEEIMEIALGQALEAR
1	tr|A0A077F9B6|A0A077F9B6_9PSED	99	INGITEEIMEIALGQALEAR
1	tr|A0A077F9B6|A0A077F9B6_9PSED	99	INGITEEIMEIALGQALEAR
1	tr|A0A077F9B6|A0A077F9B6_9PSED	98.87	INGITEEIMEIALGQALEAR
1	tr|A0A077F9B6|A0A077F9B6_9PSED	98.7	INGITEEIMEIALGQALEAR
1	tr|A0A077F9B6|A0A077F9B6_9PSED	98.62	INGITEEIMEIALGQALEAR
1	tr|A0A077F9B6|A0A077F9B6_9PSED	96.4	INGITEEIMEIALGQALEAR
1	tr|A0A077F9B6|A0A077F9B6_9PSED	92.01	INGITEEIMEIALGQALEAR
1	tr|A0A077F9B6|A0A077F9B6_9PSED	90.66	INGITEEIMEIALGQALEAR
1	tr|A0A077F9B6|A0A077F9B6_9PSED	87.39	INGITEEIMEIALGQALEAR
1	tr|A0A077F9B6|A0A077F9B6_9PSED	68.68	INGITEEIMEIALGQALEAR
1	tr|A0A077F9B6|A0A077F9B6_9PSED	67.78	INGITEEIMEIALGQALEAR
1	tr|A0A077F9B6|A0A077F9B6_9PSED	58.75	INGITEEIMEIALGQALEAR
1	tr|A0A077F9B6|A0A077F9B6_9PSED	42.34	INGITEEIMEIALGQALEAR
1	tr|A0A077F9B6|A0A077F9B6_9PSED	42.34	INGITEEIMEIALGQALEAR
1	tr|A0A077F9B6|A0A077F9B6_9PSED	42.34	INGITEEIMEIALGQALEAR
1	tr|A0A077F9B6|A0A077F9B6_9PSED	37.97	INGITEEIMEIALGQALEAR
1	tr|A0A077F9B6|A0A077F9B6_9PSED	32.31	INGITEEIMEIALGQALEAR
1	tr|A0A077F9B6|A0A077F9B6_9PSED	30.85	INGITEEIMEIALGQALEAR
1	tr|A0A077F9B6|A0A077F9B6_9PSED	30.2	INGITEEIMEIALGQALEAR
1	tr|A0A077F9B6|A0A077F9B6_9PSED	27.37	INGITEEIMEIALGQALEAR
1	tr|A0A077F9B6|A0A077F9B6_9PSED	19.41	INGITEEIMEIALGQALEAR
1	tr|A0A077F9B6|A0A077F9B6_9PSED	99	IVDFGAFVNILPGK
1	tr|A0A077F9B6|A0A077F9B6_9PSED	99	IVDFGAFVNILPGK
1	tr|A0A077F9B6|A0A077F9B6_9PSED	99	IVDFGAFVNILPGK
1	tr|A0A077F9B6|A0A077F9B6_9PSED	99	IVDFGAFVNILPGK
1	tr|A0A077F9B6|A0A077F9B6_9PSED	99	IVDFGAFVNILPGK
1	tr|A0A077F9B6|A0A077F9B6_9PSED	99	IVDFGAFVNILPGK
1	tr|A0A077F9B6|A0A077F9B6_9PSED	99	IVDFGAFVNILPGK
1	tr|A0A077F9B6|A0A077F9B6_9PSED	99	IVDFGAFVNILPGK
1	tr|A0A077F9B6|A0A077F9B6_9PSED	99	IVDFGAFVNILPGK
1	tr|A0A077F9B6|A0A077F9B6_9PSED	98.86	IVDFGAFVNILPGK
1	tr|A0A077F9B6|A0A077F9B6_9PSED	98.35	IVDFGAFVNILPGK
1	tr|A0A077F9B6|A0A077F9B6_9PSED	97.91	IVDFGAFVNILPGK
1	tr|A0A077F9B6|A0A077F9B6_9PSED	97.15	IVDFGAFVNILPGK
1	tr|A0A077F9B6|A0A077F9B6_9PSED	93.76	IVDFGAFVNILPGK
1	tr|A0A077F9B6|A0A077F9B6_9PSED	92.99	IVDFGAFVNILPGK
1	tr|A0A077F9B6|A0A077F9B6_9PSED	88.73	IVDFGAFVNILPGK
1	tr|A0A077F9B6|A0A077F9B6_9PSED	71.02	IVDFGAFVNILPGK
1	tr|A0A077F9B6|A0A077F9B6_9PSED	66.07	IVDFGAFVNILPGK
1	tr|A0A077F9B6|A0A077F9B6_9PSED	65.32	IVDFGAFVNILPGK
1	tr|A0A077F9B6|A0A077F9B6_9PSED	64.61	IVDFGAFVNILPGK
1	tr|A0A077F9B6|A0A077F9B6_9PSED	61.02	IVDFGAFVNILPGK
1	tr|A0A077F9B6|A0A077F9B6_9PSED	47.83	IVDFGAFVNILPGK
1	tr|A0A077F9B6|A0A077F9B6_9PSED	47.45	IVDFGAFVNILPGK
1	tr|A0A077F9B6|A0A077F9B6_9PSED	47.45	IVDFGAFVNILPGK
1	tr|A0A077F9B6|A0A077F9B6_9PSED	36.34	IVDFGAFVNILPGK
1	tr|A0A077F9B6|A0A077F9B6_9PSED	30.72	IVDFGAFVNILPGK
1	tr|A0A077F9B6|A0A077F9B6_9PSED	99	KFQFGQSTVTLETGR
1	tr|A0A077F9B6|A0A077F9B6_9PSED	99	KFQFGQSTVTLETGR
1	tr|A0A077F9B6|A0A077F9B6_9PSED	99	KFQFGQSTVTLETGR
1	tr|A0A077F9B6|A0A077F9B6_9PSED	99	KFQFGQSTVTLETGR
1	tr|A0A077F9B6|A0A077F9B6_9PSED	99	KFQFGQSTVTLETGR
1	tr|A0A077F9B6|A0A077F9B6_9PSED	99	KFQFGQSTVTLETGR
1	tr|A0A077F9B6|A0A077F9B6_9PSED	99	KFQFGQSTVTLETGR
1	tr|A0A077F9B6|A0A077F9B6_9PSED	99	KFQFGQSTVTLETGR
1	tr|A0A077F9B6|A0A077F9B6_9PSED	99	KFQFGQSTVTLETGR
1	tr|A0A077F9B6|A0A077F9B6_9PSED	99	KFQFGQSTVTLETGR
1	tr|A0A077F9B6|A0A077F9B6_9PSED	99	KFQFGQSTVTLETGR
1	tr|A0A077F9B6|A0A077F9B6_9PSED	99	KFQFGQSTVTLETGR
1	tr|A0A077F9B6|A0A077F9B6_9PSED	99	KFQFGQSTVTLETGR
1	tr|A0A077F9B6|A0A077F9B6_9PSED	99	KFQFGQSTVTLETGR
1	tr|A0A077F9B6|A0A077F9B6_9PSED	99	KFQFGQSTVTLETGR
1	tr|A0A077F9B6|A0A077F9B6_9PSED	99	KFQFGQSTVTLETGR
1	tr|A0A077F9B6|A0A077F9B6_9PSED	99	KFQFGQSTVTLETGR
1	tr|A0A077F9B6|A0A077F9B6_9PSED	99	KFQFGQSTVTLETGR
1	tr|A0A077F9B6|A0A077F9B6_9PSED	99	KFQFGQSTVTLETGR
1	tr|A0A077F9B6|A0A077F9B6_9PSED	99	KFQFGQSTVTLETGR
1	tr|A0A077F9B6|A0A077F9B6_9PSED	99	KFQFGQSTVTLETGR
1	tr|A0A077F9B6|A0A077F9B6_9PSED	99	KFQFGQSTVTLETGR
1	tr|A0A077F9B6|A0A077F9B6_9PSED	98.95	KFQFGQSTVTLETGR
1	tr|A0A077F9B6|A0A077F9B6_9PSED	98.53	KFQFGQSTVTLETGR
1	tr|A0A077F9B6|A0A077F9B6_9PSED	96.88	KFQFGQSTVTLETGR
1	tr|A0A077F9B6|A0A077F9B6_9PSED	95.85	KFQFGQSTVTLETGR
1	tr|A0A077F9B6|A0A077F9B6_9PSED	95.6	KFQFGQSTVTLETGR
1	tr|A0A077F9B6|A0A077F9B6_9PSED	94.22	KFQFGQSTVTLETGR
1	tr|A0A077F9B6|A0A077F9B6_9PSED	93.07	KFQFGQSTVTLETGR
1	tr|A0A077F9B6|A0A077F9B6_9PSED	92.94	KFQFGQSTVTLETGR
1	tr|A0A077F9B6|A0A077F9B6_9PSED	76.39	KFQFGQSTVTLETGR
1	tr|A0A077F9B6|A0A077F9B6_9PSED	75.35	KFQFGQSTVTLETGR
1	tr|A0A077F9B6|A0A077F9B6_9PSED	71.48	KFQFGQSTVTLETGR
1	tr|A0A077F9B6|A0A077F9B6_9PSED	54.11	KFQFGQSTVTLETGR
1	tr|A0A077F9B6|A0A077F9B6_9PSED	35.58	KFQFGQSTVTLETGR
1	tr|A0A077F9B6|A0A077F9B6_9PSED	24.77	KFQFGQSTVTLETGR
1	tr|A0A077F9B6|A0A077F9B6_9PSED	99	KTDPDIAAMIGTSAALAISGIPFEGPIGAAR
1	tr|A0A077F9B6|A0A077F9B6_9PSED	99	KTDPDIAAMIGTSAALAISGIPFEGPIGAAR
1	tr|A0A077F9B6|A0A077F9B6_9PSED	99	KTDPDIAAMIGTSAALAISGIPFEGPIGAAR
1	tr|A0A077F9B6|A0A077F9B6_9PSED	99	KTDPDIAAMIGTSAALAISGIPFEGPIGAAR
1	tr|A0A077F9B6|A0A077F9B6_9PSED	99	KTDPDIAAMIGTSAALAISGIPFEGPIGAAR
1	tr|A0A077F9B6|A0A077F9B6_9PSED	99	KTDPDIAAMIGTSAALAISGIPFEGPIGAAR
1	tr|A0A077F9B6|A0A077F9B6_9PSED	99	KTDPDIAAMIGTSAALAISGIPFEGPIGAAR
1	tr|A0A077F9B6|A0A077F9B6_9PSED	99	KTDPDIAAMIGTSAALAISGIPFEGPIGAAR
1	tr|A0A077F9B6|A0A077F9B6_9PSED	99	KTDPDIAAMIGTSAALAISGIPFEGPIGAAR
1	tr|A0A077F9B6|A0A077F9B6_9PSED	99	KTDPDIAAMIGTSAALAISGIPFEGPIGAAR
1	tr|A0A077F9B6|A0A077F9B6_9PSED	99	KTDPDIAAMIGTSAALAISGIPFEGPIGAAR
1	tr|A0A077F9B6|A0A077F9B6_9PSED	99	KTDPDIAAMIGTSAALAISGIPFEGPIGAAR
1	tr|A0A077F9B6|A0A077F9B6_9PSED	99	KTDPDIAAMIGTSAALAISGIPFEGPIGAAR
1	tr|A0A077F9B6|A0A077F9B6_9PSED	99	KTDPDIAAMIGTSAALAISGIPFEGPIGAAR
1	tr|A0A077F9B6|A0A077F9B6_9PSED	99	KTDPDIAAMIGTSAALAISGIPFEGPIGAAR
1	tr|A0A077F9B6|A0A077F9B6_9PSED	99	KTDPDIAAMIGTSAALAISGIPFEGPIGAAR
1	tr|A0A077F9B6|A0A077F9B6_9PSED	99	KTDPDIAAMIGTSAALAISGIPFEGPIGAAR
1	tr|A0A077F9B6|A0A077F9B6_9PSED	99	KTDPDIAAMIGTSAALAISGIPFEGPIGAAR
1	tr|A0A077F9B6|A0A077F9B6_9PSED	99	KTDPDIAAMIGTSAALAISGIPFEGPIGAAR
1	tr|A0A077F9B6|A0A077F9B6_9PSED	99	KTDPDIAAMIGTSAALAISGIPFEGPIGAAR
1	tr|A0A077F9B6|A0A077F9B6_9PSED	99	KTDPDIAAMIGTSAALAISGIPFEGPIGAAR
1	tr|A0A077F9B6|A0A077F9B6_9PSED	99	KTDPDIAAMIGTSAALAISGIPFEGPIGAAR
1	tr|A0A077F9B6|A0A077F9B6_9PSED	99	KTDPDIAAMIGTSAALAISGIPFEGPIGAAR
1	tr|A0A077F9B6|A0A077F9B6_9PSED	99	KTDPDIAAMIGTSAALAISGIPFEGPIGAAR
1	tr|A0A077F9B6|A0A077F9B6_9PSED	99	KTDPDIAAMIGTSAALAISGIPFEGPIGAAR
1	tr|A0A077F9B6|A0A077F9B6_9PSED	99	KTDPDIAAMIGTSAALAISGIPFEGPIGAAR
1	tr|A0A077F9B6|A0A077F9B6_9PSED	99	KTDPDIAAMIGTSAALAISGIPFEGPIGAAR
1	tr|A0A077F9B6|A0A077F9B6_9PSED	99	KTDPDIAAMIGTSAALAISGIPFEGPIGAAR
1	tr|A0A077F9B6|A0A077F9B6_9PSED	99	KTDPDIAAMIGTSAALAISGIPFEGPIGAAR
1	tr|A0A077F9B6|A0A077F9B6_9PSED	99	KTDPDIAAMIGTSAALAISGIPFEGPIGAAR
1	tr|A0A077F9B6|A0A077F9B6_9PSED	99	KTDPDIAAMIGTSAALAISGIPFEGPIGAAR
1	tr|A0A077F9B6|A0A077F9B6_9PSED	99	KTDPDIAAMIGTSAALAISGIPFEGPIGAAR
1	tr|A0A077F9B6|A0A077F9B6_9PSED	99	KTDPDIAAMIGTSAALAISGIPFEGPIGAAR
1	tr|A0A077F9B6|A0A077F9B6_9PSED	98.7	KTDPDIAAMIGTSAALAISGIPFEGPIGAAR
1	tr|A0A077F9B6|A0A077F9B6_9PSED	97.57	KTDPDIAAMIGTSAALAISGIPFEGPIGAAR
1	tr|A0A077F9B6|A0A077F9B6_9PSED	96.26	KTDPDIAAMIGTSAALAISGIPFEGPIGAAR
1	tr|A0A077F9B6|A0A077F9B6_9PSED	95.8	KTDPDIAAMIGTSAALAISGIPFEGPIGAAR
1	tr|A0A077F9B6|A0A077F9B6_9PSED	94.33	KTDPDIAAMIGTSAALAISGIPFEGPIGAAR
1	tr|A0A077F9B6|A0A077F9B6_9PSED	88.64	KTDPDIAAMIGTSAALAISGIPFEGPIGAAR
1	tr|A0A077F9B6|A0A077F9B6_9PSED	76.25	KTDPDIAAMIGTSAALAISGIPFEGPIGAAR
1	tr|A0A077F9B6|A0A077F9B6_9PSED	75.46	KTDPDIAAMIGTSAALAISGIPFEGPIGAAR
1	tr|A0A077F9B6|A0A077F9B6_9PSED	45.99	KTDPDIAAMIGTSAALAISGIPFEGPIGAAR
1	tr|A0A077F9B6|A0A077F9B6_9PSED	33.07	KTDPDIAAMIGTSAALAISGIPFEGPIGAAR
1	tr|A0A077F9B6|A0A077F9B6_9PSED	18.13	KTDPDIAAMIGTSAALAISGIPFEGPIGAAR
1	tr|A0A077F9B6|A0A077F9B6_9PSED	15.71	KTDPDIAAMIGTSAALAISGIPFEGPIGAAR
1	tr|A0A077F9B6|A0A077F9B6_9PSED	99	LNILGQMNQIIGQSR
1	tr|A0A077F9B6|A0A077F9B6_9PSED	99	LNILGQMNQIIGQSR
1	tr|A0A077F9B6|A0A077F9B6_9PSED	99	LNILGQMNQIIGQSR
1	tr|A0A077F9B6|A0A077F9B6_9PSED	99	LNILGQMNQIIGQSR
1	tr|A0A077F9B6|A0A077F9B6_9PSED	99	LNILGQMNQIIGQSR
1	tr|A0A077F9B6|A0A077F9B6_9PSED	99	LNILGQMNQIIGQSR
1	tr|A0A077F9B6|A0A077F9B6_9PSED	99	LNILGQMNQIIGQSR
1	tr|A0A077F9B6|A0A077F9B6_9PSED	99	LNILGQMNQIIGQSR
1	tr|A0A077F9B6|A0A077F9B6_9PSED	99	LNILGQMNQIIGQSR
1	tr|A0A077F9B6|A0A077F9B6_9PSED	99	LNILGQMNQIIGQSR
1	tr|A0A077F9B6|A0A077F9B6_9PSED	99	LNILGQMNQIIGQSR
1	tr|A0A077F9B6|A0A077F9B6_9PSED	99	LNILGQMNQIIGQSR
1	tr|A0A077F9B6|A0A077F9B6_9PSED	99	LNILGQMNQIIGQSR
1	tr|A0A077F9B6|A0A077F9B6_9PSED	98.86	LNILGQMNQIIGQSR
1	tr|A0A077F9B6|A0A077F9B6_9PSED	96.8	LNILGQMNQIIGQSR
1	tr|A0A077F9B6|A0A077F9B6_9PSED	96.4	LNILGQMNQIIGQSR
1	tr|A0A077F9B6|A0A077F9B6_9PSED	95.7	LNILGQMNQIIGQSR
1	tr|A0A077F9B6|A0A077F9B6_9PSED	93.42	LNILGQMNQIIGQSR
1	tr|A0A077F9B6|A0A077F9B6_9PSED	91.3	LNILGQMNQIIGQSR
1	tr|A0A077F9B6|A0A077F9B6_9PSED	89.93	LNILGQMNQIIGQSR
1	tr|A0A077F9B6|A0A077F9B6_9PSED	83.54	LNILGQMNQIIGQSR
1	tr|A0A077F9B6|A0A077F9B6_9PSED	72.38	LNILGQMNQIIGQSR
1	tr|A0A077F9B6|A0A077F9B6_9PSED	67.9	LNILGQMNQIIGQSR
1	tr|A0A077F9B6|A0A077F9B6_9PSED	66.89	LNILGQMNQIIGQSR
1	tr|A0A077F9B6|A0A077F9B6_9PSED	63.14	LNILGQMNQIIGQSR
1	tr|A0A077F9B6|A0A077F9B6_9PSED	61.9	LNILGQMNQIIGQSR
1	tr|A0A077F9B6|A0A077F9B6_9PSED	60.6	LNILGQMNQIIGQSR
1	tr|A0A077F9B6|A0A077F9B6_9PSED	59.67	LNILGQMNQIIGQSR
1	tr|A0A077F9B6|A0A077F9B6_9PSED	47.6	LNILGQMNQIIGQSR
1	tr|A0A077F9B6|A0A077F9B6_9PSED	45.44	LNILGQMNQIIGQSR
1	tr|A0A077F9B6|A0A077F9B6_9PSED	38.07	LNILGQMNQIIGQSR
1	tr|A0A077F9B6|A0A077F9B6_9PSED	32.94	LNILGQMNQIIGQSR
1	tr|A0A077F9B6|A0A077F9B6_9PSED	17.42	LNILGQMNQIIGQSR
1	tr|A0A077F9B6|A0A077F9B6_9PSED	99	SVQAMLPAADVFPYTIR
1	tr|A0A077F9B6|A0A077F9B6_9PSED	99	SVQAMLPAADVFPYTIR
1	tr|A0A077F9B6|A0A077F9B6_9PSED	99	SVQAMLPAADVFPYTIR
1	tr|A0A077F9B6|A0A077F9B6_9PSED	99	SVQAMLPAADVFPYTIR
1	tr|A0A077F9B6|A0A077F9B6_9PSED	99	SVQAMLPAADVFPYTIR
1	tr|A0A077F9B6|A0A077F9B6_9PSED	99	SVQAMLPAADVFPYTIR
1	tr|A0A077F9B6|A0A077F9B6_9PSED	99	SVQAMLPAADVFPYTIR
1	tr|A0A077F9B6|A0A077F9B6_9PSED	99	SVQAMLPAADVFPYTIR
1	tr|A0A077F9B6|A0A077F9B6_9PSED	99	SVQAMLPAADVFPYTIR
1	tr|A0A077F9B6|A0A077F9B6_9PSED	99	SVQAMLPAADVFPYTIR
1	tr|A0A077F9B6|A0A077F9B6_9PSED	98.87	SVQAMLPAADVFPYTIR
1	tr|A0A077F9B6|A0A077F9B6_9PSED	98.28	SVQAMLPAADVFPYTIR
1	tr|A0A077F9B6|A0A077F9B6_9PSED	98.19	SVQAMLPAADVFPYTIR
1	tr|A0A077F9B6|A0A077F9B6_9PSED	93.52	SVQAMLPAADVFPYTIR
1	tr|A0A077F9B6|A0A077F9B6_9PSED	92.32	SVQAMLPAADVFPYTIR
1	tr|A0A077F9B6|A0A077F9B6_9PSED	92.32	SVQAMLPAADVFPYTIR
1	tr|A0A077F9B6|A0A077F9B6_9PSED	92.32	SVQAMLPAADVFPYTIR
1	tr|A0A077F9B6|A0A077F9B6_9PSED	86.91	SVQAMLPAADVFPYTIR
1	tr|A0A077F9B6|A0A077F9B6_9PSED	78.46	SVQAMLPAADVFPYTIR
1	tr|A0A077F9B6|A0A077F9B6_9PSED	76.47	SVQAMLPAADVFPYTIR
1	tr|A0A077F9B6|A0A077F9B6_9PSED	75.82	SVQAMLPAADVFPYTIR
1	tr|A0A077F9B6|A0A077F9B6_9PSED	75.67	SVQAMLPAADVFPYTIR
1	tr|A0A077F9B6|A0A077F9B6_9PSED	74.02	SVQAMLPAADVFPYTIR
1	tr|A0A077F9B6|A0A077F9B6_9PSED	73.18	SVQAMLPAADVFPYTIR
1	tr|A0A077F9B6|A0A077F9B6_9PSED	72.38	SVQAMLPAADVFPYTIR
1	tr|A0A077F9B6|A0A077F9B6_9PSED	67.9	SVQAMLPAADVFPYTIR
1	tr|A0A077F9B6|A0A077F9B6_9PSED	62.92	SVQAMLPAADVFPYTIR
1	tr|A0A077F9B6|A0A077F9B6_9PSED	60.6	SVQAMLPAADVFPYTIR
1	tr|A0A077F9B6|A0A077F9B6_9PSED	56.29	SVQAMLPAADVFPYTIR
1	tr|A0A077F9B6|A0A077F9B6_9PSED	55.95	SVQAMLPAADVFPYTIR
1	tr|A0A077F9B6|A0A077F9B6_9PSED	55.27	SVQAMLPAADVFPYTIR
1	tr|A0A077F9B6|A0A077F9B6_9PSED	54.31	SVQAMLPAADVFPYTIR
1	tr|A0A077F9B6|A0A077F9B6_9PSED	48.59	SVQAMLPAADVFPYTIR
1	tr|A0A077F9B6|A0A077F9B6_9PSED	46.1	SVQAMLPAADVFPYTIR
1	tr|A0A077F9B6|A0A077F9B6_9PSED	29.67	SVQAMLPAADVFPYTIR
1	tr|A0A077F9B6|A0A077F9B6_9PSED	28.18	SVQAMLPAADVFPYTIR
1	tr|A0A077F9B6|A0A077F9B6_9PSED	21.57	SVQAMLPAADVFPYTIR
1	tr|A0A077F9B6|A0A077F9B6_9PSED	16.42	SVQAMLPAADVFPYTIR
1	tr|A0A077F9B6|A0A077F9B6_9PSED	99	TVRPLNIEVGVLPK
1	tr|A0A077F9B6|A0A077F9B6_9PSED	99	TVRPLNIEVGVLPK
1	tr|A0A077F9B6|A0A077F9B6_9PSED	99	TVRPLNIEVGVLPK
1	tr|A0A077F9B6|A0A077F9B6_9PSED	99	TVRPLNIEVGVLPK
1	tr|A0A077F9B6|A0A077F9B6_9PSED	99	TVRPLNIEVGVLPK
1	tr|A0A077F9B6|A0A077F9B6_9PSED	98.98	TVRPLNIEVGVLPK
1	tr|A0A077F9B6|A0A077F9B6_9PSED	98.06	TVRPLNIEVGVLPK
1	tr|A0A077F9B6|A0A077F9B6_9PSED	97.77	TVRPLNIEVGVLPK
1	tr|A0A077F9B6|A0A077F9B6_9PSED	97.46	TVRPLNIEVGVLPK
1	tr|A0A077F9B6|A0A077F9B6_9PSED	97	TVRPLNIEVGVLPK
1	tr|A0A077F9B6|A0A077F9B6_9PSED	96.8	TVRPLNIEVGVLPK
1	tr|A0A077F9B6|A0A077F9B6_9PSED	96.75	TVRPLNIEVGVLPK
1	tr|A0A077F9B6|A0A077F9B6_9PSED	95.32	TVRPLNIEVGVLPK
1	tr|A0A077F9B6|A0A077F9B6_9PSED	93.49	TVRPLNIEVGVLPK
1	tr|A0A077F9B6|A0A077F9B6_9PSED	91.65	TVRPLNIEVGVLPK
1	tr|A0A077F9B6|A0A077F9B6_9PSED	86.07	TVRPLNIEVGVLPK
1	tr|A0A077F9B6|A0A077F9B6_9PSED	80.77	TVRPLNIEVGVLPK
1	tr|A0A077F9B6|A0A077F9B6_9PSED	79.82	TVRPLNIEVGVLPK
1	tr|A0A077F9B6|A0A077F9B6_9PSED	79.74	TVRPLNIEVGVLPK
1	tr|A0A077F9B6|A0A077F9B6_9PSED	79.74	TVRPLNIEVGVLPK
1	tr|A0A077F9B6|A0A077F9B6_9PSED	79.1	TVRPLNIEVGVLPK
1	tr|A0A077F9B6|A0A077F9B6_9PSED	77.78	TVRPLNIEVGVLPK
1	tr|A0A077F9B6|A0A077F9B6_9PSED	75.05	TVRPLNIEVGVLPK
1	tr|A0A077F9B6|A0A077F9B6_9PSED	67.57	TVRPLNIEVGVLPK
1	tr|A0A077F9B6|A0A077F9B6_9PSED	62.21	TVRPLNIEVGVLPK
1	tr|A0A077F9B6|A0A077F9B6_9PSED	59.08	TVRPLNIEVGVLPK
1	tr|A0A077F9B6|A0A077F9B6_9PSED	57.16	TVRPLNIEVGVLPK
1	tr|A0A077F9B6|A0A077F9B6_9PSED	48.67	TVRPLNIEVGVLPK
1	tr|A0A077F9B6|A0A077F9B6_9PSED	48.37	TVRPLNIEVGVLPK
1	tr|A0A077F9B6|A0A077F9B6_9PSED	45.4	TVRPLNIEVGVLPK
1	tr|A0A077F9B6|A0A077F9B6_9PSED	40.15	TVRPLNIEVGVLPK
1	tr|A0A077F9B6|A0A077F9B6_9PSED	35.24	TVRPLNIEVGVLPK
1	tr|A0A077F9B6|A0A077F9B6_9PSED	28.46	TVRPLNIEVGVLPK
1	tr|A0A077F9B6|A0A077F9B6_9PSED	24.79	TVRPLNIEVGVLPK
1	tr|A0A077F9B6|A0A077F9B6_9PSED	24.59	TVRPLNIEVGVLPK
1	tr|A0A077F9B6|A0A077F9B6_9PSED	24.18	TVRPLNIEVGVLPK
1	tr|A0A077F9B6|A0A077F9B6_9PSED	18.49	TVRPLNIEVGVLPK
1	tr|A0A077F9B6|A0A077F9B6_9PSED	17.8	TVRPLNIEVGVLPK
2	tr|S2ETU0|S2ETU0_9PSED; tr|J3D3E1|J3D3E1_9PSED; tr|A0A083UQB8|A0A083UQB8_PSEPU	99	ADLVDDAELLELVEMEVR
2	tr|S2ETU0|S2ETU0_9PSED; tr|J3D3E1|J3D3E1_9PSED; tr|A0A083UQB8|A0A083UQB8_PSEPU	99	AGENCGVLLR
2	tr|S2ETU0|S2ETU0_9PSED; tr|J3D3E1|J3D3E1_9PSED; tr|A0A083UQB8|A0A083UQB8_PSEPU	99	AIDKPFLMPIEDVFSISGR
2	tr|S2ETU0|S2ETU0_9PSED; tr|J3D3E1|J3D3E1_9PSED; tr|A0A083UQB8|A0A083UQB8_PSEPU	99	DLLSTYDFPGDDTPIIIGSAR
2	tr|S2ETU0|S2ETU0_9PSED; tr|J3D3E1|J3D3E1_9PSED; tr|A0A083UQB8|A0A083UQB8_PSEPU	99	HYAHVDCPGHADYV
2	tr|S2ETU0|S2ETU0_9PSED; tr|J3D3E1|J3D3E1_9PSED; tr|A0A083UQB8|A0A083UQB8_PSEPU	99	HYAHVDCPGHADYVK
2	tr|S2ETU0|S2ETU0_9PSED; tr|J3D3E1|J3D3E1_9PSED; tr|A0A083UQB8|A0A083UQB8_PSEPU	99	KLVETLDTYIPEPER
2	tr|S2ETU0|S2ETU0_9PSED; tr|J3D3E1|J3D3E1_9PSED; tr|A0A083UQB8|A0A083UQB8_PSEPU	99	LVETLDTYIPEPER
2	tr|S2ETU0|S2ETU0_9PSED; tr|J3D3E1|J3D3E1_9PSED; tr|A0A083UQB8|A0A083UQB8_PSEPU	99	NMITGAAQMDGAILVCSAADGPMPQTR
2	tr|S2ETU0|S2ETU0_9PSED; tr|J3D3E1|J3D3E1_9PSED; tr|A0A083UQB8|A0A083UQB8_PSEPU	99	TTDVTGNCELPEGVEMVMPGDNIQMTVTLIK
2	tr|S2ETU0|S2ETU0_9PSED; tr|J3D3E1|J3D3E1_9PSED; tr|A0A083UQB8|A0A083UQB8_PSEPU	99	VQDALEIVGLR
2	tr|S2ETU0|S2ETU0_9PSED; tr|J3D3E1|J3D3E1_9PSED; tr|A0A083UQB8|A0A083UQB8_PSEPU	98.95	DTTTTTCTGVEMFRK
2	tr|S2ETU0|S2ETU0_9PSED; tr|J3D3E1|J3D3E1_9PSED; tr|A0A083UQB8|A0A083UQB8_PSEPU	97.44	DTTTTTCTGVEMFR
2	tr|S2ETU0|S2ETU0_9PSED; tr|J3D3E1|J3D3E1_9PSED; tr|A0A083UQB8|A0A083UQB8_PSEPU	97.24	FTAEVYVLSK
2	tr|S2ETU0|S2ETU0_9PSED; tr|J3D3E1|J3D3E1_9PSED; tr|A0A083UQB8|A0A083UQB8_PSEPU	97.07	SLPHVNVGTIGHVDHGK
2	tr|S2ETU0|S2ETU0_9PSED; tr|J3D3E1|J3D3E1_9PSED; tr|A0A083UQB8|A0A083UQB8_PSEPU	88.93	QVGVPYIVVFLNK
2	tr|S2ETU0|S2ETU0_9PSED; tr|J3D3E1|J3D3E1_9PSED; tr|A0A083UQB8|A0A083UQB8_PSEPU	81.84	GYRPQFYFR
2	tr|S2ETU0|S2ETU0_9PSED; tr|J3D3E1|J3D3E1_9PSED; tr|A0A083UQB8|A0A083UQB8_PSEPU	58.66	TTLTAALTR
2	tr|S2ETU0|S2ETU0_9PSED; tr|J3D3E1|J3D3E1_9PSED; tr|A0A083UQB8|A0A083UQB8_PSEPU	68.21	GITINTAHVEYNSNIR
2	tr|S2ETU0|S2ETU0_9PSED; tr|J3D3E1|J3D3E1_9PSED; tr|A0A083UQB8|A0A083UQB8_PSEPU	99	ADLVDDAELLELVEMEVR
2	tr|S2ETU0|S2ETU0_9PSED; tr|J3D3E1|J3D3E1_9PSED; tr|A0A083UQB8|A0A083UQB8_PSEPU	99	ADLVDDAELLELVEMEVR
2	tr|S2ETU0|S2ETU0_9PSED; tr|J3D3E1|J3D3E1_9PSED; tr|A0A083UQB8|A0A083UQB8_PSEPU	99	ADLVDDAELLELVEMEVR
2	tr|S2ETU0|S2ETU0_9PSED; tr|J3D3E1|J3D3E1_9PSED; tr|A0A083UQB8|A0A083UQB8_PSEPU	99	ADLVDDAELLELVEMEVR
2	tr|S2ETU0|S2ETU0_9PSED; tr|J3D3E1|J3D3E1_9PSED; tr|A0A083UQB8|A0A083UQB8_PSEPU	99	ADLVDDAELLELVEMEVR
2	tr|S2ETU0|S2ETU0_9PSED; tr|J3D3E1|J3D3E1_9PSED; tr|A0A083UQB8|A0A083UQB8_PSEPU	99	ADLVDDAELLELVEMEVR
2	tr|S2ETU0|S2ETU0_9PSED; tr|J3D3E1|J3D3E1_9PSED; tr|A0A083UQB8|A0A083UQB8_PSEPU	99	ADLVDDAELLELVEMEVR
2	tr|S2ETU0|S2ETU0_9PSED; tr|J3D3E1|J3D3E1_9PSED; tr|A0A083UQB8|A0A083UQB8_PSEPU	99	ADLVDDAELLELVEMEVR
2	tr|S2ETU0|S2ETU0_9PSED; tr|J3D3E1|J3D3E1_9PSED; tr|A0A083UQB8|A0A083UQB8_PSEPU	99	ADLVDDAELLELVEMEVR
2	tr|S2ETU0|S2ETU0_9PSED; tr|J3D3E1|J3D3E1_9PSED; tr|A0A083UQB8|A0A083UQB8_PSEPU	99	ADLVDDAELLELVEMEVR
2	tr|S2ETU0|S2ETU0_9PSED; tr|J3D3E1|J3D3E1_9PSED; tr|A0A083UQB8|A0A083UQB8_PSEPU	99	ADLVDDAELLELVEMEVR
2	tr|S2ETU0|S2ETU0_9PSED; tr|J3D3E1|J3D3E1_9PSED; tr|A0A083UQB8|A0A083UQB8_PSEPU	99	ADLVDDAELLELVEMEVR
2	tr|S2ETU0|S2ETU0_9PSED; tr|J3D3E1|J3D3E1_9PSED; tr|A0A083UQB8|A0A083UQB8_PSEPU	99	ADLVDDAELLELVEMEVR
2	tr|S2ETU0|S2ETU0_9PSED; tr|J3D3E1|J3D3E1_9PSED; tr|A0A083UQB8|A0A083UQB8_PSEPU	99	ADLVDDAELLELVEMEVR
2	tr|S2ETU0|S2ETU0_9PSED; tr|J3D3E1|J3D3E1_9PSED; tr|A0A083UQB8|A0A083UQB8_PSEPU	99	ADLVDDAELLELVEMEVR
2	tr|S2ETU0|S2ETU0_9PSED; tr|J3D3E1|J3D3E1_9PSED; tr|A0A083UQB8|A0A083UQB8_PSEPU	99	ADLVDDAELLELVEMEVR
2	tr|S2ETU0|S2ETU0_9PSED; tr|J3D3E1|J3D3E1_9PSED; tr|A0A083UQB8|A0A083UQB8_PSEPU	99	ADLVDDAELLELVEMEVR
2	tr|S2ETU0|S2ETU0_9PSED; tr|J3D3E1|J3D3E1_9PSED; tr|A0A083UQB8|A0A083UQB8_PSEPU	99	ADLVDDAELLELVEMEVR
2	tr|S2ETU0|S2ETU0_9PSED; tr|J3D3E1|J3D3E1_9PSED; tr|A0A083UQB8|A0A083UQB8_PSEPU	99	ADLVDDAELLELVEMEVR
2	tr|S2ETU0|S2ETU0_9PSED; tr|J3D3E1|J3D3E1_9PSED; tr|A0A083UQB8|A0A083UQB8_PSEPU	99	ADLVDDAELLELVEMEVR
2	tr|S2ETU0|S2ETU0_9PSED; tr|J3D3E1|J3D3E1_9PSED; tr|A0A083UQB8|A0A083UQB8_PSEPU	99	ADLVDDAELLELVEMEVR
2	tr|S2ETU0|S2ETU0_9PSED; tr|J3D3E1|J3D3E1_9PSED; tr|A0A083UQB8|A0A083UQB8_PSEPU	99	ADLVDDAELLELVEMEVR
2	tr|S2ETU0|S2ETU0_9PSED; tr|J3D3E1|J3D3E1_9PSED; tr|A0A083UQB8|A0A083UQB8_PSEPU	99	ADLVDDAELLELVEMEVR
2	tr|S2ETU0|S2ETU0_9PSED; tr|J3D3E1|J3D3E1_9PSED; tr|A0A083UQB8|A0A083UQB8_PSEPU	99	ADLVDDAELLELVEMEVR
2	tr|S2ETU0|S2ETU0_9PSED; tr|J3D3E1|J3D3E1_9PSED; tr|A0A083UQB8|A0A083UQB8_PSEPU	99	ADLVDDAELLELVEMEVR
2	tr|S2ETU0|S2ETU0_9PSED; tr|J3D3E1|J3D3E1_9PSED; tr|A0A083UQB8|A0A083UQB8_PSEPU	99	ADLVDDAELLELVEMEVR
2	tr|S2ETU0|S2ETU0_9PSED; tr|J3D3E1|J3D3E1_9PSED; tr|A0A083UQB8|A0A083UQB8_PSEPU	99	ADLVDDAELLELVEMEVR
2	tr|S2ETU0|S2ETU0_9PSED; tr|J3D3E1|J3D3E1_9PSED; tr|A0A083UQB8|A0A083UQB8_PSEPU	99	ADLVDDAELLELVEMEVR
2	tr|S2ETU0|S2ETU0_9PSED; tr|J3D3E1|J3D3E1_9PSED; tr|A0A083UQB8|A0A083UQB8_PSEPU	99	ADLVDDAELLELVEMEVR
2	tr|S2ETU0|S2ETU0_9PSED; tr|J3D3E1|J3D3E1_9PSED; tr|A0A083UQB8|A0A083UQB8_PSEPU	99	ADLVDDAELLELVEMEVR
2	tr|S2ETU0|S2ETU0_9PSED; tr|J3D3E1|J3D3E1_9PSED; tr|A0A083UQB8|A0A083UQB8_PSEPU	99	ADLVDDAELLELVEMEVR
2	tr|S2ETU0|S2ETU0_9PSED; tr|J3D3E1|J3D3E1_9PSED; tr|A0A083UQB8|A0A083UQB8_PSEPU	99	ADLVDDAELLELVEMEVR
2	tr|S2ETU0|S2ETU0_9PSED; tr|J3D3E1|J3D3E1_9PSED; tr|A0A083UQB8|A0A083UQB8_PSEPU	99	ADLVDDAELLELVEMEVR
2	tr|S2ETU0|S2ETU0_9PSED; tr|J3D3E1|J3D3E1_9PSED; tr|A0A083UQB8|A0A083UQB8_PSEPU	99	ADLVDDAELLELVEMEVR
2	tr|S2ETU0|S2ETU0_9PSED; tr|J3D3E1|J3D3E1_9PSED; tr|A0A083UQB8|A0A083UQB8_PSEPU	99	ADLVDDAELLELVEMEVR
2	tr|S2ETU0|S2ETU0_9PSED; tr|J3D3E1|J3D3E1_9PSED; tr|A0A083UQB8|A0A083UQB8_PSEPU	99	ADLVDDAELLELVEMEVR
2	tr|S2ETU0|S2ETU0_9PSED; tr|J3D3E1|J3D3E1_9PSED; tr|A0A083UQB8|A0A083UQB8_PSEPU	99	ADLVDDAELLELVEMEVR
2	tr|S2ETU0|S2ETU0_9PSED; tr|J3D3E1|J3D3E1_9PSED; tr|A0A083UQB8|A0A083UQB8_PSEPU	99	ADLVDDAELLELVEMEVR
2	tr|S2ETU0|S2ETU0_9PSED; tr|J3D3E1|J3D3E1_9PSED; tr|A0A083UQB8|A0A083UQB8_PSEPU	99	ADLVDDAELLELVEMEVR
2	tr|S2ETU0|S2ETU0_9PSED; tr|J3D3E1|J3D3E1_9PSED; tr|A0A083UQB8|A0A083UQB8_PSEPU	99	ADLVDDAELLELVEMEVR
2	tr|S2ETU0|S2ETU0_9PSED; tr|J3D3E1|J3D3E1_9PSED; tr|A0A083UQB8|A0A083UQB8_PSEPU	99	ADLVDDAELLELVEMEVR
2	tr|S2ETU0|S2ETU0_9PSED; tr|J3D3E1|J3D3E1_9PSED; tr|A0A083UQB8|A0A083UQB8_PSEPU	99	ADLVDDAELLELVEMEVR
2	tr|S2ETU0|S2ETU0_9PSED; tr|J3D3E1|J3D3E1_9PSED; tr|A0A083UQB8|A0A083UQB8_PSEPU	99	ADLVDDAELLELVEMEVR
2	tr|S2ETU0|S2ETU0_9PSED; tr|J3D3E1|J3D3E1_9PSED; tr|A0A083UQB8|A0A083UQB8_PSEPU	99	ADLVDDAELLELVEMEVR
2	tr|S2ETU0|S2ETU0_9PSED; tr|J3D3E1|J3D3E1_9PSED; tr|A0A083UQB8|A0A083UQB8_PSEPU	99	ADLVDDAELLELVEMEVR
2	tr|S2ETU0|S2ETU0_9PSED; tr|J3D3E1|J3D3E1_9PSED; tr|A0A083UQB8|A0A083UQB8_PSEPU	99	ADLVDDAELLELVEMEVR
2	tr|S2ETU0|S2ETU0_9PSED; tr|J3D3E1|J3D3E1_9PSED; tr|A0A083UQB8|A0A083UQB8_PSEPU	99	ADLVDDAELLELVEMEVR
2	tr|S2ETU0|S2ETU0_9PSED; tr|J3D3E1|J3D3E1_9PSED; tr|A0A083UQB8|A0A083UQB8_PSEPU	99	ADLVDDAELLELVEMEVR
2	tr|S2ETU0|S2ETU0_9PSED; tr|J3D3E1|J3D3E1_9PSED; tr|A0A083UQB8|A0A083UQB8_PSEPU	99	ADLVDDAELLELVEMEVR
2	tr|S2ETU0|S2ETU0_9PSED; tr|J3D3E1|J3D3E1_9PSED; tr|A0A083UQB8|A0A083UQB8_PSEPU	99	ADLVDDAELLELVEMEVR
2	tr|S2ETU0|S2ETU0_9PSED; tr|J3D3E1|J3D3E1_9PSED; tr|A0A083UQB8|A0A083UQB8_PSEPU	99	ADLVDDAELLELVEMEVR
2	tr|S2ETU0|S2ETU0_9PSED; tr|J3D3E1|J3D3E1_9PSED; tr|A0A083UQB8|A0A083UQB8_PSEPU	99	ADLVDDAELLELVEMEVR
2	tr|S2ETU0|S2ETU0_9PSED; tr|J3D3E1|J3D3E1_9PSED; tr|A0A083UQB8|A0A083UQB8_PSEPU	99	ADLVDDAELLELVEMEVR
2	tr|S2ETU0|S2ETU0_9PSED; tr|J3D3E1|J3D3E1_9PSED; tr|A0A083UQB8|A0A083UQB8_PSEPU	99	ADLVDDAELLELVEMEVR
2	tr|S2ETU0|S2ETU0_9PSED; tr|J3D3E1|J3D3E1_9PSED; tr|A0A083UQB8|A0A083UQB8_PSEPU	99	ADLVDDAELLELVEMEVR
2	tr|S2ETU0|S2ETU0_9PSED; tr|J3D3E1|J3D3E1_9PSED; tr|A0A083UQB8|A0A083UQB8_PSEPU	99	ADLVDDAELLELVEMEVR
2	tr|S2ETU0|S2ETU0_9PSED; tr|J3D3E1|J3D3E1_9PSED; tr|A0A083UQB8|A0A083UQB8_PSEPU	99	ADLVDDAELLELVEMEVR
2	tr|S2ETU0|S2ETU0_9PSED; tr|J3D3E1|J3D3E1_9PSED; tr|A0A083UQB8|A0A083UQB8_PSEPU	99	ADLVDDAELLELVEMEVR
2	tr|S2ETU0|S2ETU0_9PSED; tr|J3D3E1|J3D3E1_9PSED; tr|A0A083UQB8|A0A083UQB8_PSEPU	99	ADLVDDAELLELVEMEVR
2	tr|S2ETU0|S2ETU0_9PSED; tr|J3D3E1|J3D3E1_9PSED; tr|A0A083UQB8|A0A083UQB8_PSEPU	99	ADLVDDAELLELVEMEVR
2	tr|S2ETU0|S2ETU0_9PSED; tr|J3D3E1|J3D3E1_9PSED; tr|A0A083UQB8|A0A083UQB8_PSEPU	99	ADLVDDAELLELVEMEVR
2	tr|S2ETU0|S2ETU0_9PSED; tr|J3D3E1|J3D3E1_9PSED; tr|A0A083UQB8|A0A083UQB8_PSEPU	99	ADLVDDAELLELVEMEVR
2	tr|S2ETU0|S2ETU0_9PSED; tr|J3D3E1|J3D3E1_9PSED; tr|A0A083UQB8|A0A083UQB8_PSEPU	99	ADLVDDAELLELVEMEVR
2	tr|S2ETU0|S2ETU0_9PSED; tr|J3D3E1|J3D3E1_9PSED; tr|A0A083UQB8|A0A083UQB8_PSEPU	99	ADLVDDAELLELVEMEVR
2	tr|S2ETU0|S2ETU0_9PSED; tr|J3D3E1|J3D3E1_9PSED; tr|A0A083UQB8|A0A083UQB8_PSEPU	99	ADLVDDAELLELVEMEVR
2	tr|S2ETU0|S2ETU0_9PSED; tr|J3D3E1|J3D3E1_9PSED; tr|A0A083UQB8|A0A083UQB8_PSEPU	99	ADLVDDAELLELVEMEVR
2	tr|S2ETU0|S2ETU0_9PSED; tr|J3D3E1|J3D3E1_9PSED; tr|A0A083UQB8|A0A083UQB8_PSEPU	99	ADLVDDAELLELVEMEVR
2	tr|S2ETU0|S2ETU0_9PSED; tr|J3D3E1|J3D3E1_9PSED; tr|A0A083UQB8|A0A083UQB8_PSEPU	99	ADLVDDAELLELVEMEVR
2	tr|S2ETU0|S2ETU0_9PSED; tr|J3D3E1|J3D3E1_9PSED; tr|A0A083UQB8|A0A083UQB8_PSEPU	98.85	ADLVDDAELLELVEMEVR
2	tr|S2ETU0|S2ETU0_9PSED; tr|J3D3E1|J3D3E1_9PSED; tr|A0A083UQB8|A0A083UQB8_PSEPU	98.47	ADLVDDAELLELVEMEVR
2	tr|S2ETU0|S2ETU0_9PSED; tr|J3D3E1|J3D3E1_9PSED; tr|A0A083UQB8|A0A083UQB8_PSEPU	98.32	ADLVDDAELLELVEMEVR
2	tr|S2ETU0|S2ETU0_9PSED; tr|J3D3E1|J3D3E1_9PSED; tr|A0A083UQB8|A0A083UQB8_PSEPU	98.32	ADLVDDAELLELVEMEVR
2	tr|S2ETU0|S2ETU0_9PSED; tr|J3D3E1|J3D3E1_9PSED; tr|A0A083UQB8|A0A083UQB8_PSEPU	97.57	ADLVDDAELLELVEMEVR
2	tr|S2ETU0|S2ETU0_9PSED; tr|J3D3E1|J3D3E1_9PSED; tr|A0A083UQB8|A0A083UQB8_PSEPU	97.57	ADLVDDAELLELVEMEVR
2	tr|S2ETU0|S2ETU0_9PSED; tr|J3D3E1|J3D3E1_9PSED; tr|A0A083UQB8|A0A083UQB8_PSEPU	97.36	ADLVDDAELLELVEMEVR
2	tr|S2ETU0|S2ETU0_9PSED; tr|J3D3E1|J3D3E1_9PSED; tr|A0A083UQB8|A0A083UQB8_PSEPU	97.22	ADLVDDAELLELVEMEVR
2	tr|S2ETU0|S2ETU0_9PSED; tr|J3D3E1|J3D3E1_9PSED; tr|A0A083UQB8|A0A083UQB8_PSEPU	97.16	ADLVDDAELLELVEMEVR
2	tr|S2ETU0|S2ETU0_9PSED; tr|J3D3E1|J3D3E1_9PSED; tr|A0A083UQB8|A0A083UQB8_PSEPU	97.03	ADLVDDAELLELVEMEVR
2	tr|S2ETU0|S2ETU0_9PSED; tr|J3D3E1|J3D3E1_9PSED; tr|A0A083UQB8|A0A083UQB8_PSEPU	96.26	ADLVDDAELLELVEMEVR
2	tr|S2ETU0|S2ETU0_9PSED; tr|J3D3E1|J3D3E1_9PSED; tr|A0A083UQB8|A0A083UQB8_PSEPU	95.42	ADLVDDAELLELVEMEVR
2	tr|S2ETU0|S2ETU0_9PSED; tr|J3D3E1|J3D3E1_9PSED; tr|A0A083UQB8|A0A083UQB8_PSEPU	94.88	ADLVDDAELLELVEMEVR
2	tr|S2ETU0|S2ETU0_9PSED; tr|J3D3E1|J3D3E1_9PSED; tr|A0A083UQB8|A0A083UQB8_PSEPU	94.88	ADLVDDAELLELVEMEVR
2	tr|S2ETU0|S2ETU0_9PSED; tr|J3D3E1|J3D3E1_9PSED; tr|A0A083UQB8|A0A083UQB8_PSEPU	94.63	ADLVDDAELLELVEMEVR
2	tr|S2ETU0|S2ETU0_9PSED; tr|J3D3E1|J3D3E1_9PSED; tr|A0A083UQB8|A0A083UQB8_PSEPU	94.33	ADLVDDAELLELVEMEVR
2	tr|S2ETU0|S2ETU0_9PSED; tr|J3D3E1|J3D3E1_9PSED; tr|A0A083UQB8|A0A083UQB8_PSEPU	94.33	ADLVDDAELLELVEMEVR
2	tr|S2ETU0|S2ETU0_9PSED; tr|J3D3E1|J3D3E1_9PSED; tr|A0A083UQB8|A0A083UQB8_PSEPU	92.33	ADLVDDAELLELVEMEVR
2	tr|S2ETU0|S2ETU0_9PSED; tr|J3D3E1|J3D3E1_9PSED; tr|A0A083UQB8|A0A083UQB8_PSEPU	92.01	ADLVDDAELLELVEMEVR
2	tr|S2ETU0|S2ETU0_9PSED; tr|J3D3E1|J3D3E1_9PSED; tr|A0A083UQB8|A0A083UQB8_PSEPU	87.36	ADLVDDAELLELVEMEVR
2	tr|S2ETU0|S2ETU0_9PSED; tr|J3D3E1|J3D3E1_9PSED; tr|A0A083UQB8|A0A083UQB8_PSEPU	86.43	ADLVDDAELLELVEMEVR
2	tr|S2ETU0|S2ETU0_9PSED; tr|J3D3E1|J3D3E1_9PSED; tr|A0A083UQB8|A0A083UQB8_PSEPU	86.43	ADLVDDAELLELVEMEVR
2	tr|S2ETU0|S2ETU0_9PSED; tr|J3D3E1|J3D3E1_9PSED; tr|A0A083UQB8|A0A083UQB8_PSEPU	75.3	ADLVDDAELLELVEMEVR
2	tr|S2ETU0|S2ETU0_9PSED; tr|J3D3E1|J3D3E1_9PSED; tr|A0A083UQB8|A0A083UQB8_PSEPU	63.76	ADLVDDAELLELVEMEVR
2	tr|S2ETU0|S2ETU0_9PSED; tr|J3D3E1|J3D3E1_9PSED; tr|A0A083UQB8|A0A083UQB8_PSEPU	60.33	ADLVDDAELLELVEMEVR
2	tr|S2ETU0|S2ETU0_9PSED; tr|J3D3E1|J3D3E1_9PSED; tr|A0A083UQB8|A0A083UQB8_PSEPU	58.99	ADLVDDAELLELVEMEVR
2	tr|S2ETU0|S2ETU0_9PSED; tr|J3D3E1|J3D3E1_9PSED; tr|A0A083UQB8|A0A083UQB8_PSEPU	48.65	ADLVDDAELLELVEMEVR
2	tr|S2ETU0|S2ETU0_9PSED; tr|J3D3E1|J3D3E1_9PSED; tr|A0A083UQB8|A0A083UQB8_PSEPU	48.38	ADLVDDAELLELVEMEVR
2	tr|S2ETU0|S2ETU0_9PSED; tr|J3D3E1|J3D3E1_9PSED; tr|A0A083UQB8|A0A083UQB8_PSEPU	37.56	ADLVDDAELLELVEMEVR
2	tr|S2ETU0|S2ETU0_9PSED; tr|J3D3E1|J3D3E1_9PSED; tr|A0A083UQB8|A0A083UQB8_PSEPU	37.24	ADLVDDAELLELVEMEVR
2	tr|S2ETU0|S2ETU0_9PSED; tr|J3D3E1|J3D3E1_9PSED; tr|A0A083UQB8|A0A083UQB8_PSEPU	37.24	ADLVDDAELLELVEMEVR
2	tr|S2ETU0|S2ETU0_9PSED; tr|J3D3E1|J3D3E1_9PSED; tr|A0A083UQB8|A0A083UQB8_PSEPU	29.44	ADLVDDAELLELVEMEVR
2	tr|S2ETU0|S2ETU0_9PSED; tr|J3D3E1|J3D3E1_9PSED; tr|A0A083UQB8|A0A083UQB8_PSEPU	26.53	ADLVDDAELLELVEMEVR
2	tr|S2ETU0|S2ETU0_9PSED; tr|J3D3E1|J3D3E1_9PSED; tr|A0A083UQB8|A0A083UQB8_PSEPU	26.14	ADLVDDAELLELVEMEVR
2	tr|S2ETU0|S2ETU0_9PSED; tr|J3D3E1|J3D3E1_9PSED; tr|A0A083UQB8|A0A083UQB8_PSEPU	18.34	ADLVDDAELLELVEMEVR
2	tr|S2ETU0|S2ETU0_9PSED; tr|J3D3E1|J3D3E1_9PSED; tr|A0A083UQB8|A0A083UQB8_PSEPU	17.96	ADLVDDAELLELVEMEVR
2	tr|S2ETU0|S2ETU0_9PSED; tr|J3D3E1|J3D3E1_9PSED; tr|A0A083UQB8|A0A083UQB8_PSEPU	15	ADLVDDAELLELVEMEVR
2	tr|S2ETU0|S2ETU0_9PSED; tr|J3D3E1|J3D3E1_9PSED; tr|A0A083UQB8|A0A083UQB8_PSEPU	73.38	AGENCGVLLR
2	tr|S2ETU0|S2ETU0_9PSED; tr|J3D3E1|J3D3E1_9PSED; tr|A0A083UQB8|A0A083UQB8_PSEPU	71.41	AGENCGVLLR
2	tr|S2ETU0|S2ETU0_9PSED; tr|J3D3E1|J3D3E1_9PSED; tr|A0A083UQB8|A0A083UQB8_PSEPU	70.79	AGENCGVLLR
2	tr|S2ETU0|S2ETU0_9PSED; tr|J3D3E1|J3D3E1_9PSED; tr|A0A083UQB8|A0A083UQB8_PSEPU	66.74	AGENCGVLLR
2	tr|S2ETU0|S2ETU0_9PSED; tr|J3D3E1|J3D3E1_9PSED; tr|A0A083UQB8|A0A083UQB8_PSEPU	64.8	AGENCGVLLR
2	tr|S2ETU0|S2ETU0_9PSED; tr|J3D3E1|J3D3E1_9PSED; tr|A0A083UQB8|A0A083UQB8_PSEPU	46.76	AGENCGVLLR
2	tr|S2ETU0|S2ETU0_9PSED; tr|J3D3E1|J3D3E1_9PSED; tr|A0A083UQB8|A0A083UQB8_PSEPU	33.48	AGENCGVLLR
2	tr|S2ETU0|S2ETU0_9PSED; tr|J3D3E1|J3D3E1_9PSED; tr|A0A083UQB8|A0A083UQB8_PSEPU	31.21	AGENCGVLLR
2	tr|S2ETU0|S2ETU0_9PSED; tr|J3D3E1|J3D3E1_9PSED; tr|A0A083UQB8|A0A083UQB8_PSEPU	99	AIDKPFLMPIEDVFSISGR
2	tr|S2ETU0|S2ETU0_9PSED; tr|J3D3E1|J3D3E1_9PSED; tr|A0A083UQB8|A0A083UQB8_PSEPU	99	AIDKPFLMPIEDVFSISGR
2	tr|S2ETU0|S2ETU0_9PSED; tr|J3D3E1|J3D3E1_9PSED; tr|A0A083UQB8|A0A083UQB8_PSEPU	99	AIDKPFLMPIEDVFSISGR
2	tr|S2ETU0|S2ETU0_9PSED; tr|J3D3E1|J3D3E1_9PSED; tr|A0A083UQB8|A0A083UQB8_PSEPU	99	AIDKPFLMPIEDVFSISGR
2	tr|S2ETU0|S2ETU0_9PSED; tr|J3D3E1|J3D3E1_9PSED; tr|A0A083UQB8|A0A083UQB8_PSEPU	99	AIDKPFLMPIEDVFSISGR
2	tr|S2ETU0|S2ETU0_9PSED; tr|J3D3E1|J3D3E1_9PSED; tr|A0A083UQB8|A0A083UQB8_PSEPU	99	AIDKPFLMPIEDVFSISGR
2	tr|S2ETU0|S2ETU0_9PSED; tr|J3D3E1|J3D3E1_9PSED; tr|A0A083UQB8|A0A083UQB8_PSEPU	99	AIDKPFLMPIEDVFSISGR
2	tr|S2ETU0|S2ETU0_9PSED; tr|J3D3E1|J3D3E1_9PSED; tr|A0A083UQB8|A0A083UQB8_PSEPU	99	AIDKPFLMPIEDVFSISGR
2	tr|S2ETU0|S2ETU0_9PSED; tr|J3D3E1|J3D3E1_9PSED; tr|A0A083UQB8|A0A083UQB8_PSEPU	99	AIDKPFLMPIEDVFSISGR
2	tr|S2ETU0|S2ETU0_9PSED; tr|J3D3E1|J3D3E1_9PSED; tr|A0A083UQB8|A0A083UQB8_PSEPU	99	AIDKPFLMPIEDVFSISGR
2	tr|S2ETU0|S2ETU0_9PSED; tr|J3D3E1|J3D3E1_9PSED; tr|A0A083UQB8|A0A083UQB8_PSEPU	99	AIDKPFLMPIEDVFSISGR
2	tr|S2ETU0|S2ETU0_9PSED; tr|J3D3E1|J3D3E1_9PSED; tr|A0A083UQB8|A0A083UQB8_PSEPU	99	AIDKPFLMPIEDVFSISGR
2	tr|S2ETU0|S2ETU0_9PSED; tr|J3D3E1|J3D3E1_9PSED; tr|A0A083UQB8|A0A083UQB8_PSEPU	99	AIDKPFLMPIEDVFSISGR
2	tr|S2ETU0|S2ETU0_9PSED; tr|J3D3E1|J3D3E1_9PSED; tr|A0A083UQB8|A0A083UQB8_PSEPU	99	AIDKPFLMPIEDVFSISGR
2	tr|S2ETU0|S2ETU0_9PSED; tr|J3D3E1|J3D3E1_9PSED; tr|A0A083UQB8|A0A083UQB8_PSEPU	99	AIDKPFLMPIEDVFSISGR
2	tr|S2ETU0|S2ETU0_9PSED; tr|J3D3E1|J3D3E1_9PSED; tr|A0A083UQB8|A0A083UQB8_PSEPU	99	AIDKPFLMPIEDVFSISGR
2	tr|S2ETU0|S2ETU0_9PSED; tr|J3D3E1|J3D3E1_9PSED; tr|A0A083UQB8|A0A083UQB8_PSEPU	99	AIDKPFLMPIEDVFSISGR
2	tr|S2ETU0|S2ETU0_9PSED; tr|J3D3E1|J3D3E1_9PSED; tr|A0A083UQB8|A0A083UQB8_PSEPU	99	AIDKPFLMPIEDVFSISGR
2	tr|S2ETU0|S2ETU0_9PSED; tr|J3D3E1|J3D3E1_9PSED; tr|A0A083UQB8|A0A083UQB8_PSEPU	99	AIDKPFLMPIEDVFSISGR
2	tr|S2ETU0|S2ETU0_9PSED; tr|J3D3E1|J3D3E1_9PSED; tr|A0A083UQB8|A0A083UQB8_PSEPU	99	AIDKPFLMPIEDVFSISGR
2	tr|S2ETU0|S2ETU0_9PSED; tr|J3D3E1|J3D3E1_9PSED; tr|A0A083UQB8|A0A083UQB8_PSEPU	99	AIDKPFLMPIEDVFSISGR
2	tr|S2ETU0|S2ETU0_9PSED; tr|J3D3E1|J3D3E1_9PSED; tr|A0A083UQB8|A0A083UQB8_PSEPU	99	AIDKPFLMPIEDVFSISGR
2	tr|S2ETU0|S2ETU0_9PSED; tr|J3D3E1|J3D3E1_9PSED; tr|A0A083UQB8|A0A083UQB8_PSEPU	99	AIDKPFLMPIEDVFSISGR
2	tr|S2ETU0|S2ETU0_9PSED; tr|J3D3E1|J3D3E1_9PSED; tr|A0A083UQB8|A0A083UQB8_PSEPU	99	AIDKPFLMPIEDVFSISGR
2	tr|S2ETU0|S2ETU0_9PSED; tr|J3D3E1|J3D3E1_9PSED; tr|A0A083UQB8|A0A083UQB8_PSEPU	99	AIDKPFLMPIEDVFSISGR
2	tr|S2ETU0|S2ETU0_9PSED; tr|J3D3E1|J3D3E1_9PSED; tr|A0A083UQB8|A0A083UQB8_PSEPU	99	AIDKPFLMPIEDVFSISGR
2	tr|S2ETU0|S2ETU0_9PSED; tr|J3D3E1|J3D3E1_9PSED; tr|A0A083UQB8|A0A083UQB8_PSEPU	99	AIDKPFLMPIEDVFSISGR
2	tr|S2ETU0|S2ETU0_9PSED; tr|J3D3E1|J3D3E1_9PSED; tr|A0A083UQB8|A0A083UQB8_PSEPU	99	AIDKPFLMPIEDVFSISGR
2	tr|S2ETU0|S2ETU0_9PSED; tr|J3D3E1|J3D3E1_9PSED; tr|A0A083UQB8|A0A083UQB8_PSEPU	99	AIDKPFLMPIEDVFSISGR
2	tr|S2ETU0|S2ETU0_9PSED; tr|J3D3E1|J3D3E1_9PSED; tr|A0A083UQB8|A0A083UQB8_PSEPU	99	AIDKPFLMPIEDVFSISGR
2	tr|S2ETU0|S2ETU0_9PSED; tr|J3D3E1|J3D3E1_9PSED; tr|A0A083UQB8|A0A083UQB8_PSEPU	99	AIDKPFLMPIEDVFSISGR
2	tr|S2ETU0|S2ETU0_9PSED; tr|J3D3E1|J3D3E1_9PSED; tr|A0A083UQB8|A0A083UQB8_PSEPU	99	AIDKPFLMPIEDVFSISGR
2	tr|S2ETU0|S2ETU0_9PSED; tr|J3D3E1|J3D3E1_9PSED; tr|A0A083UQB8|A0A083UQB8_PSEPU	99	AIDKPFLMPIEDVFSISGR
2	tr|S2ETU0|S2ETU0_9PSED; tr|J3D3E1|J3D3E1_9PSED; tr|A0A083UQB8|A0A083UQB8_PSEPU	99	AIDKPFLMPIEDVFSISGR
2	tr|S2ETU0|S2ETU0_9PSED; tr|J3D3E1|J3D3E1_9PSED; tr|A0A083UQB8|A0A083UQB8_PSEPU	99	AIDKPFLMPIEDVFSISGR
2	tr|S2ETU0|S2ETU0_9PSED; tr|J3D3E1|J3D3E1_9PSED; tr|A0A083UQB8|A0A083UQB8_PSEPU	99	AIDKPFLMPIEDVFSISGR
2	tr|S2ETU0|S2ETU0_9PSED; tr|J3D3E1|J3D3E1_9PSED; tr|A0A083UQB8|A0A083UQB8_PSEPU	99	AIDKPFLMPIEDVFSISGR
2	tr|S2ETU0|S2ETU0_9PSED; tr|J3D3E1|J3D3E1_9PSED; tr|A0A083UQB8|A0A083UQB8_PSEPU	99	AIDKPFLMPIEDVFSISGR
2	tr|S2ETU0|S2ETU0_9PSED; tr|J3D3E1|J3D3E1_9PSED; tr|A0A083UQB8|A0A083UQB8_PSEPU	99	AIDKPFLMPIEDVFSISGR
2	tr|S2ETU0|S2ETU0_9PSED; tr|J3D3E1|J3D3E1_9PSED; tr|A0A083UQB8|A0A083UQB8_PSEPU	99	AIDKPFLMPIEDVFSISGR
2	tr|S2ETU0|S2ETU0_9PSED; tr|J3D3E1|J3D3E1_9PSED; tr|A0A083UQB8|A0A083UQB8_PSEPU	99	AIDKPFLMPIEDVFSISGR
2	tr|S2ETU0|S2ETU0_9PSED; tr|J3D3E1|J3D3E1_9PSED; tr|A0A083UQB8|A0A083UQB8_PSEPU	99	AIDKPFLMPIEDVFSISGR
2	tr|S2ETU0|S2ETU0_9PSED; tr|J3D3E1|J3D3E1_9PSED; tr|A0A083UQB8|A0A083UQB8_PSEPU	99	AIDKPFLMPIEDVFSISGR
2	tr|S2ETU0|S2ETU0_9PSED; tr|J3D3E1|J3D3E1_9PSED; tr|A0A083UQB8|A0A083UQB8_PSEPU	99	AIDKPFLMPIEDVFSISGR
2	tr|S2ETU0|S2ETU0_9PSED; tr|J3D3E1|J3D3E1_9PSED; tr|A0A083UQB8|A0A083UQB8_PSEPU	98.91	AIDKPFLMPIEDVFSISGR
2	tr|S2ETU0|S2ETU0_9PSED; tr|J3D3E1|J3D3E1_9PSED; tr|A0A083UQB8|A0A083UQB8_PSEPU	98.81	AIDKPFLMPIEDVFSISGR
2	tr|S2ETU0|S2ETU0_9PSED; tr|J3D3E1|J3D3E1_9PSED; tr|A0A083UQB8|A0A083UQB8_PSEPU	98.76	AIDKPFLMPIEDVFSISGR
2	tr|S2ETU0|S2ETU0_9PSED; tr|J3D3E1|J3D3E1_9PSED; tr|A0A083UQB8|A0A083UQB8_PSEPU	98.48	AIDKPFLMPIEDVFSISGR
2	tr|S2ETU0|S2ETU0_9PSED; tr|J3D3E1|J3D3E1_9PSED; tr|A0A083UQB8|A0A083UQB8_PSEPU	98.14	AIDKPFLMPIEDVFSISGR
2	tr|S2ETU0|S2ETU0_9PSED; tr|J3D3E1|J3D3E1_9PSED; tr|A0A083UQB8|A0A083UQB8_PSEPU	97.86	AIDKPFLMPIEDVFSISGR
2	tr|S2ETU0|S2ETU0_9PSED; tr|J3D3E1|J3D3E1_9PSED; tr|A0A083UQB8|A0A083UQB8_PSEPU	97.46	AIDKPFLMPIEDVFSISGR
2	tr|S2ETU0|S2ETU0_9PSED; tr|J3D3E1|J3D3E1_9PSED; tr|A0A083UQB8|A0A083UQB8_PSEPU	93.88	AIDKPFLMPIEDVFSISGR
2	tr|S2ETU0|S2ETU0_9PSED; tr|J3D3E1|J3D3E1_9PSED; tr|A0A083UQB8|A0A083UQB8_PSEPU	77.4	AIDKPFLMPIEDVFSISGR
2	tr|S2ETU0|S2ETU0_9PSED; tr|J3D3E1|J3D3E1_9PSED; tr|A0A083UQB8|A0A083UQB8_PSEPU	73.53	AIDKPFLMPIEDVFSISGR
2	tr|S2ETU0|S2ETU0_9PSED; tr|J3D3E1|J3D3E1_9PSED; tr|A0A083UQB8|A0A083UQB8_PSEPU	71.43	AIDKPFLMPIEDVFSISGR
2	tr|S2ETU0|S2ETU0_9PSED; tr|J3D3E1|J3D3E1_9PSED; tr|A0A083UQB8|A0A083UQB8_PSEPU	70.6	AIDKPFLMPIEDVFSISGR
2	tr|S2ETU0|S2ETU0_9PSED; tr|J3D3E1|J3D3E1_9PSED; tr|A0A083UQB8|A0A083UQB8_PSEPU	64.52	AIDKPFLMPIEDVFSISGR
2	tr|S2ETU0|S2ETU0_9PSED; tr|J3D3E1|J3D3E1_9PSED; tr|A0A083UQB8|A0A083UQB8_PSEPU	61.02	AIDKPFLMPIEDVFSISGR
2	tr|S2ETU0|S2ETU0_9PSED; tr|J3D3E1|J3D3E1_9PSED; tr|A0A083UQB8|A0A083UQB8_PSEPU	53.38	AIDKPFLMPIEDVFSISGR
2	tr|S2ETU0|S2ETU0_9PSED; tr|J3D3E1|J3D3E1_9PSED; tr|A0A083UQB8|A0A083UQB8_PSEPU	46.3	AIDKPFLMPIEDVFSISGR
2	tr|S2ETU0|S2ETU0_9PSED; tr|J3D3E1|J3D3E1_9PSED; tr|A0A083UQB8|A0A083UQB8_PSEPU	38.39	AIDKPFLMPIEDVFSISGR
2	tr|S2ETU0|S2ETU0_9PSED; tr|J3D3E1|J3D3E1_9PSED; tr|A0A083UQB8|A0A083UQB8_PSEPU	30.92	AIDKPFLMPIEDVFSISGR
2	tr|S2ETU0|S2ETU0_9PSED; tr|J3D3E1|J3D3E1_9PSED; tr|A0A083UQB8|A0A083UQB8_PSEPU	25.42	AIDKPFLMPIEDVFSISGR
2	tr|S2ETU0|S2ETU0_9PSED; tr|J3D3E1|J3D3E1_9PSED; tr|A0A083UQB8|A0A083UQB8_PSEPU	24.11	AIDKPFLMPIEDVFSISGR
2	tr|S2ETU0|S2ETU0_9PSED; tr|J3D3E1|J3D3E1_9PSED; tr|A0A083UQB8|A0A083UQB8_PSEPU	23.97	AIDKPFLMPIEDVFSISGR
2	tr|S2ETU0|S2ETU0_9PSED; tr|J3D3E1|J3D3E1_9PSED; tr|A0A083UQB8|A0A083UQB8_PSEPU	21.13	AIDKPFLMPIEDVFSISGR
2	tr|S2ETU0|S2ETU0_9PSED; tr|J3D3E1|J3D3E1_9PSED; tr|A0A083UQB8|A0A083UQB8_PSEPU	20	AIDKPFLMPIEDVFSISGR
2	tr|S2ETU0|S2ETU0_9PSED; tr|J3D3E1|J3D3E1_9PSED; tr|A0A083UQB8|A0A083UQB8_PSEPU	99	DLLSTYDFPGDDTPIIIGSAR
2	tr|S2ETU0|S2ETU0_9PSED; tr|J3D3E1|J3D3E1_9PSED; tr|A0A083UQB8|A0A083UQB8_PSEPU	96.87	DLLSTYDFPGDDTPIIIGSAR
2	tr|S2ETU0|S2ETU0_9PSED; tr|J3D3E1|J3D3E1_9PSED; tr|A0A083UQB8|A0A083UQB8_PSEPU	37.66	DLLSTYDFPGDDTPIIIGSAR
2	tr|S2ETU0|S2ETU0_9PSED; tr|J3D3E1|J3D3E1_9PSED; tr|A0A083UQB8|A0A083UQB8_PSEPU	27.53	DLLSTYDFPGDDTPIIIGSAR
2	tr|S2ETU0|S2ETU0_9PSED; tr|J3D3E1|J3D3E1_9PSED; tr|A0A083UQB8|A0A083UQB8_PSEPU	26.84	DLLSTYDFPGDDTPIIIGSAR
2	tr|S2ETU0|S2ETU0_9PSED; tr|J3D3E1|J3D3E1_9PSED; tr|A0A083UQB8|A0A083UQB8_PSEPU	21.38	DLLSTYDFPGDDTPIIIGSAR
2	tr|S2ETU0|S2ETU0_9PSED; tr|J3D3E1|J3D3E1_9PSED; tr|A0A083UQB8|A0A083UQB8_PSEPU	19.02	DLLSTYDFPGDDTPIIIGSAR
2	tr|S2ETU0|S2ETU0_9PSED; tr|J3D3E1|J3D3E1_9PSED; tr|A0A083UQB8|A0A083UQB8_PSEPU	90.81	DTTTTTCTGVEMFR
2	tr|S2ETU0|S2ETU0_9PSED; tr|J3D3E1|J3D3E1_9PSED; tr|A0A083UQB8|A0A083UQB8_PSEPU	90.27	DTTTTTCTGVEMFR
2	tr|S2ETU0|S2ETU0_9PSED; tr|J3D3E1|J3D3E1_9PSED; tr|A0A083UQB8|A0A083UQB8_PSEPU	89.53	DTTTTTCTGVEMFR
2	tr|S2ETU0|S2ETU0_9PSED; tr|J3D3E1|J3D3E1_9PSED; tr|A0A083UQB8|A0A083UQB8_PSEPU	88.01	DTTTTTCTGVEMFR
2	tr|S2ETU0|S2ETU0_9PSED; tr|J3D3E1|J3D3E1_9PSED; tr|A0A083UQB8|A0A083UQB8_PSEPU	86.7	DTTTTTCTGVEMFR
2	tr|S2ETU0|S2ETU0_9PSED; tr|J3D3E1|J3D3E1_9PSED; tr|A0A083UQB8|A0A083UQB8_PSEPU	86.66	DTTTTTCTGVEMFR
2	tr|S2ETU0|S2ETU0_9PSED; tr|J3D3E1|J3D3E1_9PSED; tr|A0A083UQB8|A0A083UQB8_PSEPU	85.56	DTTTTTCTGVEMFR
2	tr|S2ETU0|S2ETU0_9PSED; tr|J3D3E1|J3D3E1_9PSED; tr|A0A083UQB8|A0A083UQB8_PSEPU	85.56	DTTTTTCTGVEMFR
2	tr|S2ETU0|S2ETU0_9PSED; tr|J3D3E1|J3D3E1_9PSED; tr|A0A083UQB8|A0A083UQB8_PSEPU	84.42	DTTTTTCTGVEMFR
2	tr|S2ETU0|S2ETU0_9PSED; tr|J3D3E1|J3D3E1_9PSED; tr|A0A083UQB8|A0A083UQB8_PSEPU	84.42	DTTTTTCTGVEMFR
2	tr|S2ETU0|S2ETU0_9PSED; tr|J3D3E1|J3D3E1_9PSED; tr|A0A083UQB8|A0A083UQB8_PSEPU	84.42	DTTTTTCTGVEMFR
2	tr|S2ETU0|S2ETU0_9PSED; tr|J3D3E1|J3D3E1_9PSED; tr|A0A083UQB8|A0A083UQB8_PSEPU	82.84	DTTTTTCTGVEMFR
2	tr|S2ETU0|S2ETU0_9PSED; tr|J3D3E1|J3D3E1_9PSED; tr|A0A083UQB8|A0A083UQB8_PSEPU	77.59	DTTTTTCTGVEMFR
2	tr|S2ETU0|S2ETU0_9PSED; tr|J3D3E1|J3D3E1_9PSED; tr|A0A083UQB8|A0A083UQB8_PSEPU	76.84	DTTTTTCTGVEMFR
2	tr|S2ETU0|S2ETU0_9PSED; tr|J3D3E1|J3D3E1_9PSED; tr|A0A083UQB8|A0A083UQB8_PSEPU	73.64	DTTTTTCTGVEMFR
2	tr|S2ETU0|S2ETU0_9PSED; tr|J3D3E1|J3D3E1_9PSED; tr|A0A083UQB8|A0A083UQB8_PSEPU	72.87	DTTTTTCTGVEMFR
2	tr|S2ETU0|S2ETU0_9PSED; tr|J3D3E1|J3D3E1_9PSED; tr|A0A083UQB8|A0A083UQB8_PSEPU	72.6	DTTTTTCTGVEMFR
2	tr|S2ETU0|S2ETU0_9PSED; tr|J3D3E1|J3D3E1_9PSED; tr|A0A083UQB8|A0A083UQB8_PSEPU	71.16	DTTTTTCTGVEMFR
2	tr|S2ETU0|S2ETU0_9PSED; tr|J3D3E1|J3D3E1_9PSED; tr|A0A083UQB8|A0A083UQB8_PSEPU	68.83	DTTTTTCTGVEMFR
2	tr|S2ETU0|S2ETU0_9PSED; tr|J3D3E1|J3D3E1_9PSED; tr|A0A083UQB8|A0A083UQB8_PSEPU	65.47	DTTTTTCTGVEMFR
2	tr|S2ETU0|S2ETU0_9PSED; tr|J3D3E1|J3D3E1_9PSED; tr|A0A083UQB8|A0A083UQB8_PSEPU	63	DTTTTTCTGVEMFR
2	tr|S2ETU0|S2ETU0_9PSED; tr|J3D3E1|J3D3E1_9PSED; tr|A0A083UQB8|A0A083UQB8_PSEPU	62.45	DTTTTTCTGVEMFR
2	tr|S2ETU0|S2ETU0_9PSED; tr|J3D3E1|J3D3E1_9PSED; tr|A0A083UQB8|A0A083UQB8_PSEPU	62.13	DTTTTTCTGVEMFR
2	tr|S2ETU0|S2ETU0_9PSED; tr|J3D3E1|J3D3E1_9PSED; tr|A0A083UQB8|A0A083UQB8_PSEPU	61.8	DTTTTTCTGVEMFR
2	tr|S2ETU0|S2ETU0_9PSED; tr|J3D3E1|J3D3E1_9PSED; tr|A0A083UQB8|A0A083UQB8_PSEPU	61.8	DTTTTTCTGVEMFR
2	tr|S2ETU0|S2ETU0_9PSED; tr|J3D3E1|J3D3E1_9PSED; tr|A0A083UQB8|A0A083UQB8_PSEPU	61.58	DTTTTTCTGVEMFR
2	tr|S2ETU0|S2ETU0_9PSED; tr|J3D3E1|J3D3E1_9PSED; tr|A0A083UQB8|A0A083UQB8_PSEPU	56.11	DTTTTTCTGVEMFR
2	tr|S2ETU0|S2ETU0_9PSED; tr|J3D3E1|J3D3E1_9PSED; tr|A0A083UQB8|A0A083UQB8_PSEPU	55.88	DTTTTTCTGVEMFR
2	tr|S2ETU0|S2ETU0_9PSED; tr|J3D3E1|J3D3E1_9PSED; tr|A0A083UQB8|A0A083UQB8_PSEPU	54.57	DTTTTTCTGVEMFR
2	tr|S2ETU0|S2ETU0_9PSED; tr|J3D3E1|J3D3E1_9PSED; tr|A0A083UQB8|A0A083UQB8_PSEPU	52.92	DTTTTTCTGVEMFR
2	tr|S2ETU0|S2ETU0_9PSED; tr|J3D3E1|J3D3E1_9PSED; tr|A0A083UQB8|A0A083UQB8_PSEPU	52.7	DTTTTTCTGVEMFR
2	tr|S2ETU0|S2ETU0_9PSED; tr|J3D3E1|J3D3E1_9PSED; tr|A0A083UQB8|A0A083UQB8_PSEPU	52.48	DTTTTTCTGVEMFR
2	tr|S2ETU0|S2ETU0_9PSED; tr|J3D3E1|J3D3E1_9PSED; tr|A0A083UQB8|A0A083UQB8_PSEPU	52.05	DTTTTTCTGVEMFR
2	tr|S2ETU0|S2ETU0_9PSED; tr|J3D3E1|J3D3E1_9PSED; tr|A0A083UQB8|A0A083UQB8_PSEPU	44.89	DTTTTTCTGVEMFR
2	tr|S2ETU0|S2ETU0_9PSED; tr|J3D3E1|J3D3E1_9PSED; tr|A0A083UQB8|A0A083UQB8_PSEPU	43.7	DTTTTTCTGVEMFR
2	tr|S2ETU0|S2ETU0_9PSED; tr|J3D3E1|J3D3E1_9PSED; tr|A0A083UQB8|A0A083UQB8_PSEPU	43.05	DTTTTTCTGVEMFR
2	tr|S2ETU0|S2ETU0_9PSED; tr|J3D3E1|J3D3E1_9PSED; tr|A0A083UQB8|A0A083UQB8_PSEPU	41.05	DTTTTTCTGVEMFR
2	tr|S2ETU0|S2ETU0_9PSED; tr|J3D3E1|J3D3E1_9PSED; tr|A0A083UQB8|A0A083UQB8_PSEPU	39.09	DTTTTTCTGVEMFR
2	tr|S2ETU0|S2ETU0_9PSED; tr|J3D3E1|J3D3E1_9PSED; tr|A0A083UQB8|A0A083UQB8_PSEPU	34.58	DTTTTTCTGVEMFR
2	tr|S2ETU0|S2ETU0_9PSED; tr|J3D3E1|J3D3E1_9PSED; tr|A0A083UQB8|A0A083UQB8_PSEPU	32.49	DTTTTTCTGVEMFR
2	tr|S2ETU0|S2ETU0_9PSED; tr|J3D3E1|J3D3E1_9PSED; tr|A0A083UQB8|A0A083UQB8_PSEPU	31.7	DTTTTTCTGVEMFR
2	tr|S2ETU0|S2ETU0_9PSED; tr|J3D3E1|J3D3E1_9PSED; tr|A0A083UQB8|A0A083UQB8_PSEPU	29.28	DTTTTTCTGVEMFR
2	tr|S2ETU0|S2ETU0_9PSED; tr|J3D3E1|J3D3E1_9PSED; tr|A0A083UQB8|A0A083UQB8_PSEPU	29.26	DTTTTTCTGVEMFR
2	tr|S2ETU0|S2ETU0_9PSED; tr|J3D3E1|J3D3E1_9PSED; tr|A0A083UQB8|A0A083UQB8_PSEPU	24.68	DTTTTTCTGVEMFR
2	tr|S2ETU0|S2ETU0_9PSED; tr|J3D3E1|J3D3E1_9PSED; tr|A0A083UQB8|A0A083UQB8_PSEPU	20.57	DTTTTTCTGVEMFR
2	tr|S2ETU0|S2ETU0_9PSED; tr|J3D3E1|J3D3E1_9PSED; tr|A0A083UQB8|A0A083UQB8_PSEPU	20.38	DTTTTTCTGVEMFR
2	tr|S2ETU0|S2ETU0_9PSED; tr|J3D3E1|J3D3E1_9PSED; tr|A0A083UQB8|A0A083UQB8_PSEPU	20.07	DTTTTTCTGVEMFR
2	tr|S2ETU0|S2ETU0_9PSED; tr|J3D3E1|J3D3E1_9PSED; tr|A0A083UQB8|A0A083UQB8_PSEPU	19.16	DTTTTTCTGVEMFR
2	tr|S2ETU0|S2ETU0_9PSED; tr|J3D3E1|J3D3E1_9PSED; tr|A0A083UQB8|A0A083UQB8_PSEPU	19	DTTTTTCTGVEMFR
2	tr|S2ETU0|S2ETU0_9PSED; tr|J3D3E1|J3D3E1_9PSED; tr|A0A083UQB8|A0A083UQB8_PSEPU	18.7	DTTTTTCTGVEMFR
2	tr|S2ETU0|S2ETU0_9PSED; tr|J3D3E1|J3D3E1_9PSED; tr|A0A083UQB8|A0A083UQB8_PSEPU	18.7	DTTTTTCTGVEMFR
2	tr|S2ETU0|S2ETU0_9PSED; tr|J3D3E1|J3D3E1_9PSED; tr|A0A083UQB8|A0A083UQB8_PSEPU	18.7	DTTTTTCTGVEMFR
2	tr|S2ETU0|S2ETU0_9PSED; tr|J3D3E1|J3D3E1_9PSED; tr|A0A083UQB8|A0A083UQB8_PSEPU	18.64	DTTTTTCTGVEMFR
2	tr|S2ETU0|S2ETU0_9PSED; tr|J3D3E1|J3D3E1_9PSED; tr|A0A083UQB8|A0A083UQB8_PSEPU	18.56	DTTTTTCTGVEMFR
2	tr|S2ETU0|S2ETU0_9PSED; tr|J3D3E1|J3D3E1_9PSED; tr|A0A083UQB8|A0A083UQB8_PSEPU	18.4	DTTTTTCTGVEMFR
2	tr|S2ETU0|S2ETU0_9PSED; tr|J3D3E1|J3D3E1_9PSED; tr|A0A083UQB8|A0A083UQB8_PSEPU	18.39	DTTTTTCTGVEMFR
2	tr|S2ETU0|S2ETU0_9PSED; tr|J3D3E1|J3D3E1_9PSED; tr|A0A083UQB8|A0A083UQB8_PSEPU	97.29	DTTTTTCTGVEMFRK
2	tr|S2ETU0|S2ETU0_9PSED; tr|J3D3E1|J3D3E1_9PSED; tr|A0A083UQB8|A0A083UQB8_PSEPU	95.78	DTTTTTCTGVEMFRK
2	tr|S2ETU0|S2ETU0_9PSED; tr|J3D3E1|J3D3E1_9PSED; tr|A0A083UQB8|A0A083UQB8_PSEPU	56.84	DTTTTTCTGVEMFRK
2	tr|S2ETU0|S2ETU0_9PSED; tr|J3D3E1|J3D3E1_9PSED; tr|A0A083UQB8|A0A083UQB8_PSEPU	53.85	DTTTTTCTGVEMFRK
2	tr|S2ETU0|S2ETU0_9PSED; tr|J3D3E1|J3D3E1_9PSED; tr|A0A083UQB8|A0A083UQB8_PSEPU	53.49	DTTTTTCTGVEMFRK
2	tr|S2ETU0|S2ETU0_9PSED; tr|J3D3E1|J3D3E1_9PSED; tr|A0A083UQB8|A0A083UQB8_PSEPU	38.58	DTTTTTCTGVEMFRK
2	tr|S2ETU0|S2ETU0_9PSED; tr|J3D3E1|J3D3E1_9PSED; tr|A0A083UQB8|A0A083UQB8_PSEPU	37.2	DTTTTTCTGVEMFRK
2	tr|S2ETU0|S2ETU0_9PSED; tr|J3D3E1|J3D3E1_9PSED; tr|A0A083UQB8|A0A083UQB8_PSEPU	31.12	DTTTTTCTGVEMFRK
2	tr|S2ETU0|S2ETU0_9PSED; tr|J3D3E1|J3D3E1_9PSED; tr|A0A083UQB8|A0A083UQB8_PSEPU	26.57	DTTTTTCTGVEMFRK
2	tr|S2ETU0|S2ETU0_9PSED; tr|J3D3E1|J3D3E1_9PSED; tr|A0A083UQB8|A0A083UQB8_PSEPU	21.41	DTTTTTCTGVEMFRK
2	tr|S2ETU0|S2ETU0_9PSED; tr|J3D3E1|J3D3E1_9PSED; tr|A0A083UQB8|A0A083UQB8_PSEPU	17.04	DTTTTTCTGVEMFRK
2	tr|S2ETU0|S2ETU0_9PSED; tr|J3D3E1|J3D3E1_9PSED; tr|A0A083UQB8|A0A083UQB8_PSEPU	89.72	FTAEVYVLSK
2	tr|S2ETU0|S2ETU0_9PSED; tr|J3D3E1|J3D3E1_9PSED; tr|A0A083UQB8|A0A083UQB8_PSEPU	86.48	FTAEVYVLSK
2	tr|S2ETU0|S2ETU0_9PSED; tr|J3D3E1|J3D3E1_9PSED; tr|A0A083UQB8|A0A083UQB8_PSEPU	84.76	FTAEVYVLSK
2	tr|S2ETU0|S2ETU0_9PSED; tr|J3D3E1|J3D3E1_9PSED; tr|A0A083UQB8|A0A083UQB8_PSEPU	80.29	FTAEVYVLSK
2	tr|S2ETU0|S2ETU0_9PSED; tr|J3D3E1|J3D3E1_9PSED; tr|A0A083UQB8|A0A083UQB8_PSEPU	80.02	FTAEVYVLSK
2	tr|S2ETU0|S2ETU0_9PSED; tr|J3D3E1|J3D3E1_9PSED; tr|A0A083UQB8|A0A083UQB8_PSEPU	74.38	FTAEVYVLSK
2	tr|S2ETU0|S2ETU0_9PSED; tr|J3D3E1|J3D3E1_9PSED; tr|A0A083UQB8|A0A083UQB8_PSEPU	71.04	FTAEVYVLSK
2	tr|S2ETU0|S2ETU0_9PSED; tr|J3D3E1|J3D3E1_9PSED; tr|A0A083UQB8|A0A083UQB8_PSEPU	70.18	FTAEVYVLSK
2	tr|S2ETU0|S2ETU0_9PSED; tr|J3D3E1|J3D3E1_9PSED; tr|A0A083UQB8|A0A083UQB8_PSEPU	69.38	FTAEVYVLSK
2	tr|S2ETU0|S2ETU0_9PSED; tr|J3D3E1|J3D3E1_9PSED; tr|A0A083UQB8|A0A083UQB8_PSEPU	68.08	FTAEVYVLSK
2	tr|S2ETU0|S2ETU0_9PSED; tr|J3D3E1|J3D3E1_9PSED; tr|A0A083UQB8|A0A083UQB8_PSEPU	66.85	FTAEVYVLSK
2	tr|S2ETU0|S2ETU0_9PSED; tr|J3D3E1|J3D3E1_9PSED; tr|A0A083UQB8|A0A083UQB8_PSEPU	66.04	FTAEVYVLSK
2	tr|S2ETU0|S2ETU0_9PSED; tr|J3D3E1|J3D3E1_9PSED; tr|A0A083UQB8|A0A083UQB8_PSEPU	64.86	FTAEVYVLSK
2	tr|S2ETU0|S2ETU0_9PSED; tr|J3D3E1|J3D3E1_9PSED; tr|A0A083UQB8|A0A083UQB8_PSEPU	53.57	FTAEVYVLSK
2	tr|S2ETU0|S2ETU0_9PSED; tr|J3D3E1|J3D3E1_9PSED; tr|A0A083UQB8|A0A083UQB8_PSEPU	52.63	FTAEVYVLSK
2	tr|S2ETU0|S2ETU0_9PSED; tr|J3D3E1|J3D3E1_9PSED; tr|A0A083UQB8|A0A083UQB8_PSEPU	50.21	FTAEVYVLSK
2	tr|S2ETU0|S2ETU0_9PSED; tr|J3D3E1|J3D3E1_9PSED; tr|A0A083UQB8|A0A083UQB8_PSEPU	47.18	FTAEVYVLSK
2	tr|S2ETU0|S2ETU0_9PSED; tr|J3D3E1|J3D3E1_9PSED; tr|A0A083UQB8|A0A083UQB8_PSEPU	46.39	FTAEVYVLSK
2	tr|S2ETU0|S2ETU0_9PSED; tr|J3D3E1|J3D3E1_9PSED; tr|A0A083UQB8|A0A083UQB8_PSEPU	45.23	FTAEVYVLSK
2	tr|S2ETU0|S2ETU0_9PSED; tr|J3D3E1|J3D3E1_9PSED; tr|A0A083UQB8|A0A083UQB8_PSEPU	45.23	FTAEVYVLSK
2	tr|S2ETU0|S2ETU0_9PSED; tr|J3D3E1|J3D3E1_9PSED; tr|A0A083UQB8|A0A083UQB8_PSEPU	44.72	FTAEVYVLSK
2	tr|S2ETU0|S2ETU0_9PSED; tr|J3D3E1|J3D3E1_9PSED; tr|A0A083UQB8|A0A083UQB8_PSEPU	44.72	FTAEVYVLSK
2	tr|S2ETU0|S2ETU0_9PSED; tr|J3D3E1|J3D3E1_9PSED; tr|A0A083UQB8|A0A083UQB8_PSEPU	43.49	FTAEVYVLSK
2	tr|S2ETU0|S2ETU0_9PSED; tr|J3D3E1|J3D3E1_9PSED; tr|A0A083UQB8|A0A083UQB8_PSEPU	43.34	FTAEVYVLSK
2	tr|S2ETU0|S2ETU0_9PSED; tr|J3D3E1|J3D3E1_9PSED; tr|A0A083UQB8|A0A083UQB8_PSEPU	42.9	FTAEVYVLSK
2	tr|S2ETU0|S2ETU0_9PSED; tr|J3D3E1|J3D3E1_9PSED; tr|A0A083UQB8|A0A083UQB8_PSEPU	42.78	FTAEVYVLSK
2	tr|S2ETU0|S2ETU0_9PSED; tr|J3D3E1|J3D3E1_9PSED; tr|A0A083UQB8|A0A083UQB8_PSEPU	42.7	FTAEVYVLSK
2	tr|S2ETU0|S2ETU0_9PSED; tr|J3D3E1|J3D3E1_9PSED; tr|A0A083UQB8|A0A083UQB8_PSEPU	40.96	FTAEVYVLSK
2	tr|S2ETU0|S2ETU0_9PSED; tr|J3D3E1|J3D3E1_9PSED; tr|A0A083UQB8|A0A083UQB8_PSEPU	40.41	FTAEVYVLSK
2	tr|S2ETU0|S2ETU0_9PSED; tr|J3D3E1|J3D3E1_9PSED; tr|A0A083UQB8|A0A083UQB8_PSEPU	34.49	FTAEVYVLSK
2	tr|S2ETU0|S2ETU0_9PSED; tr|J3D3E1|J3D3E1_9PSED; tr|A0A083UQB8|A0A083UQB8_PSEPU	32.85	FTAEVYVLSK
2	tr|S2ETU0|S2ETU0_9PSED; tr|J3D3E1|J3D3E1_9PSED; tr|A0A083UQB8|A0A083UQB8_PSEPU	31.97	FTAEVYVLSK
2	tr|S2ETU0|S2ETU0_9PSED; tr|J3D3E1|J3D3E1_9PSED; tr|A0A083UQB8|A0A083UQB8_PSEPU	31.74	FTAEVYVLSK
2	tr|S2ETU0|S2ETU0_9PSED; tr|J3D3E1|J3D3E1_9PSED; tr|A0A083UQB8|A0A083UQB8_PSEPU	31.48	FTAEVYVLSK
2	tr|S2ETU0|S2ETU0_9PSED; tr|J3D3E1|J3D3E1_9PSED; tr|A0A083UQB8|A0A083UQB8_PSEPU	30.65	FTAEVYVLSK
2	tr|S2ETU0|S2ETU0_9PSED; tr|J3D3E1|J3D3E1_9PSED; tr|A0A083UQB8|A0A083UQB8_PSEPU	29.88	FTAEVYVLSK
2	tr|S2ETU0|S2ETU0_9PSED; tr|J3D3E1|J3D3E1_9PSED; tr|A0A083UQB8|A0A083UQB8_PSEPU	29.84	FTAEVYVLSK
2	tr|S2ETU0|S2ETU0_9PSED; tr|J3D3E1|J3D3E1_9PSED; tr|A0A083UQB8|A0A083UQB8_PSEPU	29.72	FTAEVYVLSK
2	tr|S2ETU0|S2ETU0_9PSED; tr|J3D3E1|J3D3E1_9PSED; tr|A0A083UQB8|A0A083UQB8_PSEPU	29.69	FTAEVYVLSK
2	tr|S2ETU0|S2ETU0_9PSED; tr|J3D3E1|J3D3E1_9PSED; tr|A0A083UQB8|A0A083UQB8_PSEPU	29.65	FTAEVYVLSK
2	tr|S2ETU0|S2ETU0_9PSED; tr|J3D3E1|J3D3E1_9PSED; tr|A0A083UQB8|A0A083UQB8_PSEPU	29.59	FTAEVYVLSK
2	tr|S2ETU0|S2ETU0_9PSED; tr|J3D3E1|J3D3E1_9PSED; tr|A0A083UQB8|A0A083UQB8_PSEPU	29.27	FTAEVYVLSK
2	tr|S2ETU0|S2ETU0_9PSED; tr|J3D3E1|J3D3E1_9PSED; tr|A0A083UQB8|A0A083UQB8_PSEPU	28.01	FTAEVYVLSK
2	tr|S2ETU0|S2ETU0_9PSED; tr|J3D3E1|J3D3E1_9PSED; tr|A0A083UQB8|A0A083UQB8_PSEPU	27.53	FTAEVYVLSK
2	tr|S2ETU0|S2ETU0_9PSED; tr|J3D3E1|J3D3E1_9PSED; tr|A0A083UQB8|A0A083UQB8_PSEPU	27.11	FTAEVYVLSK
2	tr|S2ETU0|S2ETU0_9PSED; tr|J3D3E1|J3D3E1_9PSED; tr|A0A083UQB8|A0A083UQB8_PSEPU	26.11	FTAEVYVLSK
2	tr|S2ETU0|S2ETU0_9PSED; tr|J3D3E1|J3D3E1_9PSED; tr|A0A083UQB8|A0A083UQB8_PSEPU	26.07	FTAEVYVLSK
2	tr|S2ETU0|S2ETU0_9PSED; tr|J3D3E1|J3D3E1_9PSED; tr|A0A083UQB8|A0A083UQB8_PSEPU	25.78	FTAEVYVLSK
2	tr|S2ETU0|S2ETU0_9PSED; tr|J3D3E1|J3D3E1_9PSED; tr|A0A083UQB8|A0A083UQB8_PSEPU	25.75	FTAEVYVLSK
2	tr|S2ETU0|S2ETU0_9PSED; tr|J3D3E1|J3D3E1_9PSED; tr|A0A083UQB8|A0A083UQB8_PSEPU	25.72	FTAEVYVLSK
2	tr|S2ETU0|S2ETU0_9PSED; tr|J3D3E1|J3D3E1_9PSED; tr|A0A083UQB8|A0A083UQB8_PSEPU	25.58	FTAEVYVLSK
2	tr|S2ETU0|S2ETU0_9PSED; tr|J3D3E1|J3D3E1_9PSED; tr|A0A083UQB8|A0A083UQB8_PSEPU	25.55	FTAEVYVLSK
2	tr|S2ETU0|S2ETU0_9PSED; tr|J3D3E1|J3D3E1_9PSED; tr|A0A083UQB8|A0A083UQB8_PSEPU	25.33	FTAEVYVLSK
2	tr|S2ETU0|S2ETU0_9PSED; tr|J3D3E1|J3D3E1_9PSED; tr|A0A083UQB8|A0A083UQB8_PSEPU	25.3	FTAEVYVLSK
2	tr|S2ETU0|S2ETU0_9PSED; tr|J3D3E1|J3D3E1_9PSED; tr|A0A083UQB8|A0A083UQB8_PSEPU	25.23	FTAEVYVLSK
2	tr|S2ETU0|S2ETU0_9PSED; tr|J3D3E1|J3D3E1_9PSED; tr|A0A083UQB8|A0A083UQB8_PSEPU	25.08	FTAEVYVLSK
2	tr|S2ETU0|S2ETU0_9PSED; tr|J3D3E1|J3D3E1_9PSED; tr|A0A083UQB8|A0A083UQB8_PSEPU	25.07	FTAEVYVLSK
2	tr|S2ETU0|S2ETU0_9PSED; tr|J3D3E1|J3D3E1_9PSED; tr|A0A083UQB8|A0A083UQB8_PSEPU	24.71	FTAEVYVLSK
2	tr|S2ETU0|S2ETU0_9PSED; tr|J3D3E1|J3D3E1_9PSED; tr|A0A083UQB8|A0A083UQB8_PSEPU	24.1	FTAEVYVLSK
2	tr|S2ETU0|S2ETU0_9PSED; tr|J3D3E1|J3D3E1_9PSED; tr|A0A083UQB8|A0A083UQB8_PSEPU	21.54	FTAEVYVLSK
2	tr|S2ETU0|S2ETU0_9PSED; tr|J3D3E1|J3D3E1_9PSED; tr|A0A083UQB8|A0A083UQB8_PSEPU	21.28	FTAEVYVLSK
2	tr|S2ETU0|S2ETU0_9PSED; tr|J3D3E1|J3D3E1_9PSED; tr|A0A083UQB8|A0A083UQB8_PSEPU	21.1	FTAEVYVLSK
2	tr|S2ETU0|S2ETU0_9PSED; tr|J3D3E1|J3D3E1_9PSED; tr|A0A083UQB8|A0A083UQB8_PSEPU	20.31	FTAEVYVLSK
2	tr|S2ETU0|S2ETU0_9PSED; tr|J3D3E1|J3D3E1_9PSED; tr|A0A083UQB8|A0A083UQB8_PSEPU	18.99	FTAEVYVLSK
2	tr|S2ETU0|S2ETU0_9PSED; tr|J3D3E1|J3D3E1_9PSED; tr|A0A083UQB8|A0A083UQB8_PSEPU	30.99	GITINTAHVEYNSNIR
2	tr|S2ETU0|S2ETU0_9PSED; tr|J3D3E1|J3D3E1_9PSED; tr|A0A083UQB8|A0A083UQB8_PSEPU	18.56	GITINTAHVEYNSNIR
2	tr|S2ETU0|S2ETU0_9PSED; tr|J3D3E1|J3D3E1_9PSED; tr|A0A083UQB8|A0A083UQB8_PSEPU	76.29	GYRPQFYFR
2	tr|S2ETU0|S2ETU0_9PSED; tr|J3D3E1|J3D3E1_9PSED; tr|A0A083UQB8|A0A083UQB8_PSEPU	74.88	GYRPQFYFR
2	tr|S2ETU0|S2ETU0_9PSED; tr|J3D3E1|J3D3E1_9PSED; tr|A0A083UQB8|A0A083UQB8_PSEPU	69.44	GYRPQFYFR
2	tr|S2ETU0|S2ETU0_9PSED; tr|J3D3E1|J3D3E1_9PSED; tr|A0A083UQB8|A0A083UQB8_PSEPU	66.54	GYRPQFYFR
2	tr|S2ETU0|S2ETU0_9PSED; tr|J3D3E1|J3D3E1_9PSED; tr|A0A083UQB8|A0A083UQB8_PSEPU	59.75	GYRPQFYFR
2	tr|S2ETU0|S2ETU0_9PSED; tr|J3D3E1|J3D3E1_9PSED; tr|A0A083UQB8|A0A083UQB8_PSEPU	53.57	GYRPQFYFR
2	tr|S2ETU0|S2ETU0_9PSED; tr|J3D3E1|J3D3E1_9PSED; tr|A0A083UQB8|A0A083UQB8_PSEPU	51.94	GYRPQFYFR
2	tr|S2ETU0|S2ETU0_9PSED; tr|J3D3E1|J3D3E1_9PSED; tr|A0A083UQB8|A0A083UQB8_PSEPU	42.64	GYRPQFYFR
2	tr|S2ETU0|S2ETU0_9PSED; tr|J3D3E1|J3D3E1_9PSED; tr|A0A083UQB8|A0A083UQB8_PSEPU	41.76	GYRPQFYFR
2	tr|S2ETU0|S2ETU0_9PSED; tr|J3D3E1|J3D3E1_9PSED; tr|A0A083UQB8|A0A083UQB8_PSEPU	40.72	GYRPQFYFR
2	tr|S2ETU0|S2ETU0_9PSED; tr|J3D3E1|J3D3E1_9PSED; tr|A0A083UQB8|A0A083UQB8_PSEPU	33.68	GYRPQFYFR
2	tr|S2ETU0|S2ETU0_9PSED; tr|J3D3E1|J3D3E1_9PSED; tr|A0A083UQB8|A0A083UQB8_PSEPU	33.68	GYRPQFYFR
2	tr|S2ETU0|S2ETU0_9PSED; tr|J3D3E1|J3D3E1_9PSED; tr|A0A083UQB8|A0A083UQB8_PSEPU	33.61	GYRPQFYFR
2	tr|S2ETU0|S2ETU0_9PSED; tr|J3D3E1|J3D3E1_9PSED; tr|A0A083UQB8|A0A083UQB8_PSEPU	32.89	GYRPQFYFR
2	tr|S2ETU0|S2ETU0_9PSED; tr|J3D3E1|J3D3E1_9PSED; tr|A0A083UQB8|A0A083UQB8_PSEPU	29.33	GYRPQFYFR
2	tr|S2ETU0|S2ETU0_9PSED; tr|J3D3E1|J3D3E1_9PSED; tr|A0A083UQB8|A0A083UQB8_PSEPU	26.85	GYRPQFYFR
2	tr|S2ETU0|S2ETU0_9PSED; tr|J3D3E1|J3D3E1_9PSED; tr|A0A083UQB8|A0A083UQB8_PSEPU	22.02	GYRPQFYFR
2	tr|S2ETU0|S2ETU0_9PSED; tr|J3D3E1|J3D3E1_9PSED; tr|A0A083UQB8|A0A083UQB8_PSEPU	21.33	GYRPQFYFR
2	tr|S2ETU0|S2ETU0_9PSED; tr|J3D3E1|J3D3E1_9PSED; tr|A0A083UQB8|A0A083UQB8_PSEPU	21.27	GYRPQFYFR
2	tr|S2ETU0|S2ETU0_9PSED; tr|J3D3E1|J3D3E1_9PSED; tr|A0A083UQB8|A0A083UQB8_PSEPU	20.99	GYRPQFYFR
2	tr|S2ETU0|S2ETU0_9PSED; tr|J3D3E1|J3D3E1_9PSED; tr|A0A083UQB8|A0A083UQB8_PSEPU	20.08	GYRPQFYFR
2	tr|S2ETU0|S2ETU0_9PSED; tr|J3D3E1|J3D3E1_9PSED; tr|A0A083UQB8|A0A083UQB8_PSEPU	19.78	GYRPQFYFR
2	tr|S2ETU0|S2ETU0_9PSED; tr|J3D3E1|J3D3E1_9PSED; tr|A0A083UQB8|A0A083UQB8_PSEPU	17.87	GYRPQFYFR
2	tr|S2ETU0|S2ETU0_9PSED; tr|J3D3E1|J3D3E1_9PSED; tr|A0A083UQB8|A0A083UQB8_PSEPU	99	HYAHVDCPGHADYV
2	tr|S2ETU0|S2ETU0_9PSED; tr|J3D3E1|J3D3E1_9PSED; tr|A0A083UQB8|A0A083UQB8_PSEPU	98.66	HYAHVDCPGHADYV
2	tr|S2ETU0|S2ETU0_9PSED; tr|J3D3E1|J3D3E1_9PSED; tr|A0A083UQB8|A0A083UQB8_PSEPU	98.63	HYAHVDCPGHADYV
2	tr|S2ETU0|S2ETU0_9PSED; tr|J3D3E1|J3D3E1_9PSED; tr|A0A083UQB8|A0A083UQB8_PSEPU	98.61	HYAHVDCPGHADYV
2	tr|S2ETU0|S2ETU0_9PSED; tr|J3D3E1|J3D3E1_9PSED; tr|A0A083UQB8|A0A083UQB8_PSEPU	98.45	HYAHVDCPGHADYV
2	tr|S2ETU0|S2ETU0_9PSED; tr|J3D3E1|J3D3E1_9PSED; tr|A0A083UQB8|A0A083UQB8_PSEPU	98.21	HYAHVDCPGHADYV
2	tr|S2ETU0|S2ETU0_9PSED; tr|J3D3E1|J3D3E1_9PSED; tr|A0A083UQB8|A0A083UQB8_PSEPU	91.03	HYAHVDCPGHADYV
2	tr|S2ETU0|S2ETU0_9PSED; tr|J3D3E1|J3D3E1_9PSED; tr|A0A083UQB8|A0A083UQB8_PSEPU	87.67	HYAHVDCPGHADYV
2	tr|S2ETU0|S2ETU0_9PSED; tr|J3D3E1|J3D3E1_9PSED; tr|A0A083UQB8|A0A083UQB8_PSEPU	74.05	HYAHVDCPGHADYV
2	tr|S2ETU0|S2ETU0_9PSED; tr|J3D3E1|J3D3E1_9PSED; tr|A0A083UQB8|A0A083UQB8_PSEPU	73.78	HYAHVDCPGHADYV
2	tr|S2ETU0|S2ETU0_9PSED; tr|J3D3E1|J3D3E1_9PSED; tr|A0A083UQB8|A0A083UQB8_PSEPU	73.78	HYAHVDCPGHADYV
2	tr|S2ETU0|S2ETU0_9PSED; tr|J3D3E1|J3D3E1_9PSED; tr|A0A083UQB8|A0A083UQB8_PSEPU	68.3	HYAHVDCPGHADYV
2	tr|S2ETU0|S2ETU0_9PSED; tr|J3D3E1|J3D3E1_9PSED; tr|A0A083UQB8|A0A083UQB8_PSEPU	68.3	HYAHVDCPGHADYV
2	tr|S2ETU0|S2ETU0_9PSED; tr|J3D3E1|J3D3E1_9PSED; tr|A0A083UQB8|A0A083UQB8_PSEPU	41.2	HYAHVDCPGHADYV
2	tr|S2ETU0|S2ETU0_9PSED; tr|J3D3E1|J3D3E1_9PSED; tr|A0A083UQB8|A0A083UQB8_PSEPU	39.32	HYAHVDCPGHADYV
2	tr|S2ETU0|S2ETU0_9PSED; tr|J3D3E1|J3D3E1_9PSED; tr|A0A083UQB8|A0A083UQB8_PSEPU	30.56	HYAHVDCPGHADYV
2	tr|S2ETU0|S2ETU0_9PSED; tr|J3D3E1|J3D3E1_9PSED; tr|A0A083UQB8|A0A083UQB8_PSEPU	99	HYAHVDCPGHADYVK
2	tr|S2ETU0|S2ETU0_9PSED; tr|J3D3E1|J3D3E1_9PSED; tr|A0A083UQB8|A0A083UQB8_PSEPU	99	HYAHVDCPGHADYVK
2	tr|S2ETU0|S2ETU0_9PSED; tr|J3D3E1|J3D3E1_9PSED; tr|A0A083UQB8|A0A083UQB8_PSEPU	99	HYAHVDCPGHADYVK
2	tr|S2ETU0|S2ETU0_9PSED; tr|J3D3E1|J3D3E1_9PSED; tr|A0A083UQB8|A0A083UQB8_PSEPU	99	HYAHVDCPGHADYVK
2	tr|S2ETU0|S2ETU0_9PSED; tr|J3D3E1|J3D3E1_9PSED; tr|A0A083UQB8|A0A083UQB8_PSEPU	99	HYAHVDCPGHADYVK
2	tr|S2ETU0|S2ETU0_9PSED; tr|J3D3E1|J3D3E1_9PSED; tr|A0A083UQB8|A0A083UQB8_PSEPU	99	HYAHVDCPGHADYVK
2	tr|S2ETU0|S2ETU0_9PSED; tr|J3D3E1|J3D3E1_9PSED; tr|A0A083UQB8|A0A083UQB8_PSEPU	99	HYAHVDCPGHADYVK
2	tr|S2ETU0|S2ETU0_9PSED; tr|J3D3E1|J3D3E1_9PSED; tr|A0A083UQB8|A0A083UQB8_PSEPU	99	HYAHVDCPGHADYVK
2	tr|S2ETU0|S2ETU0_9PSED; tr|J3D3E1|J3D3E1_9PSED; tr|A0A083UQB8|A0A083UQB8_PSEPU	99	HYAHVDCPGHADYVK
2	tr|S2ETU0|S2ETU0_9PSED; tr|J3D3E1|J3D3E1_9PSED; tr|A0A083UQB8|A0A083UQB8_PSEPU	99	HYAHVDCPGHADYVK
2	tr|S2ETU0|S2ETU0_9PSED; tr|J3D3E1|J3D3E1_9PSED; tr|A0A083UQB8|A0A083UQB8_PSEPU	99	HYAHVDCPGHADYVK
2	tr|S2ETU0|S2ETU0_9PSED; tr|J3D3E1|J3D3E1_9PSED; tr|A0A083UQB8|A0A083UQB8_PSEPU	99	HYAHVDCPGHADYVK
2	tr|S2ETU0|S2ETU0_9PSED; tr|J3D3E1|J3D3E1_9PSED; tr|A0A083UQB8|A0A083UQB8_PSEPU	99	HYAHVDCPGHADYVK
2	tr|S2ETU0|S2ETU0_9PSED; tr|J3D3E1|J3D3E1_9PSED; tr|A0A083UQB8|A0A083UQB8_PSEPU	99	HYAHVDCPGHADYVK
2	tr|S2ETU0|S2ETU0_9PSED; tr|J3D3E1|J3D3E1_9PSED; tr|A0A083UQB8|A0A083UQB8_PSEPU	99	HYAHVDCPGHADYVK
2	tr|S2ETU0|S2ETU0_9PSED; tr|J3D3E1|J3D3E1_9PSED; tr|A0A083UQB8|A0A083UQB8_PSEPU	99	HYAHVDCPGHADYVK
2	tr|S2ETU0|S2ETU0_9PSED; tr|J3D3E1|J3D3E1_9PSED; tr|A0A083UQB8|A0A083UQB8_PSEPU	99	HYAHVDCPGHADYVK
2	tr|S2ETU0|S2ETU0_9PSED; tr|J3D3E1|J3D3E1_9PSED; tr|A0A083UQB8|A0A083UQB8_PSEPU	99	HYAHVDCPGHADYVK
2	tr|S2ETU0|S2ETU0_9PSED; tr|J3D3E1|J3D3E1_9PSED; tr|A0A083UQB8|A0A083UQB8_PSEPU	99	HYAHVDCPGHADYVK
2	tr|S2ETU0|S2ETU0_9PSED; tr|J3D3E1|J3D3E1_9PSED; tr|A0A083UQB8|A0A083UQB8_PSEPU	99	HYAHVDCPGHADYVK
2	tr|S2ETU0|S2ETU0_9PSED; tr|J3D3E1|J3D3E1_9PSED; tr|A0A083UQB8|A0A083UQB8_PSEPU	99	HYAHVDCPGHADYVK
2	tr|S2ETU0|S2ETU0_9PSED; tr|J3D3E1|J3D3E1_9PSED; tr|A0A083UQB8|A0A083UQB8_PSEPU	99	HYAHVDCPGHADYVK
2	tr|S2ETU0|S2ETU0_9PSED; tr|J3D3E1|J3D3E1_9PSED; tr|A0A083UQB8|A0A083UQB8_PSEPU	99	HYAHVDCPGHADYVK
2	tr|S2ETU0|S2ETU0_9PSED; tr|J3D3E1|J3D3E1_9PSED; tr|A0A083UQB8|A0A083UQB8_PSEPU	99	HYAHVDCPGHADYVK
2	tr|S2ETU0|S2ETU0_9PSED; tr|J3D3E1|J3D3E1_9PSED; tr|A0A083UQB8|A0A083UQB8_PSEPU	99	HYAHVDCPGHADYVK
2	tr|S2ETU0|S2ETU0_9PSED; tr|J3D3E1|J3D3E1_9PSED; tr|A0A083UQB8|A0A083UQB8_PSEPU	99	HYAHVDCPGHADYVK
2	tr|S2ETU0|S2ETU0_9PSED; tr|J3D3E1|J3D3E1_9PSED; tr|A0A083UQB8|A0A083UQB8_PSEPU	99	HYAHVDCPGHADYVK
2	tr|S2ETU0|S2ETU0_9PSED; tr|J3D3E1|J3D3E1_9PSED; tr|A0A083UQB8|A0A083UQB8_PSEPU	99	HYAHVDCPGHADYVK
2	tr|S2ETU0|S2ETU0_9PSED; tr|J3D3E1|J3D3E1_9PSED; tr|A0A083UQB8|A0A083UQB8_PSEPU	99	HYAHVDCPGHADYVK
2	tr|S2ETU0|S2ETU0_9PSED; tr|J3D3E1|J3D3E1_9PSED; tr|A0A083UQB8|A0A083UQB8_PSEPU	99	HYAHVDCPGHADYVK
2	tr|S2ETU0|S2ETU0_9PSED; tr|J3D3E1|J3D3E1_9PSED; tr|A0A083UQB8|A0A083UQB8_PSEPU	99	HYAHVDCPGHADYVK
2	tr|S2ETU0|S2ETU0_9PSED; tr|J3D3E1|J3D3E1_9PSED; tr|A0A083UQB8|A0A083UQB8_PSEPU	99	HYAHVDCPGHADYVK
2	tr|S2ETU0|S2ETU0_9PSED; tr|J3D3E1|J3D3E1_9PSED; tr|A0A083UQB8|A0A083UQB8_PSEPU	99	HYAHVDCPGHADYVK
2	tr|S2ETU0|S2ETU0_9PSED; tr|J3D3E1|J3D3E1_9PSED; tr|A0A083UQB8|A0A083UQB8_PSEPU	99	HYAHVDCPGHADYVK
2	tr|S2ETU0|S2ETU0_9PSED; tr|J3D3E1|J3D3E1_9PSED; tr|A0A083UQB8|A0A083UQB8_PSEPU	99	HYAHVDCPGHADYVK
2	tr|S2ETU0|S2ETU0_9PSED; tr|J3D3E1|J3D3E1_9PSED; tr|A0A083UQB8|A0A083UQB8_PSEPU	99	HYAHVDCPGHADYVK
2	tr|S2ETU0|S2ETU0_9PSED; tr|J3D3E1|J3D3E1_9PSED; tr|A0A083UQB8|A0A083UQB8_PSEPU	99	HYAHVDCPGHADYVK
2	tr|S2ETU0|S2ETU0_9PSED; tr|J3D3E1|J3D3E1_9PSED; tr|A0A083UQB8|A0A083UQB8_PSEPU	99	HYAHVDCPGHADYVK
2	tr|S2ETU0|S2ETU0_9PSED; tr|J3D3E1|J3D3E1_9PSED; tr|A0A083UQB8|A0A083UQB8_PSEPU	99	HYAHVDCPGHADYVK
2	tr|S2ETU0|S2ETU0_9PSED; tr|J3D3E1|J3D3E1_9PSED; tr|A0A083UQB8|A0A083UQB8_PSEPU	99	HYAHVDCPGHADYVK
2	tr|S2ETU0|S2ETU0_9PSED; tr|J3D3E1|J3D3E1_9PSED; tr|A0A083UQB8|A0A083UQB8_PSEPU	99	HYAHVDCPGHADYVK
2	tr|S2ETU0|S2ETU0_9PSED; tr|J3D3E1|J3D3E1_9PSED; tr|A0A083UQB8|A0A083UQB8_PSEPU	99	HYAHVDCPGHADYVK
2	tr|S2ETU0|S2ETU0_9PSED; tr|J3D3E1|J3D3E1_9PSED; tr|A0A083UQB8|A0A083UQB8_PSEPU	99	HYAHVDCPGHADYVK
2	tr|S2ETU0|S2ETU0_9PSED; tr|J3D3E1|J3D3E1_9PSED; tr|A0A083UQB8|A0A083UQB8_PSEPU	99	HYAHVDCPGHADYVK
2	tr|S2ETU0|S2ETU0_9PSED; tr|J3D3E1|J3D3E1_9PSED; tr|A0A083UQB8|A0A083UQB8_PSEPU	99	HYAHVDCPGHADYVK
2	tr|S2ETU0|S2ETU0_9PSED; tr|J3D3E1|J3D3E1_9PSED; tr|A0A083UQB8|A0A083UQB8_PSEPU	99	HYAHVDCPGHADYVK
2	tr|S2ETU0|S2ETU0_9PSED; tr|J3D3E1|J3D3E1_9PSED; tr|A0A083UQB8|A0A083UQB8_PSEPU	99	HYAHVDCPGHADYVK
2	tr|S2ETU0|S2ETU0_9PSED; tr|J3D3E1|J3D3E1_9PSED; tr|A0A083UQB8|A0A083UQB8_PSEPU	99	HYAHVDCPGHADYVK
2	tr|S2ETU0|S2ETU0_9PSED; tr|J3D3E1|J3D3E1_9PSED; tr|A0A083UQB8|A0A083UQB8_PSEPU	99	HYAHVDCPGHADYVK
2	tr|S2ETU0|S2ETU0_9PSED; tr|J3D3E1|J3D3E1_9PSED; tr|A0A083UQB8|A0A083UQB8_PSEPU	99	HYAHVDCPGHADYVK
2	tr|S2ETU0|S2ETU0_9PSED; tr|J3D3E1|J3D3E1_9PSED; tr|A0A083UQB8|A0A083UQB8_PSEPU	99	HYAHVDCPGHADYVK
2	tr|S2ETU0|S2ETU0_9PSED; tr|J3D3E1|J3D3E1_9PSED; tr|A0A083UQB8|A0A083UQB8_PSEPU	99	HYAHVDCPGHADYVK
2	tr|S2ETU0|S2ETU0_9PSED; tr|J3D3E1|J3D3E1_9PSED; tr|A0A083UQB8|A0A083UQB8_PSEPU	99	HYAHVDCPGHADYVK
2	tr|S2ETU0|S2ETU0_9PSED; tr|J3D3E1|J3D3E1_9PSED; tr|A0A083UQB8|A0A083UQB8_PSEPU	99	HYAHVDCPGHADYVK
2	tr|S2ETU0|S2ETU0_9PSED; tr|J3D3E1|J3D3E1_9PSED; tr|A0A083UQB8|A0A083UQB8_PSEPU	99	HYAHVDCPGHADYVK
2	tr|S2ETU0|S2ETU0_9PSED; tr|J3D3E1|J3D3E1_9PSED; tr|A0A083UQB8|A0A083UQB8_PSEPU	99	HYAHVDCPGHADYVK
2	tr|S2ETU0|S2ETU0_9PSED; tr|J3D3E1|J3D3E1_9PSED; tr|A0A083UQB8|A0A083UQB8_PSEPU	99	HYAHVDCPGHADYVK
2	tr|S2ETU0|S2ETU0_9PSED; tr|J3D3E1|J3D3E1_9PSED; tr|A0A083UQB8|A0A083UQB8_PSEPU	99	HYAHVDCPGHADYVK
2	tr|S2ETU0|S2ETU0_9PSED; tr|J3D3E1|J3D3E1_9PSED; tr|A0A083UQB8|A0A083UQB8_PSEPU	99	HYAHVDCPGHADYVK
2	tr|S2ETU0|S2ETU0_9PSED; tr|J3D3E1|J3D3E1_9PSED; tr|A0A083UQB8|A0A083UQB8_PSEPU	99	HYAHVDCPGHADYVK
2	tr|S2ETU0|S2ETU0_9PSED; tr|J3D3E1|J3D3E1_9PSED; tr|A0A083UQB8|A0A083UQB8_PSEPU	99	HYAHVDCPGHADYVK
2	tr|S2ETU0|S2ETU0_9PSED; tr|J3D3E1|J3D3E1_9PSED; tr|A0A083UQB8|A0A083UQB8_PSEPU	99	HYAHVDCPGHADYVK
2	tr|S2ETU0|S2ETU0_9PSED; tr|J3D3E1|J3D3E1_9PSED; tr|A0A083UQB8|A0A083UQB8_PSEPU	99	HYAHVDCPGHADYVK
2	tr|S2ETU0|S2ETU0_9PSED; tr|J3D3E1|J3D3E1_9PSED; tr|A0A083UQB8|A0A083UQB8_PSEPU	99	HYAHVDCPGHADYVK
2	tr|S2ETU0|S2ETU0_9PSED; tr|J3D3E1|J3D3E1_9PSED; tr|A0A083UQB8|A0A083UQB8_PSEPU	99	HYAHVDCPGHADYVK
2	tr|S2ETU0|S2ETU0_9PSED; tr|J3D3E1|J3D3E1_9PSED; tr|A0A083UQB8|A0A083UQB8_PSEPU	99	HYAHVDCPGHADYVK
2	tr|S2ETU0|S2ETU0_9PSED; tr|J3D3E1|J3D3E1_9PSED; tr|A0A083UQB8|A0A083UQB8_PSEPU	99	HYAHVDCPGHADYVK
2	tr|S2ETU0|S2ETU0_9PSED; tr|J3D3E1|J3D3E1_9PSED; tr|A0A083UQB8|A0A083UQB8_PSEPU	99	HYAHVDCPGHADYVK
2	tr|S2ETU0|S2ETU0_9PSED; tr|J3D3E1|J3D3E1_9PSED; tr|A0A083UQB8|A0A083UQB8_PSEPU	99	HYAHVDCPGHADYVK
2	tr|S2ETU0|S2ETU0_9PSED; tr|J3D3E1|J3D3E1_9PSED; tr|A0A083UQB8|A0A083UQB8_PSEPU	99	KLVETLDTYIPEPER
2	tr|S2ETU0|S2ETU0_9PSED; tr|J3D3E1|J3D3E1_9PSED; tr|A0A083UQB8|A0A083UQB8_PSEPU	99	KLVETLDTYIPEPER
2	tr|S2ETU0|S2ETU0_9PSED; tr|J3D3E1|J3D3E1_9PSED; tr|A0A083UQB8|A0A083UQB8_PSEPU	99	KLVETLDTYIPEPER
2	tr|S2ETU0|S2ETU0_9PSED; tr|J3D3E1|J3D3E1_9PSED; tr|A0A083UQB8|A0A083UQB8_PSEPU	99	KLVETLDTYIPEPER
2	tr|S2ETU0|S2ETU0_9PSED; tr|J3D3E1|J3D3E1_9PSED; tr|A0A083UQB8|A0A083UQB8_PSEPU	99	KLVETLDTYIPEPER
2	tr|S2ETU0|S2ETU0_9PSED; tr|J3D3E1|J3D3E1_9PSED; tr|A0A083UQB8|A0A083UQB8_PSEPU	99	KLVETLDTYIPEPER
2	tr|S2ETU0|S2ETU0_9PSED; tr|J3D3E1|J3D3E1_9PSED; tr|A0A083UQB8|A0A083UQB8_PSEPU	99	KLVETLDTYIPEPER
2	tr|S2ETU0|S2ETU0_9PSED; tr|J3D3E1|J3D3E1_9PSED; tr|A0A083UQB8|A0A083UQB8_PSEPU	99	KLVETLDTYIPEPER
2	tr|S2ETU0|S2ETU0_9PSED; tr|J3D3E1|J3D3E1_9PSED; tr|A0A083UQB8|A0A083UQB8_PSEPU	98.98	KLVETLDTYIPEPER
2	tr|S2ETU0|S2ETU0_9PSED; tr|J3D3E1|J3D3E1_9PSED; tr|A0A083UQB8|A0A083UQB8_PSEPU	98.98	KLVETLDTYIPEPER
2	tr|S2ETU0|S2ETU0_9PSED; tr|J3D3E1|J3D3E1_9PSED; tr|A0A083UQB8|A0A083UQB8_PSEPU	98.71	KLVETLDTYIPEPER
2	tr|S2ETU0|S2ETU0_9PSED; tr|J3D3E1|J3D3E1_9PSED; tr|A0A083UQB8|A0A083UQB8_PSEPU	97.69	KLVETLDTYIPEPER
2	tr|S2ETU0|S2ETU0_9PSED; tr|J3D3E1|J3D3E1_9PSED; tr|A0A083UQB8|A0A083UQB8_PSEPU	97.67	KLVETLDTYIPEPER
2	tr|S2ETU0|S2ETU0_9PSED; tr|J3D3E1|J3D3E1_9PSED; tr|A0A083UQB8|A0A083UQB8_PSEPU	97.57	KLVETLDTYIPEPER
2	tr|S2ETU0|S2ETU0_9PSED; tr|J3D3E1|J3D3E1_9PSED; tr|A0A083UQB8|A0A083UQB8_PSEPU	97.37	KLVETLDTYIPEPER
2	tr|S2ETU0|S2ETU0_9PSED; tr|J3D3E1|J3D3E1_9PSED; tr|A0A083UQB8|A0A083UQB8_PSEPU	97.2	KLVETLDTYIPEPER
2	tr|S2ETU0|S2ETU0_9PSED; tr|J3D3E1|J3D3E1_9PSED; tr|A0A083UQB8|A0A083UQB8_PSEPU	97.1	KLVETLDTYIPEPER
2	tr|S2ETU0|S2ETU0_9PSED; tr|J3D3E1|J3D3E1_9PSED; tr|A0A083UQB8|A0A083UQB8_PSEPU	96.02	KLVETLDTYIPEPER
2	tr|S2ETU0|S2ETU0_9PSED; tr|J3D3E1|J3D3E1_9PSED; tr|A0A083UQB8|A0A083UQB8_PSEPU	95.78	KLVETLDTYIPEPER
2	tr|S2ETU0|S2ETU0_9PSED; tr|J3D3E1|J3D3E1_9PSED; tr|A0A083UQB8|A0A083UQB8_PSEPU	95.05	KLVETLDTYIPEPER
2	tr|S2ETU0|S2ETU0_9PSED; tr|J3D3E1|J3D3E1_9PSED; tr|A0A083UQB8|A0A083UQB8_PSEPU	94.35	KLVETLDTYIPEPER
2	tr|S2ETU0|S2ETU0_9PSED; tr|J3D3E1|J3D3E1_9PSED; tr|A0A083UQB8|A0A083UQB8_PSEPU	92.93	KLVETLDTYIPEPER
2	tr|S2ETU0|S2ETU0_9PSED; tr|J3D3E1|J3D3E1_9PSED; tr|A0A083UQB8|A0A083UQB8_PSEPU	92.6	KLVETLDTYIPEPER
2	tr|S2ETU0|S2ETU0_9PSED; tr|J3D3E1|J3D3E1_9PSED; tr|A0A083UQB8|A0A083UQB8_PSEPU	91.46	KLVETLDTYIPEPER
2	tr|S2ETU0|S2ETU0_9PSED; tr|J3D3E1|J3D3E1_9PSED; tr|A0A083UQB8|A0A083UQB8_PSEPU	90.86	KLVETLDTYIPEPER
2	tr|S2ETU0|S2ETU0_9PSED; tr|J3D3E1|J3D3E1_9PSED; tr|A0A083UQB8|A0A083UQB8_PSEPU	90.63	KLVETLDTYIPEPER
2	tr|S2ETU0|S2ETU0_9PSED; tr|J3D3E1|J3D3E1_9PSED; tr|A0A083UQB8|A0A083UQB8_PSEPU	90.59	KLVETLDTYIPEPER
2	tr|S2ETU0|S2ETU0_9PSED; tr|J3D3E1|J3D3E1_9PSED; tr|A0A083UQB8|A0A083UQB8_PSEPU	90.59	KLVETLDTYIPEPER
2	tr|S2ETU0|S2ETU0_9PSED; tr|J3D3E1|J3D3E1_9PSED; tr|A0A083UQB8|A0A083UQB8_PSEPU	89.72	KLVETLDTYIPEPER
2	tr|S2ETU0|S2ETU0_9PSED; tr|J3D3E1|J3D3E1_9PSED; tr|A0A083UQB8|A0A083UQB8_PSEPU	89.63	KLVETLDTYIPEPER
2	tr|S2ETU0|S2ETU0_9PSED; tr|J3D3E1|J3D3E1_9PSED; tr|A0A083UQB8|A0A083UQB8_PSEPU	86.71	KLVETLDTYIPEPER
2	tr|S2ETU0|S2ETU0_9PSED; tr|J3D3E1|J3D3E1_9PSED; tr|A0A083UQB8|A0A083UQB8_PSEPU	86.25	KLVETLDTYIPEPER
2	tr|S2ETU0|S2ETU0_9PSED; tr|J3D3E1|J3D3E1_9PSED; tr|A0A083UQB8|A0A083UQB8_PSEPU	85.51	KLVETLDTYIPEPER
2	tr|S2ETU0|S2ETU0_9PSED; tr|J3D3E1|J3D3E1_9PSED; tr|A0A083UQB8|A0A083UQB8_PSEPU	85.51	KLVETLDTYIPEPER
2	tr|S2ETU0|S2ETU0_9PSED; tr|J3D3E1|J3D3E1_9PSED; tr|A0A083UQB8|A0A083UQB8_PSEPU	85.51	KLVETLDTYIPEPER
2	tr|S2ETU0|S2ETU0_9PSED; tr|J3D3E1|J3D3E1_9PSED; tr|A0A083UQB8|A0A083UQB8_PSEPU	85.44	KLVETLDTYIPEPER
2	tr|S2ETU0|S2ETU0_9PSED; tr|J3D3E1|J3D3E1_9PSED; tr|A0A083UQB8|A0A083UQB8_PSEPU	84.76	KLVETLDTYIPEPER
2	tr|S2ETU0|S2ETU0_9PSED; tr|J3D3E1|J3D3E1_9PSED; tr|A0A083UQB8|A0A083UQB8_PSEPU	84.72	KLVETLDTYIPEPER
2	tr|S2ETU0|S2ETU0_9PSED; tr|J3D3E1|J3D3E1_9PSED; tr|A0A083UQB8|A0A083UQB8_PSEPU	84.67	KLVETLDTYIPEPER
2	tr|S2ETU0|S2ETU0_9PSED; tr|J3D3E1|J3D3E1_9PSED; tr|A0A083UQB8|A0A083UQB8_PSEPU	77.78	KLVETLDTYIPEPER
2	tr|S2ETU0|S2ETU0_9PSED; tr|J3D3E1|J3D3E1_9PSED; tr|A0A083UQB8|A0A083UQB8_PSEPU	76.71	KLVETLDTYIPEPER
2	tr|S2ETU0|S2ETU0_9PSED; tr|J3D3E1|J3D3E1_9PSED; tr|A0A083UQB8|A0A083UQB8_PSEPU	75.17	KLVETLDTYIPEPER
2	tr|S2ETU0|S2ETU0_9PSED; tr|J3D3E1|J3D3E1_9PSED; tr|A0A083UQB8|A0A083UQB8_PSEPU	74.89	KLVETLDTYIPEPER
2	tr|S2ETU0|S2ETU0_9PSED; tr|J3D3E1|J3D3E1_9PSED; tr|A0A083UQB8|A0A083UQB8_PSEPU	70.85	KLVETLDTYIPEPER
2	tr|S2ETU0|S2ETU0_9PSED; tr|J3D3E1|J3D3E1_9PSED; tr|A0A083UQB8|A0A083UQB8_PSEPU	69.12	KLVETLDTYIPEPER
2	tr|S2ETU0|S2ETU0_9PSED; tr|J3D3E1|J3D3E1_9PSED; tr|A0A083UQB8|A0A083UQB8_PSEPU	67.56	KLVETLDTYIPEPER
2	tr|S2ETU0|S2ETU0_9PSED; tr|J3D3E1|J3D3E1_9PSED; tr|A0A083UQB8|A0A083UQB8_PSEPU	53.99	KLVETLDTYIPEPER
2	tr|S2ETU0|S2ETU0_9PSED; tr|J3D3E1|J3D3E1_9PSED; tr|A0A083UQB8|A0A083UQB8_PSEPU	52.18	KLVETLDTYIPEPER
2	tr|S2ETU0|S2ETU0_9PSED; tr|J3D3E1|J3D3E1_9PSED; tr|A0A083UQB8|A0A083UQB8_PSEPU	39.67	KLVETLDTYIPEPER
2	tr|S2ETU0|S2ETU0_9PSED; tr|J3D3E1|J3D3E1_9PSED; tr|A0A083UQB8|A0A083UQB8_PSEPU	23.08	KLVETLDTYIPEPER
2	tr|S2ETU0|S2ETU0_9PSED; tr|J3D3E1|J3D3E1_9PSED; tr|A0A083UQB8|A0A083UQB8_PSEPU	19.46	KLVETLDTYIPEPER
2	tr|S2ETU0|S2ETU0_9PSED; tr|J3D3E1|J3D3E1_9PSED; tr|A0A083UQB8|A0A083UQB8_PSEPU	18.19	KLVETLDTYIPEPER
2	tr|S2ETU0|S2ETU0_9PSED; tr|J3D3E1|J3D3E1_9PSED; tr|A0A083UQB8|A0A083UQB8_PSEPU	16.64	KLVETLDTYIPEPER
2	tr|S2ETU0|S2ETU0_9PSED; tr|J3D3E1|J3D3E1_9PSED; tr|A0A083UQB8|A0A083UQB8_PSEPU	16.08	KLVETLDTYIPEPER
2	tr|S2ETU0|S2ETU0_9PSED; tr|J3D3E1|J3D3E1_9PSED; tr|A0A083UQB8|A0A083UQB8_PSEPU	15.82	KLVETLDTYIPEPER
2	tr|S2ETU0|S2ETU0_9PSED; tr|J3D3E1|J3D3E1_9PSED; tr|A0A083UQB8|A0A083UQB8_PSEPU	99	LVETLDTYIPEPER
2	tr|S2ETU0|S2ETU0_9PSED; tr|J3D3E1|J3D3E1_9PSED; tr|A0A083UQB8|A0A083UQB8_PSEPU	99	LVETLDTYIPEPER
2	tr|S2ETU0|S2ETU0_9PSED; tr|J3D3E1|J3D3E1_9PSED; tr|A0A083UQB8|A0A083UQB8_PSEPU	98.21	LVETLDTYIPEPER
2	tr|S2ETU0|S2ETU0_9PSED; tr|J3D3E1|J3D3E1_9PSED; tr|A0A083UQB8|A0A083UQB8_PSEPU	97.41	LVETLDTYIPEPER
2	tr|S2ETU0|S2ETU0_9PSED; tr|J3D3E1|J3D3E1_9PSED; tr|A0A083UQB8|A0A083UQB8_PSEPU	97.41	LVETLDTYIPEPER
2	tr|S2ETU0|S2ETU0_9PSED; tr|J3D3E1|J3D3E1_9PSED; tr|A0A083UQB8|A0A083UQB8_PSEPU	97.05	LVETLDTYIPEPER
2	tr|S2ETU0|S2ETU0_9PSED; tr|J3D3E1|J3D3E1_9PSED; tr|A0A083UQB8|A0A083UQB8_PSEPU	97	LVETLDTYIPEPER
2	tr|S2ETU0|S2ETU0_9PSED; tr|J3D3E1|J3D3E1_9PSED; tr|A0A083UQB8|A0A083UQB8_PSEPU	96.56	LVETLDTYIPEPER
2	tr|S2ETU0|S2ETU0_9PSED; tr|J3D3E1|J3D3E1_9PSED; tr|A0A083UQB8|A0A083UQB8_PSEPU	95.78	LVETLDTYIPEPER
2	tr|S2ETU0|S2ETU0_9PSED; tr|J3D3E1|J3D3E1_9PSED; tr|A0A083UQB8|A0A083UQB8_PSEPU	95.39	LVETLDTYIPEPER
2	tr|S2ETU0|S2ETU0_9PSED; tr|J3D3E1|J3D3E1_9PSED; tr|A0A083UQB8|A0A083UQB8_PSEPU	92.88	LVETLDTYIPEPER
2	tr|S2ETU0|S2ETU0_9PSED; tr|J3D3E1|J3D3E1_9PSED; tr|A0A083UQB8|A0A083UQB8_PSEPU	91.65	LVETLDTYIPEPER
2	tr|S2ETU0|S2ETU0_9PSED; tr|J3D3E1|J3D3E1_9PSED; tr|A0A083UQB8|A0A083UQB8_PSEPU	89.94	LVETLDTYIPEPER
2	tr|S2ETU0|S2ETU0_9PSED; tr|J3D3E1|J3D3E1_9PSED; tr|A0A083UQB8|A0A083UQB8_PSEPU	89.44	LVETLDTYIPEPER
2	tr|S2ETU0|S2ETU0_9PSED; tr|J3D3E1|J3D3E1_9PSED; tr|A0A083UQB8|A0A083UQB8_PSEPU	88.51	LVETLDTYIPEPER
2	tr|S2ETU0|S2ETU0_9PSED; tr|J3D3E1|J3D3E1_9PSED; tr|A0A083UQB8|A0A083UQB8_PSEPU	88.41	LVETLDTYIPEPER
2	tr|S2ETU0|S2ETU0_9PSED; tr|J3D3E1|J3D3E1_9PSED; tr|A0A083UQB8|A0A083UQB8_PSEPU	86.44	LVETLDTYIPEPER
2	tr|S2ETU0|S2ETU0_9PSED; tr|J3D3E1|J3D3E1_9PSED; tr|A0A083UQB8|A0A083UQB8_PSEPU	85.88	LVETLDTYIPEPER
2	tr|S2ETU0|S2ETU0_9PSED; tr|J3D3E1|J3D3E1_9PSED; tr|A0A083UQB8|A0A083UQB8_PSEPU	85.88	LVETLDTYIPEPER
2	tr|S2ETU0|S2ETU0_9PSED; tr|J3D3E1|J3D3E1_9PSED; tr|A0A083UQB8|A0A083UQB8_PSEPU	85.21	LVETLDTYIPEPER
2	tr|S2ETU0|S2ETU0_9PSED; tr|J3D3E1|J3D3E1_9PSED; tr|A0A083UQB8|A0A083UQB8_PSEPU	84.76	LVETLDTYIPEPER
2	tr|S2ETU0|S2ETU0_9PSED; tr|J3D3E1|J3D3E1_9PSED; tr|A0A083UQB8|A0A083UQB8_PSEPU	79.41	LVETLDTYIPEPER
2	tr|S2ETU0|S2ETU0_9PSED; tr|J3D3E1|J3D3E1_9PSED; tr|A0A083UQB8|A0A083UQB8_PSEPU	74.29	LVETLDTYIPEPER
2	tr|S2ETU0|S2ETU0_9PSED; tr|J3D3E1|J3D3E1_9PSED; tr|A0A083UQB8|A0A083UQB8_PSEPU	73.79	LVETLDTYIPEPER
2	tr|S2ETU0|S2ETU0_9PSED; tr|J3D3E1|J3D3E1_9PSED; tr|A0A083UQB8|A0A083UQB8_PSEPU	71.89	LVETLDTYIPEPER
2	tr|S2ETU0|S2ETU0_9PSED; tr|J3D3E1|J3D3E1_9PSED; tr|A0A083UQB8|A0A083UQB8_PSEPU	69.12	LVETLDTYIPEPER
2	tr|S2ETU0|S2ETU0_9PSED; tr|J3D3E1|J3D3E1_9PSED; tr|A0A083UQB8|A0A083UQB8_PSEPU	68.16	LVETLDTYIPEPER
2	tr|S2ETU0|S2ETU0_9PSED; tr|J3D3E1|J3D3E1_9PSED; tr|A0A083UQB8|A0A083UQB8_PSEPU	67.71	LVETLDTYIPEPER
2	tr|S2ETU0|S2ETU0_9PSED; tr|J3D3E1|J3D3E1_9PSED; tr|A0A083UQB8|A0A083UQB8_PSEPU	67.61	LVETLDTYIPEPER
2	tr|S2ETU0|S2ETU0_9PSED; tr|J3D3E1|J3D3E1_9PSED; tr|A0A083UQB8|A0A083UQB8_PSEPU	66.48	LVETLDTYIPEPER
2	tr|S2ETU0|S2ETU0_9PSED; tr|J3D3E1|J3D3E1_9PSED; tr|A0A083UQB8|A0A083UQB8_PSEPU	62.15	LVETLDTYIPEPER
2	tr|S2ETU0|S2ETU0_9PSED; tr|J3D3E1|J3D3E1_9PSED; tr|A0A083UQB8|A0A083UQB8_PSEPU	61.17	LVETLDTYIPEPER
2	tr|S2ETU0|S2ETU0_9PSED; tr|J3D3E1|J3D3E1_9PSED; tr|A0A083UQB8|A0A083UQB8_PSEPU	59.55	LVETLDTYIPEPER
2	tr|S2ETU0|S2ETU0_9PSED; tr|J3D3E1|J3D3E1_9PSED; tr|A0A083UQB8|A0A083UQB8_PSEPU	56.98	LVETLDTYIPEPER
2	tr|S2ETU0|S2ETU0_9PSED; tr|J3D3E1|J3D3E1_9PSED; tr|A0A083UQB8|A0A083UQB8_PSEPU	51.62	LVETLDTYIPEPER
2	tr|S2ETU0|S2ETU0_9PSED; tr|J3D3E1|J3D3E1_9PSED; tr|A0A083UQB8|A0A083UQB8_PSEPU	50.52	LVETLDTYIPEPER
2	tr|S2ETU0|S2ETU0_9PSED; tr|J3D3E1|J3D3E1_9PSED; tr|A0A083UQB8|A0A083UQB8_PSEPU	47.9	LVETLDTYIPEPER
2	tr|S2ETU0|S2ETU0_9PSED; tr|J3D3E1|J3D3E1_9PSED; tr|A0A083UQB8|A0A083UQB8_PSEPU	44.19	LVETLDTYIPEPER
2	tr|S2ETU0|S2ETU0_9PSED; tr|J3D3E1|J3D3E1_9PSED; tr|A0A083UQB8|A0A083UQB8_PSEPU	42.1	LVETLDTYIPEPER
2	tr|S2ETU0|S2ETU0_9PSED; tr|J3D3E1|J3D3E1_9PSED; tr|A0A083UQB8|A0A083UQB8_PSEPU	41.32	LVETLDTYIPEPER
2	tr|S2ETU0|S2ETU0_9PSED; tr|J3D3E1|J3D3E1_9PSED; tr|A0A083UQB8|A0A083UQB8_PSEPU	22.96	LVETLDTYIPEPER
2	tr|S2ETU0|S2ETU0_9PSED; tr|J3D3E1|J3D3E1_9PSED; tr|A0A083UQB8|A0A083UQB8_PSEPU	16.6	LVETLDTYIPEPER
2	tr|S2ETU0|S2ETU0_9PSED; tr|J3D3E1|J3D3E1_9PSED; tr|A0A083UQB8|A0A083UQB8_PSEPU	99	NMITGAAQMDGAILVCSAADGPMPQTR
2	tr|S2ETU0|S2ETU0_9PSED; tr|J3D3E1|J3D3E1_9PSED; tr|A0A083UQB8|A0A083UQB8_PSEPU	99	NMITGAAQMDGAILVCSAADGPMPQTR
2	tr|S2ETU0|S2ETU0_9PSED; tr|J3D3E1|J3D3E1_9PSED; tr|A0A083UQB8|A0A083UQB8_PSEPU	99	NMITGAAQMDGAILVCSAADGPMPQTR
2	tr|S2ETU0|S2ETU0_9PSED; tr|J3D3E1|J3D3E1_9PSED; tr|A0A083UQB8|A0A083UQB8_PSEPU	99	NMITGAAQMDGAILVCSAADGPMPQTR
2	tr|S2ETU0|S2ETU0_9PSED; tr|J3D3E1|J3D3E1_9PSED; tr|A0A083UQB8|A0A083UQB8_PSEPU	99	NMITGAAQMDGAILVCSAADGPMPQTR
2	tr|S2ETU0|S2ETU0_9PSED; tr|J3D3E1|J3D3E1_9PSED; tr|A0A083UQB8|A0A083UQB8_PSEPU	99	NMITGAAQMDGAILVCSAADGPMPQTR
2	tr|S2ETU0|S2ETU0_9PSED; tr|J3D3E1|J3D3E1_9PSED; tr|A0A083UQB8|A0A083UQB8_PSEPU	99	NMITGAAQMDGAILVCSAADGPMPQTR
2	tr|S2ETU0|S2ETU0_9PSED; tr|J3D3E1|J3D3E1_9PSED; tr|A0A083UQB8|A0A083UQB8_PSEPU	99	NMITGAAQMDGAILVCSAADGPMPQTR
2	tr|S2ETU0|S2ETU0_9PSED; tr|J3D3E1|J3D3E1_9PSED; tr|A0A083UQB8|A0A083UQB8_PSEPU	99	NMITGAAQMDGAILVCSAADGPMPQTR
2	tr|S2ETU0|S2ETU0_9PSED; tr|J3D3E1|J3D3E1_9PSED; tr|A0A083UQB8|A0A083UQB8_PSEPU	99	NMITGAAQMDGAILVCSAADGPMPQTR
2	tr|S2ETU0|S2ETU0_9PSED; tr|J3D3E1|J3D3E1_9PSED; tr|A0A083UQB8|A0A083UQB8_PSEPU	99	NMITGAAQMDGAILVCSAADGPMPQTR
2	tr|S2ETU0|S2ETU0_9PSED; tr|J3D3E1|J3D3E1_9PSED; tr|A0A083UQB8|A0A083UQB8_PSEPU	99	NMITGAAQMDGAILVCSAADGPMPQTR
2	tr|S2ETU0|S2ETU0_9PSED; tr|J3D3E1|J3D3E1_9PSED; tr|A0A083UQB8|A0A083UQB8_PSEPU	99	NMITGAAQMDGAILVCSAADGPMPQTR
2	tr|S2ETU0|S2ETU0_9PSED; tr|J3D3E1|J3D3E1_9PSED; tr|A0A083UQB8|A0A083UQB8_PSEPU	99	NMITGAAQMDGAILVCSAADGPMPQTR
2	tr|S2ETU0|S2ETU0_9PSED; tr|J3D3E1|J3D3E1_9PSED; tr|A0A083UQB8|A0A083UQB8_PSEPU	99	NMITGAAQMDGAILVCSAADGPMPQTR
2	tr|S2ETU0|S2ETU0_9PSED; tr|J3D3E1|J3D3E1_9PSED; tr|A0A083UQB8|A0A083UQB8_PSEPU	99	NMITGAAQMDGAILVCSAADGPMPQTR
2	tr|S2ETU0|S2ETU0_9PSED; tr|J3D3E1|J3D3E1_9PSED; tr|A0A083UQB8|A0A083UQB8_PSEPU	99	NMITGAAQMDGAILVCSAADGPMPQTR
2	tr|S2ETU0|S2ETU0_9PSED; tr|J3D3E1|J3D3E1_9PSED; tr|A0A083UQB8|A0A083UQB8_PSEPU	99	NMITGAAQMDGAILVCSAADGPMPQTR
2	tr|S2ETU0|S2ETU0_9PSED; tr|J3D3E1|J3D3E1_9PSED; tr|A0A083UQB8|A0A083UQB8_PSEPU	99	NMITGAAQMDGAILVCSAADGPMPQTR
2	tr|S2ETU0|S2ETU0_9PSED; tr|J3D3E1|J3D3E1_9PSED; tr|A0A083UQB8|A0A083UQB8_PSEPU	99	NMITGAAQMDGAILVCSAADGPMPQTR
2	tr|S2ETU0|S2ETU0_9PSED; tr|J3D3E1|J3D3E1_9PSED; tr|A0A083UQB8|A0A083UQB8_PSEPU	99	NMITGAAQMDGAILVCSAADGPMPQTR
2	tr|S2ETU0|S2ETU0_9PSED; tr|J3D3E1|J3D3E1_9PSED; tr|A0A083UQB8|A0A083UQB8_PSEPU	99	NMITGAAQMDGAILVCSAADGPMPQTR
2	tr|S2ETU0|S2ETU0_9PSED; tr|J3D3E1|J3D3E1_9PSED; tr|A0A083UQB8|A0A083UQB8_PSEPU	98.71	NMITGAAQMDGAILVCSAADGPMPQTR
2	tr|S2ETU0|S2ETU0_9PSED; tr|J3D3E1|J3D3E1_9PSED; tr|A0A083UQB8|A0A083UQB8_PSEPU	97.24	NMITGAAQMDGAILVCSAADGPMPQTR
2	tr|S2ETU0|S2ETU0_9PSED; tr|J3D3E1|J3D3E1_9PSED; tr|A0A083UQB8|A0A083UQB8_PSEPU	96.14	NMITGAAQMDGAILVCSAADGPMPQTR
2	tr|S2ETU0|S2ETU0_9PSED; tr|J3D3E1|J3D3E1_9PSED; tr|A0A083UQB8|A0A083UQB8_PSEPU	95.03	NMITGAAQMDGAILVCSAADGPMPQTR
2	tr|S2ETU0|S2ETU0_9PSED; tr|J3D3E1|J3D3E1_9PSED; tr|A0A083UQB8|A0A083UQB8_PSEPU	88.65	NMITGAAQMDGAILVCSAADGPMPQTR
2	tr|S2ETU0|S2ETU0_9PSED; tr|J3D3E1|J3D3E1_9PSED; tr|A0A083UQB8|A0A083UQB8_PSEPU	88.26	NMITGAAQMDGAILVCSAADGPMPQTR
2	tr|S2ETU0|S2ETU0_9PSED; tr|J3D3E1|J3D3E1_9PSED; tr|A0A083UQB8|A0A083UQB8_PSEPU	84.92	NMITGAAQMDGAILVCSAADGPMPQTR
2	tr|S2ETU0|S2ETU0_9PSED; tr|J3D3E1|J3D3E1_9PSED; tr|A0A083UQB8|A0A083UQB8_PSEPU	82.91	NMITGAAQMDGAILVCSAADGPMPQTR
2	tr|S2ETU0|S2ETU0_9PSED; tr|J3D3E1|J3D3E1_9PSED; tr|A0A083UQB8|A0A083UQB8_PSEPU	76.88	NMITGAAQMDGAILVCSAADGPMPQTR
2	tr|S2ETU0|S2ETU0_9PSED; tr|J3D3E1|J3D3E1_9PSED; tr|A0A083UQB8|A0A083UQB8_PSEPU	73.17	NMITGAAQMDGAILVCSAADGPMPQTR
2	tr|S2ETU0|S2ETU0_9PSED; tr|J3D3E1|J3D3E1_9PSED; tr|A0A083UQB8|A0A083UQB8_PSEPU	61.53	NMITGAAQMDGAILVCSAADGPMPQTR
2	tr|S2ETU0|S2ETU0_9PSED; tr|J3D3E1|J3D3E1_9PSED; tr|A0A083UQB8|A0A083UQB8_PSEPU	60.75	NMITGAAQMDGAILVCSAADGPMPQTR
2	tr|S2ETU0|S2ETU0_9PSED; tr|J3D3E1|J3D3E1_9PSED; tr|A0A083UQB8|A0A083UQB8_PSEPU	57.54	NMITGAAQMDGAILVCSAADGPMPQTR
2	tr|S2ETU0|S2ETU0_9PSED; tr|J3D3E1|J3D3E1_9PSED; tr|A0A083UQB8|A0A083UQB8_PSEPU	53.66	NMITGAAQMDGAILVCSAADGPMPQTR
2	tr|S2ETU0|S2ETU0_9PSED; tr|J3D3E1|J3D3E1_9PSED; tr|A0A083UQB8|A0A083UQB8_PSEPU	52.04	NMITGAAQMDGAILVCSAADGPMPQTR
2	tr|S2ETU0|S2ETU0_9PSED; tr|J3D3E1|J3D3E1_9PSED; tr|A0A083UQB8|A0A083UQB8_PSEPU	50.54	NMITGAAQMDGAILVCSAADGPMPQTR
2	tr|S2ETU0|S2ETU0_9PSED; tr|J3D3E1|J3D3E1_9PSED; tr|A0A083UQB8|A0A083UQB8_PSEPU	50.54	NMITGAAQMDGAILVCSAADGPMPQTR
2	tr|S2ETU0|S2ETU0_9PSED; tr|J3D3E1|J3D3E1_9PSED; tr|A0A083UQB8|A0A083UQB8_PSEPU	37.8	NMITGAAQMDGAILVCSAADGPMPQTR
2	tr|S2ETU0|S2ETU0_9PSED; tr|J3D3E1|J3D3E1_9PSED; tr|A0A083UQB8|A0A083UQB8_PSEPU	30.58	NMITGAAQMDGAILVCSAADGPMPQTR
2	tr|S2ETU0|S2ETU0_9PSED; tr|J3D3E1|J3D3E1_9PSED; tr|A0A083UQB8|A0A083UQB8_PSEPU	26.86	NMITGAAQMDGAILVCSAADGPMPQTR
2	tr|S2ETU0|S2ETU0_9PSED; tr|J3D3E1|J3D3E1_9PSED; tr|A0A083UQB8|A0A083UQB8_PSEPU	21.2	NMITGAAQMDGAILVCSAADGPMPQTR
2	tr|S2ETU0|S2ETU0_9PSED; tr|J3D3E1|J3D3E1_9PSED; tr|A0A083UQB8|A0A083UQB8_PSEPU	20.91	NMITGAAQMDGAILVCSAADGPMPQTR
2	tr|S2ETU0|S2ETU0_9PSED; tr|J3D3E1|J3D3E1_9PSED; tr|A0A083UQB8|A0A083UQB8_PSEPU	83.23	QVGVPYIVVFLNK
2	tr|S2ETU0|S2ETU0_9PSED; tr|J3D3E1|J3D3E1_9PSED; tr|A0A083UQB8|A0A083UQB8_PSEPU	75.63	QVGVPYIVVFLNK
2	tr|S2ETU0|S2ETU0_9PSED; tr|J3D3E1|J3D3E1_9PSED; tr|A0A083UQB8|A0A083UQB8_PSEPU	73.1	QVGVPYIVVFLNK
2	tr|S2ETU0|S2ETU0_9PSED; tr|J3D3E1|J3D3E1_9PSED; tr|A0A083UQB8|A0A083UQB8_PSEPU	67.14	QVGVPYIVVFLNK
2	tr|S2ETU0|S2ETU0_9PSED; tr|J3D3E1|J3D3E1_9PSED; tr|A0A083UQB8|A0A083UQB8_PSEPU	59.97	QVGVPYIVVFLNK
2	tr|S2ETU0|S2ETU0_9PSED; tr|J3D3E1|J3D3E1_9PSED; tr|A0A083UQB8|A0A083UQB8_PSEPU	53.76	QVGVPYIVVFLNK
2	tr|S2ETU0|S2ETU0_9PSED; tr|J3D3E1|J3D3E1_9PSED; tr|A0A083UQB8|A0A083UQB8_PSEPU	46.3	QVGVPYIVVFLNK
2	tr|S2ETU0|S2ETU0_9PSED; tr|J3D3E1|J3D3E1_9PSED; tr|A0A083UQB8|A0A083UQB8_PSEPU	36.55	QVGVPYIVVFLNK
2	tr|S2ETU0|S2ETU0_9PSED; tr|J3D3E1|J3D3E1_9PSED; tr|A0A083UQB8|A0A083UQB8_PSEPU	32.31	QVGVPYIVVFLNK
2	tr|S2ETU0|S2ETU0_9PSED; tr|J3D3E1|J3D3E1_9PSED; tr|A0A083UQB8|A0A083UQB8_PSEPU	31.45	QVGVPYIVVFLNK
2	tr|S2ETU0|S2ETU0_9PSED; tr|J3D3E1|J3D3E1_9PSED; tr|A0A083UQB8|A0A083UQB8_PSEPU	28.05	QVGVPYIVVFLNK
2	tr|S2ETU0|S2ETU0_9PSED; tr|J3D3E1|J3D3E1_9PSED; tr|A0A083UQB8|A0A083UQB8_PSEPU	25.55	QVGVPYIVVFLNK
2	tr|S2ETU0|S2ETU0_9PSED; tr|J3D3E1|J3D3E1_9PSED; tr|A0A083UQB8|A0A083UQB8_PSEPU	24.76	QVGVPYIVVFLNK
2	tr|S2ETU0|S2ETU0_9PSED; tr|J3D3E1|J3D3E1_9PSED; tr|A0A083UQB8|A0A083UQB8_PSEPU	22.33	QVGVPYIVVFLNK
2	tr|S2ETU0|S2ETU0_9PSED; tr|J3D3E1|J3D3E1_9PSED; tr|A0A083UQB8|A0A083UQB8_PSEPU	21.26	QVGVPYIVVFLNK
2	tr|S2ETU0|S2ETU0_9PSED; tr|J3D3E1|J3D3E1_9PSED; tr|A0A083UQB8|A0A083UQB8_PSEPU	17.32	QVGVPYIVVFLNK
2	tr|S2ETU0|S2ETU0_9PSED; tr|J3D3E1|J3D3E1_9PSED; tr|A0A083UQB8|A0A083UQB8_PSEPU	16.2	QVGVPYIVVFLNK
2	tr|S2ETU0|S2ETU0_9PSED; tr|J3D3E1|J3D3E1_9PSED; tr|A0A083UQB8|A0A083UQB8_PSEPU	80.73	SLPHVNVGTIGHVDHGK
2	tr|S2ETU0|S2ETU0_9PSED; tr|J3D3E1|J3D3E1_9PSED; tr|A0A083UQB8|A0A083UQB8_PSEPU	79.44	SLPHVNVGTIGHVDHGK
2	tr|S2ETU0|S2ETU0_9PSED; tr|J3D3E1|J3D3E1_9PSED; tr|A0A083UQB8|A0A083UQB8_PSEPU	78.89	SLPHVNVGTIGHVDHGK
2	tr|S2ETU0|S2ETU0_9PSED; tr|J3D3E1|J3D3E1_9PSED; tr|A0A083UQB8|A0A083UQB8_PSEPU	75.92	SLPHVNVGTIGHVDHGK
2	tr|S2ETU0|S2ETU0_9PSED; tr|J3D3E1|J3D3E1_9PSED; tr|A0A083UQB8|A0A083UQB8_PSEPU	75.26	SLPHVNVGTIGHVDHGK
2	tr|S2ETU0|S2ETU0_9PSED; tr|J3D3E1|J3D3E1_9PSED; tr|A0A083UQB8|A0A083UQB8_PSEPU	65.73	SLPHVNVGTIGHVDHGK
2	tr|S2ETU0|S2ETU0_9PSED; tr|J3D3E1|J3D3E1_9PSED; tr|A0A083UQB8|A0A083UQB8_PSEPU	65.73	SLPHVNVGTIGHVDHGK
2	tr|S2ETU0|S2ETU0_9PSED; tr|J3D3E1|J3D3E1_9PSED; tr|A0A083UQB8|A0A083UQB8_PSEPU	59.39	SLPHVNVGTIGHVDHGK
2	tr|S2ETU0|S2ETU0_9PSED; tr|J3D3E1|J3D3E1_9PSED; tr|A0A083UQB8|A0A083UQB8_PSEPU	54.79	SLPHVNVGTIGHVDHGK
2	tr|S2ETU0|S2ETU0_9PSED; tr|J3D3E1|J3D3E1_9PSED; tr|A0A083UQB8|A0A083UQB8_PSEPU	53.63	SLPHVNVGTIGHVDHGK
2	tr|S2ETU0|S2ETU0_9PSED; tr|J3D3E1|J3D3E1_9PSED; tr|A0A083UQB8|A0A083UQB8_PSEPU	48.08	SLPHVNVGTIGHVDHGK
2	tr|S2ETU0|S2ETU0_9PSED; tr|J3D3E1|J3D3E1_9PSED; tr|A0A083UQB8|A0A083UQB8_PSEPU	42.52	SLPHVNVGTIGHVDHGK
2	tr|S2ETU0|S2ETU0_9PSED; tr|J3D3E1|J3D3E1_9PSED; tr|A0A083UQB8|A0A083UQB8_PSEPU	39.37	SLPHVNVGTIGHVDHGK
2	tr|S2ETU0|S2ETU0_9PSED; tr|J3D3E1|J3D3E1_9PSED; tr|A0A083UQB8|A0A083UQB8_PSEPU	38.13	SLPHVNVGTIGHVDHGK
2	tr|S2ETU0|S2ETU0_9PSED; tr|J3D3E1|J3D3E1_9PSED; tr|A0A083UQB8|A0A083UQB8_PSEPU	37.99	SLPHVNVGTIGHVDHGK
2	tr|S2ETU0|S2ETU0_9PSED; tr|J3D3E1|J3D3E1_9PSED; tr|A0A083UQB8|A0A083UQB8_PSEPU	37.86	SLPHVNVGTIGHVDHGK
2	tr|S2ETU0|S2ETU0_9PSED; tr|J3D3E1|J3D3E1_9PSED; tr|A0A083UQB8|A0A083UQB8_PSEPU	36.58	SLPHVNVGTIGHVDHGK
2	tr|S2ETU0|S2ETU0_9PSED; tr|J3D3E1|J3D3E1_9PSED; tr|A0A083UQB8|A0A083UQB8_PSEPU	35.99	SLPHVNVGTIGHVDHGK
2	tr|S2ETU0|S2ETU0_9PSED; tr|J3D3E1|J3D3E1_9PSED; tr|A0A083UQB8|A0A083UQB8_PSEPU	35.81	SLPHVNVGTIGHVDHGK
2	tr|S2ETU0|S2ETU0_9PSED; tr|J3D3E1|J3D3E1_9PSED; tr|A0A083UQB8|A0A083UQB8_PSEPU	35.69	SLPHVNVGTIGHVDHGK
2	tr|S2ETU0|S2ETU0_9PSED; tr|J3D3E1|J3D3E1_9PSED; tr|A0A083UQB8|A0A083UQB8_PSEPU	35.69	SLPHVNVGTIGHVDHGK
2	tr|S2ETU0|S2ETU0_9PSED; tr|J3D3E1|J3D3E1_9PSED; tr|A0A083UQB8|A0A083UQB8_PSEPU	35.64	SLPHVNVGTIGHVDHGK
2	tr|S2ETU0|S2ETU0_9PSED; tr|J3D3E1|J3D3E1_9PSED; tr|A0A083UQB8|A0A083UQB8_PSEPU	35.56	SLPHVNVGTIGHVDHGK
2	tr|S2ETU0|S2ETU0_9PSED; tr|J3D3E1|J3D3E1_9PSED; tr|A0A083UQB8|A0A083UQB8_PSEPU	29.26	SLPHVNVGTIGHVDHGK
2	tr|S2ETU0|S2ETU0_9PSED; tr|J3D3E1|J3D3E1_9PSED; tr|A0A083UQB8|A0A083UQB8_PSEPU	18.37	SLPHVNVGTIGHVDHGK
2	tr|S2ETU0|S2ETU0_9PSED; tr|J3D3E1|J3D3E1_9PSED; tr|A0A083UQB8|A0A083UQB8_PSEPU	15.19	SLPHVNVGTIGHVDHGK
2	tr|S2ETU0|S2ETU0_9PSED; tr|J3D3E1|J3D3E1_9PSED; tr|A0A083UQB8|A0A083UQB8_PSEPU	99	TTDVTGNCELPEGVEMVMPGDNIQMTVTLIK
2	tr|S2ETU0|S2ETU0_9PSED; tr|J3D3E1|J3D3E1_9PSED; tr|A0A083UQB8|A0A083UQB8_PSEPU	99	TTDVTGNCELPEGVEMVMPGDNIQMTVTLIK
2	tr|S2ETU0|S2ETU0_9PSED; tr|J3D3E1|J3D3E1_9PSED; tr|A0A083UQB8|A0A083UQB8_PSEPU	99	TTDVTGNCELPEGVEMVMPGDNIQMTVTLIK
2	tr|S2ETU0|S2ETU0_9PSED; tr|J3D3E1|J3D3E1_9PSED; tr|A0A083UQB8|A0A083UQB8_PSEPU	99	TTDVTGNCELPEGVEMVMPGDNIQMTVTLIK
2	tr|S2ETU0|S2ETU0_9PSED; tr|J3D3E1|J3D3E1_9PSED; tr|A0A083UQB8|A0A083UQB8_PSEPU	99	TTDVTGNCELPEGVEMVMPGDNIQMTVTLIK
2	tr|S2ETU0|S2ETU0_9PSED; tr|J3D3E1|J3D3E1_9PSED; tr|A0A083UQB8|A0A083UQB8_PSEPU	99	TTDVTGNCELPEGVEMVMPGDNIQMTVTLIK
2	tr|S2ETU0|S2ETU0_9PSED; tr|J3D3E1|J3D3E1_9PSED; tr|A0A083UQB8|A0A083UQB8_PSEPU	97.56	TTDVTGNCELPEGVEMVMPGDNIQMTVTLIK
2	tr|S2ETU0|S2ETU0_9PSED; tr|J3D3E1|J3D3E1_9PSED; tr|A0A083UQB8|A0A083UQB8_PSEPU	96.56	TTDVTGNCELPEGVEMVMPGDNIQMTVTLIK
2	tr|S2ETU0|S2ETU0_9PSED; tr|J3D3E1|J3D3E1_9PSED; tr|A0A083UQB8|A0A083UQB8_PSEPU	91.25	TTDVTGNCELPEGVEMVMPGDNIQMTVTLIK
2	tr|S2ETU0|S2ETU0_9PSED; tr|J3D3E1|J3D3E1_9PSED; tr|A0A083UQB8|A0A083UQB8_PSEPU	70.6	TTDVTGNCELPEGVEMVMPGDNIQMTVTLIK
2	tr|S2ETU0|S2ETU0_9PSED; tr|J3D3E1|J3D3E1_9PSED; tr|A0A083UQB8|A0A083UQB8_PSEPU	70.6	TTDVTGNCELPEGVEMVMPGDNIQMTVTLIK
2	tr|S2ETU0|S2ETU0_9PSED; tr|J3D3E1|J3D3E1_9PSED; tr|A0A083UQB8|A0A083UQB8_PSEPU	69.73	TTDVTGNCELPEGVEMVMPGDNIQMTVTLIK
2	tr|S2ETU0|S2ETU0_9PSED; tr|J3D3E1|J3D3E1_9PSED; tr|A0A083UQB8|A0A083UQB8_PSEPU	47.45	TTDVTGNCELPEGVEMVMPGDNIQMTVTLIK
2	tr|S2ETU0|S2ETU0_9PSED; tr|J3D3E1|J3D3E1_9PSED; tr|A0A083UQB8|A0A083UQB8_PSEPU	46.77	TTDVTGNCELPEGVEMVMPGDNIQMTVTLIK
2	tr|S2ETU0|S2ETU0_9PSED; tr|J3D3E1|J3D3E1_9PSED; tr|A0A083UQB8|A0A083UQB8_PSEPU	45.91	TTDVTGNCELPEGVEMVMPGDNIQMTVTLIK
2	tr|S2ETU0|S2ETU0_9PSED; tr|J3D3E1|J3D3E1_9PSED; tr|A0A083UQB8|A0A083UQB8_PSEPU	44.97	TTDVTGNCELPEGVEMVMPGDNIQMTVTLIK
2	tr|S2ETU0|S2ETU0_9PSED; tr|J3D3E1|J3D3E1_9PSED; tr|A0A083UQB8|A0A083UQB8_PSEPU	44.4	TTDVTGNCELPEGVEMVMPGDNIQMTVTLIK
2	tr|S2ETU0|S2ETU0_9PSED; tr|J3D3E1|J3D3E1_9PSED; tr|A0A083UQB8|A0A083UQB8_PSEPU	43.33	TTDVTGNCELPEGVEMVMPGDNIQMTVTLIK
2	tr|S2ETU0|S2ETU0_9PSED; tr|J3D3E1|J3D3E1_9PSED; tr|A0A083UQB8|A0A083UQB8_PSEPU	39.79	TTDVTGNCELPEGVEMVMPGDNIQMTVTLIK
2	tr|S2ETU0|S2ETU0_9PSED; tr|J3D3E1|J3D3E1_9PSED; tr|A0A083UQB8|A0A083UQB8_PSEPU	39.79	TTDVTGNCELPEGVEMVMPGDNIQMTVTLIK
2	tr|S2ETU0|S2ETU0_9PSED; tr|J3D3E1|J3D3E1_9PSED; tr|A0A083UQB8|A0A083UQB8_PSEPU	38.39	TTDVTGNCELPEGVEMVMPGDNIQMTVTLIK
2	tr|S2ETU0|S2ETU0_9PSED; tr|J3D3E1|J3D3E1_9PSED; tr|A0A083UQB8|A0A083UQB8_PSEPU	32.68	TTDVTGNCELPEGVEMVMPGDNIQMTVTLIK
2	tr|S2ETU0|S2ETU0_9PSED; tr|J3D3E1|J3D3E1_9PSED; tr|A0A083UQB8|A0A083UQB8_PSEPU	29.56	TTDVTGNCELPEGVEMVMPGDNIQMTVTLIK
2	tr|S2ETU0|S2ETU0_9PSED; tr|J3D3E1|J3D3E1_9PSED; tr|A0A083UQB8|A0A083UQB8_PSEPU	29.03	TTDVTGNCELPEGVEMVMPGDNIQMTVTLIK
2	tr|S2ETU0|S2ETU0_9PSED; tr|J3D3E1|J3D3E1_9PSED; tr|A0A083UQB8|A0A083UQB8_PSEPU	19.1	TTDVTGNCELPEGVEMVMPGDNIQMTVTLIK
2	tr|S2ETU0|S2ETU0_9PSED; tr|J3D3E1|J3D3E1_9PSED; tr|A0A083UQB8|A0A083UQB8_PSEPU	43.16	TTLTAALTR
2	tr|S2ETU0|S2ETU0_9PSED; tr|J3D3E1|J3D3E1_9PSED; tr|A0A083UQB8|A0A083UQB8_PSEPU	42.71	TTLTAALTR
2	tr|S2ETU0|S2ETU0_9PSED; tr|J3D3E1|J3D3E1_9PSED; tr|A0A083UQB8|A0A083UQB8_PSEPU	39.7	TTLTAALTR
2	tr|S2ETU0|S2ETU0_9PSED; tr|J3D3E1|J3D3E1_9PSED; tr|A0A083UQB8|A0A083UQB8_PSEPU	32.77	TTLTAALTR
2	tr|S2ETU0|S2ETU0_9PSED; tr|J3D3E1|J3D3E1_9PSED; tr|A0A083UQB8|A0A083UQB8_PSEPU	30.34	TTLTAALTR
2	tr|S2ETU0|S2ETU0_9PSED; tr|J3D3E1|J3D3E1_9PSED; tr|A0A083UQB8|A0A083UQB8_PSEPU	28.7	TTLTAALTR
2	tr|S2ETU0|S2ETU0_9PSED; tr|J3D3E1|J3D3E1_9PSED; tr|A0A083UQB8|A0A083UQB8_PSEPU	25.86	TTLTAALTR
2	tr|S2ETU0|S2ETU0_9PSED; tr|J3D3E1|J3D3E1_9PSED; tr|A0A083UQB8|A0A083UQB8_PSEPU	23.84	TTLTAALTR
2	tr|S2ETU0|S2ETU0_9PSED; tr|J3D3E1|J3D3E1_9PSED; tr|A0A083UQB8|A0A083UQB8_PSEPU	22.33	TTLTAALTR
2	tr|S2ETU0|S2ETU0_9PSED; tr|J3D3E1|J3D3E1_9PSED; tr|A0A083UQB8|A0A083UQB8_PSEPU	17.9	TTLTAALTR
2	tr|S2ETU0|S2ETU0_9PSED; tr|J3D3E1|J3D3E1_9PSED; tr|A0A083UQB8|A0A083UQB8_PSEPU	16.95	TTLTAALTR
2	tr|S2ETU0|S2ETU0_9PSED; tr|J3D3E1|J3D3E1_9PSED; tr|A0A083UQB8|A0A083UQB8_PSEPU	16.12	TTLTAALTR
2	tr|S2ETU0|S2ETU0_9PSED; tr|J3D3E1|J3D3E1_9PSED; tr|A0A083UQB8|A0A083UQB8_PSEPU	96.54	VQDALEIVGLR
2	tr|S2ETU0|S2ETU0_9PSED; tr|J3D3E1|J3D3E1_9PSED; tr|A0A083UQB8|A0A083UQB8_PSEPU	95.45	VQDALEIVGLR
2	tr|S2ETU0|S2ETU0_9PSED; tr|J3D3E1|J3D3E1_9PSED; tr|A0A083UQB8|A0A083UQB8_PSEPU	94.65	VQDALEIVGLR
2	tr|S2ETU0|S2ETU0_9PSED; tr|J3D3E1|J3D3E1_9PSED; tr|A0A083UQB8|A0A083UQB8_PSEPU	94.35	VQDALEIVGLR
2	tr|S2ETU0|S2ETU0_9PSED; tr|J3D3E1|J3D3E1_9PSED; tr|A0A083UQB8|A0A083UQB8_PSEPU	93.7	VQDALEIVGLR
2	tr|S2ETU0|S2ETU0_9PSED; tr|J3D3E1|J3D3E1_9PSED; tr|A0A083UQB8|A0A083UQB8_PSEPU	86.87	VQDALEIVGLR
2	tr|S2ETU0|S2ETU0_9PSED; tr|J3D3E1|J3D3E1_9PSED; tr|A0A083UQB8|A0A083UQB8_PSEPU	86.56	VQDALEIVGLR
2	tr|S2ETU0|S2ETU0_9PSED; tr|J3D3E1|J3D3E1_9PSED; tr|A0A083UQB8|A0A083UQB8_PSEPU	86.35	VQDALEIVGLR
2	tr|S2ETU0|S2ETU0_9PSED; tr|J3D3E1|J3D3E1_9PSED; tr|A0A083UQB8|A0A083UQB8_PSEPU	85.21	VQDALEIVGLR
2	tr|S2ETU0|S2ETU0_9PSED; tr|J3D3E1|J3D3E1_9PSED; tr|A0A083UQB8|A0A083UQB8_PSEPU	83.92	VQDALEIVGLR
2	tr|S2ETU0|S2ETU0_9PSED; tr|J3D3E1|J3D3E1_9PSED; tr|A0A083UQB8|A0A083UQB8_PSEPU	80.61	VQDALEIVGLR
2	tr|S2ETU0|S2ETU0_9PSED; tr|J3D3E1|J3D3E1_9PSED; tr|A0A083UQB8|A0A083UQB8_PSEPU	80.02	VQDALEIVGLR
2	tr|S2ETU0|S2ETU0_9PSED; tr|J3D3E1|J3D3E1_9PSED; tr|A0A083UQB8|A0A083UQB8_PSEPU	79.73	VQDALEIVGLR
2	tr|S2ETU0|S2ETU0_9PSED; tr|J3D3E1|J3D3E1_9PSED; tr|A0A083UQB8|A0A083UQB8_PSEPU	79.73	VQDALEIVGLR
2	tr|S2ETU0|S2ETU0_9PSED; tr|J3D3E1|J3D3E1_9PSED; tr|A0A083UQB8|A0A083UQB8_PSEPU	77.46	VQDALEIVGLR
2	tr|S2ETU0|S2ETU0_9PSED; tr|J3D3E1|J3D3E1_9PSED; tr|A0A083UQB8|A0A083UQB8_PSEPU	75.42	VQDALEIVGLR
2	tr|S2ETU0|S2ETU0_9PSED; tr|J3D3E1|J3D3E1_9PSED; tr|A0A083UQB8|A0A083UQB8_PSEPU	74.98	VQDALEIVGLR
2	tr|S2ETU0|S2ETU0_9PSED; tr|J3D3E1|J3D3E1_9PSED; tr|A0A083UQB8|A0A083UQB8_PSEPU	74.98	VQDALEIVGLR
2	tr|S2ETU0|S2ETU0_9PSED; tr|J3D3E1|J3D3E1_9PSED; tr|A0A083UQB8|A0A083UQB8_PSEPU	69.93	VQDALEIVGLR
2	tr|S2ETU0|S2ETU0_9PSED; tr|J3D3E1|J3D3E1_9PSED; tr|A0A083UQB8|A0A083UQB8_PSEPU	67.71	VQDALEIVGLR
2	tr|S2ETU0|S2ETU0_9PSED; tr|J3D3E1|J3D3E1_9PSED; tr|A0A083UQB8|A0A083UQB8_PSEPU	67.42	VQDALEIVGLR
2	tr|S2ETU0|S2ETU0_9PSED; tr|J3D3E1|J3D3E1_9PSED; tr|A0A083UQB8|A0A083UQB8_PSEPU	64.14	VQDALEIVGLR
2	tr|S2ETU0|S2ETU0_9PSED; tr|J3D3E1|J3D3E1_9PSED; tr|A0A083UQB8|A0A083UQB8_PSEPU	62.34	VQDALEIVGLR
2	tr|S2ETU0|S2ETU0_9PSED; tr|J3D3E1|J3D3E1_9PSED; tr|A0A083UQB8|A0A083UQB8_PSEPU	58.8	VQDALEIVGLR
2	tr|S2ETU0|S2ETU0_9PSED; tr|J3D3E1|J3D3E1_9PSED; tr|A0A083UQB8|A0A083UQB8_PSEPU	58.02	VQDALEIVGLR
2	tr|S2ETU0|S2ETU0_9PSED; tr|J3D3E1|J3D3E1_9PSED; tr|A0A083UQB8|A0A083UQB8_PSEPU	56.74	VQDALEIVGLR
2	tr|S2ETU0|S2ETU0_9PSED; tr|J3D3E1|J3D3E1_9PSED; tr|A0A083UQB8|A0A083UQB8_PSEPU	56.32	VQDALEIVGLR
2	tr|S2ETU0|S2ETU0_9PSED; tr|J3D3E1|J3D3E1_9PSED; tr|A0A083UQB8|A0A083UQB8_PSEPU	55.05	VQDALEIVGLR
2	tr|S2ETU0|S2ETU0_9PSED; tr|J3D3E1|J3D3E1_9PSED; tr|A0A083UQB8|A0A083UQB8_PSEPU	54.87	VQDALEIVGLR
2	tr|S2ETU0|S2ETU0_9PSED; tr|J3D3E1|J3D3E1_9PSED; tr|A0A083UQB8|A0A083UQB8_PSEPU	54.51	VQDALEIVGLR
2	tr|S2ETU0|S2ETU0_9PSED; tr|J3D3E1|J3D3E1_9PSED; tr|A0A083UQB8|A0A083UQB8_PSEPU	54.43	VQDALEIVGLR
2	tr|S2ETU0|S2ETU0_9PSED; tr|J3D3E1|J3D3E1_9PSED; tr|A0A083UQB8|A0A083UQB8_PSEPU	54.43	VQDALEIVGLR
2	tr|S2ETU0|S2ETU0_9PSED; tr|J3D3E1|J3D3E1_9PSED; tr|A0A083UQB8|A0A083UQB8_PSEPU	54.35	VQDALEIVGLR
2	tr|S2ETU0|S2ETU0_9PSED; tr|J3D3E1|J3D3E1_9PSED; tr|A0A083UQB8|A0A083UQB8_PSEPU	54	VQDALEIVGLR
2	tr|S2ETU0|S2ETU0_9PSED; tr|J3D3E1|J3D3E1_9PSED; tr|A0A083UQB8|A0A083UQB8_PSEPU	53.97	VQDALEIVGLR
2	tr|S2ETU0|S2ETU0_9PSED; tr|J3D3E1|J3D3E1_9PSED; tr|A0A083UQB8|A0A083UQB8_PSEPU	53.52	VQDALEIVGLR
2	tr|S2ETU0|S2ETU0_9PSED; tr|J3D3E1|J3D3E1_9PSED; tr|A0A083UQB8|A0A083UQB8_PSEPU	53.3	VQDALEIVGLR
2	tr|S2ETU0|S2ETU0_9PSED; tr|J3D3E1|J3D3E1_9PSED; tr|A0A083UQB8|A0A083UQB8_PSEPU	52.67	VQDALEIVGLR
2	tr|S2ETU0|S2ETU0_9PSED; tr|J3D3E1|J3D3E1_9PSED; tr|A0A083UQB8|A0A083UQB8_PSEPU	52.66	VQDALEIVGLR
2	tr|S2ETU0|S2ETU0_9PSED; tr|J3D3E1|J3D3E1_9PSED; tr|A0A083UQB8|A0A083UQB8_PSEPU	52.65	VQDALEIVGLR
2	tr|S2ETU0|S2ETU0_9PSED; tr|J3D3E1|J3D3E1_9PSED; tr|A0A083UQB8|A0A083UQB8_PSEPU	52.09	VQDALEIVGLR
2	tr|S2ETU0|S2ETU0_9PSED; tr|J3D3E1|J3D3E1_9PSED; tr|A0A083UQB8|A0A083UQB8_PSEPU	51.26	VQDALEIVGLR
2	tr|S2ETU0|S2ETU0_9PSED; tr|J3D3E1|J3D3E1_9PSED; tr|A0A083UQB8|A0A083UQB8_PSEPU	51.26	VQDALEIVGLR
2	tr|S2ETU0|S2ETU0_9PSED; tr|J3D3E1|J3D3E1_9PSED; tr|A0A083UQB8|A0A083UQB8_PSEPU	50.78	VQDALEIVGLR
2	tr|S2ETU0|S2ETU0_9PSED; tr|J3D3E1|J3D3E1_9PSED; tr|A0A083UQB8|A0A083UQB8_PSEPU	50.78	VQDALEIVGLR
2	tr|S2ETU0|S2ETU0_9PSED; tr|J3D3E1|J3D3E1_9PSED; tr|A0A083UQB8|A0A083UQB8_PSEPU	50.76	VQDALEIVGLR
2	tr|S2ETU0|S2ETU0_9PSED; tr|J3D3E1|J3D3E1_9PSED; tr|A0A083UQB8|A0A083UQB8_PSEPU	50.58	VQDALEIVGLR
2	tr|S2ETU0|S2ETU0_9PSED; tr|J3D3E1|J3D3E1_9PSED; tr|A0A083UQB8|A0A083UQB8_PSEPU	50.58	VQDALEIVGLR
2	tr|S2ETU0|S2ETU0_9PSED; tr|J3D3E1|J3D3E1_9PSED; tr|A0A083UQB8|A0A083UQB8_PSEPU	50.46	VQDALEIVGLR
2	tr|S2ETU0|S2ETU0_9PSED; tr|J3D3E1|J3D3E1_9PSED; tr|A0A083UQB8|A0A083UQB8_PSEPU	50.46	VQDALEIVGLR
2	tr|S2ETU0|S2ETU0_9PSED; tr|J3D3E1|J3D3E1_9PSED; tr|A0A083UQB8|A0A083UQB8_PSEPU	50.46	VQDALEIVGLR
2	tr|S2ETU0|S2ETU0_9PSED; tr|J3D3E1|J3D3E1_9PSED; tr|A0A083UQB8|A0A083UQB8_PSEPU	50.17	VQDALEIVGLR
2	tr|S2ETU0|S2ETU0_9PSED; tr|J3D3E1|J3D3E1_9PSED; tr|A0A083UQB8|A0A083UQB8_PSEPU	50.16	VQDALEIVGLR
2	tr|S2ETU0|S2ETU0_9PSED; tr|J3D3E1|J3D3E1_9PSED; tr|A0A083UQB8|A0A083UQB8_PSEPU	49.87	VQDALEIVGLR
2	tr|S2ETU0|S2ETU0_9PSED; tr|J3D3E1|J3D3E1_9PSED; tr|A0A083UQB8|A0A083UQB8_PSEPU	48.24	VQDALEIVGLR
2	tr|S2ETU0|S2ETU0_9PSED; tr|J3D3E1|J3D3E1_9PSED; tr|A0A083UQB8|A0A083UQB8_PSEPU	48.2	VQDALEIVGLR
2	tr|S2ETU0|S2ETU0_9PSED; tr|J3D3E1|J3D3E1_9PSED; tr|A0A083UQB8|A0A083UQB8_PSEPU	46.9	VQDALEIVGLR
2	tr|S2ETU0|S2ETU0_9PSED; tr|J3D3E1|J3D3E1_9PSED; tr|A0A083UQB8|A0A083UQB8_PSEPU	46.9	VQDALEIVGLR
2	tr|S2ETU0|S2ETU0_9PSED; tr|J3D3E1|J3D3E1_9PSED; tr|A0A083UQB8|A0A083UQB8_PSEPU	45.46	VQDALEIVGLR
2	tr|S2ETU0|S2ETU0_9PSED; tr|J3D3E1|J3D3E1_9PSED; tr|A0A083UQB8|A0A083UQB8_PSEPU	45.08	VQDALEIVGLR
2	tr|S2ETU0|S2ETU0_9PSED; tr|J3D3E1|J3D3E1_9PSED; tr|A0A083UQB8|A0A083UQB8_PSEPU	44.03	VQDALEIVGLR
2	tr|S2ETU0|S2ETU0_9PSED; tr|J3D3E1|J3D3E1_9PSED; tr|A0A083UQB8|A0A083UQB8_PSEPU	41.36	VQDALEIVGLR
2	tr|S2ETU0|S2ETU0_9PSED; tr|J3D3E1|J3D3E1_9PSED; tr|A0A083UQB8|A0A083UQB8_PSEPU	40.91	VQDALEIVGLR
2	tr|S2ETU0|S2ETU0_9PSED; tr|J3D3E1|J3D3E1_9PSED; tr|A0A083UQB8|A0A083UQB8_PSEPU	39.6	VQDALEIVGLR
2	tr|S2ETU0|S2ETU0_9PSED; tr|J3D3E1|J3D3E1_9PSED; tr|A0A083UQB8|A0A083UQB8_PSEPU	38.07	VQDALEIVGLR
2	tr|S2ETU0|S2ETU0_9PSED; tr|J3D3E1|J3D3E1_9PSED; tr|A0A083UQB8|A0A083UQB8_PSEPU	37.61	VQDALEIVGLR
2	tr|S2ETU0|S2ETU0_9PSED; tr|J3D3E1|J3D3E1_9PSED; tr|A0A083UQB8|A0A083UQB8_PSEPU	37.31	VQDALEIVGLR
2	tr|S2ETU0|S2ETU0_9PSED; tr|J3D3E1|J3D3E1_9PSED; tr|A0A083UQB8|A0A083UQB8_PSEPU	37.31	VQDALEIVGLR
2	tr|S2ETU0|S2ETU0_9PSED; tr|J3D3E1|J3D3E1_9PSED; tr|A0A083UQB8|A0A083UQB8_PSEPU	32.99	VQDALEIVGLR
2	tr|S2ETU0|S2ETU0_9PSED; tr|J3D3E1|J3D3E1_9PSED; tr|A0A083UQB8|A0A083UQB8_PSEPU	32.66	VQDALEIVGLR
2	tr|S2ETU0|S2ETU0_9PSED; tr|J3D3E1|J3D3E1_9PSED; tr|A0A083UQB8|A0A083UQB8_PSEPU	32.66	VQDALEIVGLR
2	tr|S2ETU0|S2ETU0_9PSED; tr|J3D3E1|J3D3E1_9PSED; tr|A0A083UQB8|A0A083UQB8_PSEPU	31.76	VQDALEIVGLR
2	tr|S2ETU0|S2ETU0_9PSED; tr|J3D3E1|J3D3E1_9PSED; tr|A0A083UQB8|A0A083UQB8_PSEPU	31.63	VQDALEIVGLR
2	tr|S2ETU0|S2ETU0_9PSED; tr|J3D3E1|J3D3E1_9PSED; tr|A0A083UQB8|A0A083UQB8_PSEPU	29.25	VQDALEIVGLR
2	tr|S2ETU0|S2ETU0_9PSED; tr|J3D3E1|J3D3E1_9PSED; tr|A0A083UQB8|A0A083UQB8_PSEPU	29.03	VQDALEIVGLR
2	tr|S2ETU0|S2ETU0_9PSED; tr|J3D3E1|J3D3E1_9PSED; tr|A0A083UQB8|A0A083UQB8_PSEPU	27.64	VQDALEIVGLR
2	tr|S2ETU0|S2ETU0_9PSED; tr|J3D3E1|J3D3E1_9PSED; tr|A0A083UQB8|A0A083UQB8_PSEPU	24.37	VQDALEIVGLR
2	tr|S2ETU0|S2ETU0_9PSED; tr|J3D3E1|J3D3E1_9PSED; tr|A0A083UQB8|A0A083UQB8_PSEPU	23.64	VQDALEIVGLR
2	tr|S2ETU0|S2ETU0_9PSED; tr|J3D3E1|J3D3E1_9PSED; tr|A0A083UQB8|A0A083UQB8_PSEPU	23.16	VQDALEIVGLR
2	tr|S2ETU0|S2ETU0_9PSED; tr|J3D3E1|J3D3E1_9PSED; tr|A0A083UQB8|A0A083UQB8_PSEPU	23.16	VQDALEIVGLR
2	tr|S2ETU0|S2ETU0_9PSED; tr|J3D3E1|J3D3E1_9PSED; tr|A0A083UQB8|A0A083UQB8_PSEPU	23.03	VQDALEIVGLR
2	tr|S2ETU0|S2ETU0_9PSED; tr|J3D3E1|J3D3E1_9PSED; tr|A0A083UQB8|A0A083UQB8_PSEPU	21.57	VQDALEIVGLR
2	tr|S2ETU0|S2ETU0_9PSED; tr|J3D3E1|J3D3E1_9PSED; tr|A0A083UQB8|A0A083UQB8_PSEPU	20.92	VQDALEIVGLR
2	tr|S2ETU0|S2ETU0_9PSED; tr|J3D3E1|J3D3E1_9PSED; tr|A0A083UQB8|A0A083UQB8_PSEPU	19.77	VQDALEIVGLR
2	tr|S2ETU0|S2ETU0_9PSED; tr|J3D3E1|J3D3E1_9PSED; tr|A0A083UQB8|A0A083UQB8_PSEPU	19.62	VQDALEIVGLR
2	tr|S2ETU0|S2ETU0_9PSED; tr|J3D3E1|J3D3E1_9PSED; tr|A0A083UQB8|A0A083UQB8_PSEPU	19.19	VQDALEIVGLR
2	tr|S2ETU0|S2ETU0_9PSED; tr|J3D3E1|J3D3E1_9PSED; tr|A0A083UQB8|A0A083UQB8_PSEPU	18.27	VQDALEIVGLR
2	tr|S2ETU0|S2ETU0_9PSED; tr|J3D3E1|J3D3E1_9PSED; tr|A0A083UQB8|A0A083UQB8_PSEPU	18.12	VQDALEIVGLR
2	tr|S2ETU0|S2ETU0_9PSED; tr|J3D3E1|J3D3E1_9PSED; tr|A0A083UQB8|A0A083UQB8_PSEPU	17.6	VQDALEIVGLR
3	tr|A0A067ACR7|A0A067ACR7_9PSED	99	ALLFQVVPPGLSYDVVNQPMK
3	tr|A0A067ACR7|A0A067ACR7_9PSED	99	DVFKPGTDDVIVPAGTLVDEK
3	tr|A0A067ACR7|A0A067ACR7_9PSED	99	ELLHAIDLEHEIGR
3	tr|A0A067ACR7|A0A067ACR7_9PSED	99	GLMAKPDGSIIETPITANFR
3	tr|A0A067ACR7|A0A067ACR7_9PSED	99	KVEIAESGDSSFIK
3	tr|A0A067ACR7|A0A067ACR7_9PSED	99	LGIQAFEPVLIEGK
3	tr|A0A067ACR7|A0A067ACR7_9PSED	99	MALELFKPFIFGK
3	tr|A0A067ACR7|A0A067ACR7_9PSED	98.33	HLNVFEGEQVNR
3	tr|A0A067ACR7|A0A067ACR7_9PSED	98	ELPEVWDVLAEVIR
3	tr|A0A067ACR7|A0A067ACR7_9PSED	98.01	SGELAIADEFGR
3	tr|A0A067ACR7|A0A067ACR7_9PSED	95.75	GEVISDGPSDPHDILR
3	tr|A0A067ACR7|A0A067ACR7_9PSED	94.29	FATSDLNDLYR
3	tr|A0A067ACR7|A0A067ACR7_9PSED	93.09	YKLPYGAVISVK
3	tr|A0A067ACR7|A0A067ACR7_9PSED	92.7	YIVNEIQDVYR
3	tr|A0A067ACR7|A0A067ACR7_9PSED	92.12	EGLSVLQYFISTHGAR
3	tr|A0A067ACR7|A0A067ACR7_9PSED	85.21	VFADLQEVDR
3	tr|A0A067ACR7|A0A067ACR7_9PSED	78.17	IGLASPEMIR
3	tr|A0A067ACR7|A0A067ACR7_9PSED	74.39	IGLLMDMTLR
3	tr|A0A067ACR7|A0A067ACR7_9PSED	60.79	LLDLSAPDIIVR
3	tr|A0A067ACR7|A0A067ACR7_9PSED	58.75	NQGQVEEFDAIR
3	tr|A0A067ACR7|A0A067ACR7_9PSED	39.43	SVITVGPTLR
3	tr|A0A067ACR7|A0A067ACR7_9PSED	23.84	LLGVSALAK
3	tr|A0A067ACR7|A0A067ACR7_9PSED	99	ALLFQVVPPGLSYDVVNQPMK
3	tr|A0A067ACR7|A0A067ACR7_9PSED	99	ALLFQVVPPGLSYDVVNQPMK
3	tr|A0A067ACR7|A0A067ACR7_9PSED	99	ALLFQVVPPGLSYDVVNQPMK
3	tr|A0A067ACR7|A0A067ACR7_9PSED	98.91	ALLFQVVPPGLSYDVVNQPMK
3	tr|A0A067ACR7|A0A067ACR7_9PSED	97.87	ALLFQVVPPGLSYDVVNQPMK
3	tr|A0A067ACR7|A0A067ACR7_9PSED	97.26	ALLFQVVPPGLSYDVVNQPMK
3	tr|A0A067ACR7|A0A067ACR7_9PSED	89.88	ALLFQVVPPGLSYDVVNQPMK
3	tr|A0A067ACR7|A0A067ACR7_9PSED	56.55	ALLFQVVPPGLSYDVVNQPMK
3	tr|A0A067ACR7|A0A067ACR7_9PSED	52.01	ALLFQVVPPGLSYDVVNQPMK
3	tr|A0A067ACR7|A0A067ACR7_9PSED	30.72	ALLFQVVPPGLSYDVVNQPMK
3	tr|A0A067ACR7|A0A067ACR7_9PSED	22.39	ALLFQVVPPGLSYDVVNQPMK
3	tr|A0A067ACR7|A0A067ACR7_9PSED	19.82	ALLFQVVPPGLSYDVVNQPMK
3	tr|A0A067ACR7|A0A067ACR7_9PSED	99	DVFKPGTDDVIVPAGTLVDEK
3	tr|A0A067ACR7|A0A067ACR7_9PSED	99	DVFKPGTDDVIVPAGTLVDEK
3	tr|A0A067ACR7|A0A067ACR7_9PSED	99	DVFKPGTDDVIVPAGTLVDEK
3	tr|A0A067ACR7|A0A067ACR7_9PSED	99	DVFKPGTDDVIVPAGTLVDEK
3	tr|A0A067ACR7|A0A067ACR7_9PSED	99	DVFKPGTDDVIVPAGTLVDEK
3	tr|A0A067ACR7|A0A067ACR7_9PSED	98.81	DVFKPGTDDVIVPAGTLVDEK
3	tr|A0A067ACR7|A0A067ACR7_9PSED	98.74	DVFKPGTDDVIVPAGTLVDEK
3	tr|A0A067ACR7|A0A067ACR7_9PSED	98.29	DVFKPGTDDVIVPAGTLVDEK
3	tr|A0A067ACR7|A0A067ACR7_9PSED	97.21	DVFKPGTDDVIVPAGTLVDEK
3	tr|A0A067ACR7|A0A067ACR7_9PSED	95.83	DVFKPGTDDVIVPAGTLVDEK
3	tr|A0A067ACR7|A0A067ACR7_9PSED	93.64	DVFKPGTDDVIVPAGTLVDEK
3	tr|A0A067ACR7|A0A067ACR7_9PSED	93.54	DVFKPGTDDVIVPAGTLVDEK
3	tr|A0A067ACR7|A0A067ACR7_9PSED	93.54	DVFKPGTDDVIVPAGTLVDEK
3	tr|A0A067ACR7|A0A067ACR7_9PSED	81.91	DVFKPGTDDVIVPAGTLVDEK
3	tr|A0A067ACR7|A0A067ACR7_9PSED	81.91	DVFKPGTDDVIVPAGTLVDEK
3	tr|A0A067ACR7|A0A067ACR7_9PSED	70.25	DVFKPGTDDVIVPAGTLVDEK
3	tr|A0A067ACR7|A0A067ACR7_9PSED	69.82	DVFKPGTDDVIVPAGTLVDEK
3	tr|A0A067ACR7|A0A067ACR7_9PSED	66.47	DVFKPGTDDVIVPAGTLVDEK
3	tr|A0A067ACR7|A0A067ACR7_9PSED	65.88	DVFKPGTDDVIVPAGTLVDEK
3	tr|A0A067ACR7|A0A067ACR7_9PSED	63.83	DVFKPGTDDVIVPAGTLVDEK
3	tr|A0A067ACR7|A0A067ACR7_9PSED	50.78	DVFKPGTDDVIVPAGTLVDEK
3	tr|A0A067ACR7|A0A067ACR7_9PSED	48.24	DVFKPGTDDVIVPAGTLVDEK
3	tr|A0A067ACR7|A0A067ACR7_9PSED	46.41	DVFKPGTDDVIVPAGTLVDEK
3	tr|A0A067ACR7|A0A067ACR7_9PSED	36.28	DVFKPGTDDVIVPAGTLVDEK
3	tr|A0A067ACR7|A0A067ACR7_9PSED	36.28	DVFKPGTDDVIVPAGTLVDEK
3	tr|A0A067ACR7|A0A067ACR7_9PSED	30.78	DVFKPGTDDVIVPAGTLVDEK
3	tr|A0A067ACR7|A0A067ACR7_9PSED	69.9	EGLSVLQYFISTHGAR
3	tr|A0A067ACR7|A0A067ACR7_9PSED	68.25	EGLSVLQYFISTHGAR
3	tr|A0A067ACR7|A0A067ACR7_9PSED	66.92	EGLSVLQYFISTHGAR
3	tr|A0A067ACR7|A0A067ACR7_9PSED	64.89	EGLSVLQYFISTHGAR
3	tr|A0A067ACR7|A0A067ACR7_9PSED	56.74	EGLSVLQYFISTHGAR
3	tr|A0A067ACR7|A0A067ACR7_9PSED	54.75	EGLSVLQYFISTHGAR
3	tr|A0A067ACR7|A0A067ACR7_9PSED	48.59	EGLSVLQYFISTHGAR
3	tr|A0A067ACR7|A0A067ACR7_9PSED	47.31	EGLSVLQYFISTHGAR
3	tr|A0A067ACR7|A0A067ACR7_9PSED	29.54	EGLSVLQYFISTHGAR
3	tr|A0A067ACR7|A0A067ACR7_9PSED	19.45	EGLSVLQYFISTHGAR
3	tr|A0A067ACR7|A0A067ACR7_9PSED	99	ELLHAIDLEHEIGR
3	tr|A0A067ACR7|A0A067ACR7_9PSED	99	ELLHAIDLEHEIGR
3	tr|A0A067ACR7|A0A067ACR7_9PSED	98.96	ELLHAIDLEHEIGR
3	tr|A0A067ACR7|A0A067ACR7_9PSED	96.81	ELLHAIDLEHEIGR
3	tr|A0A067ACR7|A0A067ACR7_9PSED	94.8	ELLHAIDLEHEIGR
3	tr|A0A067ACR7|A0A067ACR7_9PSED	94.24	ELLHAIDLEHEIGR
3	tr|A0A067ACR7|A0A067ACR7_9PSED	91.22	ELLHAIDLEHEIGR
3	tr|A0A067ACR7|A0A067ACR7_9PSED	87.97	ELLHAIDLEHEIGR
3	tr|A0A067ACR7|A0A067ACR7_9PSED	87.36	ELLHAIDLEHEIGR
3	tr|A0A067ACR7|A0A067ACR7_9PSED	66.67	ELLHAIDLEHEIGR
3	tr|A0A067ACR7|A0A067ACR7_9PSED	65.65	ELLHAIDLEHEIGR
3	tr|A0A067ACR7|A0A067ACR7_9PSED	28.96	ELLHAIDLEHEIGR
3	tr|A0A067ACR7|A0A067ACR7_9PSED	28.89	ELLHAIDLEHEIGR
3	tr|A0A067ACR7|A0A067ACR7_9PSED	24.73	ELLHAIDLEHEIGR
3	tr|A0A067ACR7|A0A067ACR7_9PSED	97.57	ELPEVWDVLAEVIR
3	tr|A0A067ACR7|A0A067ACR7_9PSED	97.36	ELPEVWDVLAEVIR
3	tr|A0A067ACR7|A0A067ACR7_9PSED	96.03	ELPEVWDVLAEVIR
3	tr|A0A067ACR7|A0A067ACR7_9PSED	95.82	ELPEVWDVLAEVIR
3	tr|A0A067ACR7|A0A067ACR7_9PSED	95.42	ELPEVWDVLAEVIR
3	tr|A0A067ACR7|A0A067ACR7_9PSED	94.88	ELPEVWDVLAEVIR
3	tr|A0A067ACR7|A0A067ACR7_9PSED	93.72	ELPEVWDVLAEVIR
3	tr|A0A067ACR7|A0A067ACR7_9PSED	90.66	ELPEVWDVLAEVIR
3	tr|A0A067ACR7|A0A067ACR7_9PSED	88.64	ELPEVWDVLAEVIR
3	tr|A0A067ACR7|A0A067ACR7_9PSED	85.38	ELPEVWDVLAEVIR
3	tr|A0A067ACR7|A0A067ACR7_9PSED	83.84	ELPEVWDVLAEVIR
3	tr|A0A067ACR7|A0A067ACR7_9PSED	81.98	ELPEVWDVLAEVIR
3	tr|A0A067ACR7|A0A067ACR7_9PSED	79.44	ELPEVWDVLAEVIR
3	tr|A0A067ACR7|A0A067ACR7_9PSED	58.99	ELPEVWDVLAEVIR
3	tr|A0A067ACR7|A0A067ACR7_9PSED	41.61	ELPEVWDVLAEVIR
3	tr|A0A067ACR7|A0A067ACR7_9PSED	41.46	ELPEVWDVLAEVIR
3	tr|A0A067ACR7|A0A067ACR7_9PSED	36.51	ELPEVWDVLAEVIR
3	tr|A0A067ACR7|A0A067ACR7_9PSED	31.96	ELPEVWDVLAEVIR
3	tr|A0A067ACR7|A0A067ACR7_9PSED	31.55	ELPEVWDVLAEVIR
3	tr|A0A067ACR7|A0A067ACR7_9PSED	29.94	ELPEVWDVLAEVIR
3	tr|A0A067ACR7|A0A067ACR7_9PSED	24.63	ELPEVWDVLAEVIR
3	tr|A0A067ACR7|A0A067ACR7_9PSED	23.97	ELPEVWDVLAEVIR
3	tr|A0A067ACR7|A0A067ACR7_9PSED	19.69	ELPEVWDVLAEVIR
3	tr|A0A067ACR7|A0A067ACR7_9PSED	19.41	ELPEVWDVLAEVIR
3	tr|A0A067ACR7|A0A067ACR7_9PSED	18.13	ELPEVWDVLAEVIR
3	tr|A0A067ACR7|A0A067ACR7_9PSED	91.81	FATSDLNDLYR
3	tr|A0A067ACR7|A0A067ACR7_9PSED	87.78	FATSDLNDLYR
3	tr|A0A067ACR7|A0A067ACR7_9PSED	76.53	FATSDLNDLYR
3	tr|A0A067ACR7|A0A067ACR7_9PSED	75.38	FATSDLNDLYR
3	tr|A0A067ACR7|A0A067ACR7_9PSED	63.54	FATSDLNDLYR
3	tr|A0A067ACR7|A0A067ACR7_9PSED	57.16	FATSDLNDLYR
3	tr|A0A067ACR7|A0A067ACR7_9PSED	56.01	FATSDLNDLYR
3	tr|A0A067ACR7|A0A067ACR7_9PSED	54.72	FATSDLNDLYR
3	tr|A0A067ACR7|A0A067ACR7_9PSED	42.3	FATSDLNDLYR
3	tr|A0A067ACR7|A0A067ACR7_9PSED	39.67	FATSDLNDLYR
3	tr|A0A067ACR7|A0A067ACR7_9PSED	32.99	FATSDLNDLYR
3	tr|A0A067ACR7|A0A067ACR7_9PSED	31.37	FATSDLNDLYR
3	tr|A0A067ACR7|A0A067ACR7_9PSED	31.37	FATSDLNDLYR
3	tr|A0A067ACR7|A0A067ACR7_9PSED	30.58	FATSDLNDLYR
3	tr|A0A067ACR7|A0A067ACR7_9PSED	27.58	FATSDLNDLYR
3	tr|A0A067ACR7|A0A067ACR7_9PSED	25.75	FATSDLNDLYR
3	tr|A0A067ACR7|A0A067ACR7_9PSED	24.79	FATSDLNDLYR
3	tr|A0A067ACR7|A0A067ACR7_9PSED	24.76	FATSDLNDLYR
3	tr|A0A067ACR7|A0A067ACR7_9PSED	20.47	FATSDLNDLYR
3	tr|A0A067ACR7|A0A067ACR7_9PSED	18.1	FATSDLNDLYR
3	tr|A0A067ACR7|A0A067ACR7_9PSED	17.12	FATSDLNDLYR
3	tr|A0A067ACR7|A0A067ACR7_9PSED	16.7	FATSDLNDLYR
3	tr|A0A067ACR7|A0A067ACR7_9PSED	94.95	GEVISDGPSDPHDILR
3	tr|A0A067ACR7|A0A067ACR7_9PSED	92.34	GEVISDGPSDPHDILR
3	tr|A0A067ACR7|A0A067ACR7_9PSED	86.86	GEVISDGPSDPHDILR
3	tr|A0A067ACR7|A0A067ACR7_9PSED	79.39	GEVISDGPSDPHDILR
3	tr|A0A067ACR7|A0A067ACR7_9PSED	66.04	GEVISDGPSDPHDILR
3	tr|A0A067ACR7|A0A067ACR7_9PSED	57.1	GEVISDGPSDPHDILR
3	tr|A0A067ACR7|A0A067ACR7_9PSED	50.76	GEVISDGPSDPHDILR
3	tr|A0A067ACR7|A0A067ACR7_9PSED	23.48	GEVISDGPSDPHDILR
3	tr|A0A067ACR7|A0A067ACR7_9PSED	20.93	GEVISDGPSDPHDILR
3	tr|A0A067ACR7|A0A067ACR7_9PSED	20.79	GEVISDGPSDPHDILR
3	tr|A0A067ACR7|A0A067ACR7_9PSED	99	GLMAKPDGSIIETPITANFR
3	tr|A0A067ACR7|A0A067ACR7_9PSED	99	GLMAKPDGSIIETPITANFR
3	tr|A0A067ACR7|A0A067ACR7_9PSED	99	GLMAKPDGSIIETPITANFR
3	tr|A0A067ACR7|A0A067ACR7_9PSED	99	GLMAKPDGSIIETPITANFR
3	tr|A0A067ACR7|A0A067ACR7_9PSED	99	GLMAKPDGSIIETPITANFR
3	tr|A0A067ACR7|A0A067ACR7_9PSED	99	GLMAKPDGSIIETPITANFR
3	tr|A0A067ACR7|A0A067ACR7_9PSED	99	GLMAKPDGSIIETPITANFR
3	tr|A0A067ACR7|A0A067ACR7_9PSED	98.64	GLMAKPDGSIIETPITANFR
3	tr|A0A067ACR7|A0A067ACR7_9PSED	95.2	GLMAKPDGSIIETPITANFR
3	tr|A0A067ACR7|A0A067ACR7_9PSED	18.4	GLMAKPDGSIIETPITANFR
3	tr|A0A067ACR7|A0A067ACR7_9PSED	50.67	HLNVFEGEQVNR
3	tr|A0A067ACR7|A0A067ACR7_9PSED	24.98	HLNVFEGEQVNR
3	tr|A0A067ACR7|A0A067ACR7_9PSED	72.96	IGLASPEMIR
3	tr|A0A067ACR7|A0A067ACR7_9PSED	69.46	IGLASPEMIR
3	tr|A0A067ACR7|A0A067ACR7_9PSED	68.59	IGLASPEMIR
3	tr|A0A067ACR7|A0A067ACR7_9PSED	65.99	IGLASPEMIR
3	tr|A0A067ACR7|A0A067ACR7_9PSED	64.25	IGLASPEMIR
3	tr|A0A067ACR7|A0A067ACR7_9PSED	57.65	IGLASPEMIR
3	tr|A0A067ACR7|A0A067ACR7_9PSED	50.49	IGLASPEMIR
3	tr|A0A067ACR7|A0A067ACR7_9PSED	35.55	IGLASPEMIR
3	tr|A0A067ACR7|A0A067ACR7_9PSED	34.1	IGLASPEMIR
3	tr|A0A067ACR7|A0A067ACR7_9PSED	31.68	IGLASPEMIR
3	tr|A0A067ACR7|A0A067ACR7_9PSED	28.09	IGLASPEMIR
3	tr|A0A067ACR7|A0A067ACR7_9PSED	27.07	IGLASPEMIR
3	tr|A0A067ACR7|A0A067ACR7_9PSED	24.32	IGLASPEMIR
3	tr|A0A067ACR7|A0A067ACR7_9PSED	74.14	IGLLMDMTLR
3	tr|A0A067ACR7|A0A067ACR7_9PSED	67.56	IGLLMDMTLR
3	tr|A0A067ACR7|A0A067ACR7_9PSED	63.26	IGLLMDMTLR
3	tr|A0A067ACR7|A0A067ACR7_9PSED	49.44	IGLLMDMTLR
3	tr|A0A067ACR7|A0A067ACR7_9PSED	49.16	IGLLMDMTLR
3	tr|A0A067ACR7|A0A067ACR7_9PSED	37.5	IGLLMDMTLR
3	tr|A0A067ACR7|A0A067ACR7_9PSED	30.7	IGLLMDMTLR
3	tr|A0A067ACR7|A0A067ACR7_9PSED	29.01	IGLLMDMTLR
3	tr|A0A067ACR7|A0A067ACR7_9PSED	25.34	IGLLMDMTLR
3	tr|A0A067ACR7|A0A067ACR7_9PSED	16.05	IGLLMDMTLR
3	tr|A0A067ACR7|A0A067ACR7_9PSED	99	KVEIAESGDSSFIK
3	tr|A0A067ACR7|A0A067ACR7_9PSED	97.29	KVEIAESGDSSFIK
3	tr|A0A067ACR7|A0A067ACR7_9PSED	96.93	KVEIAESGDSSFIK
3	tr|A0A067ACR7|A0A067ACR7_9PSED	96.66	KVEIAESGDSSFIK
3	tr|A0A067ACR7|A0A067ACR7_9PSED	79.32	KVEIAESGDSSFIK
3	tr|A0A067ACR7|A0A067ACR7_9PSED	70.89	KVEIAESGDSSFIK
3	tr|A0A067ACR7|A0A067ACR7_9PSED	66.25	KVEIAESGDSSFIK
3	tr|A0A067ACR7|A0A067ACR7_9PSED	54.97	KVEIAESGDSSFIK
3	tr|A0A067ACR7|A0A067ACR7_9PSED	31.46	KVEIAESGDSSFIK
3	tr|A0A067ACR7|A0A067ACR7_9PSED	16.59	KVEIAESGDSSFIK
3	tr|A0A067ACR7|A0A067ACR7_9PSED	99	LGIQAFEPVLIEGK
3	tr|A0A067ACR7|A0A067ACR7_9PSED	99	LGIQAFEPVLIEGK
3	tr|A0A067ACR7|A0A067ACR7_9PSED	99	LGIQAFEPVLIEGK
3	tr|A0A067ACR7|A0A067ACR7_9PSED	99	LGIQAFEPVLIEGK
3	tr|A0A067ACR7|A0A067ACR7_9PSED	99	LGIQAFEPVLIEGK
3	tr|A0A067ACR7|A0A067ACR7_9PSED	99	LGIQAFEPVLIEGK
3	tr|A0A067ACR7|A0A067ACR7_9PSED	99	LGIQAFEPVLIEGK
3	tr|A0A067ACR7|A0A067ACR7_9PSED	98.95	LGIQAFEPVLIEGK
3	tr|A0A067ACR7|A0A067ACR7_9PSED	98.68	LGIQAFEPVLIEGK
3	tr|A0A067ACR7|A0A067ACR7_9PSED	98.53	LGIQAFEPVLIEGK
3	tr|A0A067ACR7|A0A067ACR7_9PSED	95.93	LGIQAFEPVLIEGK
3	tr|A0A067ACR7|A0A067ACR7_9PSED	95.77	LGIQAFEPVLIEGK
3	tr|A0A067ACR7|A0A067ACR7_9PSED	95.49	LGIQAFEPVLIEGK
3	tr|A0A067ACR7|A0A067ACR7_9PSED	87.65	LGIQAFEPVLIEGK
3	tr|A0A067ACR7|A0A067ACR7_9PSED	84.17	LGIQAFEPVLIEGK
3	tr|A0A067ACR7|A0A067ACR7_9PSED	77.29	LGIQAFEPVLIEGK
3	tr|A0A067ACR7|A0A067ACR7_9PSED	69.13	LGIQAFEPVLIEGK
3	tr|A0A067ACR7|A0A067ACR7_9PSED	60.52	LGIQAFEPVLIEGK
3	tr|A0A067ACR7|A0A067ACR7_9PSED	58.48	LGIQAFEPVLIEGK
3	tr|A0A067ACR7|A0A067ACR7_9PSED	40.63	LGIQAFEPVLIEGK
3	tr|A0A067ACR7|A0A067ACR7_9PSED	38.56	LGIQAFEPVLIEGK
3	tr|A0A067ACR7|A0A067ACR7_9PSED	25.96	LGIQAFEPVLIEGK
3	tr|A0A067ACR7|A0A067ACR7_9PSED	20	LGIQAFEPVLIEGK
3	tr|A0A067ACR7|A0A067ACR7_9PSED	37.65	LLDLSAPDIIVR
3	tr|A0A067ACR7|A0A067ACR7_9PSED	34	LLDLSAPDIIVR
3	tr|A0A067ACR7|A0A067ACR7_9PSED	17.53	LLDLSAPDIIVR
3	tr|A0A067ACR7|A0A067ACR7_9PSED	99	MALELFKPFIFGK
3	tr|A0A067ACR7|A0A067ACR7_9PSED	99	MALELFKPFIFGK
3	tr|A0A067ACR7|A0A067ACR7_9PSED	99	MALELFKPFIFGK
3	tr|A0A067ACR7|A0A067ACR7_9PSED	91.09	MALELFKPFIFGK
3	tr|A0A067ACR7|A0A067ACR7_9PSED	69.73	MALELFKPFIFGK
3	tr|A0A067ACR7|A0A067ACR7_9PSED	63.73	MALELFKPFIFGK
3	tr|A0A067ACR7|A0A067ACR7_9PSED	41.83	MALELFKPFIFGK
3	tr|A0A067ACR7|A0A067ACR7_9PSED	27.53	MALELFKPFIFGK
3	tr|A0A067ACR7|A0A067ACR7_9PSED	25.05	MALELFKPFIFGK
3	tr|A0A067ACR7|A0A067ACR7_9PSED	58.04	NQGQVEEFDAIR
3	tr|A0A067ACR7|A0A067ACR7_9PSED	53.57	NQGQVEEFDAIR
3	tr|A0A067ACR7|A0A067ACR7_9PSED	34.94	NQGQVEEFDAIR
3	tr|A0A067ACR7|A0A067ACR7_9PSED	34.94	NQGQVEEFDAIR
3	tr|A0A067ACR7|A0A067ACR7_9PSED	24.4	NQGQVEEFDAIR
3	tr|A0A067ACR7|A0A067ACR7_9PSED	97.84	SGELAIADEFGR
3	tr|A0A067ACR7|A0A067ACR7_9PSED	97.51	SGELAIADEFGR
3	tr|A0A067ACR7|A0A067ACR7_9PSED	89.95	SGELAIADEFGR
3	tr|A0A067ACR7|A0A067ACR7_9PSED	88.79	SGELAIADEFGR
3	tr|A0A067ACR7|A0A067ACR7_9PSED	86.07	SGELAIADEFGR
3	tr|A0A067ACR7|A0A067ACR7_9PSED	85.44	SGELAIADEFGR
3	tr|A0A067ACR7|A0A067ACR7_9PSED	83.92	SGELAIADEFGR
3	tr|A0A067ACR7|A0A067ACR7_9PSED	83.92	SGELAIADEFGR
3	tr|A0A067ACR7|A0A067ACR7_9PSED	81.64	SGELAIADEFGR
3	tr|A0A067ACR7|A0A067ACR7_9PSED	71.86	SGELAIADEFGR
3	tr|A0A067ACR7|A0A067ACR7_9PSED	68.3	SGELAIADEFGR
3	tr|A0A067ACR7|A0A067ACR7_9PSED	66.85	SGELAIADEFGR
3	tr|A0A067ACR7|A0A067ACR7_9PSED	64.56	SGELAIADEFGR
3	tr|A0A067ACR7|A0A067ACR7_9PSED	61.14	SGELAIADEFGR
3	tr|A0A067ACR7|A0A067ACR7_9PSED	59.76	SGELAIADEFGR
3	tr|A0A067ACR7|A0A067ACR7_9PSED	57.16	SGELAIADEFGR
3	tr|A0A067ACR7|A0A067ACR7_9PSED	54.29	SGELAIADEFGR
3	tr|A0A067ACR7|A0A067ACR7_9PSED	48.3	SGELAIADEFGR
3	tr|A0A067ACR7|A0A067ACR7_9PSED	44.58	SGELAIADEFGR
3	tr|A0A067ACR7|A0A067ACR7_9PSED	38.6	SGELAIADEFGR
3	tr|A0A067ACR7|A0A067ACR7_9PSED	37.93	SGELAIADEFGR
3	tr|A0A067ACR7|A0A067ACR7_9PSED	20.47	SGELAIADEFGR
3	tr|A0A067ACR7|A0A067ACR7_9PSED	20.99	SVITVGPTLR
3	tr|A0A067ACR7|A0A067ACR7_9PSED	19.86	SVITVGPTLR
3	tr|A0A067ACR7|A0A067ACR7_9PSED	19.82	SVITVGPTLR
3	tr|A0A067ACR7|A0A067ACR7_9PSED	73.46	VFADLQEVDR
3	tr|A0A067ACR7|A0A067ACR7_9PSED	21.38	VFADLQEVDR
3	tr|A0A067ACR7|A0A067ACR7_9PSED	18.84	VFADLQEVDR
3	tr|A0A067ACR7|A0A067ACR7_9PSED	18.61	VFADLQEVDR
3	tr|A0A067ACR7|A0A067ACR7_9PSED	17.82	VFADLQEVDR
3	tr|A0A067ACR7|A0A067ACR7_9PSED	17.78	VFADLQEVDR
3	tr|A0A067ACR7|A0A067ACR7_9PSED	86.16	YIVNEIQDVYR
3	tr|A0A067ACR7|A0A067ACR7_9PSED	85.06	YIVNEIQDVYR
3	tr|A0A067ACR7|A0A067ACR7_9PSED	76.85	YIVNEIQDVYR
3	tr|A0A067ACR7|A0A067ACR7_9PSED	76.85	YIVNEIQDVYR
3	tr|A0A067ACR7|A0A067ACR7_9PSED	58.08	YIVNEIQDVYR
3	tr|A0A067ACR7|A0A067ACR7_9PSED	55.85	YIVNEIQDVYR
3	tr|A0A067ACR7|A0A067ACR7_9PSED	41.02	YIVNEIQDVYR
3	tr|A0A067ACR7|A0A067ACR7_9PSED	34.06	YIVNEIQDVYR
3	tr|A0A067ACR7|A0A067ACR7_9PSED	29.56	YIVNEIQDVYR
3	tr|A0A067ACR7|A0A067ACR7_9PSED	25.48	YIVNEIQDVYR
3	tr|A0A067ACR7|A0A067ACR7_9PSED	24.76	YIVNEIQDVYR
3	tr|A0A067ACR7|A0A067ACR7_9PSED	15.15	YIVNEIQDVYR
3	tr|A0A067ACR7|A0A067ACR7_9PSED	90.85	YKLPYGAVISVK
3	tr|A0A067ACR7|A0A067ACR7_9PSED	52.63	YKLPYGAVISVK
4	tr|A0A066ZY47|A0A066ZY47_9PSED	99	AAQGIVPQPLNAEQTAGLVELLK
4	tr|A0A066ZY47|A0A066ZY47_9PSED	99	DLVHAIPYYGIQK
4	tr|A0A066ZY47|A0A066ZY47_9PSED	99	GGVSLRPGDGIIHSWLNR
4	tr|A0A066ZY47|A0A066ZY47_9PSED	99	HTLLMFDAFHDVAEK
4	tr|A0A066ZY47|A0A066ZY47_9PSED	99	IDEVFIGSCMTNIGHFR
4	tr|A0A066ZY47|A0A066ZY47_9PSED	99	MDAHQLTEEGYYGIYGK
4	tr|A0A066ZY47|A0A066ZY47_9PSED	99	MLLPDTVGTGGDSHTR
4	tr|A0A066ZY47|A0A066ZY47_9PSED	99	MTTVGSQDTTGPMTR
4	tr|A0A066ZY47|A0A066ZY47_9PSED	99	NPPAGEEAVLVDLITNR
4	tr|A0A066ZY47|A0A066ZY47_9PSED	99	SATNSVLWFFGDDIPYVPNKR
4	tr|A0A066ZY47|A0A066ZY47_9PSED	99	TPVLLDEVR
4	tr|A0A066ZY47|A0A066ZY47_9PSED	99	WMISEGYGDAR
4	tr|A0A066ZY47|A0A066ZY47_9PSED	84.37	LPEAPVDTGK
4	tr|A0A066ZY47|A0A066ZY47_9PSED	83.66	MEMPGCSLCMGNQAR
4	tr|A0A066ZY47|A0A066ZY47_9PSED	76.74	YLSFDQIAEFR
4	tr|A0A066ZY47|A0A066ZY47_9PSED	76.57	SATNSVLWFFGDDIPYVPNK
4	tr|A0A066ZY47|A0A066ZY47_9PSED	56	LWLSPPTK
4	tr|A0A066ZY47|A0A066ZY47_9PSED	67.31	AELGLGPTNLFK
4	tr|A0A066ZY47|A0A066ZY47_9PSED	25.91	VPPGVDEAAYVK
4	tr|A0A066ZY47|A0A066ZY47_9PSED	99	AAQGIVPQPLNAEQTAGLVELLK
4	tr|A0A066ZY47|A0A066ZY47_9PSED	99	AAQGIVPQPLNAEQTAGLVELLK
4	tr|A0A066ZY47|A0A066ZY47_9PSED	99	AAQGIVPQPLNAEQTAGLVELLK
4	tr|A0A066ZY47|A0A066ZY47_9PSED	99	AAQGIVPQPLNAEQTAGLVELLK
4	tr|A0A066ZY47|A0A066ZY47_9PSED	99	AAQGIVPQPLNAEQTAGLVELLK
4	tr|A0A066ZY47|A0A066ZY47_9PSED	99	AAQGIVPQPLNAEQTAGLVELLK
4	tr|A0A066ZY47|A0A066ZY47_9PSED	99	AAQGIVPQPLNAEQTAGLVELLK
4	tr|A0A066ZY47|A0A066ZY47_9PSED	99	AAQGIVPQPLNAEQTAGLVELLK
4	tr|A0A066ZY47|A0A066ZY47_9PSED	99	AAQGIVPQPLNAEQTAGLVELLK
4	tr|A0A066ZY47|A0A066ZY47_9PSED	99	AAQGIVPQPLNAEQTAGLVELLK
4	tr|A0A066ZY47|A0A066ZY47_9PSED	99	AAQGIVPQPLNAEQTAGLVELLK
4	tr|A0A066ZY47|A0A066ZY47_9PSED	99	AAQGIVPQPLNAEQTAGLVELLK
4	tr|A0A066ZY47|A0A066ZY47_9PSED	99	AAQGIVPQPLNAEQTAGLVELLK
4	tr|A0A066ZY47|A0A066ZY47_9PSED	99	AAQGIVPQPLNAEQTAGLVELLK
4	tr|A0A066ZY47|A0A066ZY47_9PSED	99	AAQGIVPQPLNAEQTAGLVELLK
4	tr|A0A066ZY47|A0A066ZY47_9PSED	99	AAQGIVPQPLNAEQTAGLVELLK
4	tr|A0A066ZY47|A0A066ZY47_9PSED	98.06	AAQGIVPQPLNAEQTAGLVELLK
4	tr|A0A066ZY47|A0A066ZY47_9PSED	97.99	AAQGIVPQPLNAEQTAGLVELLK
4	tr|A0A066ZY47|A0A066ZY47_9PSED	90.24	AAQGIVPQPLNAEQTAGLVELLK
4	tr|A0A066ZY47|A0A066ZY47_9PSED	76.57	AAQGIVPQPLNAEQTAGLVELLK
4	tr|A0A066ZY47|A0A066ZY47_9PSED	70.46	AAQGIVPQPLNAEQTAGLVELLK
4	tr|A0A066ZY47|A0A066ZY47_9PSED	69	AAQGIVPQPLNAEQTAGLVELLK
4	tr|A0A066ZY47|A0A066ZY47_9PSED	52.01	AAQGIVPQPLNAEQTAGLVELLK
4	tr|A0A066ZY47|A0A066ZY47_9PSED	25.7	AAQGIVPQPLNAEQTAGLVELLK
4	tr|A0A066ZY47|A0A066ZY47_9PSED	25.25	AAQGIVPQPLNAEQTAGLVELLK
4	tr|A0A066ZY47|A0A066ZY47_9PSED	24.86	AAQGIVPQPLNAEQTAGLVELLK
4	tr|A0A066ZY47|A0A066ZY47_9PSED	24.08	AAQGIVPQPLNAEQTAGLVELLK
4	tr|A0A066ZY47|A0A066ZY47_9PSED	22.04	AAQGIVPQPLNAEQTAGLVELLK
4	tr|A0A066ZY47|A0A066ZY47_9PSED	61.08	AELGLGPTNLFK
4	tr|A0A066ZY47|A0A066ZY47_9PSED	58.89	AELGLGPTNLFK
4	tr|A0A066ZY47|A0A066ZY47_9PSED	53.16	AELGLGPTNLFK
4	tr|A0A066ZY47|A0A066ZY47_9PSED	51.62	AELGLGPTNLFK
4	tr|A0A066ZY47|A0A066ZY47_9PSED	47.38	AELGLGPTNLFK
4	tr|A0A066ZY47|A0A066ZY47_9PSED	41.89	AELGLGPTNLFK
4	tr|A0A066ZY47|A0A066ZY47_9PSED	36.03	AELGLGPTNLFK
4	tr|A0A066ZY47|A0A066ZY47_9PSED	34.21	AELGLGPTNLFK
4	tr|A0A066ZY47|A0A066ZY47_9PSED	33.3	AELGLGPTNLFK
4	tr|A0A066ZY47|A0A066ZY47_9PSED	33.3	AELGLGPTNLFK
4	tr|A0A066ZY47|A0A066ZY47_9PSED	30.5	AELGLGPTNLFK
4	tr|A0A066ZY47|A0A066ZY47_9PSED	25.47	AELGLGPTNLFK
4	tr|A0A066ZY47|A0A066ZY47_9PSED	25.09	AELGLGPTNLFK
4	tr|A0A066ZY47|A0A066ZY47_9PSED	24.06	AELGLGPTNLFK
4	tr|A0A066ZY47|A0A066ZY47_9PSED	24.05	AELGLGPTNLFK
4	tr|A0A066ZY47|A0A066ZY47_9PSED	21.64	AELGLGPTNLFK
4	tr|A0A066ZY47|A0A066ZY47_9PSED	19.27	AELGLGPTNLFK
4	tr|A0A066ZY47|A0A066ZY47_9PSED	18.33	AELGLGPTNLFK
4	tr|A0A066ZY47|A0A066ZY47_9PSED	17.99	AELGLGPTNLFK
4	tr|A0A066ZY47|A0A066ZY47_9PSED	17.12	AELGLGPTNLFK
4	tr|A0A066ZY47|A0A066ZY47_9PSED	17.08	AELGLGPTNLFK
4	tr|A0A066ZY47|A0A066ZY47_9PSED	16.7	AELGLGPTNLFK
4	tr|A0A066ZY47|A0A066ZY47_9PSED	99	DLVHAIPYYGIQK
4	tr|A0A066ZY47|A0A066ZY47_9PSED	99	DLVHAIPYYGIQK
4	tr|A0A066ZY47|A0A066ZY47_9PSED	99	DLVHAIPYYGIQK
4	tr|A0A066ZY47|A0A066ZY47_9PSED	99	DLVHAIPYYGIQK
4	tr|A0A066ZY47|A0A066ZY47_9PSED	99	DLVHAIPYYGIQK
4	tr|A0A066ZY47|A0A066ZY47_9PSED	99	DLVHAIPYYGIQK
4	tr|A0A066ZY47|A0A066ZY47_9PSED	99	DLVHAIPYYGIQK
4	tr|A0A066ZY47|A0A066ZY47_9PSED	99	DLVHAIPYYGIQK
4	tr|A0A066ZY47|A0A066ZY47_9PSED	99	DLVHAIPYYGIQK
4	tr|A0A066ZY47|A0A066ZY47_9PSED	99	DLVHAIPYYGIQK
4	tr|A0A066ZY47|A0A066ZY47_9PSED	99	DLVHAIPYYGIQK
4	tr|A0A066ZY47|A0A066ZY47_9PSED	99	DLVHAIPYYGIQK
4	tr|A0A066ZY47|A0A066ZY47_9PSED	99	DLVHAIPYYGIQK
4	tr|A0A066ZY47|A0A066ZY47_9PSED	98.35	DLVHAIPYYGIQK
4	tr|A0A066ZY47|A0A066ZY47_9PSED	98.1	DLVHAIPYYGIQK
4	tr|A0A066ZY47|A0A066ZY47_9PSED	98.1	DLVHAIPYYGIQK
4	tr|A0A066ZY47|A0A066ZY47_9PSED	98.1	DLVHAIPYYGIQK
4	tr|A0A066ZY47|A0A066ZY47_9PSED	98.1	DLVHAIPYYGIQK
4	tr|A0A066ZY47|A0A066ZY47_9PSED	98.01	DLVHAIPYYGIQK
4	tr|A0A066ZY47|A0A066ZY47_9PSED	97.41	DLVHAIPYYGIQK
4	tr|A0A066ZY47|A0A066ZY47_9PSED	97	DLVHAIPYYGIQK
4	tr|A0A066ZY47|A0A066ZY47_9PSED	96.81	DLVHAIPYYGIQK
4	tr|A0A066ZY47|A0A066ZY47_9PSED	96.62	DLVHAIPYYGIQK
4	tr|A0A066ZY47|A0A066ZY47_9PSED	96.59	DLVHAIPYYGIQK
4	tr|A0A066ZY47|A0A066ZY47_9PSED	95.05	DLVHAIPYYGIQK
4	tr|A0A066ZY47|A0A066ZY47_9PSED	94.86	DLVHAIPYYGIQK
4	tr|A0A066ZY47|A0A066ZY47_9PSED	94.64	DLVHAIPYYGIQK
4	tr|A0A066ZY47|A0A066ZY47_9PSED	94.41	DLVHAIPYYGIQK
4	tr|A0A066ZY47|A0A066ZY47_9PSED	93.69	DLVHAIPYYGIQK
4	tr|A0A066ZY47|A0A066ZY47_9PSED	93.62	DLVHAIPYYGIQK
4	tr|A0A066ZY47|A0A066ZY47_9PSED	93.61	DLVHAIPYYGIQK
4	tr|A0A066ZY47|A0A066ZY47_9PSED	92.02	DLVHAIPYYGIQK
4	tr|A0A066ZY47|A0A066ZY47_9PSED	91.41	DLVHAIPYYGIQK
4	tr|A0A066ZY47|A0A066ZY47_9PSED	91.05	DLVHAIPYYGIQK
4	tr|A0A066ZY47|A0A066ZY47_9PSED	90.63	DLVHAIPYYGIQK
4	tr|A0A066ZY47|A0A066ZY47_9PSED	90.46	DLVHAIPYYGIQK
4	tr|A0A066ZY47|A0A066ZY47_9PSED	89.43	DLVHAIPYYGIQK
4	tr|A0A066ZY47|A0A066ZY47_9PSED	88.99	DLVHAIPYYGIQK
4	tr|A0A066ZY47|A0A066ZY47_9PSED	88.33	DLVHAIPYYGIQK
4	tr|A0A066ZY47|A0A066ZY47_9PSED	85.7	DLVHAIPYYGIQK
4	tr|A0A066ZY47|A0A066ZY47_9PSED	85.44	DLVHAIPYYGIQK
4	tr|A0A066ZY47|A0A066ZY47_9PSED	85.31	DLVHAIPYYGIQK
4	tr|A0A066ZY47|A0A066ZY47_9PSED	85.13	DLVHAIPYYGIQK
4	tr|A0A066ZY47|A0A066ZY47_9PSED	84.76	DLVHAIPYYGIQK
4	tr|A0A066ZY47|A0A066ZY47_9PSED	84.14	DLVHAIPYYGIQK
4	tr|A0A066ZY47|A0A066ZY47_9PSED	83.94	DLVHAIPYYGIQK
4	tr|A0A066ZY47|A0A066ZY47_9PSED	83.6	DLVHAIPYYGIQK
4	tr|A0A066ZY47|A0A066ZY47_9PSED	83.37	DLVHAIPYYGIQK
4	tr|A0A066ZY47|A0A066ZY47_9PSED	80.55	DLVHAIPYYGIQK
4	tr|A0A066ZY47|A0A066ZY47_9PSED	79.86	DLVHAIPYYGIQK
4	tr|A0A066ZY47|A0A066ZY47_9PSED	77.99	DLVHAIPYYGIQK
4	tr|A0A066ZY47|A0A066ZY47_9PSED	76.28	DLVHAIPYYGIQK
4	tr|A0A066ZY47|A0A066ZY47_9PSED	68.98	DLVHAIPYYGIQK
4	tr|A0A066ZY47|A0A066ZY47_9PSED	67.28	DLVHAIPYYGIQK
4	tr|A0A066ZY47|A0A066ZY47_9PSED	66.34	DLVHAIPYYGIQK
4	tr|A0A066ZY47|A0A066ZY47_9PSED	58.08	DLVHAIPYYGIQK
4	tr|A0A066ZY47|A0A066ZY47_9PSED	48.55	DLVHAIPYYGIQK
4	tr|A0A066ZY47|A0A066ZY47_9PSED	36.94	DLVHAIPYYGIQK
4	tr|A0A066ZY47|A0A066ZY47_9PSED	28.03	DLVHAIPYYGIQK
4	tr|A0A066ZY47|A0A066ZY47_9PSED	20.88	DLVHAIPYYGIQK
4	tr|A0A066ZY47|A0A066ZY47_9PSED	98.55	GGVSLRPGDGIIHSWLNR
4	tr|A0A066ZY47|A0A066ZY47_9PSED	96.68	GGVSLRPGDGIIHSWLNR
4	tr|A0A066ZY47|A0A066ZY47_9PSED	96.56	GGVSLRPGDGIIHSWLNR
4	tr|A0A066ZY47|A0A066ZY47_9PSED	90.48	GGVSLRPGDGIIHSWLNR
4	tr|A0A066ZY47|A0A066ZY47_9PSED	89.31	GGVSLRPGDGIIHSWLNR
4	tr|A0A066ZY47|A0A066ZY47_9PSED	83.93	GGVSLRPGDGIIHSWLNR
4	tr|A0A066ZY47|A0A066ZY47_9PSED	65.88	GGVSLRPGDGIIHSWLNR
4	tr|A0A066ZY47|A0A066ZY47_9PSED	63.55	GGVSLRPGDGIIHSWLNR
4	tr|A0A066ZY47|A0A066ZY47_9PSED	49.48	GGVSLRPGDGIIHSWLNR
4	tr|A0A066ZY47|A0A066ZY47_9PSED	48.23	GGVSLRPGDGIIHSWLNR
4	tr|A0A066ZY47|A0A066ZY47_9PSED	45.26	GGVSLRPGDGIIHSWLNR
4	tr|A0A066ZY47|A0A066ZY47_9PSED	29.25	GGVSLRPGDGIIHSWLNR
4	tr|A0A066ZY47|A0A066ZY47_9PSED	99	HTLLMFDAFHDVAEK
4	tr|A0A066ZY47|A0A066ZY47_9PSED	99	HTLLMFDAFHDVAEK
4	tr|A0A066ZY47|A0A066ZY47_9PSED	99	HTLLMFDAFHDVAEK
4	tr|A0A066ZY47|A0A066ZY47_9PSED	99	HTLLMFDAFHDVAEK
4	tr|A0A066ZY47|A0A066ZY47_9PSED	99	HTLLMFDAFHDVAEK
4	tr|A0A066ZY47|A0A066ZY47_9PSED	99	HTLLMFDAFHDVAEK
4	tr|A0A066ZY47|A0A066ZY47_9PSED	99	HTLLMFDAFHDVAEK
4	tr|A0A066ZY47|A0A066ZY47_9PSED	99	HTLLMFDAFHDVAEK
4	tr|A0A066ZY47|A0A066ZY47_9PSED	99	HTLLMFDAFHDVAEK
4	tr|A0A066ZY47|A0A066ZY47_9PSED	99	HTLLMFDAFHDVAEK
4	tr|A0A066ZY47|A0A066ZY47_9PSED	99	HTLLMFDAFHDVAEK
4	tr|A0A066ZY47|A0A066ZY47_9PSED	99	HTLLMFDAFHDVAEK
4	tr|A0A066ZY47|A0A066ZY47_9PSED	99	HTLLMFDAFHDVAEK
4	tr|A0A066ZY47|A0A066ZY47_9PSED	99	HTLLMFDAFHDVAEK
4	tr|A0A066ZY47|A0A066ZY47_9PSED	98.7	HTLLMFDAFHDVAEK
4	tr|A0A066ZY47|A0A066ZY47_9PSED	97.72	HTLLMFDAFHDVAEK
4	tr|A0A066ZY47|A0A066ZY47_9PSED	96.56	HTLLMFDAFHDVAEK
4	tr|A0A066ZY47|A0A066ZY47_9PSED	95.83	HTLLMFDAFHDVAEK
4	tr|A0A066ZY47|A0A066ZY47_9PSED	94.65	HTLLMFDAFHDVAEK
4	tr|A0A066ZY47|A0A066ZY47_9PSED	91.92	HTLLMFDAFHDVAEK
4	tr|A0A066ZY47|A0A066ZY47_9PSED	88.33	HTLLMFDAFHDVAEK
4	tr|A0A066ZY47|A0A066ZY47_9PSED	99	IDEVFIGSCMTNIGHFR
4	tr|A0A066ZY47|A0A066ZY47_9PSED	99	IDEVFIGSCMTNIGHFR
4	tr|A0A066ZY47|A0A066ZY47_9PSED	99	IDEVFIGSCMTNIGHFR
4	tr|A0A066ZY47|A0A066ZY47_9PSED	99	IDEVFIGSCMTNIGHFR
4	tr|A0A066ZY47|A0A066ZY47_9PSED	99	IDEVFIGSCMTNIGHFR
4	tr|A0A066ZY47|A0A066ZY47_9PSED	99	IDEVFIGSCMTNIGHFR
4	tr|A0A066ZY47|A0A066ZY47_9PSED	97.13	IDEVFIGSCMTNIGHFR
4	tr|A0A066ZY47|A0A066ZY47_9PSED	93.59	IDEVFIGSCMTNIGHFR
4	tr|A0A066ZY47|A0A066ZY47_9PSED	86.61	IDEVFIGSCMTNIGHFR
4	tr|A0A066ZY47|A0A066ZY47_9PSED	86.23	IDEVFIGSCMTNIGHFR
4	tr|A0A066ZY47|A0A066ZY47_9PSED	78.45	IDEVFIGSCMTNIGHFR
4	tr|A0A066ZY47|A0A066ZY47_9PSED	73.2	IDEVFIGSCMTNIGHFR
4	tr|A0A066ZY47|A0A066ZY47_9PSED	71.97	IDEVFIGSCMTNIGHFR
4	tr|A0A066ZY47|A0A066ZY47_9PSED	69.36	IDEVFIGSCMTNIGHFR
4	tr|A0A066ZY47|A0A066ZY47_9PSED	65.03	IDEVFIGSCMTNIGHFR
4	tr|A0A066ZY47|A0A066ZY47_9PSED	33.02	IDEVFIGSCMTNIGHFR
4	tr|A0A066ZY47|A0A066ZY47_9PSED	17.67	IDEVFIGSCMTNIGHFR
4	tr|A0A066ZY47|A0A066ZY47_9PSED	81.44	LPEAPVDTGK
4	tr|A0A066ZY47|A0A066ZY47_9PSED	78.19	LPEAPVDTGK
4	tr|A0A066ZY47|A0A066ZY47_9PSED	77.79	LPEAPVDTGK
4	tr|A0A066ZY47|A0A066ZY47_9PSED	70.17	LPEAPVDTGK
4	tr|A0A066ZY47|A0A066ZY47_9PSED	67.76	LPEAPVDTGK
4	tr|A0A066ZY47|A0A066ZY47_9PSED	62.17	LPEAPVDTGK
4	tr|A0A066ZY47|A0A066ZY47_9PSED	59.98	LPEAPVDTGK
4	tr|A0A066ZY47|A0A066ZY47_9PSED	57.05	LPEAPVDTGK
4	tr|A0A066ZY47|A0A066ZY47_9PSED	56.16	LPEAPVDTGK
4	tr|A0A066ZY47|A0A066ZY47_9PSED	50.14	LPEAPVDTGK
4	tr|A0A066ZY47|A0A066ZY47_9PSED	48.59	LPEAPVDTGK
4	tr|A0A066ZY47|A0A066ZY47_9PSED	39.71	LPEAPVDTGK
4	tr|A0A066ZY47|A0A066ZY47_9PSED	35.32	LPEAPVDTGK
4	tr|A0A066ZY47|A0A066ZY47_9PSED	35.32	LPEAPVDTGK
4	tr|A0A066ZY47|A0A066ZY47_9PSED	31.45	LPEAPVDTGK
4	tr|A0A066ZY47|A0A066ZY47_9PSED	31.21	LPEAPVDTGK
4	tr|A0A066ZY47|A0A066ZY47_9PSED	30.86	LPEAPVDTGK
4	tr|A0A066ZY47|A0A066ZY47_9PSED	99	MDAHQLTEEGYYGIYGK
4	tr|A0A066ZY47|A0A066ZY47_9PSED	99	MDAHQLTEEGYYGIYGK
4	tr|A0A066ZY47|A0A066ZY47_9PSED	99	MDAHQLTEEGYYGIYGK
4	tr|A0A066ZY47|A0A066ZY47_9PSED	96.44	MDAHQLTEEGYYGIYGK
4	tr|A0A066ZY47|A0A066ZY47_9PSED	90.72	MDAHQLTEEGYYGIYGK
4	tr|A0A066ZY47|A0A066ZY47_9PSED	86.71	MDAHQLTEEGYYGIYGK
4	tr|A0A066ZY47|A0A066ZY47_9PSED	17.99	MEMPGCSLCMGNQAR
4	tr|A0A066ZY47|A0A066ZY47_9PSED	17.99	MEMPGCSLCMGNQAR
4	tr|A0A066ZY47|A0A066ZY47_9PSED	99	MLLPDTVGTGGDSHTR
4	tr|A0A066ZY47|A0A066ZY47_9PSED	99	MLLPDTVGTGGDSHTR
4	tr|A0A066ZY47|A0A066ZY47_9PSED	99	MLLPDTVGTGGDSHTR
4	tr|A0A066ZY47|A0A066ZY47_9PSED	99	MLLPDTVGTGGDSHTR
4	tr|A0A066ZY47|A0A066ZY47_9PSED	99	MLLPDTVGTGGDSHTR
4	tr|A0A066ZY47|A0A066ZY47_9PSED	99	MLLPDTVGTGGDSHTR
4	tr|A0A066ZY47|A0A066ZY47_9PSED	99	MLLPDTVGTGGDSHTR
4	tr|A0A066ZY47|A0A066ZY47_9PSED	99	MLLPDTVGTGGDSHTR
4	tr|A0A066ZY47|A0A066ZY47_9PSED	98.64	MLLPDTVGTGGDSHTR
4	tr|A0A066ZY47|A0A066ZY47_9PSED	97.88	MLLPDTVGTGGDSHTR
4	tr|A0A066ZY47|A0A066ZY47_9PSED	97.75	MLLPDTVGTGGDSHTR
4	tr|A0A066ZY47|A0A066ZY47_9PSED	96.89	MLLPDTVGTGGDSHTR
4	tr|A0A066ZY47|A0A066ZY47_9PSED	96.88	MLLPDTVGTGGDSHTR
4	tr|A0A066ZY47|A0A066ZY47_9PSED	96.88	MLLPDTVGTGGDSHTR
4	tr|A0A066ZY47|A0A066ZY47_9PSED	96.88	MLLPDTVGTGGDSHTR
4	tr|A0A066ZY47|A0A066ZY47_9PSED	96.66	MLLPDTVGTGGDSHTR
4	tr|A0A066ZY47|A0A066ZY47_9PSED	95.34	MLLPDTVGTGGDSHTR
4	tr|A0A066ZY47|A0A066ZY47_9PSED	95.34	MLLPDTVGTGGDSHTR
4	tr|A0A066ZY47|A0A066ZY47_9PSED	95.18	MLLPDTVGTGGDSHTR
4	tr|A0A066ZY47|A0A066ZY47_9PSED	95.18	MLLPDTVGTGGDSHTR
4	tr|A0A066ZY47|A0A066ZY47_9PSED	95.03	MLLPDTVGTGGDSHTR
4	tr|A0A066ZY47|A0A066ZY47_9PSED	95.03	MLLPDTVGTGGDSHTR
4	tr|A0A066ZY47|A0A066ZY47_9PSED	95.03	MLLPDTVGTGGDSHTR
4	tr|A0A066ZY47|A0A066ZY47_9PSED	95.03	MLLPDTVGTGGDSHTR
4	tr|A0A066ZY47|A0A066ZY47_9PSED	94.44	MLLPDTVGTGGDSHTR
4	tr|A0A066ZY47|A0A066ZY47_9PSED	93.2	MLLPDTVGTGGDSHTR
4	tr|A0A066ZY47|A0A066ZY47_9PSED	91.98	MLLPDTVGTGGDSHTR
4	tr|A0A066ZY47|A0A066ZY47_9PSED	90.35	MLLPDTVGTGGDSHTR
4	tr|A0A066ZY47|A0A066ZY47_9PSED	89.35	MLLPDTVGTGGDSHTR
4	tr|A0A066ZY47|A0A066ZY47_9PSED	87.84	MLLPDTVGTGGDSHTR
4	tr|A0A066ZY47|A0A066ZY47_9PSED	87.44	MLLPDTVGTGGDSHTR
4	tr|A0A066ZY47|A0A066ZY47_9PSED	87.44	MLLPDTVGTGGDSHTR
4	tr|A0A066ZY47|A0A066ZY47_9PSED	87.44	MLLPDTVGTGGDSHTR
4	tr|A0A066ZY47|A0A066ZY47_9PSED	86.19	MLLPDTVGTGGDSHTR
4	tr|A0A066ZY47|A0A066ZY47_9PSED	84.73	MLLPDTVGTGGDSHTR
4	tr|A0A066ZY47|A0A066ZY47_9PSED	84.12	MLLPDTVGTGGDSHTR
4	tr|A0A066ZY47|A0A066ZY47_9PSED	82.59	MLLPDTVGTGGDSHTR
4	tr|A0A066ZY47|A0A066ZY47_9PSED	82.59	MLLPDTVGTGGDSHTR
4	tr|A0A066ZY47|A0A066ZY47_9PSED	82.13	MLLPDTVGTGGDSHTR
4	tr|A0A066ZY47|A0A066ZY47_9PSED	82.1	MLLPDTVGTGGDSHTR
4	tr|A0A066ZY47|A0A066ZY47_9PSED	81.56	MLLPDTVGTGGDSHTR
4	tr|A0A066ZY47|A0A066ZY47_9PSED	81.14	MLLPDTVGTGGDSHTR
4	tr|A0A066ZY47|A0A066ZY47_9PSED	78.08	MLLPDTVGTGGDSHTR
4	tr|A0A066ZY47|A0A066ZY47_9PSED	74.65	MLLPDTVGTGGDSHTR
4	tr|A0A066ZY47|A0A066ZY47_9PSED	73.57	MLLPDTVGTGGDSHTR
4	tr|A0A066ZY47|A0A066ZY47_9PSED	72.97	MLLPDTVGTGGDSHTR
4	tr|A0A066ZY47|A0A066ZY47_9PSED	68.08	MLLPDTVGTGGDSHTR
4	tr|A0A066ZY47|A0A066ZY47_9PSED	65.26	MLLPDTVGTGGDSHTR
4	tr|A0A066ZY47|A0A066ZY47_9PSED	64.9	MLLPDTVGTGGDSHTR
4	tr|A0A066ZY47|A0A066ZY47_9PSED	64.29	MLLPDTVGTGGDSHTR
4	tr|A0A066ZY47|A0A066ZY47_9PSED	55.48	MLLPDTVGTGGDSHTR
4	tr|A0A066ZY47|A0A066ZY47_9PSED	54.94	MLLPDTVGTGGDSHTR
4	tr|A0A066ZY47|A0A066ZY47_9PSED	53.82	MLLPDTVGTGGDSHTR
4	tr|A0A066ZY47|A0A066ZY47_9PSED	52.95	MLLPDTVGTGGDSHTR
4	tr|A0A066ZY47|A0A066ZY47_9PSED	52.55	MLLPDTVGTGGDSHTR
4	tr|A0A066ZY47|A0A066ZY47_9PSED	52.11	MLLPDTVGTGGDSHTR
4	tr|A0A066ZY47|A0A066ZY47_9PSED	48.41	MLLPDTVGTGGDSHTR
4	tr|A0A066ZY47|A0A066ZY47_9PSED	47.84	MLLPDTVGTGGDSHTR
4	tr|A0A066ZY47|A0A066ZY47_9PSED	47.84	MLLPDTVGTGGDSHTR
4	tr|A0A066ZY47|A0A066ZY47_9PSED	46.78	MLLPDTVGTGGDSHTR
4	tr|A0A066ZY47|A0A066ZY47_9PSED	46.42	MLLPDTVGTGGDSHTR
4	tr|A0A066ZY47|A0A066ZY47_9PSED	44.7	MLLPDTVGTGGDSHTR
4	tr|A0A066ZY47|A0A066ZY47_9PSED	43.5	MLLPDTVGTGGDSHTR
4	tr|A0A066ZY47|A0A066ZY47_9PSED	41.78	MLLPDTVGTGGDSHTR
4	tr|A0A066ZY47|A0A066ZY47_9PSED	39.94	MLLPDTVGTGGDSHTR
4	tr|A0A066ZY47|A0A066ZY47_9PSED	39.85	MLLPDTVGTGGDSHTR
4	tr|A0A066ZY47|A0A066ZY47_9PSED	35.34	MLLPDTVGTGGDSHTR
4	tr|A0A066ZY47|A0A066ZY47_9PSED	35.11	MLLPDTVGTGGDSHTR
4	tr|A0A066ZY47|A0A066ZY47_9PSED	34.64	MLLPDTVGTGGDSHTR
4	tr|A0A066ZY47|A0A066ZY47_9PSED	31.71	MLLPDTVGTGGDSHTR
4	tr|A0A066ZY47|A0A066ZY47_9PSED	31.71	MLLPDTVGTGGDSHTR
4	tr|A0A066ZY47|A0A066ZY47_9PSED	31.27	MLLPDTVGTGGDSHTR
4	tr|A0A066ZY47|A0A066ZY47_9PSED	30.82	MLLPDTVGTGGDSHTR
4	tr|A0A066ZY47|A0A066ZY47_9PSED	27.47	MLLPDTVGTGGDSHTR
4	tr|A0A066ZY47|A0A066ZY47_9PSED	20.61	MLLPDTVGTGGDSHTR
4	tr|A0A066ZY47|A0A066ZY47_9PSED	20.53	MLLPDTVGTGGDSHTR
4	tr|A0A066ZY47|A0A066ZY47_9PSED	19.92	MLLPDTVGTGGDSHTR
4	tr|A0A066ZY47|A0A066ZY47_9PSED	16.9	MLLPDTVGTGGDSHTR
4	tr|A0A066ZY47|A0A066ZY47_9PSED	16.27	MLLPDTVGTGGDSHTR
4	tr|A0A066ZY47|A0A066ZY47_9PSED	99	MTTVGSQDTTGPMTR
4	tr|A0A066ZY47|A0A066ZY47_9PSED	95.04	MTTVGSQDTTGPMTR
4	tr|A0A066ZY47|A0A066ZY47_9PSED	92.58	MTTVGSQDTTGPMTR
4	tr|A0A066ZY47|A0A066ZY47_9PSED	90.53	MTTVGSQDTTGPMTR
4	tr|A0A066ZY47|A0A066ZY47_9PSED	90.43	MTTVGSQDTTGPMTR
4	tr|A0A066ZY47|A0A066ZY47_9PSED	89.46	MTTVGSQDTTGPMTR
4	tr|A0A066ZY47|A0A066ZY47_9PSED	88.87	MTTVGSQDTTGPMTR
4	tr|A0A066ZY47|A0A066ZY47_9PSED	88.87	MTTVGSQDTTGPMTR
4	tr|A0A066ZY47|A0A066ZY47_9PSED	86.58	MTTVGSQDTTGPMTR
4	tr|A0A066ZY47|A0A066ZY47_9PSED	85.63	MTTVGSQDTTGPMTR
4	tr|A0A066ZY47|A0A066ZY47_9PSED	82.85	MTTVGSQDTTGPMTR
4	tr|A0A066ZY47|A0A066ZY47_9PSED	76.76	MTTVGSQDTTGPMTR
4	tr|A0A066ZY47|A0A066ZY47_9PSED	74.1	MTTVGSQDTTGPMTR
4	tr|A0A066ZY47|A0A066ZY47_9PSED	74.05	MTTVGSQDTTGPMTR
4	tr|A0A066ZY47|A0A066ZY47_9PSED	74.05	MTTVGSQDTTGPMTR
4	tr|A0A066ZY47|A0A066ZY47_9PSED	73.51	MTTVGSQDTTGPMTR
4	tr|A0A066ZY47|A0A066ZY47_9PSED	67.7	MTTVGSQDTTGPMTR
4	tr|A0A066ZY47|A0A066ZY47_9PSED	67.43	MTTVGSQDTTGPMTR
4	tr|A0A066ZY47|A0A066ZY47_9PSED	49.89	MTTVGSQDTTGPMTR
4	tr|A0A066ZY47|A0A066ZY47_9PSED	46.88	MTTVGSQDTTGPMTR
4	tr|A0A066ZY47|A0A066ZY47_9PSED	44.7	MTTVGSQDTTGPMTR
4	tr|A0A066ZY47|A0A066ZY47_9PSED	41.52	MTTVGSQDTTGPMTR
4	tr|A0A066ZY47|A0A066ZY47_9PSED	41.39	MTTVGSQDTTGPMTR
4	tr|A0A066ZY47|A0A066ZY47_9PSED	40.58	MTTVGSQDTTGPMTR
4	tr|A0A066ZY47|A0A066ZY47_9PSED	40.32	MTTVGSQDTTGPMTR
4	tr|A0A066ZY47|A0A066ZY47_9PSED	39.44	MTTVGSQDTTGPMTR
4	tr|A0A066ZY47|A0A066ZY47_9PSED	38.42	MTTVGSQDTTGPMTR
4	tr|A0A066ZY47|A0A066ZY47_9PSED	38.42	MTTVGSQDTTGPMTR
4	tr|A0A066ZY47|A0A066ZY47_9PSED	99	NPPAGEEAVLVDLITNR
4	tr|A0A066ZY47|A0A066ZY47_9PSED	99	NPPAGEEAVLVDLITNR
4	tr|A0A066ZY47|A0A066ZY47_9PSED	99	NPPAGEEAVLVDLITNR
4	tr|A0A066ZY47|A0A066ZY47_9PSED	99	NPPAGEEAVLVDLITNR
4	tr|A0A066ZY47|A0A066ZY47_9PSED	99	NPPAGEEAVLVDLITNR
4	tr|A0A066ZY47|A0A066ZY47_9PSED	99	NPPAGEEAVLVDLITNR
4	tr|A0A066ZY47|A0A066ZY47_9PSED	99	NPPAGEEAVLVDLITNR
4	tr|A0A066ZY47|A0A066ZY47_9PSED	99	NPPAGEEAVLVDLITNR
4	tr|A0A066ZY47|A0A066ZY47_9PSED	99	NPPAGEEAVLVDLITNR
4	tr|A0A066ZY47|A0A066ZY47_9PSED	99	NPPAGEEAVLVDLITNR
4	tr|A0A066ZY47|A0A066ZY47_9PSED	99	NPPAGEEAVLVDLITNR
4	tr|A0A066ZY47|A0A066ZY47_9PSED	99	NPPAGEEAVLVDLITNR
4	tr|A0A066ZY47|A0A066ZY47_9PSED	99	NPPAGEEAVLVDLITNR
4	tr|A0A066ZY47|A0A066ZY47_9PSED	99	NPPAGEEAVLVDLITNR
4	tr|A0A066ZY47|A0A066ZY47_9PSED	99	NPPAGEEAVLVDLITNR
4	tr|A0A066ZY47|A0A066ZY47_9PSED	99	NPPAGEEAVLVDLITNR
4	tr|A0A066ZY47|A0A066ZY47_9PSED	99	NPPAGEEAVLVDLITNR
4	tr|A0A066ZY47|A0A066ZY47_9PSED	99	NPPAGEEAVLVDLITNR
4	tr|A0A066ZY47|A0A066ZY47_9PSED	99	NPPAGEEAVLVDLITNR
4	tr|A0A066ZY47|A0A066ZY47_9PSED	99	NPPAGEEAVLVDLITNR
4	tr|A0A066ZY47|A0A066ZY47_9PSED	99	NPPAGEEAVLVDLITNR
4	tr|A0A066ZY47|A0A066ZY47_9PSED	99	NPPAGEEAVLVDLITNR
4	tr|A0A066ZY47|A0A066ZY47_9PSED	99	NPPAGEEAVLVDLITNR
4	tr|A0A066ZY47|A0A066ZY47_9PSED	99	NPPAGEEAVLVDLITNR
4	tr|A0A066ZY47|A0A066ZY47_9PSED	99	NPPAGEEAVLVDLITNR
4	tr|A0A066ZY47|A0A066ZY47_9PSED	99	NPPAGEEAVLVDLITNR
4	tr|A0A066ZY47|A0A066ZY47_9PSED	98.14	NPPAGEEAVLVDLITNR
4	tr|A0A066ZY47|A0A066ZY47_9PSED	98.14	NPPAGEEAVLVDLITNR
4	tr|A0A066ZY47|A0A066ZY47_9PSED	98.06	NPPAGEEAVLVDLITNR
4	tr|A0A066ZY47|A0A066ZY47_9PSED	97.99	NPPAGEEAVLVDLITNR
4	tr|A0A066ZY47|A0A066ZY47_9PSED	97.36	NPPAGEEAVLVDLITNR
4	tr|A0A066ZY47|A0A066ZY47_9PSED	97.15	NPPAGEEAVLVDLITNR
4	tr|A0A066ZY47|A0A066ZY47_9PSED	95.17	NPPAGEEAVLVDLITNR
4	tr|A0A066ZY47|A0A066ZY47_9PSED	94.36	NPPAGEEAVLVDLITNR
4	tr|A0A066ZY47|A0A066ZY47_9PSED	74.75	NPPAGEEAVLVDLITNR
4	tr|A0A066ZY47|A0A066ZY47_9PSED	71.02	NPPAGEEAVLVDLITNR
4	tr|A0A066ZY47|A0A066ZY47_9PSED	68.96	NPPAGEEAVLVDLITNR
4	tr|A0A066ZY47|A0A066ZY47_9PSED	65.32	NPPAGEEAVLVDLITNR
4	tr|A0A066ZY47|A0A066ZY47_9PSED	58.93	NPPAGEEAVLVDLITNR
4	tr|A0A066ZY47|A0A066ZY47_9PSED	58.76	NPPAGEEAVLVDLITNR
4	tr|A0A066ZY47|A0A066ZY47_9PSED	49.77	NPPAGEEAVLVDLITNR
4	tr|A0A066ZY47|A0A066ZY47_9PSED	44.4	NPPAGEEAVLVDLITNR
4	tr|A0A066ZY47|A0A066ZY47_9PSED	41.92	NPPAGEEAVLVDLITNR
4	tr|A0A066ZY47|A0A066ZY47_9PSED	41.25	NPPAGEEAVLVDLITNR
4	tr|A0A066ZY47|A0A066ZY47_9PSED	38.39	NPPAGEEAVLVDLITNR
4	tr|A0A066ZY47|A0A066ZY47_9PSED	15.91	NPPAGEEAVLVDLITNR
4	tr|A0A066ZY47|A0A066ZY47_9PSED	93.1	SATNSVLWFFGDDIPYVPNKR
4	tr|A0A066ZY47|A0A066ZY47_9PSED	91.87	SATNSVLWFFGDDIPYVPNKR
4	tr|A0A066ZY47|A0A066ZY47_9PSED	84.84	SATNSVLWFFGDDIPYVPNKR
4	tr|A0A066ZY47|A0A066ZY47_9PSED	77.4	SATNSVLWFFGDDIPYVPNKR
4	tr|A0A066ZY47|A0A066ZY47_9PSED	65.32	SATNSVLWFFGDDIPYVPNKR
4	tr|A0A066ZY47|A0A066ZY47_9PSED	58.76	SATNSVLWFFGDDIPYVPNKR
4	tr|A0A066ZY47|A0A066ZY47_9PSED	44.97	SATNSVLWFFGDDIPYVPNKR
4	tr|A0A066ZY47|A0A066ZY47_9PSED	44.11	SATNSVLWFFGDDIPYVPNKR
4	tr|A0A066ZY47|A0A066ZY47_9PSED	38.65	SATNSVLWFFGDDIPYVPNKR
4	tr|A0A066ZY47|A0A066ZY47_9PSED	28.01	SATNSVLWFFGDDIPYVPNKR
4	tr|A0A066ZY47|A0A066ZY47_9PSED	25.25	SATNSVLWFFGDDIPYVPNKR
4	tr|A0A066ZY47|A0A066ZY47_9PSED	21.37	SATNSVLWFFGDDIPYVPNKR
4	tr|A0A066ZY47|A0A066ZY47_9PSED	99	TPVLLDEVR
4	tr|A0A066ZY47|A0A066ZY47_9PSED	99	TPVLLDEVR
4	tr|A0A066ZY47|A0A066ZY47_9PSED	99	TPVLLDEVR
4	tr|A0A066ZY47|A0A066ZY47_9PSED	96.78	TPVLLDEVR
4	tr|A0A066ZY47|A0A066ZY47_9PSED	95.42	TPVLLDEVR
4	tr|A0A066ZY47|A0A066ZY47_9PSED	87.3	TPVLLDEVR
4	tr|A0A066ZY47|A0A066ZY47_9PSED	85.56	TPVLLDEVR
4	tr|A0A066ZY47|A0A066ZY47_9PSED	84.81	TPVLLDEVR
4	tr|A0A066ZY47|A0A066ZY47_9PSED	84.42	TPVLLDEVR
4	tr|A0A066ZY47|A0A066ZY47_9PSED	79.62	TPVLLDEVR
4	tr|A0A066ZY47|A0A066ZY47_9PSED	78.68	TPVLLDEVR
4	tr|A0A066ZY47|A0A066ZY47_9PSED	77.54	TPVLLDEVR
4	tr|A0A066ZY47|A0A066ZY47_9PSED	76.3	TPVLLDEVR
4	tr|A0A066ZY47|A0A066ZY47_9PSED	76.3	TPVLLDEVR
4	tr|A0A066ZY47|A0A066ZY47_9PSED	76.3	TPVLLDEVR
4	tr|A0A066ZY47|A0A066ZY47_9PSED	73.68	TPVLLDEVR
4	tr|A0A066ZY47|A0A066ZY47_9PSED	73.32	TPVLLDEVR
4	tr|A0A066ZY47|A0A066ZY47_9PSED	71.28	TPVLLDEVR
4	tr|A0A066ZY47|A0A066ZY47_9PSED	70.67	TPVLLDEVR
[truncated: 72,082 more rows]

## Sheet: E3
N	Accessions	Conf	Sequence
1	tr|A0A077F8F8|A0A077F8F8_9PSED; tr|A0A067A6L0|A0A067A6L0_9PSED; sp|Q3K5X4|EFTU_PSEPF	99	ADLVDDAELLELVEMEVR
1	tr|A0A077F8F8|A0A077F8F8_9PSED; tr|A0A067A6L0|A0A067A6L0_9PSED; sp|Q3K5X4|EFTU_PSEPF	99	AIDKPFLMPIEDVFSISGR
1	tr|A0A077F8F8|A0A077F8F8_9PSED; tr|A0A067A6L0|A0A067A6L0_9PSED; sp|Q3K5X4|EFTU_PSEPF	99	DLLSTYDFPGDDTPIIIGSAR
1	tr|A0A077F8F8|A0A077F8F8_9PSED; tr|A0A067A6L0|A0A067A6L0_9PSED; sp|Q3K5X4|EFTU_PSEPF	99	DTTTTTCTGVEMFR
1	tr|A0A077F8F8|A0A077F8F8_9PSED; tr|A0A067A6L0|A0A067A6L0_9PSED; sp|Q3K5X4|EFTU_PSEPF	99	FTAEVYVLSKEEGGR
1	tr|A0A077F8F8|A0A077F8F8_9PSED; tr|A0A067A6L0|A0A067A6L0_9PSED; sp|Q3K5X4|EFTU_PSEPF	99	GYRPQFYFR
1	tr|A0A077F8F8|A0A077F8F8_9PSED; tr|A0A067A6L0|A0A067A6L0_9PSED; sp|Q3K5X4|EFTU_PSEPF	99	HYAHVDCPGHADYV
1	tr|A0A077F8F8|A0A077F8F8_9PSED; tr|A0A067A6L0|A0A067A6L0_9PSED; sp|Q3K5X4|EFTU_PSEPF	99	HYAHVDCPGHADYVK
1	tr|A0A077F8F8|A0A077F8F8_9PSED; tr|A0A067A6L0|A0A067A6L0_9PSED; sp|Q3K5X4|EFTU_PSEPF	99	MALEGKDDNEMGTTAVK
1	tr|A0A077F8F8|A0A077F8F8_9PSED; tr|A0A067A6L0|A0A067A6L0_9PSED; sp|Q3K5X4|EFTU_PSEPF	99	NMITGAAQMDGAILVCSAADGPMPQTR
1	tr|A0A077F8F8|A0A077F8F8_9PSED; tr|A0A067A6L0|A0A067A6L0_9PSED; sp|Q3K5X4|EFTU_PSEPF	99	SLPHVNVGTIGHVDHGK
1	tr|A0A077F8F8|A0A077F8F8_9PSED; tr|A0A067A6L0|A0A067A6L0_9PSED; sp|Q3K5X4|EFTU_PSEPF	99	TTDVTGNCELPEGVEMVMPGDNIQMTVTLIK
1	tr|A0A077F8F8|A0A077F8F8_9PSED; tr|A0A067A6L0|A0A067A6L0_9PSED; sp|Q3K5X4|EFTU_PSEPF	98.61	VQDALEIVGLR
1	tr|A0A077F8F8|A0A077F8F8_9PSED; tr|A0A067A6L0|A0A067A6L0_9PSED; sp|Q3K5X4|EFTU_PSEPF	98.36	DTTTTTCTGVEMFRK
1	tr|A0A077F8F8|A0A077F8F8_9PSED; tr|A0A067A6L0|A0A067A6L0_9PSED; sp|Q3K5X4|EFTU_PSEPF	98.41	LVETLDSYIPEPER
1	tr|A0A077F8F8|A0A077F8F8_9PSED; tr|A0A067A6L0|A0A067A6L0_9PSED; sp|Q3K5X4|EFTU_PSEPF	98.16	TTCTGVEMFRK
1	tr|A0A077F8F8|A0A077F8F8_9PSED; tr|A0A067A6L0|A0A067A6L0_9PSED; sp|Q3K5X4|EFTU_PSEPF	93.82	QVGVPYIVVFLNK
1	tr|A0A077F8F8|A0A077F8F8_9PSED; tr|A0A067A6L0|A0A067A6L0_9PSED; sp|Q3K5X4|EFTU_PSEPF	79.73	MALEGKDDNEMGTTAVKK
1	tr|A0A077F8F8|A0A077F8F8_9PSED; tr|A0A067A6L0|A0A067A6L0_9PSED; sp|Q3K5X4|EFTU_PSEPF	77.63	FTAEVYVLSK
1	tr|A0A077F8F8|A0A077F8F8_9PSED; tr|A0A067A6L0|A0A067A6L0_9PSED; sp|Q3K5X4|EFTU_PSEPF	76.57	TTLTAALTR
1	tr|A0A077F8F8|A0A077F8F8_9PSED; tr|A0A067A6L0|A0A067A6L0_9PSED; sp|Q3K5X4|EFTU_PSEPF	57.01	AGENCGVLLR
1	tr|A0A077F8F8|A0A077F8F8_9PSED; tr|A0A067A6L0|A0A067A6L0_9PSED; sp|Q3K5X4|EFTU_PSEPF	43	GITINTAHVEYNSNIR
1	tr|A0A077F8F8|A0A077F8F8_9PSED; tr|A0A067A6L0|A0A067A6L0_9PSED; sp|Q3K5X4|EFTU_PSEPF	99	ADLVDDAELLELVEMEVR
1	tr|A0A077F8F8|A0A077F8F8_9PSED; tr|A0A067A6L0|A0A067A6L0_9PSED; sp|Q3K5X4|EFTU_PSEPF	99	ADLVDDAELLELVEMEVR
1	tr|A0A077F8F8|A0A077F8F8_9PSED; tr|A0A067A6L0|A0A067A6L0_9PSED; sp|Q3K5X4|EFTU_PSEPF	99	ADLVDDAELLELVEMEVR
1	tr|A0A077F8F8|A0A077F8F8_9PSED; tr|A0A067A6L0|A0A067A6L0_9PSED; sp|Q3K5X4|EFTU_PSEPF	99	ADLVDDAELLELVEMEVR
1	tr|A0A077F8F8|A0A077F8F8_9PSED; tr|A0A067A6L0|A0A067A6L0_9PSED; sp|Q3K5X4|EFTU_PSEPF	99	ADLVDDAELLELVEMEVR
1	tr|A0A077F8F8|A0A077F8F8_9PSED; tr|A0A067A6L0|A0A067A6L0_9PSED; sp|Q3K5X4|EFTU_PSEPF	99	ADLVDDAELLELVEMEVR
1	tr|A0A077F8F8|A0A077F8F8_9PSED; tr|A0A067A6L0|A0A067A6L0_9PSED; sp|Q3K5X4|EFTU_PSEPF	99	ADLVDDAELLELVEMEVR
1	tr|A0A077F8F8|A0A077F8F8_9PSED; tr|A0A067A6L0|A0A067A6L0_9PSED; sp|Q3K5X4|EFTU_PSEPF	99	ADLVDDAELLELVEMEVR
1	tr|A0A077F8F8|A0A077F8F8_9PSED; tr|A0A067A6L0|A0A067A6L0_9PSED; sp|Q3K5X4|EFTU_PSEPF	99	ADLVDDAELLELVEMEVR
1	tr|A0A077F8F8|A0A077F8F8_9PSED; tr|A0A067A6L0|A0A067A6L0_9PSED; sp|Q3K5X4|EFTU_PSEPF	99	ADLVDDAELLELVEMEVR
1	tr|A0A077F8F8|A0A077F8F8_9PSED; tr|A0A067A6L0|A0A067A6L0_9PSED; sp|Q3K5X4|EFTU_PSEPF	99	ADLVDDAELLELVEMEVR
1	tr|A0A077F8F8|A0A077F8F8_9PSED; tr|A0A067A6L0|A0A067A6L0_9PSED; sp|Q3K5X4|EFTU_PSEPF	99	ADLVDDAELLELVEMEVR
1	tr|A0A077F8F8|A0A077F8F8_9PSED; tr|A0A067A6L0|A0A067A6L0_9PSED; sp|Q3K5X4|EFTU_PSEPF	99	ADLVDDAELLELVEMEVR
1	tr|A0A077F8F8|A0A077F8F8_9PSED; tr|A0A067A6L0|A0A067A6L0_9PSED; sp|Q3K5X4|EFTU_PSEPF	99	ADLVDDAELLELVEMEVR
1	tr|A0A077F8F8|A0A077F8F8_9PSED; tr|A0A067A6L0|A0A067A6L0_9PSED; sp|Q3K5X4|EFTU_PSEPF	99	ADLVDDAELLELVEMEVR
1	tr|A0A077F8F8|A0A077F8F8_9PSED; tr|A0A067A6L0|A0A067A6L0_9PSED; sp|Q3K5X4|EFTU_PSEPF	99	ADLVDDAELLELVEMEVR
1	tr|A0A077F8F8|A0A077F8F8_9PSED; tr|A0A067A6L0|A0A067A6L0_9PSED; sp|Q3K5X4|EFTU_PSEPF	99	ADLVDDAELLELVEMEVR
1	tr|A0A077F8F8|A0A077F8F8_9PSED; tr|A0A067A6L0|A0A067A6L0_9PSED; sp|Q3K5X4|EFTU_PSEPF	99	ADLVDDAELLELVEMEVR
1	tr|A0A077F8F8|A0A077F8F8_9PSED; tr|A0A067A6L0|A0A067A6L0_9PSED; sp|Q3K5X4|EFTU_PSEPF	99	ADLVDDAELLELVEMEVR
1	tr|A0A077F8F8|A0A077F8F8_9PSED; tr|A0A067A6L0|A0A067A6L0_9PSED; sp|Q3K5X4|EFTU_PSEPF	99	ADLVDDAELLELVEMEVR
1	tr|A0A077F8F8|A0A077F8F8_9PSED; tr|A0A067A6L0|A0A067A6L0_9PSED; sp|Q3K5X4|EFTU_PSEPF	99	ADLVDDAELLELVEMEVR
1	tr|A0A077F8F8|A0A077F8F8_9PSED; tr|A0A067A6L0|A0A067A6L0_9PSED; sp|Q3K5X4|EFTU_PSEPF	99	ADLVDDAELLELVEMEVR
1	tr|A0A077F8F8|A0A077F8F8_9PSED; tr|A0A067A6L0|A0A067A6L0_9PSED; sp|Q3K5X4|EFTU_PSEPF	99	ADLVDDAELLELVEMEVR
1	tr|A0A077F8F8|A0A077F8F8_9PSED; tr|A0A067A6L0|A0A067A6L0_9PSED; sp|Q3K5X4|EFTU_PSEPF	99	ADLVDDAELLELVEMEVR
1	tr|A0A077F8F8|A0A077F8F8_9PSED; tr|A0A067A6L0|A0A067A6L0_9PSED; sp|Q3K5X4|EFTU_PSEPF	99	ADLVDDAELLELVEMEVR
1	tr|A0A077F8F8|A0A077F8F8_9PSED; tr|A0A067A6L0|A0A067A6L0_9PSED; sp|Q3K5X4|EFTU_PSEPF	99	ADLVDDAELLELVEMEVR
1	tr|A0A077F8F8|A0A077F8F8_9PSED; tr|A0A067A6L0|A0A067A6L0_9PSED; sp|Q3K5X4|EFTU_PSEPF	99	ADLVDDAELLELVEMEVR
1	tr|A0A077F8F8|A0A077F8F8_9PSED; tr|A0A067A6L0|A0A067A6L0_9PSED; sp|Q3K5X4|EFTU_PSEPF	99	ADLVDDAELLELVEMEVR
1	tr|A0A077F8F8|A0A077F8F8_9PSED; tr|A0A067A6L0|A0A067A6L0_9PSED; sp|Q3K5X4|EFTU_PSEPF	99	ADLVDDAELLELVEMEVR
1	tr|A0A077F8F8|A0A077F8F8_9PSED; tr|A0A067A6L0|A0A067A6L0_9PSED; sp|Q3K5X4|EFTU_PSEPF	99	ADLVDDAELLELVEMEVR
1	tr|A0A077F8F8|A0A077F8F8_9PSED; tr|A0A067A6L0|A0A067A6L0_9PSED; sp|Q3K5X4|EFTU_PSEPF	99	ADLVDDAELLELVEMEVR
1	tr|A0A077F8F8|A0A077F8F8_9PSED; tr|A0A067A6L0|A0A067A6L0_9PSED; sp|Q3K5X4|EFTU_PSEPF	99	ADLVDDAELLELVEMEVR
1	tr|A0A077F8F8|A0A077F8F8_9PSED; tr|A0A067A6L0|A0A067A6L0_9PSED; sp|Q3K5X4|EFTU_PSEPF	99	ADLVDDAELLELVEMEVR
1	tr|A0A077F8F8|A0A077F8F8_9PSED; tr|A0A067A6L0|A0A067A6L0_9PSED; sp|Q3K5X4|EFTU_PSEPF	99	ADLVDDAELLELVEMEVR
1	tr|A0A077F8F8|A0A077F8F8_9PSED; tr|A0A067A6L0|A0A067A6L0_9PSED; sp|Q3K5X4|EFTU_PSEPF	99	ADLVDDAELLELVEMEVR
1	tr|A0A077F8F8|A0A077F8F8_9PSED; tr|A0A067A6L0|A0A067A6L0_9PSED; sp|Q3K5X4|EFTU_PSEPF	99	ADLVDDAELLELVEMEVR
1	tr|A0A077F8F8|A0A077F8F8_9PSED; tr|A0A067A6L0|A0A067A6L0_9PSED; sp|Q3K5X4|EFTU_PSEPF	99	ADLVDDAELLELVEMEVR
1	tr|A0A077F8F8|A0A077F8F8_9PSED; tr|A0A067A6L0|A0A067A6L0_9PSED; sp|Q3K5X4|EFTU_PSEPF	99	ADLVDDAELLELVEMEVR
1	tr|A0A077F8F8|A0A077F8F8_9PSED; tr|A0A067A6L0|A0A067A6L0_9PSED; sp|Q3K5X4|EFTU_PSEPF	99	ADLVDDAELLELVEMEVR
1	tr|A0A077F8F8|A0A077F8F8_9PSED; tr|A0A067A6L0|A0A067A6L0_9PSED; sp|Q3K5X4|EFTU_PSEPF	99	ADLVDDAELLELVEMEVR
1	tr|A0A077F8F8|A0A077F8F8_9PSED; tr|A0A067A6L0|A0A067A6L0_9PSED; sp|Q3K5X4|EFTU_PSEPF	99	ADLVDDAELLELVEMEVR
1	tr|A0A077F8F8|A0A077F8F8_9PSED; tr|A0A067A6L0|A0A067A6L0_9PSED; sp|Q3K5X4|EFTU_PSEPF	99	ADLVDDAELLELVEMEVR
1	tr|A0A077F8F8|A0A077F8F8_9PSED; tr|A0A067A6L0|A0A067A6L0_9PSED; sp|Q3K5X4|EFTU_PSEPF	99	ADLVDDAELLELVEMEVR
1	tr|A0A077F8F8|A0A077F8F8_9PSED; tr|A0A067A6L0|A0A067A6L0_9PSED; sp|Q3K5X4|EFTU_PSEPF	99	ADLVDDAELLELVEMEVR
1	tr|A0A077F8F8|A0A077F8F8_9PSED; tr|A0A067A6L0|A0A067A6L0_9PSED; sp|Q3K5X4|EFTU_PSEPF	99	ADLVDDAELLELVEMEVR
1	tr|A0A077F8F8|A0A077F8F8_9PSED; tr|A0A067A6L0|A0A067A6L0_9PSED; sp|Q3K5X4|EFTU_PSEPF	99	ADLVDDAELLELVEMEVR
1	tr|A0A077F8F8|A0A077F8F8_9PSED; tr|A0A067A6L0|A0A067A6L0_9PSED; sp|Q3K5X4|EFTU_PSEPF	99	ADLVDDAELLELVEMEVR
1	tr|A0A077F8F8|A0A077F8F8_9PSED; tr|A0A067A6L0|A0A067A6L0_9PSED; sp|Q3K5X4|EFTU_PSEPF	99	ADLVDDAELLELVEMEVR
1	tr|A0A077F8F8|A0A077F8F8_9PSED; tr|A0A067A6L0|A0A067A6L0_9PSED; sp|Q3K5X4|EFTU_PSEPF	99	ADLVDDAELLELVEMEVR
1	tr|A0A077F8F8|A0A077F8F8_9PSED; tr|A0A067A6L0|A0A067A6L0_9PSED; sp|Q3K5X4|EFTU_PSEPF	99	ADLVDDAELLELVEMEVR
1	tr|A0A077F8F8|A0A077F8F8_9PSED; tr|A0A067A6L0|A0A067A6L0_9PSED; sp|Q3K5X4|EFTU_PSEPF	99	ADLVDDAELLELVEMEVR
1	tr|A0A077F8F8|A0A077F8F8_9PSED; tr|A0A067A6L0|A0A067A6L0_9PSED; sp|Q3K5X4|EFTU_PSEPF	99	ADLVDDAELLELVEMEVR
1	tr|A0A077F8F8|A0A077F8F8_9PSED; tr|A0A067A6L0|A0A067A6L0_9PSED; sp|Q3K5X4|EFTU_PSEPF	99	ADLVDDAELLELVEMEVR
1	tr|A0A077F8F8|A0A077F8F8_9PSED; tr|A0A067A6L0|A0A067A6L0_9PSED; sp|Q3K5X4|EFTU_PSEPF	99	ADLVDDAELLELVEMEVR
1	tr|A0A077F8F8|A0A077F8F8_9PSED; tr|A0A067A6L0|A0A067A6L0_9PSED; sp|Q3K5X4|EFTU_PSEPF	99	ADLVDDAELLELVEMEVR
1	tr|A0A077F8F8|A0A077F8F8_9PSED; tr|A0A067A6L0|A0A067A6L0_9PSED; sp|Q3K5X4|EFTU_PSEPF	99	ADLVDDAELLELVEMEVR
1	tr|A0A077F8F8|A0A077F8F8_9PSED; tr|A0A067A6L0|A0A067A6L0_9PSED; sp|Q3K5X4|EFTU_PSEPF	99	ADLVDDAELLELVEMEVR
1	tr|A0A077F8F8|A0A077F8F8_9PSED; tr|A0A067A6L0|A0A067A6L0_9PSED; sp|Q3K5X4|EFTU_PSEPF	99	ADLVDDAELLELVEMEVR
1	tr|A0A077F8F8|A0A077F8F8_9PSED; tr|A0A067A6L0|A0A067A6L0_9PSED; sp|Q3K5X4|EFTU_PSEPF	99	ADLVDDAELLELVEMEVR
1	tr|A0A077F8F8|A0A077F8F8_9PSED; tr|A0A067A6L0|A0A067A6L0_9PSED; sp|Q3K5X4|EFTU_PSEPF	99	ADLVDDAELLELVEMEVR
1	tr|A0A077F8F8|A0A077F8F8_9PSED; tr|A0A067A6L0|A0A067A6L0_9PSED; sp|Q3K5X4|EFTU_PSEPF	99	ADLVDDAELLELVEMEVR
1	tr|A0A077F8F8|A0A077F8F8_9PSED; tr|A0A067A6L0|A0A067A6L0_9PSED; sp|Q3K5X4|EFTU_PSEPF	99	ADLVDDAELLELVEMEVR
1	tr|A0A077F8F8|A0A077F8F8_9PSED; tr|A0A067A6L0|A0A067A6L0_9PSED; sp|Q3K5X4|EFTU_PSEPF	99	ADLVDDAELLELVEMEVR
1	tr|A0A077F8F8|A0A077F8F8_9PSED; tr|A0A067A6L0|A0A067A6L0_9PSED; sp|Q3K5X4|EFTU_PSEPF	99	ADLVDDAELLELVEMEVR
1	tr|A0A077F8F8|A0A077F8F8_9PSED; tr|A0A067A6L0|A0A067A6L0_9PSED; sp|Q3K5X4|EFTU_PSEPF	99	ADLVDDAELLELVEMEVR
1	tr|A0A077F8F8|A0A077F8F8_9PSED; tr|A0A067A6L0|A0A067A6L0_9PSED; sp|Q3K5X4|EFTU_PSEPF	99	ADLVDDAELLELVEMEVR
1	tr|A0A077F8F8|A0A077F8F8_9PSED; tr|A0A067A6L0|A0A067A6L0_9PSED; sp|Q3K5X4|EFTU_PSEPF	99	ADLVDDAELLELVEMEVR
1	tr|A0A077F8F8|A0A077F8F8_9PSED; tr|A0A067A6L0|A0A067A6L0_9PSED; sp|Q3K5X4|EFTU_PSEPF	99	ADLVDDAELLELVEMEVR
1	tr|A0A077F8F8|A0A077F8F8_9PSED; tr|A0A067A6L0|A0A067A6L0_9PSED; sp|Q3K5X4|EFTU_PSEPF	99	ADLVDDAELLELVEMEVR
1	tr|A0A077F8F8|A0A077F8F8_9PSED; tr|A0A067A6L0|A0A067A6L0_9PSED; sp|Q3K5X4|EFTU_PSEPF	99	ADLVDDAELLELVEMEVR
1	tr|A0A077F8F8|A0A077F8F8_9PSED; tr|A0A067A6L0|A0A067A6L0_9PSED; sp|Q3K5X4|EFTU_PSEPF	99	ADLVDDAELLELVEMEVR
1	tr|A0A077F8F8|A0A077F8F8_9PSED; tr|A0A067A6L0|A0A067A6L0_9PSED; sp|Q3K5X4|EFTU_PSEPF	99	ADLVDDAELLELVEMEVR
1	tr|A0A077F8F8|A0A077F8F8_9PSED; tr|A0A067A6L0|A0A067A6L0_9PSED; sp|Q3K5X4|EFTU_PSEPF	99	ADLVDDAELLELVEMEVR
1	tr|A0A077F8F8|A0A077F8F8_9PSED; tr|A0A067A6L0|A0A067A6L0_9PSED; sp|Q3K5X4|EFTU_PSEPF	99	ADLVDDAELLELVEMEVR
1	tr|A0A077F8F8|A0A077F8F8_9PSED; tr|A0A067A6L0|A0A067A6L0_9PSED; sp|Q3K5X4|EFTU_PSEPF	99	ADLVDDAELLELVEMEVR
1	tr|A0A077F8F8|A0A077F8F8_9PSED; tr|A0A067A6L0|A0A067A6L0_9PSED; sp|Q3K5X4|EFTU_PSEPF	99	ADLVDDAELLELVEMEVR
1	tr|A0A077F8F8|A0A077F8F8_9PSED; tr|A0A067A6L0|A0A067A6L0_9PSED; sp|Q3K5X4|EFTU_PSEPF	99	ADLVDDAELLELVEMEVR
1	tr|A0A077F8F8|A0A077F8F8_9PSED; tr|A0A067A6L0|A0A067A6L0_9PSED; sp|Q3K5X4|EFTU_PSEPF	99	ADLVDDAELLELVEMEVR
1	tr|A0A077F8F8|A0A077F8F8_9PSED; tr|A0A067A6L0|A0A067A6L0_9PSED; sp|Q3K5X4|EFTU_PSEPF	99	ADLVDDAELLELVEMEVR
1	tr|A0A077F8F8|A0A077F8F8_9PSED; tr|A0A067A6L0|A0A067A6L0_9PSED; sp|Q3K5X4|EFTU_PSEPF	99	ADLVDDAELLELVEMEVR
1	tr|A0A077F8F8|A0A077F8F8_9PSED; tr|A0A067A6L0|A0A067A6L0_9PSED; sp|Q3K5X4|EFTU_PSEPF	99	ADLVDDAELLELVEMEVR
1	tr|A0A077F8F8|A0A077F8F8_9PSED; tr|A0A067A6L0|A0A067A6L0_9PSED; sp|Q3K5X4|EFTU_PSEPF	99	ADLVDDAELLELVEMEVR
1	tr|A0A077F8F8|A0A077F8F8_9PSED; tr|A0A067A6L0|A0A067A6L0_9PSED; sp|Q3K5X4|EFTU_PSEPF	99	ADLVDDAELLELVEMEVR
1	tr|A0A077F8F8|A0A077F8F8_9PSED; tr|A0A067A6L0|A0A067A6L0_9PSED; sp|Q3K5X4|EFTU_PSEPF	99	ADLVDDAELLELVEMEVR
1	tr|A0A077F8F8|A0A077F8F8_9PSED; tr|A0A067A6L0|A0A067A6L0_9PSED; sp|Q3K5X4|EFTU_PSEPF	99	ADLVDDAELLELVEMEVR
1	tr|A0A077F8F8|A0A077F8F8_9PSED; tr|A0A067A6L0|A0A067A6L0_9PSED; sp|Q3K5X4|EFTU_PSEPF	99	ADLVDDAELLELVEMEVR
1	tr|A0A077F8F8|A0A077F8F8_9PSED; tr|A0A067A6L0|A0A067A6L0_9PSED; sp|Q3K5X4|EFTU_PSEPF	99	ADLVDDAELLELVEMEVR
1	tr|A0A077F8F8|A0A077F8F8_9PSED; tr|A0A067A6L0|A0A067A6L0_9PSED; sp|Q3K5X4|EFTU_PSEPF	99	ADLVDDAELLELVEMEVR
1	tr|A0A077F8F8|A0A077F8F8_9PSED; tr|A0A067A6L0|A0A067A6L0_9PSED; sp|Q3K5X4|EFTU_PSEPF	99	ADLVDDAELLELVEMEVR
1	tr|A0A077F8F8|A0A077F8F8_9PSED; tr|A0A067A6L0|A0A067A6L0_9PSED; sp|Q3K5X4|EFTU_PSEPF	99	ADLVDDAELLELVEMEVR
1	tr|A0A077F8F8|A0A077F8F8_9PSED; tr|A0A067A6L0|A0A067A6L0_9PSED; sp|Q3K5X4|EFTU_PSEPF	99	ADLVDDAELLELVEMEVR
1	tr|A0A077F8F8|A0A077F8F8_9PSED; tr|A0A067A6L0|A0A067A6L0_9PSED; sp|Q3K5X4|EFTU_PSEPF	99	ADLVDDAELLELVEMEVR
1	tr|A0A077F8F8|A0A077F8F8_9PSED; tr|A0A067A6L0|A0A067A6L0_9PSED; sp|Q3K5X4|EFTU_PSEPF	99	ADLVDDAELLELVEMEVR
1	tr|A0A077F8F8|A0A077F8F8_9PSED; tr|A0A067A6L0|A0A067A6L0_9PSED; sp|Q3K5X4|EFTU_PSEPF	99	ADLVDDAELLELVEMEVR
1	tr|A0A077F8F8|A0A077F8F8_9PSED; tr|A0A067A6L0|A0A067A6L0_9PSED; sp|Q3K5X4|EFTU_PSEPF	99	ADLVDDAELLELVEMEVR
1	tr|A0A077F8F8|A0A077F8F8_9PSED; tr|A0A067A6L0|A0A067A6L0_9PSED; sp|Q3K5X4|EFTU_PSEPF	99	ADLVDDAELLELVEMEVR
1	tr|A0A077F8F8|A0A077F8F8_9PSED; tr|A0A067A6L0|A0A067A6L0_9PSED; sp|Q3K5X4|EFTU_PSEPF	99	ADLVDDAELLELVEMEVR
1	tr|A0A077F8F8|A0A077F8F8_9PSED; tr|A0A067A6L0|A0A067A6L0_9PSED; sp|Q3K5X4|EFTU_PSEPF	99	ADLVDDAELLELVEMEVR
1	tr|A0A077F8F8|A0A077F8F8_9PSED; tr|A0A067A6L0|A0A067A6L0_9PSED; sp|Q3K5X4|EFTU_PSEPF	99	ADLVDDAELLELVEMEVR
1	tr|A0A077F8F8|A0A077F8F8_9PSED; tr|A0A067A6L0|A0A067A6L0_9PSED; sp|Q3K5X4|EFTU_PSEPF	98.93	ADLVDDAELLELVEMEVR
1	tr|A0A077F8F8|A0A077F8F8_9PSED; tr|A0A067A6L0|A0A067A6L0_9PSED; sp|Q3K5X4|EFTU_PSEPF	98.93	ADLVDDAELLELVEMEVR
1	tr|A0A077F8F8|A0A077F8F8_9PSED; tr|A0A067A6L0|A0A067A6L0_9PSED; sp|Q3K5X4|EFTU_PSEPF	98.81	ADLVDDAELLELVEMEVR
1	tr|A0A077F8F8|A0A077F8F8_9PSED; tr|A0A067A6L0|A0A067A6L0_9PSED; sp|Q3K5X4|EFTU_PSEPF	98.81	ADLVDDAELLELVEMEVR
1	tr|A0A077F8F8|A0A077F8F8_9PSED; tr|A0A067A6L0|A0A067A6L0_9PSED; sp|Q3K5X4|EFTU_PSEPF	98.67	ADLVDDAELLELVEMEVR
1	tr|A0A077F8F8|A0A077F8F8_9PSED; tr|A0A067A6L0|A0A067A6L0_9PSED; sp|Q3K5X4|EFTU_PSEPF	97.66	ADLVDDAELLELVEMEVR
1	tr|A0A077F8F8|A0A077F8F8_9PSED; tr|A0A067A6L0|A0A067A6L0_9PSED; sp|Q3K5X4|EFTU_PSEPF	96.69	ADLVDDAELLELVEMEVR
1	tr|A0A077F8F8|A0A077F8F8_9PSED; tr|A0A067A6L0|A0A067A6L0_9PSED; sp|Q3K5X4|EFTU_PSEPF	96.69	ADLVDDAELLELVEMEVR
1	tr|A0A077F8F8|A0A077F8F8_9PSED; tr|A0A067A6L0|A0A067A6L0_9PSED; sp|Q3K5X4|EFTU_PSEPF	96.28	ADLVDDAELLELVEMEVR
1	tr|A0A077F8F8|A0A077F8F8_9PSED; tr|A0A067A6L0|A0A067A6L0_9PSED; sp|Q3K5X4|EFTU_PSEPF	95.41	ADLVDDAELLELVEMEVR
1	tr|A0A077F8F8|A0A077F8F8_9PSED; tr|A0A067A6L0|A0A067A6L0_9PSED; sp|Q3K5X4|EFTU_PSEPF	94.4	ADLVDDAELLELVEMEVR
1	tr|A0A077F8F8|A0A077F8F8_9PSED; tr|A0A067A6L0|A0A067A6L0_9PSED; sp|Q3K5X4|EFTU_PSEPF	94.4	ADLVDDAELLELVEMEVR
1	tr|A0A077F8F8|A0A077F8F8_9PSED; tr|A0A067A6L0|A0A067A6L0_9PSED; sp|Q3K5X4|EFTU_PSEPF	92.54	ADLVDDAELLELVEMEVR
1	tr|A0A077F8F8|A0A077F8F8_9PSED; tr|A0A067A6L0|A0A067A6L0_9PSED; sp|Q3K5X4|EFTU_PSEPF	92.54	ADLVDDAELLELVEMEVR
1	tr|A0A077F8F8|A0A077F8F8_9PSED; tr|A0A067A6L0|A0A067A6L0_9PSED; sp|Q3K5X4|EFTU_PSEPF	91.74	ADLVDDAELLELVEMEVR
1	tr|A0A077F8F8|A0A077F8F8_9PSED; tr|A0A067A6L0|A0A067A6L0_9PSED; sp|Q3K5X4|EFTU_PSEPF	88.02	ADLVDDAELLELVEMEVR
1	tr|A0A077F8F8|A0A077F8F8_9PSED; tr|A0A067A6L0|A0A067A6L0_9PSED; sp|Q3K5X4|EFTU_PSEPF	84.13	ADLVDDAELLELVEMEVR
1	tr|A0A077F8F8|A0A077F8F8_9PSED; tr|A0A067A6L0|A0A067A6L0_9PSED; sp|Q3K5X4|EFTU_PSEPF	83.11	ADLVDDAELLELVEMEVR
1	tr|A0A077F8F8|A0A077F8F8_9PSED; tr|A0A067A6L0|A0A067A6L0_9PSED; sp|Q3K5X4|EFTU_PSEPF	83.11	ADLVDDAELLELVEMEVR
1	tr|A0A077F8F8|A0A077F8F8_9PSED; tr|A0A067A6L0|A0A067A6L0_9PSED; sp|Q3K5X4|EFTU_PSEPF	83.11	ADLVDDAELLELVEMEVR
1	tr|A0A077F8F8|A0A077F8F8_9PSED; tr|A0A067A6L0|A0A067A6L0_9PSED; sp|Q3K5X4|EFTU_PSEPF	82.54	ADLVDDAELLELVEMEVR
1	tr|A0A077F8F8|A0A077F8F8_9PSED; tr|A0A067A6L0|A0A067A6L0_9PSED; sp|Q3K5X4|EFTU_PSEPF	80.24	ADLVDDAELLELVEMEVR
1	tr|A0A077F8F8|A0A077F8F8_9PSED; tr|A0A067A6L0|A0A067A6L0_9PSED; sp|Q3K5X4|EFTU_PSEPF	77.3	ADLVDDAELLELVEMEVR
1	tr|A0A077F8F8|A0A077F8F8_9PSED; tr|A0A067A6L0|A0A067A6L0_9PSED; sp|Q3K5X4|EFTU_PSEPF	77.13	ADLVDDAELLELVEMEVR
1	tr|A0A077F8F8|A0A077F8F8_9PSED; tr|A0A067A6L0|A0A067A6L0_9PSED; sp|Q3K5X4|EFTU_PSEPF	73.85	ADLVDDAELLELVEMEVR
1	tr|A0A077F8F8|A0A077F8F8_9PSED; tr|A0A067A6L0|A0A067A6L0_9PSED; sp|Q3K5X4|EFTU_PSEPF	73.57	ADLVDDAELLELVEMEVR
1	tr|A0A077F8F8|A0A077F8F8_9PSED; tr|A0A067A6L0|A0A067A6L0_9PSED; sp|Q3K5X4|EFTU_PSEPF	70.49	ADLVDDAELLELVEMEVR
1	tr|A0A077F8F8|A0A077F8F8_9PSED; tr|A0A067A6L0|A0A067A6L0_9PSED; sp|Q3K5X4|EFTU_PSEPF	61.17	ADLVDDAELLELVEMEVR
1	tr|A0A077F8F8|A0A077F8F8_9PSED; tr|A0A067A6L0|A0A067A6L0_9PSED; sp|Q3K5X4|EFTU_PSEPF	60.73	ADLVDDAELLELVEMEVR
1	tr|A0A077F8F8|A0A077F8F8_9PSED; tr|A0A067A6L0|A0A067A6L0_9PSED; sp|Q3K5X4|EFTU_PSEPF	54.46	ADLVDDAELLELVEMEVR
1	tr|A0A077F8F8|A0A077F8F8_9PSED; tr|A0A067A6L0|A0A067A6L0_9PSED; sp|Q3K5X4|EFTU_PSEPF	51.39	ADLVDDAELLELVEMEVR
1	tr|A0A077F8F8|A0A077F8F8_9PSED; tr|A0A067A6L0|A0A067A6L0_9PSED; sp|Q3K5X4|EFTU_PSEPF	49.66	ADLVDDAELLELVEMEVR
1	tr|A0A077F8F8|A0A077F8F8_9PSED; tr|A0A067A6L0|A0A067A6L0_9PSED; sp|Q3K5X4|EFTU_PSEPF	47.46	ADLVDDAELLELVEMEVR
1	tr|A0A077F8F8|A0A077F8F8_9PSED; tr|A0A067A6L0|A0A067A6L0_9PSED; sp|Q3K5X4|EFTU_PSEPF	46.13	ADLVDDAELLELVEMEVR
1	tr|A0A077F8F8|A0A077F8F8_9PSED; tr|A0A067A6L0|A0A067A6L0_9PSED; sp|Q3K5X4|EFTU_PSEPF	45.76	ADLVDDAELLELVEMEVR
1	tr|A0A077F8F8|A0A077F8F8_9PSED; tr|A0A067A6L0|A0A067A6L0_9PSED; sp|Q3K5X4|EFTU_PSEPF	44.16	ADLVDDAELLELVEMEVR
1	tr|A0A077F8F8|A0A077F8F8_9PSED; tr|A0A067A6L0|A0A067A6L0_9PSED; sp|Q3K5X4|EFTU_PSEPF	39.96	ADLVDDAELLELVEMEVR
1	tr|A0A077F8F8|A0A077F8F8_9PSED; tr|A0A067A6L0|A0A067A6L0_9PSED; sp|Q3K5X4|EFTU_PSEPF	39.27	ADLVDDAELLELVEMEVR
1	tr|A0A077F8F8|A0A077F8F8_9PSED; tr|A0A067A6L0|A0A067A6L0_9PSED; sp|Q3K5X4|EFTU_PSEPF	34.67	ADLVDDAELLELVEMEVR
1	tr|A0A077F8F8|A0A077F8F8_9PSED; tr|A0A067A6L0|A0A067A6L0_9PSED; sp|Q3K5X4|EFTU_PSEPF	29.92	ADLVDDAELLELVEMEVR
1	tr|A0A077F8F8|A0A077F8F8_9PSED; tr|A0A067A6L0|A0A067A6L0_9PSED; sp|Q3K5X4|EFTU_PSEPF	29.11	ADLVDDAELLELVEMEVR
1	tr|A0A077F8F8|A0A077F8F8_9PSED; tr|A0A067A6L0|A0A067A6L0_9PSED; sp|Q3K5X4|EFTU_PSEPF	25.24	ADLVDDAELLELVEMEVR
1	tr|A0A077F8F8|A0A077F8F8_9PSED; tr|A0A067A6L0|A0A067A6L0_9PSED; sp|Q3K5X4|EFTU_PSEPF	24.44	ADLVDDAELLELVEMEVR
1	tr|A0A077F8F8|A0A077F8F8_9PSED; tr|A0A067A6L0|A0A067A6L0_9PSED; sp|Q3K5X4|EFTU_PSEPF	22.71	ADLVDDAELLELVEMEVR
1	tr|A0A077F8F8|A0A077F8F8_9PSED; tr|A0A067A6L0|A0A067A6L0_9PSED; sp|Q3K5X4|EFTU_PSEPF	22.51	ADLVDDAELLELVEMEVR
1	tr|A0A077F8F8|A0A077F8F8_9PSED; tr|A0A067A6L0|A0A067A6L0_9PSED; sp|Q3K5X4|EFTU_PSEPF	20.38	ADLVDDAELLELVEMEVR
1	tr|A0A077F8F8|A0A077F8F8_9PSED; tr|A0A067A6L0|A0A067A6L0_9PSED; sp|Q3K5X4|EFTU_PSEPF	19.94	ADLVDDAELLELVEMEVR
1	tr|A0A077F8F8|A0A077F8F8_9PSED; tr|A0A067A6L0|A0A067A6L0_9PSED; sp|Q3K5X4|EFTU_PSEPF	18.44	ADLVDDAELLELVEMEVR
1	tr|A0A077F8F8|A0A077F8F8_9PSED; tr|A0A067A6L0|A0A067A6L0_9PSED; sp|Q3K5X4|EFTU_PSEPF	18.28	ADLVDDAELLELVEMEVR
1	tr|A0A077F8F8|A0A077F8F8_9PSED; tr|A0A067A6L0|A0A067A6L0_9PSED; sp|Q3K5X4|EFTU_PSEPF	18.28	ADLVDDAELLELVEMEVR
1	tr|A0A077F8F8|A0A077F8F8_9PSED; tr|A0A067A6L0|A0A067A6L0_9PSED; sp|Q3K5X4|EFTU_PSEPF	15.25	ADLVDDAELLELVEMEVR
1	tr|A0A077F8F8|A0A077F8F8_9PSED; tr|A0A067A6L0|A0A067A6L0_9PSED; sp|Q3K5X4|EFTU_PSEPF	15.25	ADLVDDAELLELVEMEVR
1	tr|A0A077F8F8|A0A077F8F8_9PSED; tr|A0A067A6L0|A0A067A6L0_9PSED; sp|Q3K5X4|EFTU_PSEPF	15.24	ADLVDDAELLELVEMEVR
1	tr|A0A077F8F8|A0A077F8F8_9PSED; tr|A0A067A6L0|A0A067A6L0_9PSED; sp|Q3K5X4|EFTU_PSEPF	43.06	AGENCGVLLR
1	tr|A0A077F8F8|A0A077F8F8_9PSED; tr|A0A067A6L0|A0A067A6L0_9PSED; sp|Q3K5X4|EFTU_PSEPF	34.56	AGENCGVLLR
1	tr|A0A077F8F8|A0A077F8F8_9PSED; tr|A0A067A6L0|A0A067A6L0_9PSED; sp|Q3K5X4|EFTU_PSEPF	25.52	AGENCGVLLR
1	tr|A0A077F8F8|A0A077F8F8_9PSED; tr|A0A067A6L0|A0A067A6L0_9PSED; sp|Q3K5X4|EFTU_PSEPF	24.77	AGENCGVLLR
1	tr|A0A077F8F8|A0A077F8F8_9PSED; tr|A0A067A6L0|A0A067A6L0_9PSED; sp|Q3K5X4|EFTU_PSEPF	23.93	AGENCGVLLR
1	tr|A0A077F8F8|A0A077F8F8_9PSED; tr|A0A067A6L0|A0A067A6L0_9PSED; sp|Q3K5X4|EFTU_PSEPF	23.93	AGENCGVLLR
1	tr|A0A077F8F8|A0A077F8F8_9PSED; tr|A0A067A6L0|A0A067A6L0_9PSED; sp|Q3K5X4|EFTU_PSEPF	99	AIDKPFLMPIEDVFSISGR
1	tr|A0A077F8F8|A0A077F8F8_9PSED; tr|A0A067A6L0|A0A067A6L0_9PSED; sp|Q3K5X4|EFTU_PSEPF	99	AIDKPFLMPIEDVFSISGR
1	tr|A0A077F8F8|A0A077F8F8_9PSED; tr|A0A067A6L0|A0A067A6L0_9PSED; sp|Q3K5X4|EFTU_PSEPF	99	AIDKPFLMPIEDVFSISGR
1	tr|A0A077F8F8|A0A077F8F8_9PSED; tr|A0A067A6L0|A0A067A6L0_9PSED; sp|Q3K5X4|EFTU_PSEPF	99	AIDKPFLMPIEDVFSISGR
1	tr|A0A077F8F8|A0A077F8F8_9PSED; tr|A0A067A6L0|A0A067A6L0_9PSED; sp|Q3K5X4|EFTU_PSEPF	99	AIDKPFLMPIEDVFSISGR
1	tr|A0A077F8F8|A0A077F8F8_9PSED; tr|A0A067A6L0|A0A067A6L0_9PSED; sp|Q3K5X4|EFTU_PSEPF	99	AIDKPFLMPIEDVFSISGR
1	tr|A0A077F8F8|A0A077F8F8_9PSED; tr|A0A067A6L0|A0A067A6L0_9PSED; sp|Q3K5X4|EFTU_PSEPF	99	AIDKPFLMPIEDVFSISGR
1	tr|A0A077F8F8|A0A077F8F8_9PSED; tr|A0A067A6L0|A0A067A6L0_9PSED; sp|Q3K5X4|EFTU_PSEPF	99	AIDKPFLMPIEDVFSISGR
1	tr|A0A077F8F8|A0A077F8F8_9PSED; tr|A0A067A6L0|A0A067A6L0_9PSED; sp|Q3K5X4|EFTU_PSEPF	99	AIDKPFLMPIEDVFSISGR
1	tr|A0A077F8F8|A0A077F8F8_9PSED; tr|A0A067A6L0|A0A067A6L0_9PSED; sp|Q3K5X4|EFTU_PSEPF	99	AIDKPFLMPIEDVFSISGR
1	tr|A0A077F8F8|A0A077F8F8_9PSED; tr|A0A067A6L0|A0A067A6L0_9PSED; sp|Q3K5X4|EFTU_PSEPF	99	AIDKPFLMPIEDVFSISGR
1	tr|A0A077F8F8|A0A077F8F8_9PSED; tr|A0A067A6L0|A0A067A6L0_9PSED; sp|Q3K5X4|EFTU_PSEPF	99	AIDKPFLMPIEDVFSISGR
1	tr|A0A077F8F8|A0A077F8F8_9PSED; tr|A0A067A6L0|A0A067A6L0_9PSED; sp|Q3K5X4|EFTU_PSEPF	99	AIDKPFLMPIEDVFSISGR
1	tr|A0A077F8F8|A0A077F8F8_9PSED; tr|A0A067A6L0|A0A067A6L0_9PSED; sp|Q3K5X4|EFTU_PSEPF	99	AIDKPFLMPIEDVFSISGR
1	tr|A0A077F8F8|A0A077F8F8_9PSED; tr|A0A067A6L0|A0A067A6L0_9PSED; sp|Q3K5X4|EFTU_PSEPF	99	AIDKPFLMPIEDVFSISGR
1	tr|A0A077F8F8|A0A077F8F8_9PSED; tr|A0A067A6L0|A0A067A6L0_9PSED; sp|Q3K5X4|EFTU_PSEPF	99	AIDKPFLMPIEDVFSISGR
1	tr|A0A077F8F8|A0A077F8F8_9PSED; tr|A0A067A6L0|A0A067A6L0_9PSED; sp|Q3K5X4|EFTU_PSEPF	99	AIDKPFLMPIEDVFSISGR
1	tr|A0A077F8F8|A0A077F8F8_9PSED; tr|A0A067A6L0|A0A067A6L0_9PSED; sp|Q3K5X4|EFTU_PSEPF	99	AIDKPFLMPIEDVFSISGR
1	tr|A0A077F8F8|A0A077F8F8_9PSED; tr|A0A067A6L0|A0A067A6L0_9PSED; sp|Q3K5X4|EFTU_PSEPF	99	AIDKPFLMPIEDVFSISGR
1	tr|A0A077F8F8|A0A077F8F8_9PSED; tr|A0A067A6L0|A0A067A6L0_9PSED; sp|Q3K5X4|EFTU_PSEPF	99	AIDKPFLMPIEDVFSISGR
1	tr|A0A077F8F8|A0A077F8F8_9PSED; tr|A0A067A6L0|A0A067A6L0_9PSED; sp|Q3K5X4|EFTU_PSEPF	99	AIDKPFLMPIEDVFSISGR
1	tr|A0A077F8F8|A0A077F8F8_9PSED; tr|A0A067A6L0|A0A067A6L0_9PSED; sp|Q3K5X4|EFTU_PSEPF	99	AIDKPFLMPIEDVFSISGR
1	tr|A0A077F8F8|A0A077F8F8_9PSED; tr|A0A067A6L0|A0A067A6L0_9PSED; sp|Q3K5X4|EFTU_PSEPF	99	AIDKPFLMPIEDVFSISGR
1	tr|A0A077F8F8|A0A077F8F8_9PSED; tr|A0A067A6L0|A0A067A6L0_9PSED; sp|Q3K5X4|EFTU_PSEPF	99	AIDKPFLMPIEDVFSISGR
1	tr|A0A077F8F8|A0A077F8F8_9PSED; tr|A0A067A6L0|A0A067A6L0_9PSED; sp|Q3K5X4|EFTU_PSEPF	99	AIDKPFLMPIEDVFSISGR
1	tr|A0A077F8F8|A0A077F8F8_9PSED; tr|A0A067A6L0|A0A067A6L0_9PSED; sp|Q3K5X4|EFTU_PSEPF	99	AIDKPFLMPIEDVFSISGR
1	tr|A0A077F8F8|A0A077F8F8_9PSED; tr|A0A067A6L0|A0A067A6L0_9PSED; sp|Q3K5X4|EFTU_PSEPF	99	AIDKPFLMPIEDVFSISGR
1	tr|A0A077F8F8|A0A077F8F8_9PSED; tr|A0A067A6L0|A0A067A6L0_9PSED; sp|Q3K5X4|EFTU_PSEPF	99	AIDKPFLMPIEDVFSISGR
1	tr|A0A077F8F8|A0A077F8F8_9PSED; tr|A0A067A6L0|A0A067A6L0_9PSED; sp|Q3K5X4|EFTU_PSEPF	99	AIDKPFLMPIEDVFSISGR
1	tr|A0A077F8F8|A0A077F8F8_9PSED; tr|A0A067A6L0|A0A067A6L0_9PSED; sp|Q3K5X4|EFTU_PSEPF	99	AIDKPFLMPIEDVFSISGR
1	tr|A0A077F8F8|A0A077F8F8_9PSED; tr|A0A067A6L0|A0A067A6L0_9PSED; sp|Q3K5X4|EFTU_PSEPF	99	AIDKPFLMPIEDVFSISGR
1	tr|A0A077F8F8|A0A077F8F8_9PSED; tr|A0A067A6L0|A0A067A6L0_9PSED; sp|Q3K5X4|EFTU_PSEPF	99	AIDKPFLMPIEDVFSISGR
1	tr|A0A077F8F8|A0A077F8F8_9PSED; tr|A0A067A6L0|A0A067A6L0_9PSED; sp|Q3K5X4|EFTU_PSEPF	99	AIDKPFLMPIEDVFSISGR
1	tr|A0A077F8F8|A0A077F8F8_9PSED; tr|A0A067A6L0|A0A067A6L0_9PSED; sp|Q3K5X4|EFTU_PSEPF	99	AIDKPFLMPIEDVFSISGR
1	tr|A0A077F8F8|A0A077F8F8_9PSED; tr|A0A067A6L0|A0A067A6L0_9PSED; sp|Q3K5X4|EFTU_PSEPF	99	AIDKPFLMPIEDVFSISGR
1	tr|A0A077F8F8|A0A077F8F8_9PSED; tr|A0A067A6L0|A0A067A6L0_9PSED; sp|Q3K5X4|EFTU_PSEPF	99	AIDKPFLMPIEDVFSISGR
1	tr|A0A077F8F8|A0A077F8F8_9PSED; tr|A0A067A6L0|A0A067A6L0_9PSED; sp|Q3K5X4|EFTU_PSEPF	99	AIDKPFLMPIEDVFSISGR
1	tr|A0A077F8F8|A0A077F8F8_9PSED; tr|A0A067A6L0|A0A067A6L0_9PSED; sp|Q3K5X4|EFTU_PSEPF	99	AIDKPFLMPIEDVFSISGR
1	tr|A0A077F8F8|A0A077F8F8_9PSED; tr|A0A067A6L0|A0A067A6L0_9PSED; sp|Q3K5X4|EFTU_PSEPF	99	AIDKPFLMPIEDVFSISGR
1	tr|A0A077F8F8|A0A077F8F8_9PSED; tr|A0A067A6L0|A0A067A6L0_9PSED; sp|Q3K5X4|EFTU_PSEPF	99	AIDKPFLMPIEDVFSISGR
1	tr|A0A077F8F8|A0A077F8F8_9PSED; tr|A0A067A6L0|A0A067A6L0_9PSED; sp|Q3K5X4|EFTU_PSEPF	99	AIDKPFLMPIEDVFSISGR
1	tr|A0A077F8F8|A0A077F8F8_9PSED; tr|A0A067A6L0|A0A067A6L0_9PSED; sp|Q3K5X4|EFTU_PSEPF	99	AIDKPFLMPIEDVFSISGR
1	tr|A0A077F8F8|A0A077F8F8_9PSED; tr|A0A067A6L0|A0A067A6L0_9PSED; sp|Q3K5X4|EFTU_PSEPF	99	AIDKPFLMPIEDVFSISGR
1	tr|A0A077F8F8|A0A077F8F8_9PSED; tr|A0A067A6L0|A0A067A6L0_9PSED; sp|Q3K5X4|EFTU_PSEPF	99	AIDKPFLMPIEDVFSISGR
1	tr|A0A077F8F8|A0A077F8F8_9PSED; tr|A0A067A6L0|A0A067A6L0_9PSED; sp|Q3K5X4|EFTU_PSEPF	99	AIDKPFLMPIEDVFSISGR
1	tr|A0A077F8F8|A0A077F8F8_9PSED; tr|A0A067A6L0|A0A067A6L0_9PSED; sp|Q3K5X4|EFTU_PSEPF	99	AIDKPFLMPIEDVFSISGR
1	tr|A0A077F8F8|A0A077F8F8_9PSED; tr|A0A067A6L0|A0A067A6L0_9PSED; sp|Q3K5X4|EFTU_PSEPF	99	AIDKPFLMPIEDVFSISGR
1	tr|A0A077F8F8|A0A077F8F8_9PSED; tr|A0A067A6L0|A0A067A6L0_9PSED; sp|Q3K5X4|EFTU_PSEPF	99	AIDKPFLMPIEDVFSISGR
1	tr|A0A077F8F8|A0A077F8F8_9PSED; tr|A0A067A6L0|A0A067A6L0_9PSED; sp|Q3K5X4|EFTU_PSEPF	99	AIDKPFLMPIEDVFSISGR
1	tr|A0A077F8F8|A0A077F8F8_9PSED; tr|A0A067A6L0|A0A067A6L0_9PSED; sp|Q3K5X4|EFTU_PSEPF	99	AIDKPFLMPIEDVFSISGR
1	tr|A0A077F8F8|A0A077F8F8_9PSED; tr|A0A067A6L0|A0A067A6L0_9PSED; sp|Q3K5X4|EFTU_PSEPF	99	AIDKPFLMPIEDVFSISGR
1	tr|A0A077F8F8|A0A077F8F8_9PSED; tr|A0A067A6L0|A0A067A6L0_9PSED; sp|Q3K5X4|EFTU_PSEPF	99	AIDKPFLMPIEDVFSISGR
1	tr|A0A077F8F8|A0A077F8F8_9PSED; tr|A0A067A6L0|A0A067A6L0_9PSED; sp|Q3K5X4|EFTU_PSEPF	99	AIDKPFLMPIEDVFSISGR
1	tr|A0A077F8F8|A0A077F8F8_9PSED; tr|A0A067A6L0|A0A067A6L0_9PSED; sp|Q3K5X4|EFTU_PSEPF	99	AIDKPFLMPIEDVFSISGR
1	tr|A0A077F8F8|A0A077F8F8_9PSED; tr|A0A067A6L0|A0A067A6L0_9PSED; sp|Q3K5X4|EFTU_PSEPF	99	AIDKPFLMPIEDVFSISGR
1	tr|A0A077F8F8|A0A077F8F8_9PSED; tr|A0A067A6L0|A0A067A6L0_9PSED; sp|Q3K5X4|EFTU_PSEPF	98.67	AIDKPFLMPIEDVFSISGR
1	tr|A0A077F8F8|A0A077F8F8_9PSED; tr|A0A067A6L0|A0A067A6L0_9PSED; sp|Q3K5X4|EFTU_PSEPF	98.59	AIDKPFLMPIEDVFSISGR
1	tr|A0A077F8F8|A0A077F8F8_9PSED; tr|A0A067A6L0|A0A067A6L0_9PSED; sp|Q3K5X4|EFTU_PSEPF	98.59	AIDKPFLMPIEDVFSISGR
1	tr|A0A077F8F8|A0A077F8F8_9PSED; tr|A0A067A6L0|A0A067A6L0_9PSED; sp|Q3K5X4|EFTU_PSEPF	98.41	AIDKPFLMPIEDVFSISGR
1	tr|A0A077F8F8|A0A077F8F8_9PSED; tr|A0A067A6L0|A0A067A6L0_9PSED; sp|Q3K5X4|EFTU_PSEPF	98.4	AIDKPFLMPIEDVFSISGR
1	tr|A0A077F8F8|A0A077F8F8_9PSED; tr|A0A067A6L0|A0A067A6L0_9PSED; sp|Q3K5X4|EFTU_PSEPF	97.47	AIDKPFLMPIEDVFSISGR
1	tr|A0A077F8F8|A0A077F8F8_9PSED; tr|A0A067A6L0|A0A067A6L0_9PSED; sp|Q3K5X4|EFTU_PSEPF	97.19	AIDKPFLMPIEDVFSISGR
1	tr|A0A077F8F8|A0A077F8F8_9PSED; tr|A0A067A6L0|A0A067A6L0_9PSED; sp|Q3K5X4|EFTU_PSEPF	96.85	AIDKPFLMPIEDVFSISGR
1	tr|A0A077F8F8|A0A077F8F8_9PSED; tr|A0A067A6L0|A0A067A6L0_9PSED; sp|Q3K5X4|EFTU_PSEPF	96.23	AIDKPFLMPIEDVFSISGR
1	tr|A0A077F8F8|A0A077F8F8_9PSED; tr|A0A067A6L0|A0A067A6L0_9PSED; sp|Q3K5X4|EFTU_PSEPF	94.55	AIDKPFLMPIEDVFSISGR
1	tr|A0A077F8F8|A0A077F8F8_9PSED; tr|A0A067A6L0|A0A067A6L0_9PSED; sp|Q3K5X4|EFTU_PSEPF	91.36	AIDKPFLMPIEDVFSISGR
1	tr|A0A077F8F8|A0A077F8F8_9PSED; tr|A0A067A6L0|A0A067A6L0_9PSED; sp|Q3K5X4|EFTU_PSEPF	88.67	AIDKPFLMPIEDVFSISGR
1	tr|A0A077F8F8|A0A077F8F8_9PSED; tr|A0A067A6L0|A0A067A6L0_9PSED; sp|Q3K5X4|EFTU_PSEPF	87.54	AIDKPFLMPIEDVFSISGR
1	tr|A0A077F8F8|A0A077F8F8_9PSED; tr|A0A067A6L0|A0A067A6L0_9PSED; sp|Q3K5X4|EFTU_PSEPF	87.54	AIDKPFLMPIEDVFSISGR
1	tr|A0A077F8F8|A0A077F8F8_9PSED; tr|A0A067A6L0|A0A067A6L0_9PSED; sp|Q3K5X4|EFTU_PSEPF	86.08	AIDKPFLMPIEDVFSISGR
1	tr|A0A077F8F8|A0A077F8F8_9PSED; tr|A0A067A6L0|A0A067A6L0_9PSED; sp|Q3K5X4|EFTU_PSEPF	83.73	AIDKPFLMPIEDVFSISGR
1	tr|A0A077F8F8|A0A077F8F8_9PSED; tr|A0A067A6L0|A0A067A6L0_9PSED; sp|Q3K5X4|EFTU_PSEPF	69.36	AIDKPFLMPIEDVFSISGR
1	tr|A0A077F8F8|A0A077F8F8_9PSED; tr|A0A067A6L0|A0A067A6L0_9PSED; sp|Q3K5X4|EFTU_PSEPF	51.57	AIDKPFLMPIEDVFSISGR
1	tr|A0A077F8F8|A0A077F8F8_9PSED; tr|A0A067A6L0|A0A067A6L0_9PSED; sp|Q3K5X4|EFTU_PSEPF	38.16	AIDKPFLMPIEDVFSISGR
1	tr|A0A077F8F8|A0A077F8F8_9PSED; tr|A0A067A6L0|A0A067A6L0_9PSED; sp|Q3K5X4|EFTU_PSEPF	36.09	AIDKPFLMPIEDVFSISGR
1	tr|A0A077F8F8|A0A077F8F8_9PSED; tr|A0A067A6L0|A0A067A6L0_9PSED; sp|Q3K5X4|EFTU_PSEPF	35.97	AIDKPFLMPIEDVFSISGR
1	tr|A0A077F8F8|A0A077F8F8_9PSED; tr|A0A067A6L0|A0A067A6L0_9PSED; sp|Q3K5X4|EFTU_PSEPF	27.35	AIDKPFLMPIEDVFSISGR
1	tr|A0A077F8F8|A0A077F8F8_9PSED; tr|A0A067A6L0|A0A067A6L0_9PSED; sp|Q3K5X4|EFTU_PSEPF	26.63	AIDKPFLMPIEDVFSISGR
1	tr|A0A077F8F8|A0A077F8F8_9PSED; tr|A0A067A6L0|A0A067A6L0_9PSED; sp|Q3K5X4|EFTU_PSEPF	25.91	AIDKPFLMPIEDVFSISGR
1	tr|A0A077F8F8|A0A077F8F8_9PSED; tr|A0A067A6L0|A0A067A6L0_9PSED; sp|Q3K5X4|EFTU_PSEPF	25.85	AIDKPFLMPIEDVFSISGR
1	tr|A0A077F8F8|A0A077F8F8_9PSED; tr|A0A067A6L0|A0A067A6L0_9PSED; sp|Q3K5X4|EFTU_PSEPF	25.73	AIDKPFLMPIEDVFSISGR
1	tr|A0A077F8F8|A0A077F8F8_9PSED; tr|A0A067A6L0|A0A067A6L0_9PSED; sp|Q3K5X4|EFTU_PSEPF	24.57	AIDKPFLMPIEDVFSISGR
1	tr|A0A077F8F8|A0A077F8F8_9PSED; tr|A0A067A6L0|A0A067A6L0_9PSED; sp|Q3K5X4|EFTU_PSEPF	24.52	AIDKPFLMPIEDVFSISGR
1	tr|A0A077F8F8|A0A077F8F8_9PSED; tr|A0A067A6L0|A0A067A6L0_9PSED; sp|Q3K5X4|EFTU_PSEPF	23.47	AIDKPFLMPIEDVFSISGR
1	tr|A0A077F8F8|A0A077F8F8_9PSED; tr|A0A067A6L0|A0A067A6L0_9PSED; sp|Q3K5X4|EFTU_PSEPF	23.08	AIDKPFLMPIEDVFSISGR
1	tr|A0A077F8F8|A0A077F8F8_9PSED; tr|A0A067A6L0|A0A067A6L0_9PSED; sp|Q3K5X4|EFTU_PSEPF	22.91	AIDKPFLMPIEDVFSISGR
1	tr|A0A077F8F8|A0A077F8F8_9PSED; tr|A0A067A6L0|A0A067A6L0_9PSED; sp|Q3K5X4|EFTU_PSEPF	22.8	AIDKPFLMPIEDVFSISGR
1	tr|A0A077F8F8|A0A077F8F8_9PSED; tr|A0A067A6L0|A0A067A6L0_9PSED; sp|Q3K5X4|EFTU_PSEPF	17.91	AIDKPFLMPIEDVFSISGR
1	tr|A0A077F8F8|A0A077F8F8_9PSED; tr|A0A067A6L0|A0A067A6L0_9PSED; sp|Q3K5X4|EFTU_PSEPF	17.85	AIDKPFLMPIEDVFSISGR
1	tr|A0A077F8F8|A0A077F8F8_9PSED; tr|A0A067A6L0|A0A067A6L0_9PSED; sp|Q3K5X4|EFTU_PSEPF	15.6	AIDKPFLMPIEDVFSISGR
1	tr|A0A077F8F8|A0A077F8F8_9PSED; tr|A0A067A6L0|A0A067A6L0_9PSED; sp|Q3K5X4|EFTU_PSEPF	99	DLLSTYDFPGDDTPIIIGSAR
1	tr|A0A077F8F8|A0A077F8F8_9PSED; tr|A0A067A6L0|A0A067A6L0_9PSED; sp|Q3K5X4|EFTU_PSEPF	99	DLLSTYDFPGDDTPIIIGSAR
1	tr|A0A077F8F8|A0A077F8F8_9PSED; tr|A0A067A6L0|A0A067A6L0_9PSED; sp|Q3K5X4|EFTU_PSEPF	99	DLLSTYDFPGDDTPIIIGSAR
1	tr|A0A077F8F8|A0A077F8F8_9PSED; tr|A0A067A6L0|A0A067A6L0_9PSED; sp|Q3K5X4|EFTU_PSEPF	99	DLLSTYDFPGDDTPIIIGSAR
1	tr|A0A077F8F8|A0A077F8F8_9PSED; tr|A0A067A6L0|A0A067A6L0_9PSED; sp|Q3K5X4|EFTU_PSEPF	99	DLLSTYDFPGDDTPIIIGSAR
1	tr|A0A077F8F8|A0A077F8F8_9PSED; tr|A0A067A6L0|A0A067A6L0_9PSED; sp|Q3K5X4|EFTU_PSEPF	99	DLLSTYDFPGDDTPIIIGSAR
1	tr|A0A077F8F8|A0A077F8F8_9PSED; tr|A0A067A6L0|A0A067A6L0_9PSED; sp|Q3K5X4|EFTU_PSEPF	98.16	DLLSTYDFPGDDTPIIIGSAR
1	tr|A0A077F8F8|A0A077F8F8_9PSED; tr|A0A067A6L0|A0A067A6L0_9PSED; sp|Q3K5X4|EFTU_PSEPF	98.06	DLLSTYDFPGDDTPIIIGSAR
1	tr|A0A077F8F8|A0A077F8F8_9PSED; tr|A0A067A6L0|A0A067A6L0_9PSED; sp|Q3K5X4|EFTU_PSEPF	97.47	DLLSTYDFPGDDTPIIIGSAR
1	tr|A0A077F8F8|A0A077F8F8_9PSED; tr|A0A067A6L0|A0A067A6L0_9PSED; sp|Q3K5X4|EFTU_PSEPF	96.78	DLLSTYDFPGDDTPIIIGSAR
1	tr|A0A077F8F8|A0A077F8F8_9PSED; tr|A0A067A6L0|A0A067A6L0_9PSED; sp|Q3K5X4|EFTU_PSEPF	96.45	DLLSTYDFPGDDTPIIIGSAR
1	tr|A0A077F8F8|A0A077F8F8_9PSED; tr|A0A067A6L0|A0A067A6L0_9PSED; sp|Q3K5X4|EFTU_PSEPF	95.69	DLLSTYDFPGDDTPIIIGSAR
1	tr|A0A077F8F8|A0A077F8F8_9PSED; tr|A0A067A6L0|A0A067A6L0_9PSED; sp|Q3K5X4|EFTU_PSEPF	94.37	DLLSTYDFPGDDTPIIIGSAR
1	tr|A0A077F8F8|A0A077F8F8_9PSED; tr|A0A067A6L0|A0A067A6L0_9PSED; sp|Q3K5X4|EFTU_PSEPF	90.4	DLLSTYDFPGDDTPIIIGSAR
1	tr|A0A077F8F8|A0A077F8F8_9PSED; tr|A0A067A6L0|A0A067A6L0_9PSED; sp|Q3K5X4|EFTU_PSEPF	82.8	DLLSTYDFPGDDTPIIIGSAR
1	tr|A0A077F8F8|A0A077F8F8_9PSED; tr|A0A067A6L0|A0A067A6L0_9PSED; sp|Q3K5X4|EFTU_PSEPF	75.84	DLLSTYDFPGDDTPIIIGSAR
1	tr|A0A077F8F8|A0A077F8F8_9PSED; tr|A0A067A6L0|A0A067A6L0_9PSED; sp|Q3K5X4|EFTU_PSEPF	75.84	DLLSTYDFPGDDTPIIIGSAR
1	tr|A0A077F8F8|A0A077F8F8_9PSED; tr|A0A067A6L0|A0A067A6L0_9PSED; sp|Q3K5X4|EFTU_PSEPF	74.68	DLLSTYDFPGDDTPIIIGSAR
1	tr|A0A077F8F8|A0A077F8F8_9PSED; tr|A0A067A6L0|A0A067A6L0_9PSED; sp|Q3K5X4|EFTU_PSEPF	74.68	DLLSTYDFPGDDTPIIIGSAR
1	tr|A0A077F8F8|A0A077F8F8_9PSED; tr|A0A067A6L0|A0A067A6L0_9PSED; sp|Q3K5X4|EFTU_PSEPF	64.75	DLLSTYDFPGDDTPIIIGSAR
1	tr|A0A077F8F8|A0A077F8F8_9PSED; tr|A0A067A6L0|A0A067A6L0_9PSED; sp|Q3K5X4|EFTU_PSEPF	61.35	DLLSTYDFPGDDTPIIIGSAR
1	tr|A0A077F8F8|A0A077F8F8_9PSED; tr|A0A067A6L0|A0A067A6L0_9PSED; sp|Q3K5X4|EFTU_PSEPF	49.07	DLLSTYDFPGDDTPIIIGSAR
1	tr|A0A077F8F8|A0A077F8F8_9PSED; tr|A0A067A6L0|A0A067A6L0_9PSED; sp|Q3K5X4|EFTU_PSEPF	44.26	DLLSTYDFPGDDTPIIIGSAR
1	tr|A0A077F8F8|A0A077F8F8_9PSED; tr|A0A067A6L0|A0A067A6L0_9PSED; sp|Q3K5X4|EFTU_PSEPF	41.18	DLLSTYDFPGDDTPIIIGSAR
1	tr|A0A077F8F8|A0A077F8F8_9PSED; tr|A0A067A6L0|A0A067A6L0_9PSED; sp|Q3K5X4|EFTU_PSEPF	40.58	DLLSTYDFPGDDTPIIIGSAR
1	tr|A0A077F8F8|A0A077F8F8_9PSED; tr|A0A067A6L0|A0A067A6L0_9PSED; sp|Q3K5X4|EFTU_PSEPF	38.05	DLLSTYDFPGDDTPIIIGSAR
1	tr|A0A077F8F8|A0A077F8F8_9PSED; tr|A0A067A6L0|A0A067A6L0_9PSED; sp|Q3K5X4|EFTU_PSEPF	36.94	DLLSTYDFPGDDTPIIIGSAR
1	tr|A0A077F8F8|A0A077F8F8_9PSED; tr|A0A067A6L0|A0A067A6L0_9PSED; sp|Q3K5X4|EFTU_PSEPF	32.56	DLLSTYDFPGDDTPIIIGSAR
1	tr|A0A077F8F8|A0A077F8F8_9PSED; tr|A0A067A6L0|A0A067A6L0_9PSED; sp|Q3K5X4|EFTU_PSEPF	30	DLLSTYDFPGDDTPIIIGSAR
1	tr|A0A077F8F8|A0A077F8F8_9PSED; tr|A0A067A6L0|A0A067A6L0_9PSED; sp|Q3K5X4|EFTU_PSEPF	27.43	DLLSTYDFPGDDTPIIIGSAR
1	tr|A0A077F8F8|A0A077F8F8_9PSED; tr|A0A067A6L0|A0A067A6L0_9PSED; sp|Q3K5X4|EFTU_PSEPF	26.83	DLLSTYDFPGDDTPIIIGSAR
1	tr|A0A077F8F8|A0A077F8F8_9PSED; tr|A0A067A6L0|A0A067A6L0_9PSED; sp|Q3K5X4|EFTU_PSEPF	25.32	DLLSTYDFPGDDTPIIIGSAR
1	tr|A0A077F8F8|A0A077F8F8_9PSED; tr|A0A067A6L0|A0A067A6L0_9PSED; sp|Q3K5X4|EFTU_PSEPF	23.52	DLLSTYDFPGDDTPIIIGSAR
1	tr|A0A077F8F8|A0A077F8F8_9PSED; tr|A0A067A6L0|A0A067A6L0_9PSED; sp|Q3K5X4|EFTU_PSEPF	17.64	DLLSTYDFPGDDTPIIIGSAR
1	tr|A0A077F8F8|A0A077F8F8_9PSED; tr|A0A067A6L0|A0A067A6L0_9PSED; sp|Q3K5X4|EFTU_PSEPF	99	DTTTTTCTGVEMFR
1	tr|A0A077F8F8|A0A077F8F8_9PSED; tr|A0A067A6L0|A0A067A6L0_9PSED; sp|Q3K5X4|EFTU_PSEPF	98.68	DTTTTTCTGVEMFR
1	tr|A0A077F8F8|A0A077F8F8_9PSED; tr|A0A067A6L0|A0A067A6L0_9PSED; sp|Q3K5X4|EFTU_PSEPF	95.36	DTTTTTCTGVEMFR
1	tr|A0A077F8F8|A0A077F8F8_9PSED; tr|A0A067A6L0|A0A067A6L0_9PSED; sp|Q3K5X4|EFTU_PSEPF	94.4	DTTTTTCTGVEMFR
1	tr|A0A077F8F8|A0A077F8F8_9PSED; tr|A0A067A6L0|A0A067A6L0_9PSED; sp|Q3K5X4|EFTU_PSEPF	90.31	DTTTTTCTGVEMFR
1	tr|A0A077F8F8|A0A077F8F8_9PSED; tr|A0A067A6L0|A0A067A6L0_9PSED; sp|Q3K5X4|EFTU_PSEPF	90.31	DTTTTTCTGVEMFR
1	tr|A0A077F8F8|A0A077F8F8_9PSED; tr|A0A067A6L0|A0A067A6L0_9PSED; sp|Q3K5X4|EFTU_PSEPF	89.5	DTTTTTCTGVEMFR
1	tr|A0A077F8F8|A0A077F8F8_9PSED; tr|A0A067A6L0|A0A067A6L0_9PSED; sp|Q3K5X4|EFTU_PSEPF	87.86	DTTTTTCTGVEMFR
1	tr|A0A077F8F8|A0A077F8F8_9PSED; tr|A0A067A6L0|A0A067A6L0_9PSED; sp|Q3K5X4|EFTU_PSEPF	81.08	DTTTTTCTGVEMFR
1	tr|A0A077F8F8|A0A077F8F8_9PSED; tr|A0A067A6L0|A0A067A6L0_9PSED; sp|Q3K5X4|EFTU_PSEPF	80.54	DTTTTTCTGVEMFR
1	tr|A0A077F8F8|A0A077F8F8_9PSED; tr|A0A067A6L0|A0A067A6L0_9PSED; sp|Q3K5X4|EFTU_PSEPF	79.78	DTTTTTCTGVEMFR
1	tr|A0A077F8F8|A0A077F8F8_9PSED; tr|A0A067A6L0|A0A067A6L0_9PSED; sp|Q3K5X4|EFTU_PSEPF	77.46	DTTTTTCTGVEMFR
1	tr|A0A077F8F8|A0A077F8F8_9PSED; tr|A0A067A6L0|A0A067A6L0_9PSED; sp|Q3K5X4|EFTU_PSEPF	77.22	DTTTTTCTGVEMFR
1	tr|A0A077F8F8|A0A077F8F8_9PSED; tr|A0A067A6L0|A0A067A6L0_9PSED; sp|Q3K5X4|EFTU_PSEPF	76.98	DTTTTTCTGVEMFR
1	tr|A0A077F8F8|A0A077F8F8_9PSED; tr|A0A067A6L0|A0A067A6L0_9PSED; sp|Q3K5X4|EFTU_PSEPF	76.74	DTTTTTCTGVEMFR
1	tr|A0A077F8F8|A0A077F8F8_9PSED; tr|A0A067A6L0|A0A067A6L0_9PSED; sp|Q3K5X4|EFTU_PSEPF	76.48	DTTTTTCTGVEMFR
1	tr|A0A077F8F8|A0A077F8F8_9PSED; tr|A0A067A6L0|A0A067A6L0_9PSED; sp|Q3K5X4|EFTU_PSEPF	75.25	DTTTTTCTGVEMFR
1	tr|A0A077F8F8|A0A077F8F8_9PSED; tr|A0A067A6L0|A0A067A6L0_9PSED; sp|Q3K5X4|EFTU_PSEPF	73.6	DTTTTTCTGVEMFR
1	tr|A0A077F8F8|A0A077F8F8_9PSED; tr|A0A067A6L0|A0A067A6L0_9PSED; sp|Q3K5X4|EFTU_PSEPF	71.91	DTTTTTCTGVEMFR
1	tr|A0A077F8F8|A0A077F8F8_9PSED; tr|A0A067A6L0|A0A067A6L0_9PSED; sp|Q3K5X4|EFTU_PSEPF	66.48	DTTTTTCTGVEMFR
1	tr|A0A077F8F8|A0A077F8F8_9PSED; tr|A0A067A6L0|A0A067A6L0_9PSED; sp|Q3K5X4|EFTU_PSEPF	64.39	DTTTTTCTGVEMFR
1	tr|A0A077F8F8|A0A077F8F8_9PSED; tr|A0A067A6L0|A0A067A6L0_9PSED; sp|Q3K5X4|EFTU_PSEPF	62.88	DTTTTTCTGVEMFR
1	tr|A0A077F8F8|A0A077F8F8_9PSED; tr|A0A067A6L0|A0A067A6L0_9PSED; sp|Q3K5X4|EFTU_PSEPF	62.28	DTTTTTCTGVEMFR
1	tr|A0A077F8F8|A0A077F8F8_9PSED; tr|A0A067A6L0|A0A067A6L0_9PSED; sp|Q3K5X4|EFTU_PSEPF	57.94	DTTTTTCTGVEMFR
1	tr|A0A077F8F8|A0A077F8F8_9PSED; tr|A0A067A6L0|A0A067A6L0_9PSED; sp|Q3K5X4|EFTU_PSEPF	55.92	DTTTTTCTGVEMFR
1	tr|A0A077F8F8|A0A077F8F8_9PSED; tr|A0A067A6L0|A0A067A6L0_9PSED; sp|Q3K5X4|EFTU_PSEPF	53.94	DTTTTTCTGVEMFR
1	tr|A0A077F8F8|A0A077F8F8_9PSED; tr|A0A067A6L0|A0A067A6L0_9PSED; sp|Q3K5X4|EFTU_PSEPF	53.43	DTTTTTCTGVEMFR
1	tr|A0A077F8F8|A0A077F8F8_9PSED; tr|A0A067A6L0|A0A067A6L0_9PSED; sp|Q3K5X4|EFTU_PSEPF	52.23	DTTTTTCTGVEMFR
1	tr|A0A077F8F8|A0A077F8F8_9PSED; tr|A0A067A6L0|A0A067A6L0_9PSED; sp|Q3K5X4|EFTU_PSEPF	52.15	DTTTTTCTGVEMFR
1	tr|A0A077F8F8|A0A077F8F8_9PSED; tr|A0A067A6L0|A0A067A6L0_9PSED; sp|Q3K5X4|EFTU_PSEPF	46.93	DTTTTTCTGVEMFR
1	tr|A0A077F8F8|A0A077F8F8_9PSED; tr|A0A067A6L0|A0A067A6L0_9PSED; sp|Q3K5X4|EFTU_PSEPF	40.69	DTTTTTCTGVEMFR
1	tr|A0A077F8F8|A0A077F8F8_9PSED; tr|A0A067A6L0|A0A067A6L0_9PSED; sp|Q3K5X4|EFTU_PSEPF	35.87	DTTTTTCTGVEMFR
1	tr|A0A077F8F8|A0A077F8F8_9PSED; tr|A0A067A6L0|A0A067A6L0_9PSED; sp|Q3K5X4|EFTU_PSEPF	27.9	DTTTTTCTGVEMFR
1	tr|A0A077F8F8|A0A077F8F8_9PSED; tr|A0A067A6L0|A0A067A6L0_9PSED; sp|Q3K5X4|EFTU_PSEPF	27.63	DTTTTTCTGVEMFR
1	tr|A0A077F8F8|A0A077F8F8_9PSED; tr|A0A067A6L0|A0A067A6L0_9PSED; sp|Q3K5X4|EFTU_PSEPF	26.92	DTTTTTCTGVEMFR
1	tr|A0A077F8F8|A0A077F8F8_9PSED; tr|A0A067A6L0|A0A067A6L0_9PSED; sp|Q3K5X4|EFTU_PSEPF	26.19	DTTTTTCTGVEMFR
1	tr|A0A077F8F8|A0A077F8F8_9PSED; tr|A0A067A6L0|A0A067A6L0_9PSED; sp|Q3K5X4|EFTU_PSEPF	25.98	DTTTTTCTGVEMFR
1	tr|A0A077F8F8|A0A077F8F8_9PSED; tr|A0A067A6L0|A0A067A6L0_9PSED; sp|Q3K5X4|EFTU_PSEPF	22.19	DTTTTTCTGVEMFR
1	tr|A0A077F8F8|A0A077F8F8_9PSED; tr|A0A067A6L0|A0A067A6L0_9PSED; sp|Q3K5X4|EFTU_PSEPF	21.09	DTTTTTCTGVEMFR
1	tr|A0A077F8F8|A0A077F8F8_9PSED; tr|A0A067A6L0|A0A067A6L0_9PSED; sp|Q3K5X4|EFTU_PSEPF	21.01	DTTTTTCTGVEMFR
1	tr|A0A077F8F8|A0A077F8F8_9PSED; tr|A0A067A6L0|A0A067A6L0_9PSED; sp|Q3K5X4|EFTU_PSEPF	20.99	DTTTTTCTGVEMFR
1	tr|A0A077F8F8|A0A077F8F8_9PSED; tr|A0A067A6L0|A0A067A6L0_9PSED; sp|Q3K5X4|EFTU_PSEPF	18.54	DTTTTTCTGVEMFR
1	tr|A0A077F8F8|A0A077F8F8_9PSED; tr|A0A067A6L0|A0A067A6L0_9PSED; sp|Q3K5X4|EFTU_PSEPF	18.02	DTTTTTCTGVEMFR
1	tr|A0A077F8F8|A0A077F8F8_9PSED; tr|A0A067A6L0|A0A067A6L0_9PSED; sp|Q3K5X4|EFTU_PSEPF	17.87	DTTTTTCTGVEMFR
1	tr|A0A077F8F8|A0A077F8F8_9PSED; tr|A0A067A6L0|A0A067A6L0_9PSED; sp|Q3K5X4|EFTU_PSEPF	17.16	DTTTTTCTGVEMFR
1	tr|A0A077F8F8|A0A077F8F8_9PSED; tr|A0A067A6L0|A0A067A6L0_9PSED; sp|Q3K5X4|EFTU_PSEPF	97.69	DTTTTTCTGVEMFRK
1	tr|A0A077F8F8|A0A077F8F8_9PSED; tr|A0A067A6L0|A0A067A6L0_9PSED; sp|Q3K5X4|EFTU_PSEPF	93.84	DTTTTTCTGVEMFRK
1	tr|A0A077F8F8|A0A077F8F8_9PSED; tr|A0A067A6L0|A0A067A6L0_9PSED; sp|Q3K5X4|EFTU_PSEPF	90.03	DTTTTTCTGVEMFRK
1	tr|A0A077F8F8|A0A077F8F8_9PSED; tr|A0A067A6L0|A0A067A6L0_9PSED; sp|Q3K5X4|EFTU_PSEPF	87.83	DTTTTTCTGVEMFRK
1	tr|A0A077F8F8|A0A077F8F8_9PSED; tr|A0A067A6L0|A0A067A6L0_9PSED; sp|Q3K5X4|EFTU_PSEPF	87.44	DTTTTTCTGVEMFRK
1	tr|A0A077F8F8|A0A077F8F8_9PSED; tr|A0A067A6L0|A0A067A6L0_9PSED; sp|Q3K5X4|EFTU_PSEPF	70.92	DTTTTTCTGVEMFRK
1	tr|A0A077F8F8|A0A077F8F8_9PSED; tr|A0A067A6L0|A0A067A6L0_9PSED; sp|Q3K5X4|EFTU_PSEPF	64.58	DTTTTTCTGVEMFRK
1	tr|A0A077F8F8|A0A077F8F8_9PSED; tr|A0A067A6L0|A0A067A6L0_9PSED; sp|Q3K5X4|EFTU_PSEPF	37.61	DTTTTTCTGVEMFRK
1	tr|A0A077F8F8|A0A077F8F8_9PSED; tr|A0A067A6L0|A0A067A6L0_9PSED; sp|Q3K5X4|EFTU_PSEPF	37.13	DTTTTTCTGVEMFRK
1	tr|A0A077F8F8|A0A077F8F8_9PSED; tr|A0A067A6L0|A0A067A6L0_9PSED; sp|Q3K5X4|EFTU_PSEPF	23.34	DTTTTTCTGVEMFRK
1	tr|A0A077F8F8|A0A077F8F8_9PSED; tr|A0A067A6L0|A0A067A6L0_9PSED; sp|Q3K5X4|EFTU_PSEPF	21.3	DTTTTTCTGVEMFRK
1	tr|A0A077F8F8|A0A077F8F8_9PSED; tr|A0A067A6L0|A0A067A6L0_9PSED; sp|Q3K5X4|EFTU_PSEPF	18.72	DTTTTTCTGVEMFRK
1	tr|A0A077F8F8|A0A077F8F8_9PSED; tr|A0A067A6L0|A0A067A6L0_9PSED; sp|Q3K5X4|EFTU_PSEPF	77.28	FTAEVYVLSK
1	tr|A0A077F8F8|A0A077F8F8_9PSED; tr|A0A067A6L0|A0A067A6L0_9PSED; sp|Q3K5X4|EFTU_PSEPF	73.18	FTAEVYVLSK
1	tr|A0A077F8F8|A0A077F8F8_9PSED; tr|A0A067A6L0|A0A067A6L0_9PSED; sp|Q3K5X4|EFTU_PSEPF	71.09	FTAEVYVLSK
1	tr|A0A077F8F8|A0A077F8F8_9PSED; tr|A0A067A6L0|A0A067A6L0_9PSED; sp|Q3K5X4|EFTU_PSEPF	64.47	FTAEVYVLSK
1	tr|A0A077F8F8|A0A077F8F8_9PSED; tr|A0A067A6L0|A0A067A6L0_9PSED; sp|Q3K5X4|EFTU_PSEPF	64.23	FTAEVYVLSK
1	tr|A0A077F8F8|A0A077F8F8_9PSED; tr|A0A067A6L0|A0A067A6L0_9PSED; sp|Q3K5X4|EFTU_PSEPF	51.08	FTAEVYVLSK
1	tr|A0A077F8F8|A0A077F8F8_9PSED; tr|A0A067A6L0|A0A067A6L0_9PSED; sp|Q3K5X4|EFTU_PSEPF	51.08	FTAEVYVLSK
1	tr|A0A077F8F8|A0A077F8F8_9PSED; tr|A0A067A6L0|A0A067A6L0_9PSED; sp|Q3K5X4|EFTU_PSEPF	50.36	FTAEVYVLSK
1	tr|A0A077F8F8|A0A077F8F8_9PSED; tr|A0A067A6L0|A0A067A6L0_9PSED; sp|Q3K5X4|EFTU_PSEPF	50.13	FTAEVYVLSK
1	tr|A0A077F8F8|A0A077F8F8_9PSED; tr|A0A067A6L0|A0A067A6L0_9PSED; sp|Q3K5X4|EFTU_PSEPF	48.78	FTAEVYVLSK
1	tr|A0A077F8F8|A0A077F8F8_9PSED; tr|A0A067A6L0|A0A067A6L0_9PSED; sp|Q3K5X4|EFTU_PSEPF	48.15	FTAEVYVLSK
1	tr|A0A077F8F8|A0A077F8F8_9PSED; tr|A0A067A6L0|A0A067A6L0_9PSED; sp|Q3K5X4|EFTU_PSEPF	48.05	FTAEVYVLSK
1	tr|A0A077F8F8|A0A077F8F8_9PSED; tr|A0A067A6L0|A0A067A6L0_9PSED; sp|Q3K5X4|EFTU_PSEPF	48.05	FTAEVYVLSK
1	tr|A0A077F8F8|A0A077F8F8_9PSED; tr|A0A067A6L0|A0A067A6L0_9PSED; sp|Q3K5X4|EFTU_PSEPF	47.64	FTAEVYVLSK
1	tr|A0A077F8F8|A0A077F8F8_9PSED; tr|A0A067A6L0|A0A067A6L0_9PSED; sp|Q3K5X4|EFTU_PSEPF	47.37	FTAEVYVLSK
1	tr|A0A077F8F8|A0A077F8F8_9PSED; tr|A0A067A6L0|A0A067A6L0_9PSED; sp|Q3K5X4|EFTU_PSEPF	43.5	FTAEVYVLSK
1	tr|A0A077F8F8|A0A077F8F8_9PSED; tr|A0A067A6L0|A0A067A6L0_9PSED; sp|Q3K5X4|EFTU_PSEPF	39.11	FTAEVYVLSK
1	tr|A0A077F8F8|A0A077F8F8_9PSED; tr|A0A067A6L0|A0A067A6L0_9PSED; sp|Q3K5X4|EFTU_PSEPF	38.97	FTAEVYVLSK
1	tr|A0A077F8F8|A0A077F8F8_9PSED; tr|A0A067A6L0|A0A067A6L0_9PSED; sp|Q3K5X4|EFTU_PSEPF	36.56	FTAEVYVLSK
1	tr|A0A077F8F8|A0A077F8F8_9PSED; tr|A0A067A6L0|A0A067A6L0_9PSED; sp|Q3K5X4|EFTU_PSEPF	33.87	FTAEVYVLSK
1	tr|A0A077F8F8|A0A077F8F8_9PSED; tr|A0A067A6L0|A0A067A6L0_9PSED; sp|Q3K5X4|EFTU_PSEPF	32.88	FTAEVYVLSK
1	tr|A0A077F8F8|A0A077F8F8_9PSED; tr|A0A067A6L0|A0A067A6L0_9PSED; sp|Q3K5X4|EFTU_PSEPF	32.81	FTAEVYVLSK
1	tr|A0A077F8F8|A0A077F8F8_9PSED; tr|A0A067A6L0|A0A067A6L0_9PSED; sp|Q3K5X4|EFTU_PSEPF	32.32	FTAEVYVLSK
1	tr|A0A077F8F8|A0A077F8F8_9PSED; tr|A0A067A6L0|A0A067A6L0_9PSED; sp|Q3K5X4|EFTU_PSEPF	30.69	FTAEVYVLSK
1	tr|A0A077F8F8|A0A077F8F8_9PSED; tr|A0A067A6L0|A0A067A6L0_9PSED; sp|Q3K5X4|EFTU_PSEPF	30.35	FTAEVYVLSK
1	tr|A0A077F8F8|A0A077F8F8_9PSED; tr|A0A067A6L0|A0A067A6L0_9PSED; sp|Q3K5X4|EFTU_PSEPF	29.89	FTAEVYVLSK
1	tr|A0A077F8F8|A0A077F8F8_9PSED; tr|A0A067A6L0|A0A067A6L0_9PSED; sp|Q3K5X4|EFTU_PSEPF	29.36	FTAEVYVLSK
1	tr|A0A077F8F8|A0A077F8F8_9PSED; tr|A0A067A6L0|A0A067A6L0_9PSED; sp|Q3K5X4|EFTU_PSEPF	28.41	FTAEVYVLSK
1	tr|A0A077F8F8|A0A077F8F8_9PSED; tr|A0A067A6L0|A0A067A6L0_9PSED; sp|Q3K5X4|EFTU_PSEPF	28.28	FTAEVYVLSK
1	tr|A0A077F8F8|A0A077F8F8_9PSED; tr|A0A067A6L0|A0A067A6L0_9PSED; sp|Q3K5X4|EFTU_PSEPF	28.01	FTAEVYVLSK
1	tr|A0A077F8F8|A0A077F8F8_9PSED; tr|A0A067A6L0|A0A067A6L0_9PSED; sp|Q3K5X4|EFTU_PSEPF	27.81	FTAEVYVLSK
1	tr|A0A077F8F8|A0A077F8F8_9PSED; tr|A0A067A6L0|A0A067A6L0_9PSED; sp|Q3K5X4|EFTU_PSEPF	27.67	FTAEVYVLSK
1	tr|A0A077F8F8|A0A077F8F8_9PSED; tr|A0A067A6L0|A0A067A6L0_9PSED; sp|Q3K5X4|EFTU_PSEPF	27.2	FTAEVYVLSK
1	tr|A0A077F8F8|A0A077F8F8_9PSED; tr|A0A067A6L0|A0A067A6L0_9PSED; sp|Q3K5X4|EFTU_PSEPF	26.44	FTAEVYVLSK
1	tr|A0A077F8F8|A0A077F8F8_9PSED; tr|A0A067A6L0|A0A067A6L0_9PSED; sp|Q3K5X4|EFTU_PSEPF	25.81	FTAEVYVLSK
1	tr|A0A077F8F8|A0A077F8F8_9PSED; tr|A0A067A6L0|A0A067A6L0_9PSED; sp|Q3K5X4|EFTU_PSEPF	25.23	FTAEVYVLSK
1	tr|A0A077F8F8|A0A077F8F8_9PSED; tr|A0A067A6L0|A0A067A6L0_9PSED; sp|Q3K5X4|EFTU_PSEPF	24.58	FTAEVYVLSK
1	tr|A0A077F8F8|A0A077F8F8_9PSED; tr|A0A067A6L0|A0A067A6L0_9PSED; sp|Q3K5X4|EFTU_PSEPF	24.32	FTAEVYVLSK
1	tr|A0A077F8F8|A0A077F8F8_9PSED; tr|A0A067A6L0|A0A067A6L0_9PSED; sp|Q3K5X4|EFTU_PSEPF	23.92	FTAEVYVLSK
1	tr|A0A077F8F8|A0A077F8F8_9PSED; tr|A0A067A6L0|A0A067A6L0_9PSED; sp|Q3K5X4|EFTU_PSEPF	23.63	FTAEVYVLSK
1	tr|A0A077F8F8|A0A077F8F8_9PSED; tr|A0A067A6L0|A0A067A6L0_9PSED; sp|Q3K5X4|EFTU_PSEPF	23.28	FTAEVYVLSK
1	tr|A0A077F8F8|A0A077F8F8_9PSED; tr|A0A067A6L0|A0A067A6L0_9PSED; sp|Q3K5X4|EFTU_PSEPF	21.19	FTAEVYVLSK
1	tr|A0A077F8F8|A0A077F8F8_9PSED; tr|A0A067A6L0|A0A067A6L0_9PSED; sp|Q3K5X4|EFTU_PSEPF	20.98	FTAEVYVLSK
1	tr|A0A077F8F8|A0A077F8F8_9PSED; tr|A0A067A6L0|A0A067A6L0_9PSED; sp|Q3K5X4|EFTU_PSEPF	19.85	FTAEVYVLSK
1	tr|A0A077F8F8|A0A077F8F8_9PSED; tr|A0A067A6L0|A0A067A6L0_9PSED; sp|Q3K5X4|EFTU_PSEPF	19.8	FTAEVYVLSK
1	tr|A0A077F8F8|A0A077F8F8_9PSED; tr|A0A067A6L0|A0A067A6L0_9PSED; sp|Q3K5X4|EFTU_PSEPF	19.02	FTAEVYVLSK
1	tr|A0A077F8F8|A0A077F8F8_9PSED; tr|A0A067A6L0|A0A067A6L0_9PSED; sp|Q3K5X4|EFTU_PSEPF	18.94	FTAEVYVLSK
1	tr|A0A077F8F8|A0A077F8F8_9PSED; tr|A0A067A6L0|A0A067A6L0_9PSED; sp|Q3K5X4|EFTU_PSEPF	16.97	FTAEVYVLSK
1	tr|A0A077F8F8|A0A077F8F8_9PSED; tr|A0A067A6L0|A0A067A6L0_9PSED; sp|Q3K5X4|EFTU_PSEPF	16.73	FTAEVYVLSK
1	tr|A0A077F8F8|A0A077F8F8_9PSED; tr|A0A067A6L0|A0A067A6L0_9PSED; sp|Q3K5X4|EFTU_PSEPF	16.72	FTAEVYVLSK
1	tr|A0A077F8F8|A0A077F8F8_9PSED; tr|A0A067A6L0|A0A067A6L0_9PSED; sp|Q3K5X4|EFTU_PSEPF	16.71	FTAEVYVLSK
1	tr|A0A077F8F8|A0A077F8F8_9PSED; tr|A0A067A6L0|A0A067A6L0_9PSED; sp|Q3K5X4|EFTU_PSEPF	15.89	FTAEVYVLSK
1	tr|A0A077F8F8|A0A077F8F8_9PSED; tr|A0A067A6L0|A0A067A6L0_9PSED; sp|Q3K5X4|EFTU_PSEPF	96.73	FTAEVYVLSKEEGGR
1	tr|A0A077F8F8|A0A077F8F8_9PSED; tr|A0A067A6L0|A0A067A6L0_9PSED; sp|Q3K5X4|EFTU_PSEPF	80.41	FTAEVYVLSKEEGGR
1	tr|A0A077F8F8|A0A077F8F8_9PSED; tr|A0A067A6L0|A0A067A6L0_9PSED; sp|Q3K5X4|EFTU_PSEPF	40.17	GITINTAHVEYNSNIR
1	tr|A0A077F8F8|A0A077F8F8_9PSED; tr|A0A067A6L0|A0A067A6L0_9PSED; sp|Q3K5X4|EFTU_PSEPF	39.44	GITINTAHVEYNSNIR
1	tr|A0A077F8F8|A0A077F8F8_9PSED; tr|A0A067A6L0|A0A067A6L0_9PSED; sp|Q3K5X4|EFTU_PSEPF	27.44	GITINTAHVEYNSNIR
1	tr|A0A077F8F8|A0A077F8F8_9PSED; tr|A0A067A6L0|A0A067A6L0_9PSED; sp|Q3K5X4|EFTU_PSEPF	22.39	GITINTAHVEYNSNIR
1	tr|A0A077F8F8|A0A077F8F8_9PSED; tr|A0A067A6L0|A0A067A6L0_9PSED; sp|Q3K5X4|EFTU_PSEPF	98.28	GYRPQFYFR
1	tr|A0A077F8F8|A0A077F8F8_9PSED; tr|A0A067A6L0|A0A067A6L0_9PSED; sp|Q3K5X4|EFTU_PSEPF	90.2	GYRPQFYFR
1	tr|A0A077F8F8|A0A077F8F8_9PSED; tr|A0A067A6L0|A0A067A6L0_9PSED; sp|Q3K5X4|EFTU_PSEPF	73.6	GYRPQFYFR
1	tr|A0A077F8F8|A0A077F8F8_9PSED; tr|A0A067A6L0|A0A067A6L0_9PSED; sp|Q3K5X4|EFTU_PSEPF	69.93	GYRPQFYFR
1	tr|A0A077F8F8|A0A077F8F8_9PSED; tr|A0A067A6L0|A0A067A6L0_9PSED; sp|Q3K5X4|EFTU_PSEPF	62.68	GYRPQFYFR
1	tr|A0A077F8F8|A0A077F8F8_9PSED; tr|A0A067A6L0|A0A067A6L0_9PSED; sp|Q3K5X4|EFTU_PSEPF	47.28	GYRPQFYFR
1	tr|A0A077F8F8|A0A077F8F8_9PSED; tr|A0A067A6L0|A0A067A6L0_9PSED; sp|Q3K5X4|EFTU_PSEPF	43.14	GYRPQFYFR
1	tr|A0A077F8F8|A0A077F8F8_9PSED; tr|A0A067A6L0|A0A067A6L0_9PSED; sp|Q3K5X4|EFTU_PSEPF	41.03	GYRPQFYFR
1	tr|A0A077F8F8|A0A077F8F8_9PSED; tr|A0A067A6L0|A0A067A6L0_9PSED; sp|Q3K5X4|EFTU_PSEPF	35.64	GYRPQFYFR
1	tr|A0A077F8F8|A0A077F8F8_9PSED; tr|A0A067A6L0|A0A067A6L0_9PSED; sp|Q3K5X4|EFTU_PSEPF	35.29	GYRPQFYFR
1	tr|A0A077F8F8|A0A077F8F8_9PSED; tr|A0A067A6L0|A0A067A6L0_9PSED; sp|Q3K5X4|EFTU_PSEPF	31.56	GYRPQFYFR
1	tr|A0A077F8F8|A0A077F8F8_9PSED; tr|A0A067A6L0|A0A067A6L0_9PSED; sp|Q3K5X4|EFTU_PSEPF	30.52	GYRPQFYFR
1	tr|A0A077F8F8|A0A077F8F8_9PSED; tr|A0A067A6L0|A0A067A6L0_9PSED; sp|Q3K5X4|EFTU_PSEPF	27.49	GYRPQFYFR
1	tr|A0A077F8F8|A0A077F8F8_9PSED; tr|A0A067A6L0|A0A067A6L0_9PSED; sp|Q3K5X4|EFTU_PSEPF	27.33	GYRPQFYFR
1	tr|A0A077F8F8|A0A077F8F8_9PSED; tr|A0A067A6L0|A0A067A6L0_9PSED; sp|Q3K5X4|EFTU_PSEPF	27.31	GYRPQFYFR
1	tr|A0A077F8F8|A0A077F8F8_9PSED; tr|A0A067A6L0|A0A067A6L0_9PSED; sp|Q3K5X4|EFTU_PSEPF	27.28	GYRPQFYFR
1	tr|A0A077F8F8|A0A077F8F8_9PSED; tr|A0A067A6L0|A0A067A6L0_9PSED; sp|Q3K5X4|EFTU_PSEPF	27.13	GYRPQFYFR
1	tr|A0A077F8F8|A0A077F8F8_9PSED; tr|A0A067A6L0|A0A067A6L0_9PSED; sp|Q3K5X4|EFTU_PSEPF	26.82	GYRPQFYFR
1	tr|A0A077F8F8|A0A077F8F8_9PSED; tr|A0A067A6L0|A0A067A6L0_9PSED; sp|Q3K5X4|EFTU_PSEPF	26.82	GYRPQFYFR
1	tr|A0A077F8F8|A0A077F8F8_9PSED; tr|A0A067A6L0|A0A067A6L0_9PSED; sp|Q3K5X4|EFTU_PSEPF	26.49	GYRPQFYFR
1	tr|A0A077F8F8|A0A077F8F8_9PSED; tr|A0A067A6L0|A0A067A6L0_9PSED; sp|Q3K5X4|EFTU_PSEPF	26.26	GYRPQFYFR
1	tr|A0A077F8F8|A0A077F8F8_9PSED; tr|A0A067A6L0|A0A067A6L0_9PSED; sp|Q3K5X4|EFTU_PSEPF	26.2	GYRPQFYFR
1	tr|A0A077F8F8|A0A077F8F8_9PSED; tr|A0A067A6L0|A0A067A6L0_9PSED; sp|Q3K5X4|EFTU_PSEPF	23.22	GYRPQFYFR
1	tr|A0A077F8F8|A0A077F8F8_9PSED; tr|A0A067A6L0|A0A067A6L0_9PSED; sp|Q3K5X4|EFTU_PSEPF	21.78	GYRPQFYFR
1	tr|A0A077F8F8|A0A077F8F8_9PSED; tr|A0A067A6L0|A0A067A6L0_9PSED; sp|Q3K5X4|EFTU_PSEPF	20.93	GYRPQFYFR
1	tr|A0A077F8F8|A0A077F8F8_9PSED; tr|A0A067A6L0|A0A067A6L0_9PSED; sp|Q3K5X4|EFTU_PSEPF	20.89	GYRPQFYFR
1	tr|A0A077F8F8|A0A077F8F8_9PSED; tr|A0A067A6L0|A0A067A6L0_9PSED; sp|Q3K5X4|EFTU_PSEPF	97.7	HYAHVDCPGHADYV
1	tr|A0A077F8F8|A0A077F8F8_9PSED; tr|A0A067A6L0|A0A067A6L0_9PSED; sp|Q3K5X4|EFTU_PSEPF	99	HYAHVDCPGHADYVK
1	tr|A0A077F8F8|A0A077F8F8_9PSED; tr|A0A067A6L0|A0A067A6L0_9PSED; sp|Q3K5X4|EFTU_PSEPF	99	HYAHVDCPGHADYVK
1	tr|A0A077F8F8|A0A077F8F8_9PSED; tr|A0A067A6L0|A0A067A6L0_9PSED; sp|Q3K5X4|EFTU_PSEPF	99	HYAHVDCPGHADYVK
1	tr|A0A077F8F8|A0A077F8F8_9PSED; tr|A0A067A6L0|A0A067A6L0_9PSED; sp|Q3K5X4|EFTU_PSEPF	99	HYAHVDCPGHADYVK
1	tr|A0A077F8F8|A0A077F8F8_9PSED; tr|A0A067A6L0|A0A067A6L0_9PSED; sp|Q3K5X4|EFTU_PSEPF	99	HYAHVDCPGHADYVK
1	tr|A0A077F8F8|A0A077F8F8_9PSED; tr|A0A067A6L0|A0A067A6L0_9PSED; sp|Q3K5X4|EFTU_PSEPF	99	HYAHVDCPGHADYVK
1	tr|A0A077F8F8|A0A077F8F8_9PSED; tr|A0A067A6L0|A0A067A6L0_9PSED; sp|Q3K5X4|EFTU_PSEPF	99	HYAHVDCPGHADYVK
1	tr|A0A077F8F8|A0A077F8F8_9PSED; tr|A0A067A6L0|A0A067A6L0_9PSED; sp|Q3K5X4|EFTU_PSEPF	99	HYAHVDCPGHADYVK
1	tr|A0A077F8F8|A0A077F8F8_9PSED; tr|A0A067A6L0|A0A067A6L0_9PSED; sp|Q3K5X4|EFTU_PSEPF	99	HYAHVDCPGHADYVK
1	tr|A0A077F8F8|A0A077F8F8_9PSED; tr|A0A067A6L0|A0A067A6L0_9PSED; sp|Q3K5X4|EFTU_PSEPF	99	HYAHVDCPGHADYVK
1	tr|A0A077F8F8|A0A077F8F8_9PSED; tr|A0A067A6L0|A0A067A6L0_9PSED; sp|Q3K5X4|EFTU_PSEPF	99	HYAHVDCPGHADYVK
1	tr|A0A077F8F8|A0A077F8F8_9PSED; tr|A0A067A6L0|A0A067A6L0_9PSED; sp|Q3K5X4|EFTU_PSEPF	99	HYAHVDCPGHADYVK
1	tr|A0A077F8F8|A0A077F8F8_9PSED; tr|A0A067A6L0|A0A067A6L0_9PSED; sp|Q3K5X4|EFTU_PSEPF	99	HYAHVDCPGHADYVK
1	tr|A0A077F8F8|A0A077F8F8_9PSED; tr|A0A067A6L0|A0A067A6L0_9PSED; sp|Q3K5X4|EFTU_PSEPF	99	HYAHVDCPGHADYVK
1	tr|A0A077F8F8|A0A077F8F8_9PSED; tr|A0A067A6L0|A0A067A6L0_9PSED; sp|Q3K5X4|EFTU_PSEPF	99	HYAHVDCPGHADYVK
1	tr|A0A077F8F8|A0A077F8F8_9PSED; tr|A0A067A6L0|A0A067A6L0_9PSED; sp|Q3K5X4|EFTU_PSEPF	99	HYAHVDCPGHADYVK
1	tr|A0A077F8F8|A0A077F8F8_9PSED; tr|A0A067A6L0|A0A067A6L0_9PSED; sp|Q3K5X4|EFTU_PSEPF	99	HYAHVDCPGHADYVK
1	tr|A0A077F8F8|A0A077F8F8_9PSED; tr|A0A067A6L0|A0A067A6L0_9PSED; sp|Q3K5X4|EFTU_PSEPF	99	HYAHVDCPGHADYVK
1	tr|A0A077F8F8|A0A077F8F8_9PSED; tr|A0A067A6L0|A0A067A6L0_9PSED; sp|Q3K5X4|EFTU_PSEPF	99	HYAHVDCPGHADYVK
1	tr|A0A077F8F8|A0A077F8F8_9PSED; tr|A0A067A6L0|A0A067A6L0_9PSED; sp|Q3K5X4|EFTU_PSEPF	99	HYAHVDCPGHADYVK
1	tr|A0A077F8F8|A0A077F8F8_9PSED; tr|A0A067A6L0|A0A067A6L0_9PSED; sp|Q3K5X4|EFTU_PSEPF	99	HYAHVDCPGHADYVK
1	tr|A0A077F8F8|A0A077F8F8_9PSED; tr|A0A067A6L0|A0A067A6L0_9PSED; sp|Q3K5X4|EFTU_PSEPF	99	HYAHVDCPGHADYVK
1	tr|A0A077F8F8|A0A077F8F8_9PSED; tr|A0A067A6L0|A0A067A6L0_9PSED; sp|Q3K5X4|EFTU_PSEPF	99	HYAHVDCPGHADYVK
1	tr|A0A077F8F8|A0A077F8F8_9PSED; tr|A0A067A6L0|A0A067A6L0_9PSED; sp|Q3K5X4|EFTU_PSEPF	99	HYAHVDCPGHADYVK
1	tr|A0A077F8F8|A0A077F8F8_9PSED; tr|A0A067A6L0|A0A067A6L0_9PSED; sp|Q3K5X4|EFTU_PSEPF	99	HYAHVDCPGHADYVK
1	tr|A0A077F8F8|A0A077F8F8_9PSED; tr|A0A067A6L0|A0A067A6L0_9PSED; sp|Q3K5X4|EFTU_PSEPF	99	HYAHVDCPGHADYVK
1	tr|A0A077F8F8|A0A077F8F8_9PSED; tr|A0A067A6L0|A0A067A6L0_9PSED; sp|Q3K5X4|EFTU_PSEPF	99	HYAHVDCPGHADYVK
1	tr|A0A077F8F8|A0A077F8F8_9PSED; tr|A0A067A6L0|A0A067A6L0_9PSED; sp|Q3K5X4|EFTU_PSEPF	99	HYAHVDCPGHADYVK
1	tr|A0A077F8F8|A0A077F8F8_9PSED; tr|A0A067A6L0|A0A067A6L0_9PSED; sp|Q3K5X4|EFTU_PSEPF	99	HYAHVDCPGHADYVK
1	tr|A0A077F8F8|A0A077F8F8_9PSED; tr|A0A067A6L0|A0A067A6L0_9PSED; sp|Q3K5X4|EFTU_PSEPF	99	HYAHVDCPGHADYVK
1	tr|A0A077F8F8|A0A077F8F8_9PSED; tr|A0A067A6L0|A0A067A6L0_9PSED; sp|Q3K5X4|EFTU_PSEPF	99	HYAHVDCPGHADYVK
1	tr|A0A077F8F8|A0A077F8F8_9PSED; tr|A0A067A6L0|A0A067A6L0_9PSED; sp|Q3K5X4|EFTU_PSEPF	99	HYAHVDCPGHADYVK
1	tr|A0A077F8F8|A0A077F8F8_9PSED; tr|A0A067A6L0|A0A067A6L0_9PSED; sp|Q3K5X4|EFTU_PSEPF	99	HYAHVDCPGHADYVK
1	tr|A0A077F8F8|A0A077F8F8_9PSED; tr|A0A067A6L0|A0A067A6L0_9PSED; sp|Q3K5X4|EFTU_PSEPF	99	HYAHVDCPGHADYVK
1	tr|A0A077F8F8|A0A077F8F8_9PSED; tr|A0A067A6L0|A0A067A6L0_9PSED; sp|Q3K5X4|EFTU_PSEPF	99	HYAHVDCPGHADYVK
1	tr|A0A077F8F8|A0A077F8F8_9PSED; tr|A0A067A6L0|A0A067A6L0_9PSED; sp|Q3K5X4|EFTU_PSEPF	99	HYAHVDCPGHADYVK
1	tr|A0A077F8F8|A0A077F8F8_9PSED; tr|A0A067A6L0|A0A067A6L0_9PSED; sp|Q3K5X4|EFTU_PSEPF	99	HYAHVDCPGHADYVK
1	tr|A0A077F8F8|A0A077F8F8_9PSED; tr|A0A067A6L0|A0A067A6L0_9PSED; sp|Q3K5X4|EFTU_PSEPF	99	HYAHVDCPGHADYVK
1	tr|A0A077F8F8|A0A077F8F8_9PSED; tr|A0A067A6L0|A0A067A6L0_9PSED; sp|Q3K5X4|EFTU_PSEPF	99	HYAHVDCPGHADYVK
1	tr|A0A077F8F8|A0A077F8F8_9PSED; tr|A0A067A6L0|A0A067A6L0_9PSED; sp|Q3K5X4|EFTU_PSEPF	99	HYAHVDCPGHADYVK
1	tr|A0A077F8F8|A0A077F8F8_9PSED; tr|A0A067A6L0|A0A067A6L0_9PSED; sp|Q3K5X4|EFTU_PSEPF	99	HYAHVDCPGHADYVK
1	tr|A0A077F8F8|A0A077F8F8_9PSED; tr|A0A067A6L0|A0A067A6L0_9PSED; sp|Q3K5X4|EFTU_PSEPF	99	HYAHVDCPGHADYVK
1	tr|A0A077F8F8|A0A077F8F8_9PSED; tr|A0A067A6L0|A0A067A6L0_9PSED; sp|Q3K5X4|EFTU_PSEPF	99	HYAHVDCPGHADYVK
1	tr|A0A077F8F8|A0A077F8F8_9PSED; tr|A0A067A6L0|A0A067A6L0_9PSED; sp|Q3K5X4|EFTU_PSEPF	99	HYAHVDCPGHADYVK
1	tr|A0A077F8F8|A0A077F8F8_9PSED; tr|A0A067A6L0|A0A067A6L0_9PSED; sp|Q3K5X4|EFTU_PSEPF	99	HYAHVDCPGHADYVK
1	tr|A0A077F8F8|A0A077F8F8_9PSED; tr|A0A067A6L0|A0A067A6L0_9PSED; sp|Q3K5X4|EFTU_PSEPF	99	HYAHVDCPGHADYVK
1	tr|A0A077F8F8|A0A077F8F8_9PSED; tr|A0A067A6L0|A0A067A6L0_9PSED; sp|Q3K5X4|EFTU_PSEPF	99	HYAHVDCPGHADYVK
1	tr|A0A077F8F8|A0A077F8F8_9PSED; tr|A0A067A6L0|A0A067A6L0_9PSED; sp|Q3K5X4|EFTU_PSEPF	99	HYAHVDCPGHADYVK
1	tr|A0A077F8F8|A0A077F8F8_9PSED; tr|A0A067A6L0|A0A067A6L0_9PSED; sp|Q3K5X4|EFTU_PSEPF	99	HYAHVDCPGHADYVK
1	tr|A0A077F8F8|A0A077F8F8_9PSED; tr|A0A067A6L0|A0A067A6L0_9PSED; sp|Q3K5X4|EFTU_PSEPF	99	HYAHVDCPGHADYVK
1	tr|A0A077F8F8|A0A077F8F8_9PSED; tr|A0A067A6L0|A0A067A6L0_9PSED; sp|Q3K5X4|EFTU_PSEPF	99	HYAHVDCPGHADYVK
1	tr|A0A077F8F8|A0A077F8F8_9PSED; tr|A0A067A6L0|A0A067A6L0_9PSED; sp|Q3K5X4|EFTU_PSEPF	99	HYAHVDCPGHADYVK
1	tr|A0A077F8F8|A0A077F8F8_9PSED; tr|A0A067A6L0|A0A067A6L0_9PSED; sp|Q3K5X4|EFTU_PSEPF	99	HYAHVDCPGHADYVK
1	tr|A0A077F8F8|A0A077F8F8_9PSED; tr|A0A067A6L0|A0A067A6L0_9PSED; sp|Q3K5X4|EFTU_PSEPF	99	HYAHVDCPGHADYVK
1	tr|A0A077F8F8|A0A077F8F8_9PSED; tr|A0A067A6L0|A0A067A6L0_9PSED; sp|Q3K5X4|EFTU_PSEPF	69.17	LVETLDSYIPEPER
1	tr|A0A077F8F8|A0A077F8F8_9PSED; tr|A0A067A6L0|A0A067A6L0_9PSED; sp|Q3K5X4|EFTU_PSEPF	45.93	LVETLDSYIPEPER
1	tr|A0A077F8F8|A0A077F8F8_9PSED; tr|A0A067A6L0|A0A067A6L0_9PSED; sp|Q3K5X4|EFTU_PSEPF	32.84	LVETLDSYIPEPER
1	tr|A0A077F8F8|A0A077F8F8_9PSED; tr|A0A067A6L0|A0A067A6L0_9PSED; sp|Q3K5X4|EFTU_PSEPF	30.59	LVETLDSYIPEPER
1	tr|A0A077F8F8|A0A077F8F8_9PSED; tr|A0A067A6L0|A0A067A6L0_9PSED; sp|Q3K5X4|EFTU_PSEPF	29.54	LVETLDSYIPEPER
1	tr|A0A077F8F8|A0A077F8F8_9PSED; tr|A0A067A6L0|A0A067A6L0_9PSED; sp|Q3K5X4|EFTU_PSEPF	27.51	LVETLDSYIPEPER
1	tr|A0A077F8F8|A0A077F8F8_9PSED; tr|A0A067A6L0|A0A067A6L0_9PSED; sp|Q3K5X4|EFTU_PSEPF	99	MALEGKDDNEMGTTAVK
1	tr|A0A077F8F8|A0A077F8F8_9PSED; tr|A0A067A6L0|A0A067A6L0_9PSED; sp|Q3K5X4|EFTU_PSEPF	99	MALEGKDDNEMGTTAVK
1	tr|A0A077F8F8|A0A077F8F8_9PSED; tr|A0A067A6L0|A0A067A6L0_9PSED; sp|Q3K5X4|EFTU_PSEPF	99	MALEGKDDNEMGTTAVK
1	tr|A0A077F8F8|A0A077F8F8_9PSED; tr|A0A067A6L0|A0A067A6L0_9PSED; sp|Q3K5X4|EFTU_PSEPF	99	MALEGKDDNEMGTTAVK
1	tr|A0A077F8F8|A0A077F8F8_9PSED; tr|A0A067A6L0|A0A067A6L0_9PSED; sp|Q3K5X4|EFTU_PSEPF	99	MALEGKDDNEMGTTAVK
1	tr|A0A077F8F8|A0A077F8F8_9PSED; tr|A0A067A6L0|A0A067A6L0_9PSED; sp|Q3K5X4|EFTU_PSEPF	99	MALEGKDDNEMGTTAVK
1	tr|A0A077F8F8|A0A077F8F8_9PSED; tr|A0A067A6L0|A0A067A6L0_9PSED; sp|Q3K5X4|EFTU_PSEPF	99	MALEGKDDNEMGTTAVK
1	tr|A0A077F8F8|A0A077F8F8_9PSED; tr|A0A067A6L0|A0A067A6L0_9PSED; sp|Q3K5X4|EFTU_PSEPF	97.18	MALEGKDDNEMGTTAVK
1	tr|A0A077F8F8|A0A077F8F8_9PSED; tr|A0A067A6L0|A0A067A6L0_9PSED; sp|Q3K5X4|EFTU_PSEPF	95.14	MALEGKDDNEMGTTAVK
1	tr|A0A077F8F8|A0A077F8F8_9PSED; tr|A0A067A6L0|A0A067A6L0_9PSED; sp|Q3K5X4|EFTU_PSEPF	95.14	MALEGKDDNEMGTTAVK
1	tr|A0A077F8F8|A0A077F8F8_9PSED; tr|A0A067A6L0|A0A067A6L0_9PSED; sp|Q3K5X4|EFTU_PSEPF	94.86	MALEGKDDNEMGTTAVK
1	tr|A0A077F8F8|A0A077F8F8_9PSED; tr|A0A067A6L0|A0A067A6L0_9PSED; sp|Q3K5X4|EFTU_PSEPF	93.95	MALEGKDDNEMGTTAVK
1	tr|A0A077F8F8|A0A077F8F8_9PSED; tr|A0A067A6L0|A0A067A6L0_9PSED; sp|Q3K5X4|EFTU_PSEPF	87.55	MALEGKDDNEMGTTAVK
1	tr|A0A077F8F8|A0A077F8F8_9PSED; tr|A0A067A6L0|A0A067A6L0_9PSED; sp|Q3K5X4|EFTU_PSEPF	73.04	MALEGKDDNEMGTTAVK
1	tr|A0A077F8F8|A0A077F8F8_9PSED; tr|A0A067A6L0|A0A067A6L0_9PSED; sp|Q3K5X4|EFTU_PSEPF	72.11	MALEGKDDNEMGTTAVK
1	tr|A0A077F8F8|A0A077F8F8_9PSED; tr|A0A067A6L0|A0A067A6L0_9PSED; sp|Q3K5X4|EFTU_PSEPF	63.59	MALEGKDDNEMGTTAVK
1	tr|A0A077F8F8|A0A077F8F8_9PSED; tr|A0A067A6L0|A0A067A6L0_9PSED; sp|Q3K5X4|EFTU_PSEPF	51.77	MALEGKDDNEMGTTAVK
1	tr|A0A077F8F8|A0A077F8F8_9PSED; tr|A0A067A6L0|A0A067A6L0_9PSED; sp|Q3K5X4|EFTU_PSEPF	41.29	MALEGKDDNEMGTTAVK
1	tr|A0A077F8F8|A0A077F8F8_9PSED; tr|A0A067A6L0|A0A067A6L0_9PSED; sp|Q3K5X4|EFTU_PSEPF	37.82	MALEGKDDNEMGTTAVK
1	tr|A0A077F8F8|A0A077F8F8_9PSED; tr|A0A067A6L0|A0A067A6L0_9PSED; sp|Q3K5X4|EFTU_PSEPF	36.98	MALEGKDDNEMGTTAVK
1	tr|A0A077F8F8|A0A077F8F8_9PSED; tr|A0A067A6L0|A0A067A6L0_9PSED; sp|Q3K5X4|EFTU_PSEPF	34.68	MALEGKDDNEMGTTAVK
1	tr|A0A077F8F8|A0A077F8F8_9PSED; tr|A0A067A6L0|A0A067A6L0_9PSED; sp|Q3K5X4|EFTU_PSEPF	30.54	MALEGKDDNEMGTTAVK
1	tr|A0A077F8F8|A0A077F8F8_9PSED; tr|A0A067A6L0|A0A067A6L0_9PSED; sp|Q3K5X4|EFTU_PSEPF	17.69	MALEGKDDNEMGTTAVK
1	tr|A0A077F8F8|A0A077F8F8_9PSED; tr|A0A067A6L0|A0A067A6L0_9PSED; sp|Q3K5X4|EFTU_PSEPF	33.66	MALEGKDDNEMGTTAVKK
1	tr|A0A077F8F8|A0A077F8F8_9PSED; tr|A0A067A6L0|A0A067A6L0_9PSED; sp|Q3K5X4|EFTU_PSEPF	24.72	MALEGKDDNEMGTTAVKK
1	tr|A0A077F8F8|A0A077F8F8_9PSED; tr|A0A067A6L0|A0A067A6L0_9PSED; sp|Q3K5X4|EFTU_PSEPF	24.26	MALEGKDDNEMGTTAVKK
1	tr|A0A077F8F8|A0A077F8F8_9PSED; tr|A0A067A6L0|A0A067A6L0_9PSED; sp|Q3K5X4|EFTU_PSEPF	99	NMITGAAQMDGAILVCSAADGPMPQTR
1	tr|A0A077F8F8|A0A077F8F8_9PSED; tr|A0A067A6L0|A0A067A6L0_9PSED; sp|Q3K5X4|EFTU_PSEPF	99	NMITGAAQMDGAILVCSAADGPMPQTR
1	tr|A0A077F8F8|A0A077F8F8_9PSED; tr|A0A067A6L0|A0A067A6L0_9PSED; sp|Q3K5X4|EFTU_PSEPF	99	NMITGAAQMDGAILVCSAADGPMPQTR
1	tr|A0A077F8F8|A0A077F8F8_9PSED; tr|A0A067A6L0|A0A067A6L0_9PSED; sp|Q3K5X4|EFTU_PSEPF	99	NMITGAAQMDGAILVCSAADGPMPQTR
1	tr|A0A077F8F8|A0A077F8F8_9PSED; tr|A0A067A6L0|A0A067A6L0_9PSED; sp|Q3K5X4|EFTU_PSEPF	99	NMITGAAQMDGAILVCSAADGPMPQTR
1	tr|A0A077F8F8|A0A077F8F8_9PSED; tr|A0A067A6L0|A0A067A6L0_9PSED; sp|Q3K5X4|EFTU_PSEPF	99	NMITGAAQMDGAILVCSAADGPMPQTR
1	tr|A0A077F8F8|A0A077F8F8_9PSED; tr|A0A067A6L0|A0A067A6L0_9PSED; sp|Q3K5X4|EFTU_PSEPF	99	NMITGAAQMDGAILVCSAADGPMPQTR
1	tr|A0A077F8F8|A0A077F8F8_9PSED; tr|A0A067A6L0|A0A067A6L0_9PSED; sp|Q3K5X4|EFTU_PSEPF	99	NMITGAAQMDGAILVCSAADGPMPQTR
1	tr|A0A077F8F8|A0A077F8F8_9PSED; tr|A0A067A6L0|A0A067A6L0_9PSED; sp|Q3K5X4|EFTU_PSEPF	99	NMITGAAQMDGAILVCSAADGPMPQTR
1	tr|A0A077F8F8|A0A077F8F8_9PSED; tr|A0A067A6L0|A0A067A6L0_9PSED; sp|Q3K5X4|EFTU_PSEPF	99	NMITGAAQMDGAILVCSAADGPMPQTR
1	tr|A0A077F8F8|A0A077F8F8_9PSED; tr|A0A067A6L0|A0A067A6L0_9PSED; sp|Q3K5X4|EFTU_PSEPF	98.21	NMITGAAQMDGAILVCSAADGPMPQTR
1	tr|A0A077F8F8|A0A077F8F8_9PSED; tr|A0A067A6L0|A0A067A6L0_9PSED; sp|Q3K5X4|EFTU_PSEPF	95.78	NMITGAAQMDGAILVCSAADGPMPQTR
1	tr|A0A077F8F8|A0A077F8F8_9PSED; tr|A0A067A6L0|A0A067A6L0_9PSED; sp|Q3K5X4|EFTU_PSEPF	95.17	NMITGAAQMDGAILVCSAADGPMPQTR
1	tr|A0A077F8F8|A0A077F8F8_9PSED; tr|A0A067A6L0|A0A067A6L0_9PSED; sp|Q3K5X4|EFTU_PSEPF	92.18	NMITGAAQMDGAILVCSAADGPMPQTR
1	tr|A0A077F8F8|A0A077F8F8_9PSED; tr|A0A067A6L0|A0A067A6L0_9PSED; sp|Q3K5X4|EFTU_PSEPF	68.29	NMITGAAQMDGAILVCSAADGPMPQTR
1	tr|A0A077F8F8|A0A077F8F8_9PSED; tr|A0A067A6L0|A0A067A6L0_9PSED; sp|Q3K5X4|EFTU_PSEPF	65.62	NMITGAAQMDGAILVCSAADGPMPQTR
1	tr|A0A077F8F8|A0A077F8F8_9PSED; tr|A0A067A6L0|A0A067A6L0_9PSED; sp|Q3K5X4|EFTU_PSEPF	50.52	NMITGAAQMDGAILVCSAADGPMPQTR
1	tr|A0A077F8F8|A0A077F8F8_9PSED; tr|A0A067A6L0|A0A067A6L0_9PSED; sp|Q3K5X4|EFTU_PSEPF	49.89	NMITGAAQMDGAILVCSAADGPMPQTR
1	tr|A0A077F8F8|A0A077F8F8_9PSED; tr|A0A067A6L0|A0A067A6L0_9PSED; sp|Q3K5X4|EFTU_PSEPF	30.14	NMITGAAQMDGAILVCSAADGPMPQTR
1	tr|A0A077F8F8|A0A077F8F8_9PSED; tr|A0A067A6L0|A0A067A6L0_9PSED; sp|Q3K5X4|EFTU_PSEPF	29.83	NMITGAAQMDGAILVCSAADGPMPQTR
1	tr|A0A077F8F8|A0A077F8F8_9PSED; tr|A0A067A6L0|A0A067A6L0_9PSED; sp|Q3K5X4|EFTU_PSEPF	22.08	NMITGAAQMDGAILVCSAADGPMPQTR
1	tr|A0A077F8F8|A0A077F8F8_9PSED; tr|A0A067A6L0|A0A067A6L0_9PSED; sp|Q3K5X4|EFTU_PSEPF	21.9	NMITGAAQMDGAILVCSAADGPMPQTR
1	tr|A0A077F8F8|A0A077F8F8_9PSED; tr|A0A067A6L0|A0A067A6L0_9PSED; sp|Q3K5X4|EFTU_PSEPF	21.9	NMITGAAQMDGAILVCSAADGPMPQTR
1	tr|A0A077F8F8|A0A077F8F8_9PSED; tr|A0A067A6L0|A0A067A6L0_9PSED; sp|Q3K5X4|EFTU_PSEPF	21.88	NMITGAAQMDGAILVCSAADGPMPQTR
1	tr|A0A077F8F8|A0A077F8F8_9PSED; tr|A0A067A6L0|A0A067A6L0_9PSED; sp|Q3K5X4|EFTU_PSEPF	86.57	QVGVPYIVVFLNK
1	tr|A0A077F8F8|A0A077F8F8_9PSED; tr|A0A067A6L0|A0A067A6L0_9PSED; sp|Q3K5X4|EFTU_PSEPF	70.11	QVGVPYIVVFLNK
1	tr|A0A077F8F8|A0A077F8F8_9PSED; tr|A0A067A6L0|A0A067A6L0_9PSED; sp|Q3K5X4|EFTU_PSEPF	60.05	QVGVPYIVVFLNK
1	tr|A0A077F8F8|A0A077F8F8_9PSED; tr|A0A067A6L0|A0A067A6L0_9PSED; sp|Q3K5X4|EFTU_PSEPF	46.67	QVGVPYIVVFLNK
1	tr|A0A077F8F8|A0A077F8F8_9PSED; tr|A0A067A6L0|A0A067A6L0_9PSED; sp|Q3K5X4|EFTU_PSEPF	44.12	QVGVPYIVVFLNK
1	tr|A0A077F8F8|A0A077F8F8_9PSED; tr|A0A067A6L0|A0A067A6L0_9PSED; sp|Q3K5X4|EFTU_PSEPF	41.59	QVGVPYIVVFLNK
1	tr|A0A077F8F8|A0A077F8F8_9PSED; tr|A0A067A6L0|A0A067A6L0_9PSED; sp|Q3K5X4|EFTU_PSEPF	37.16	QVGVPYIVVFLNK
1	tr|A0A077F8F8|A0A077F8F8_9PSED; tr|A0A067A6L0|A0A067A6L0_9PSED; sp|Q3K5X4|EFTU_PSEPF	32.44	QVGVPYIVVFLNK
1	tr|A0A077F8F8|A0A077F8F8_9PSED; tr|A0A067A6L0|A0A067A6L0_9PSED; sp|Q3K5X4|EFTU_PSEPF	32.04	QVGVPYIVVFLNK
1	tr|A0A077F8F8|A0A077F8F8_9PSED; tr|A0A067A6L0|A0A067A6L0_9PSED; sp|Q3K5X4|EFTU_PSEPF	30.69	QVGVPYIVVFLNK
1	tr|A0A077F8F8|A0A077F8F8_9PSED; tr|A0A067A6L0|A0A067A6L0_9PSED; sp|Q3K5X4|EFTU_PSEPF	30.33	QVGVPYIVVFLNK
1	tr|A0A077F8F8|A0A077F8F8_9PSED; tr|A0A067A6L0|A0A067A6L0_9PSED; sp|Q3K5X4|EFTU_PSEPF	29.96	QVGVPYIVVFLNK
1	tr|A0A077F8F8|A0A077F8F8_9PSED; tr|A0A067A6L0|A0A067A6L0_9PSED; sp|Q3K5X4|EFTU_PSEPF	29.8	QVGVPYIVVFLNK
1	tr|A0A077F8F8|A0A077F8F8_9PSED; tr|A0A067A6L0|A0A067A6L0_9PSED; sp|Q3K5X4|EFTU_PSEPF	29.8	QVGVPYIVVFLNK
1	tr|A0A077F8F8|A0A077F8F8_9PSED; tr|A0A067A6L0|A0A067A6L0_9PSED; sp|Q3K5X4|EFTU_PSEPF	27.91	QVGVPYIVVFLNK
1	tr|A0A077F8F8|A0A077F8F8_9PSED; tr|A0A067A6L0|A0A067A6L0_9PSED; sp|Q3K5X4|EFTU_PSEPF	25.96	QVGVPYIVVFLNK
1	tr|A0A077F8F8|A0A077F8F8_9PSED; tr|A0A067A6L0|A0A067A6L0_9PSED; sp|Q3K5X4|EFTU_PSEPF	24.67	QVGVPYIVVFLNK
1	tr|A0A077F8F8|A0A077F8F8_9PSED; tr|A0A067A6L0|A0A067A6L0_9PSED; sp|Q3K5X4|EFTU_PSEPF	24.58	QVGVPYIVVFLNK
1	tr|A0A077F8F8|A0A077F8F8_9PSED; tr|A0A067A6L0|A0A067A6L0_9PSED; sp|Q3K5X4|EFTU_PSEPF	24.1	QVGVPYIVVFLNK
1	tr|A0A077F8F8|A0A077F8F8_9PSED; tr|A0A067A6L0|A0A067A6L0_9PSED; sp|Q3K5X4|EFTU_PSEPF	23.86	QVGVPYIVVFLNK
1	tr|A0A077F8F8|A0A077F8F8_9PSED; tr|A0A067A6L0|A0A067A6L0_9PSED; sp|Q3K5X4|EFTU_PSEPF	22.95	QVGVPYIVVFLNK
1	tr|A0A077F8F8|A0A077F8F8_9PSED; tr|A0A067A6L0|A0A067A6L0_9PSED; sp|Q3K5X4|EFTU_PSEPF	22.42	QVGVPYIVVFLNK
1	tr|A0A077F8F8|A0A077F8F8_9PSED; tr|A0A067A6L0|A0A067A6L0_9PSED; sp|Q3K5X4|EFTU_PSEPF	20.96	QVGVPYIVVFLNK
1	tr|A0A077F8F8|A0A077F8F8_9PSED; tr|A0A067A6L0|A0A067A6L0_9PSED; sp|Q3K5X4|EFTU_PSEPF	20.96	QVGVPYIVVFLNK
1	tr|A0A077F8F8|A0A077F8F8_9PSED; tr|A0A067A6L0|A0A067A6L0_9PSED; sp|Q3K5X4|EFTU_PSEPF	19.85	QVGVPYIVVFLNK
1	tr|A0A077F8F8|A0A077F8F8_9PSED; tr|A0A067A6L0|A0A067A6L0_9PSED; sp|Q3K5X4|EFTU_PSEPF	18.94	QVGVPYIVVFLNK
1	tr|A0A077F8F8|A0A077F8F8_9PSED; tr|A0A067A6L0|A0A067A6L0_9PSED; sp|Q3K5X4|EFTU_PSEPF	15.93	QVGVPYIVVFLNK
1	tr|A0A077F8F8|A0A077F8F8_9PSED; tr|A0A067A6L0|A0A067A6L0_9PSED; sp|Q3K5X4|EFTU_PSEPF	15.56	QVGVPYIVVFLNK
1	tr|A0A077F8F8|A0A077F8F8_9PSED; tr|A0A067A6L0|A0A067A6L0_9PSED; sp|Q3K5X4|EFTU_PSEPF	15.41	QVGVPYIVVFLNK
1	tr|A0A077F8F8|A0A077F8F8_9PSED; tr|A0A067A6L0|A0A067A6L0_9PSED; sp|Q3K5X4|EFTU_PSEPF	15.25	QVGVPYIVVFLNK
1	tr|A0A077F8F8|A0A077F8F8_9PSED; tr|A0A067A6L0|A0A067A6L0_9PSED; sp|Q3K5X4|EFTU_PSEPF	99	SLPHVNVGTIGHVDHGK
1	tr|A0A077F8F8|A0A077F8F8_9PSED; tr|A0A067A6L0|A0A067A6L0_9PSED; sp|Q3K5X4|EFTU_PSEPF	98.97	SLPHVNVGTIGHVDHGK
1	tr|A0A077F8F8|A0A077F8F8_9PSED; tr|A0A067A6L0|A0A067A6L0_9PSED; sp|Q3K5X4|EFTU_PSEPF	98.13	SLPHVNVGTIGHVDHGK
1	tr|A0A077F8F8|A0A077F8F8_9PSED; tr|A0A067A6L0|A0A067A6L0_9PSED; sp|Q3K5X4|EFTU_PSEPF	96.24	SLPHVNVGTIGHVDHGK
1	tr|A0A077F8F8|A0A077F8F8_9PSED; tr|A0A067A6L0|A0A067A6L0_9PSED; sp|Q3K5X4|EFTU_PSEPF	95.82	SLPHVNVGTIGHVDHGK
1	tr|A0A077F8F8|A0A077F8F8_9PSED; tr|A0A067A6L0|A0A067A6L0_9PSED; sp|Q3K5X4|EFTU_PSEPF	95.78	SLPHVNVGTIGHVDHGK
1	tr|A0A077F8F8|A0A077F8F8_9PSED; tr|A0A067A6L0|A0A067A6L0_9PSED; sp|Q3K5X4|EFTU_PSEPF	95.3	SLPHVNVGTIGHVDHGK
1	tr|A0A077F8F8|A0A077F8F8_9PSED; tr|A0A067A6L0|A0A067A6L0_9PSED; sp|Q3K5X4|EFTU_PSEPF	95.18	SLPHVNVGTIGHVDHGK
1	tr|A0A077F8F8|A0A077F8F8_9PSED; tr|A0A067A6L0|A0A067A6L0_9PSED; sp|Q3K5X4|EFTU_PSEPF	82.87	SLPHVNVGTIGHVDHGK
1	tr|A0A077F8F8|A0A077F8F8_9PSED; tr|A0A067A6L0|A0A067A6L0_9PSED; sp|Q3K5X4|EFTU_PSEPF	78.51	SLPHVNVGTIGHVDHGK
1	tr|A0A077F8F8|A0A077F8F8_9PSED; tr|A0A067A6L0|A0A067A6L0_9PSED; sp|Q3K5X4|EFTU_PSEPF	74.08	SLPHVNVGTIGHVDHGK
1	tr|A0A077F8F8|A0A077F8F8_9PSED; tr|A0A067A6L0|A0A067A6L0_9PSED; sp|Q3K5X4|EFTU_PSEPF	72.6	SLPHVNVGTIGHVDHGK
1	tr|A0A077F8F8|A0A077F8F8_9PSED; tr|A0A067A6L0|A0A067A6L0_9PSED; sp|Q3K5X4|EFTU_PSEPF	68.36	SLPHVNVGTIGHVDHGK
1	tr|A0A077F8F8|A0A077F8F8_9PSED; tr|A0A067A6L0|A0A067A6L0_9PSED; sp|Q3K5X4|EFTU_PSEPF	68.16	SLPHVNVGTIGHVDHGK
1	tr|A0A077F8F8|A0A077F8F8_9PSED; tr|A0A067A6L0|A0A067A6L0_9PSED; sp|Q3K5X4|EFTU_PSEPF	58.24	SLPHVNVGTIGHVDHGK
1	tr|A0A077F8F8|A0A077F8F8_9PSED; tr|A0A067A6L0|A0A067A6L0_9PSED; sp|Q3K5X4|EFTU_PSEPF	53.38	SLPHVNVGTIGHVDHGK
1	tr|A0A077F8F8|A0A077F8F8_9PSED; tr|A0A067A6L0|A0A067A6L0_9PSED; sp|Q3K5X4|EFTU_PSEPF	49.77	SLPHVNVGTIGHVDHGK
1	tr|A0A077F8F8|A0A077F8F8_9PSED; tr|A0A067A6L0|A0A067A6L0_9PSED; sp|Q3K5X4|EFTU_PSEPF	42.12	SLPHVNVGTIGHVDHGK
1	tr|A0A077F8F8|A0A077F8F8_9PSED; tr|A0A067A6L0|A0A067A6L0_9PSED; sp|Q3K5X4|EFTU_PSEPF	35.71	SLPHVNVGTIGHVDHGK
1	tr|A0A077F8F8|A0A077F8F8_9PSED; tr|A0A067A6L0|A0A067A6L0_9PSED; sp|Q3K5X4|EFTU_PSEPF	30.54	SLPHVNVGTIGHVDHGK
1	tr|A0A077F8F8|A0A077F8F8_9PSED; tr|A0A067A6L0|A0A067A6L0_9PSED; sp|Q3K5X4|EFTU_PSEPF	30.1	SLPHVNVGTIGHVDHGK
1	tr|A0A077F8F8|A0A077F8F8_9PSED; tr|A0A067A6L0|A0A067A6L0_9PSED; sp|Q3K5X4|EFTU_PSEPF	30.02	SLPHVNVGTIGHVDHGK
1	tr|A0A077F8F8|A0A077F8F8_9PSED; tr|A0A067A6L0|A0A067A6L0_9PSED; sp|Q3K5X4|EFTU_PSEPF	28.8	SLPHVNVGTIGHVDHGK
1	tr|A0A077F8F8|A0A077F8F8_9PSED; tr|A0A067A6L0|A0A067A6L0_9PSED; sp|Q3K5X4|EFTU_PSEPF	24.52	SLPHVNVGTIGHVDHGK
1	tr|A0A077F8F8|A0A077F8F8_9PSED; tr|A0A067A6L0|A0A067A6L0_9PSED; sp|Q3K5X4|EFTU_PSEPF	24.46	SLPHVNVGTIGHVDHGK
1	tr|A0A077F8F8|A0A077F8F8_9PSED; tr|A0A067A6L0|A0A067A6L0_9PSED; sp|Q3K5X4|EFTU_PSEPF	24.42	SLPHVNVGTIGHVDHGK
1	tr|A0A077F8F8|A0A077F8F8_9PSED; tr|A0A067A6L0|A0A067A6L0_9PSED; sp|Q3K5X4|EFTU_PSEPF	24.06	SLPHVNVGTIGHVDHGK
1	tr|A0A077F8F8|A0A077F8F8_9PSED; tr|A0A067A6L0|A0A067A6L0_9PSED; sp|Q3K5X4|EFTU_PSEPF	24.03	SLPHVNVGTIGHVDHGK
1	tr|A0A077F8F8|A0A077F8F8_9PSED; tr|A0A067A6L0|A0A067A6L0_9PSED; sp|Q3K5X4|EFTU_PSEPF	22.79	SLPHVNVGTIGHVDHGK
1	tr|A0A077F8F8|A0A077F8F8_9PSED; tr|A0A067A6L0|A0A067A6L0_9PSED; sp|Q3K5X4|EFTU_PSEPF	18.98	SLPHVNVGTIGHVDHGK
1	tr|A0A077F8F8|A0A077F8F8_9PSED; tr|A0A067A6L0|A0A067A6L0_9PSED; sp|Q3K5X4|EFTU_PSEPF	37.02	TTCTGVEMFRK
1	tr|A0A077F8F8|A0A077F8F8_9PSED; tr|A0A067A6L0|A0A067A6L0_9PSED; sp|Q3K5X4|EFTU_PSEPF	24.07	TTCTGVEMFRK
1	tr|A0A077F8F8|A0A077F8F8_9PSED; tr|A0A067A6L0|A0A067A6L0_9PSED; sp|Q3K5X4|EFTU_PSEPF	23.92	TTCTGVEMFRK
1	tr|A0A077F8F8|A0A077F8F8_9PSED; tr|A0A067A6L0|A0A067A6L0_9PSED; sp|Q3K5X4|EFTU_PSEPF	99	TTDVTGNCELPEGVEMVMPGDNIQMTVTLIK
1	tr|A0A077F8F8|A0A077F8F8_9PSED; tr|A0A067A6L0|A0A067A6L0_9PSED; sp|Q3K5X4|EFTU_PSEPF	99	TTDVTGNCELPEGVEMVMPGDNIQMTVTLIK
1	tr|A0A077F8F8|A0A077F8F8_9PSED; tr|A0A067A6L0|A0A067A6L0_9PSED; sp|Q3K5X4|EFTU_PSEPF	99	TTDVTGNCELPEGVEMVMPGDNIQMTVTLIK
1	tr|A0A077F8F8|A0A077F8F8_9PSED; tr|A0A067A6L0|A0A067A6L0_9PSED; sp|Q3K5X4|EFTU_PSEPF	99	TTDVTGNCELPEGVEMVMPGDNIQMTVTLIK
1	tr|A0A077F8F8|A0A077F8F8_9PSED; tr|A0A067A6L0|A0A067A6L0_9PSED; sp|Q3K5X4|EFTU_PSEPF	97.35	TTDVTGNCELPEGVEMVMPGDNIQMTVTLIK
1	tr|A0A077F8F8|A0A077F8F8_9PSED; tr|A0A067A6L0|A0A067A6L0_9PSED; sp|Q3K5X4|EFTU_PSEPF	96.78	TTDVTGNCELPEGVEMVMPGDNIQMTVTLIK
1	tr|A0A077F8F8|A0A077F8F8_9PSED; tr|A0A067A6L0|A0A067A6L0_9PSED; sp|Q3K5X4|EFTU_PSEPF	80.93	TTDVTGNCELPEGVEMVMPGDNIQMTVTLIK
1	tr|A0A077F8F8|A0A077F8F8_9PSED; tr|A0A067A6L0|A0A067A6L0_9PSED; sp|Q3K5X4|EFTU_PSEPF	64.79	TTDVTGNCELPEGVEMVMPGDNIQMTVTLIK
1	tr|A0A077F8F8|A0A077F8F8_9PSED; tr|A0A067A6L0|A0A067A6L0_9PSED; sp|Q3K5X4|EFTU_PSEPF	60.31	TTDVTGNCELPEGVEMVMPGDNIQMTVTLIK
1	tr|A0A077F8F8|A0A077F8F8_9PSED; tr|A0A067A6L0|A0A067A6L0_9PSED; sp|Q3K5X4|EFTU_PSEPF	50.57	TTDVTGNCELPEGVEMVMPGDNIQMTVTLIK
1	tr|A0A077F8F8|A0A077F8F8_9PSED; tr|A0A067A6L0|A0A067A6L0_9PSED; sp|Q3K5X4|EFTU_PSEPF	40.58	TTDVTGNCELPEGVEMVMPGDNIQMTVTLIK
1	tr|A0A077F8F8|A0A077F8F8_9PSED; tr|A0A067A6L0|A0A067A6L0_9PSED; sp|Q3K5X4|EFTU_PSEPF	28.53	TTDVTGNCELPEGVEMVMPGDNIQMTVTLIK
1	tr|A0A077F8F8|A0A077F8F8_9PSED; tr|A0A067A6L0|A0A067A6L0_9PSED; sp|Q3K5X4|EFTU_PSEPF	25.08	TTDVTGNCELPEGVEMVMPGDNIQMTVTLIK
1	tr|A0A077F8F8|A0A077F8F8_9PSED; tr|A0A067A6L0|A0A067A6L0_9PSED; sp|Q3K5X4|EFTU_PSEPF	22.65	TTDVTGNCELPEGVEMVMPGDNIQMTVTLIK
1	tr|A0A077F8F8|A0A077F8F8_9PSED; tr|A0A067A6L0|A0A067A6L0_9PSED; sp|Q3K5X4|EFTU_PSEPF	19.62	TTDVTGNCELPEGVEMVMPGDNIQMTVTLIK
1	tr|A0A077F8F8|A0A077F8F8_9PSED; tr|A0A067A6L0|A0A067A6L0_9PSED; sp|Q3K5X4|EFTU_PSEPF	16.01	TTDVTGNCELPEGVEMVMPGDNIQMTVTLIK
1	tr|A0A077F8F8|A0A077F8F8_9PSED; tr|A0A067A6L0|A0A067A6L0_9PSED; sp|Q3K5X4|EFTU_PSEPF	69.3	TTLTAALTR
1	tr|A0A077F8F8|A0A077F8F8_9PSED; tr|A0A067A6L0|A0A067A6L0_9PSED; sp|Q3K5X4|EFTU_PSEPF	64.42	TTLTAALTR
1	tr|A0A077F8F8|A0A077F8F8_9PSED; tr|A0A067A6L0|A0A067A6L0_9PSED; sp|Q3K5X4|EFTU_PSEPF	60.22	TTLTAALTR
1	tr|A0A077F8F8|A0A077F8F8_9PSED; tr|A0A067A6L0|A0A067A6L0_9PSED; sp|Q3K5X4|EFTU_PSEPF	52.91	TTLTAALTR
1	tr|A0A077F8F8|A0A077F8F8_9PSED; tr|A0A067A6L0|A0A067A6L0_9PSED; sp|Q3K5X4|EFTU_PSEPF	46.75	TTLTAALTR
1	tr|A0A077F8F8|A0A077F8F8_9PSED; tr|A0A067A6L0|A0A067A6L0_9PSED; sp|Q3K5X4|EFTU_PSEPF	37.69	TTLTAALTR
1	tr|A0A077F8F8|A0A077F8F8_9PSED; tr|A0A067A6L0|A0A067A6L0_9PSED; sp|Q3K5X4|EFTU_PSEPF	34.94	TTLTAALTR
1	tr|A0A077F8F8|A0A077F8F8_9PSED; tr|A0A067A6L0|A0A067A6L0_9PSED; sp|Q3K5X4|EFTU_PSEPF	34.85	TTLTAALTR
1	tr|A0A077F8F8|A0A077F8F8_9PSED; tr|A0A067A6L0|A0A067A6L0_9PSED; sp|Q3K5X4|EFTU_PSEPF	33.89	TTLTAALTR
1	tr|A0A077F8F8|A0A077F8F8_9PSED; tr|A0A067A6L0|A0A067A6L0_9PSED; sp|Q3K5X4|EFTU_PSEPF	28.16	TTLTAALTR
1	tr|A0A077F8F8|A0A077F8F8_9PSED; tr|A0A067A6L0|A0A067A6L0_9PSED; sp|Q3K5X4|EFTU_PSEPF	27.74	TTLTAALTR
1	tr|A0A077F8F8|A0A077F8F8_9PSED; tr|A0A067A6L0|A0A067A6L0_9PSED; sp|Q3K5X4|EFTU_PSEPF	27.13	TTLTAALTR
1	tr|A0A077F8F8|A0A077F8F8_9PSED; tr|A0A067A6L0|A0A067A6L0_9PSED; sp|Q3K5X4|EFTU_PSEPF	26.95	TTLTAALTR
1	tr|A0A077F8F8|A0A077F8F8_9PSED; tr|A0A067A6L0|A0A067A6L0_9PSED; sp|Q3K5X4|EFTU_PSEPF	24.28	TTLTAALTR
1	tr|A0A077F8F8|A0A077F8F8_9PSED; tr|A0A067A6L0|A0A067A6L0_9PSED; sp|Q3K5X4|EFTU_PSEPF	22.42	TTLTAALTR
1	tr|A0A077F8F8|A0A077F8F8_9PSED; tr|A0A067A6L0|A0A067A6L0_9PSED; sp|Q3K5X4|EFTU_PSEPF	18.46	TTLTAALTR
1	tr|A0A077F8F8|A0A077F8F8_9PSED; tr|A0A067A6L0|A0A067A6L0_9PSED; sp|Q3K5X4|EFTU_PSEPF	96.53	VQDALEIVGLR
1	tr|A0A077F8F8|A0A077F8F8_9PSED; tr|A0A067A6L0|A0A067A6L0_9PSED; sp|Q3K5X4|EFTU_PSEPF	93.1	VQDALEIVGLR
1	tr|A0A077F8F8|A0A077F8F8_9PSED; tr|A0A067A6L0|A0A067A6L0_9PSED; sp|Q3K5X4|EFTU_PSEPF	90.31	VQDALEIVGLR
1	tr|A0A077F8F8|A0A077F8F8_9PSED; tr|A0A067A6L0|A0A067A6L0_9PSED; sp|Q3K5X4|EFTU_PSEPF	89.15	VQDALEIVGLR
1	tr|A0A077F8F8|A0A077F8F8_9PSED; tr|A0A067A6L0|A0A067A6L0_9PSED; sp|Q3K5X4|EFTU_PSEPF	88.8	VQDALEIVGLR
1	tr|A0A077F8F8|A0A077F8F8_9PSED; tr|A0A067A6L0|A0A067A6L0_9PSED; sp|Q3K5X4|EFTU_PSEPF	87.02	VQDALEIVGLR
1	tr|A0A077F8F8|A0A077F8F8_9PSED; tr|A0A067A6L0|A0A067A6L0_9PSED; sp|Q3K5X4|EFTU_PSEPF	87.02	VQDALEIVGLR
1	tr|A0A077F8F8|A0A077F8F8_9PSED; tr|A0A067A6L0|A0A067A6L0_9PSED; sp|Q3K5X4|EFTU_PSEPF	86.03	VQDALEIVGLR
1	tr|A0A077F8F8|A0A077F8F8_9PSED; tr|A0A067A6L0|A0A067A6L0_9PSED; sp|Q3K5X4|EFTU_PSEPF	86	VQDALEIVGLR
1	tr|A0A077F8F8|A0A077F8F8_9PSED; tr|A0A067A6L0|A0A067A6L0_9PSED; sp|Q3K5X4|EFTU_PSEPF	85.61	VQDALEIVGLR
1	tr|A0A077F8F8|A0A077F8F8_9PSED; tr|A0A067A6L0|A0A067A6L0_9PSED; sp|Q3K5X4|EFTU_PSEPF	85.11	VQDALEIVGLR
1	tr|A0A077F8F8|A0A077F8F8_9PSED; tr|A0A067A6L0|A0A067A6L0_9PSED; sp|Q3K5X4|EFTU_PSEPF	84.66	VQDALEIVGLR
1	tr|A0A077F8F8|A0A077F8F8_9PSED; tr|A0A067A6L0|A0A067A6L0_9PSED; sp|Q3K5X4|EFTU_PSEPF	84.24	VQDALEIVGLR
1	tr|A0A077F8F8|A0A077F8F8_9PSED; tr|A0A067A6L0|A0A067A6L0_9PSED; sp|Q3K5X4|EFTU_PSEPF	83.44	VQDALEIVGLR
1	tr|A0A077F8F8|A0A077F8F8_9PSED; tr|A0A067A6L0|A0A067A6L0_9PSED; sp|Q3K5X4|EFTU_PSEPF	83.16	VQDALEIVGLR
1	tr|A0A077F8F8|A0A077F8F8_9PSED; tr|A0A067A6L0|A0A067A6L0_9PSED; sp|Q3K5X4|EFTU_PSEPF	81.46	VQDALEIVGLR
1	tr|A0A077F8F8|A0A077F8F8_9PSED; tr|A0A067A6L0|A0A067A6L0_9PSED; sp|Q3K5X4|EFTU_PSEPF	78.76	VQDALEIVGLR
1	tr|A0A077F8F8|A0A077F8F8_9PSED; tr|A0A067A6L0|A0A067A6L0_9PSED; sp|Q3K5X4|EFTU_PSEPF	67.53	VQDALEIVGLR
1	tr|A0A077F8F8|A0A077F8F8_9PSED; tr|A0A067A6L0|A0A067A6L0_9PSED; sp|Q3K5X4|EFTU_PSEPF	67.53	VQDALEIVGLR
1	tr|A0A077F8F8|A0A077F8F8_9PSED; tr|A0A067A6L0|A0A067A6L0_9PSED; sp|Q3K5X4|EFTU_PSEPF	66.95	VQDALEIVGLR
1	tr|A0A077F8F8|A0A077F8F8_9PSED; tr|A0A067A6L0|A0A067A6L0_9PSED; sp|Q3K5X4|EFTU_PSEPF	66.81	VQDALEIVGLR
1	tr|A0A077F8F8|A0A077F8F8_9PSED; tr|A0A067A6L0|A0A067A6L0_9PSED; sp|Q3K5X4|EFTU_PSEPF	64.62	VQDALEIVGLR
1	tr|A0A077F8F8|A0A077F8F8_9PSED; tr|A0A067A6L0|A0A067A6L0_9PSED; sp|Q3K5X4|EFTU_PSEPF	64.33	VQDALEIVGLR
1	tr|A0A077F8F8|A0A077F8F8_9PSED; tr|A0A067A6L0|A0A067A6L0_9PSED; sp|Q3K5X4|EFTU_PSEPF	62.9	VQDALEIVGLR
1	tr|A0A077F8F8|A0A077F8F8_9PSED; tr|A0A067A6L0|A0A067A6L0_9PSED; sp|Q3K5X4|EFTU_PSEPF	62.85	VQDALEIVGLR
1	tr|A0A077F8F8|A0A077F8F8_9PSED; tr|A0A067A6L0|A0A067A6L0_9PSED; sp|Q3K5X4|EFTU_PSEPF	62.67	VQDALEIVGLR
1	tr|A0A077F8F8|A0A077F8F8_9PSED; tr|A0A067A6L0|A0A067A6L0_9PSED; sp|Q3K5X4|EFTU_PSEPF	62.26	VQDALEIVGLR
1	tr|A0A077F8F8|A0A077F8F8_9PSED; tr|A0A067A6L0|A0A067A6L0_9PSED; sp|Q3K5X4|EFTU_PSEPF	61.96	VQDALEIVGLR
1	tr|A0A077F8F8|A0A077F8F8_9PSED; tr|A0A067A6L0|A0A067A6L0_9PSED; sp|Q3K5X4|EFTU_PSEPF	61.67	VQDALEIVGLR
1	tr|A0A077F8F8|A0A077F8F8_9PSED; tr|A0A067A6L0|A0A067A6L0_9PSED; sp|Q3K5X4|EFTU_PSEPF	61.07	VQDALEIVGLR
1	tr|A0A077F8F8|A0A077F8F8_9PSED; tr|A0A067A6L0|A0A067A6L0_9PSED; sp|Q3K5X4|EFTU_PSEPF	61.07	VQDALEIVGLR
1	tr|A0A077F8F8|A0A077F8F8_9PSED; tr|A0A067A6L0|A0A067A6L0_9PSED; sp|Q3K5X4|EFTU_PSEPF	61.07	VQDALEIVGLR
1	tr|A0A077F8F8|A0A077F8F8_9PSED; tr|A0A067A6L0|A0A067A6L0_9PSED; sp|Q3K5X4|EFTU_PSEPF	59.09	VQDALEIVGLR
1	tr|A0A077F8F8|A0A077F8F8_9PSED; tr|A0A067A6L0|A0A067A6L0_9PSED; sp|Q3K5X4|EFTU_PSEPF	59.09	VQDALEIVGLR
1	tr|A0A077F8F8|A0A077F8F8_9PSED; tr|A0A067A6L0|A0A067A6L0_9PSED; sp|Q3K5X4|EFTU_PSEPF	57.85	VQDALEIVGLR
1	tr|A0A077F8F8|A0A077F8F8_9PSED; tr|A0A067A6L0|A0A067A6L0_9PSED; sp|Q3K5X4|EFTU_PSEPF	57.53	VQDALEIVGLR
1	tr|A0A077F8F8|A0A077F8F8_9PSED; tr|A0A067A6L0|A0A067A6L0_9PSED; sp|Q3K5X4|EFTU_PSEPF	57.53	VQDALEIVGLR
1	tr|A0A077F8F8|A0A077F8F8_9PSED; tr|A0A067A6L0|A0A067A6L0_9PSED; sp|Q3K5X4|EFTU_PSEPF	56.61	VQDALEIVGLR
1	tr|A0A077F8F8|A0A077F8F8_9PSED; tr|A0A067A6L0|A0A067A6L0_9PSED; sp|Q3K5X4|EFTU_PSEPF	56.61	VQDALEIVGLR
1	tr|A0A077F8F8|A0A077F8F8_9PSED; tr|A0A067A6L0|A0A067A6L0_9PSED; sp|Q3K5X4|EFTU_PSEPF	54.72	VQDALEIVGLR
1	tr|A0A077F8F8|A0A077F8F8_9PSED; tr|A0A067A6L0|A0A067A6L0_9PSED; sp|Q3K5X4|EFTU_PSEPF	53.1	VQDALEIVGLR
1	tr|A0A077F8F8|A0A077F8F8_9PSED; tr|A0A067A6L0|A0A067A6L0_9PSED; sp|Q3K5X4|EFTU_PSEPF	52.36	VQDALEIVGLR
1	tr|A0A077F8F8|A0A077F8F8_9PSED; tr|A0A067A6L0|A0A067A6L0_9PSED; sp|Q3K5X4|EFTU_PSEPF	50.33	VQDALEIVGLR
1	tr|A0A077F8F8|A0A077F8F8_9PSED; tr|A0A067A6L0|A0A067A6L0_9PSED; sp|Q3K5X4|EFTU_PSEPF	50.33	VQDALEIVGLR
1	tr|A0A077F8F8|A0A077F8F8_9PSED; tr|A0A067A6L0|A0A067A6L0_9PSED; sp|Q3K5X4|EFTU_PSEPF	50.33	VQDALEIVGLR
1	tr|A0A077F8F8|A0A077F8F8_9PSED; tr|A0A067A6L0|A0A067A6L0_9PSED; sp|Q3K5X4|EFTU_PSEPF	50.33	VQDALEIVGLR
1	tr|A0A077F8F8|A0A077F8F8_9PSED; tr|A0A067A6L0|A0A067A6L0_9PSED; sp|Q3K5X4|EFTU_PSEPF	50.33	VQDALEIVGLR
1	tr|A0A077F8F8|A0A077F8F8_9PSED; tr|A0A067A6L0|A0A067A6L0_9PSED; sp|Q3K5X4|EFTU_PSEPF	50.33	VQDALEIVGLR
1	tr|A0A077F8F8|A0A077F8F8_9PSED; tr|A0A067A6L0|A0A067A6L0_9PSED; sp|Q3K5X4|EFTU_PSEPF	49.71	VQDALEIVGLR
1	tr|A0A077F8F8|A0A077F8F8_9PSED; tr|A0A067A6L0|A0A067A6L0_9PSED; sp|Q3K5X4|EFTU_PSEPF	47.97	VQDALEIVGLR
1	tr|A0A077F8F8|A0A077F8F8_9PSED; tr|A0A067A6L0|A0A067A6L0_9PSED; sp|Q3K5X4|EFTU_PSEPF	47.97	VQDALEIVGLR
1	tr|A0A077F8F8|A0A077F8F8_9PSED; tr|A0A067A6L0|A0A067A6L0_9PSED; sp|Q3K5X4|EFTU_PSEPF	45.6	VQDALEIVGLR
1	tr|A0A077F8F8|A0A077F8F8_9PSED; tr|A0A067A6L0|A0A067A6L0_9PSED; sp|Q3K5X4|EFTU_PSEPF	44.89	VQDALEIVGLR
1	tr|A0A077F8F8|A0A077F8F8_9PSED; tr|A0A067A6L0|A0A067A6L0_9PSED; sp|Q3K5X4|EFTU_PSEPF	44.61	VQDALEIVGLR
1	tr|A0A077F8F8|A0A077F8F8_9PSED; tr|A0A067A6L0|A0A067A6L0_9PSED; sp|Q3K5X4|EFTU_PSEPF	44.61	VQDALEIVGLR
1	tr|A0A077F8F8|A0A077F8F8_9PSED; tr|A0A067A6L0|A0A067A6L0_9PSED; sp|Q3K5X4|EFTU_PSEPF	34.69	VQDALEIVGLR
1	tr|A0A077F8F8|A0A077F8F8_9PSED; tr|A0A067A6L0|A0A067A6L0_9PSED; sp|Q3K5X4|EFTU_PSEPF	32.79	VQDALEIVGLR
1	tr|A0A077F8F8|A0A077F8F8_9PSED; tr|A0A067A6L0|A0A067A6L0_9PSED; sp|Q3K5X4|EFTU_PSEPF	32.72	VQDALEIVGLR
1	tr|A0A077F8F8|A0A077F8F8_9PSED; tr|A0A067A6L0|A0A067A6L0_9PSED; sp|Q3K5X4|EFTU_PSEPF	31.41	VQDALEIVGLR
1	tr|A0A077F8F8|A0A077F8F8_9PSED; tr|A0A067A6L0|A0A067A6L0_9PSED; sp|Q3K5X4|EFTU_PSEPF	27.66	VQDALEIVGLR
1	tr|A0A077F8F8|A0A077F8F8_9PSED; tr|A0A067A6L0|A0A067A6L0_9PSED; sp|Q3K5X4|EFTU_PSEPF	27.66	VQDALEIVGLR
1	tr|A0A077F8F8|A0A077F8F8_9PSED; tr|A0A067A6L0|A0A067A6L0_9PSED; sp|Q3K5X4|EFTU_PSEPF	27.31	VQDALEIVGLR
1	tr|A0A077F8F8|A0A077F8F8_9PSED; tr|A0A067A6L0|A0A067A6L0_9PSED; sp|Q3K5X4|EFTU_PSEPF	25.06	VQDALEIVGLR
1	tr|A0A077F8F8|A0A077F8F8_9PSED; tr|A0A067A6L0|A0A067A6L0_9PSED; sp|Q3K5X4|EFTU_PSEPF	25	VQDALEIVGLR
1	tr|A0A077F8F8|A0A077F8F8_9PSED; tr|A0A067A6L0|A0A067A6L0_9PSED; sp|Q3K5X4|EFTU_PSEPF	24.73	VQDALEIVGLR
1	tr|A0A077F8F8|A0A077F8F8_9PSED; tr|A0A067A6L0|A0A067A6L0_9PSED; sp|Q3K5X4|EFTU_PSEPF	23.8	VQDALEIVGLR
1	tr|A0A077F8F8|A0A077F8F8_9PSED; tr|A0A067A6L0|A0A067A6L0_9PSED; sp|Q3K5X4|EFTU_PSEPF	21.14	VQDALEIVGLR
1	tr|A0A077F8F8|A0A077F8F8_9PSED; tr|A0A067A6L0|A0A067A6L0_9PSED; sp|Q3K5X4|EFTU_PSEPF	20.59	VQDALEIVGLR
1	tr|A0A077F8F8|A0A077F8F8_9PSED; tr|A0A067A6L0|A0A067A6L0_9PSED; sp|Q3K5X4|EFTU_PSEPF	20.42	VQDALEIVGLR
1	tr|A0A077F8F8|A0A077F8F8_9PSED; tr|A0A067A6L0|A0A067A6L0_9PSED; sp|Q3K5X4|EFTU_PSEPF	19.46	VQDALEIVGLR
1	tr|A0A077F8F8|A0A077F8F8_9PSED; tr|A0A067A6L0|A0A067A6L0_9PSED; sp|Q3K5X4|EFTU_PSEPF	19.41	VQDALEIVGLR
1	tr|A0A077F8F8|A0A077F8F8_9PSED; tr|A0A067A6L0|A0A067A6L0_9PSED; sp|Q3K5X4|EFTU_PSEPF	19.07	VQDALEIVGLR
1	tr|A0A077F8F8|A0A077F8F8_9PSED; tr|A0A067A6L0|A0A067A6L0_9PSED; sp|Q3K5X4|EFTU_PSEPF	18.75	VQDALEIVGLR
1	tr|A0A077F8F8|A0A077F8F8_9PSED; tr|A0A067A6L0|A0A067A6L0_9PSED; sp|Q3K5X4|EFTU_PSEPF	17.85	VQDALEIVGLR
1	tr|A0A077F8F8|A0A077F8F8_9PSED; tr|A0A067A6L0|A0A067A6L0_9PSED; sp|Q3K5X4|EFTU_PSEPF	17.32	VQDALEIVGLR
1	tr|A0A077F8F8|A0A077F8F8_9PSED; tr|A0A067A6L0|A0A067A6L0_9PSED; sp|Q3K5X4|EFTU_PSEPF	16.61	VQDALEIVGLR
2	tr|A0A077F9B6|A0A077F9B6_9PSED	99	APVAGIAMGLVK
2	tr|A0A077F9B6|A0A077F9B6_9PSED	99	DGLVHISMLSDAR
2	tr|A0A077F9B6|A0A077F9B6_9PSED	99	EGQEVEVLVLDVDNR
2	tr|A0A077F9B6|A0A077F9B6_9PSED	99	ELAAEAAKPTWDWTAK
2	tr|A0A077F9B6|A0A077F9B6_9PSED	99	ELTEDQMLGAVLFAHDEFQAVIQAVK
2	tr|A0A077F9B6|A0A077F9B6_9PSED	99	FQFGQSTVTLETGR
2	tr|A0A077F9B6|A0A077F9B6_9PSED	99	GETQALVVATLGTAR
2	tr|A0A077F9B6|A0A077F9B6_9PSED	99	INGITEEIMEIALGQALEAR
2	tr|A0A077F9B6|A0A077F9B6_9PSED	99	IVDFGAFVNILPGK
2	tr|A0A077F9B6|A0A077F9B6_9PSED	99	KFQFGQSTVTLETGR
2	tr|A0A077F9B6|A0A077F9B6_9PSED	99	KTDPDIAAMIGTSAALAISGIPFEGPIGAAR
2	tr|A0A077F9B6|A0A077F9B6_9PSED	99	LNILGQMNQIIGQSR
2	tr|A0A077F9B6|A0A077F9B6_9PSED	99	RSVQAMLPAADVFPYTIR
2	tr|A0A077F9B6|A0A077F9B6_9PSED	99	SVQAMLPAADVFPYTIR
2	tr|A0A077F9B6|A0A077F9B6_9PSED	99	TVRPLNIEVGVLPK
2	tr|A0A077F9B6|A0A077F9B6_9PSED	98.07	ASIDIEDDGSIK
2	tr|A0A077F9B6|A0A077F9B6_9PSED	89.11	GFFPLSVHYQEK
2	tr|A0A077F9B6|A0A077F9B6_9PSED	68.71	GVTALQMDIK
2	tr|A0A077F9B6|A0A077F9B6_9PSED	61.08	EIFGEIEYR
2	tr|A0A077F9B6|A0A077F9B6_9PSED	24.87	FAVLTDILGDEDHLGDMDFK
2	tr|A0A077F9B6|A0A077F9B6_9PSED	99	APVAGIAMGLVK
2	tr|A0A077F9B6|A0A077F9B6_9PSED	99	APVAGIAMGLVK
2	tr|A0A077F9B6|A0A077F9B6_9PSED	99	APVAGIAMGLVK
2	tr|A0A077F9B6|A0A077F9B6_9PSED	99	APVAGIAMGLVK
2	tr|A0A077F9B6|A0A077F9B6_9PSED	99	APVAGIAMGLVK
2	tr|A0A077F9B6|A0A077F9B6_9PSED	98.8	APVAGIAMGLVK
2	tr|A0A077F9B6|A0A077F9B6_9PSED	98.49	APVAGIAMGLVK
2	tr|A0A077F9B6|A0A077F9B6_9PSED	98.22	APVAGIAMGLVK
2	tr|A0A077F9B6|A0A077F9B6_9PSED	98.19	APVAGIAMGLVK
2	tr|A0A077F9B6|A0A077F9B6_9PSED	97.91	APVAGIAMGLVK
2	tr|A0A077F9B6|A0A077F9B6_9PSED	97.34	APVAGIAMGLVK
2	tr|A0A077F9B6|A0A077F9B6_9PSED	95.66	APVAGIAMGLVK
2	tr|A0A077F9B6|A0A077F9B6_9PSED	93.92	APVAGIAMGLVK
2	tr|A0A077F9B6|A0A077F9B6_9PSED	91.23	APVAGIAMGLVK
2	tr|A0A077F9B6|A0A077F9B6_9PSED	90.33	APVAGIAMGLVK
2	tr|A0A077F9B6|A0A077F9B6_9PSED	89.27	APVAGIAMGLVK
2	tr|A0A077F9B6|A0A077F9B6_9PSED	87.3	APVAGIAMGLVK
2	tr|A0A077F9B6|A0A077F9B6_9PSED	83.95	APVAGIAMGLVK
2	tr|A0A077F9B6|A0A077F9B6_9PSED	80.99	APVAGIAMGLVK
2	tr|A0A077F9B6|A0A077F9B6_9PSED	80.99	APVAGIAMGLVK
2	tr|A0A077F9B6|A0A077F9B6_9PSED	76.81	APVAGIAMGLVK
2	tr|A0A077F9B6|A0A077F9B6_9PSED	76.23	APVAGIAMGLVK
2	tr|A0A077F9B6|A0A077F9B6_9PSED	75.94	APVAGIAMGLVK
2	tr|A0A077F9B6|A0A077F9B6_9PSED	74.79	APVAGIAMGLVK
2	tr|A0A077F9B6|A0A077F9B6_9PSED	74.22	APVAGIAMGLVK
2	tr|A0A077F9B6|A0A077F9B6_9PSED	73.09	APVAGIAMGLVK
2	tr|A0A077F9B6|A0A077F9B6_9PSED	72.73	APVAGIAMGLVK
2	tr|A0A077F9B6|A0A077F9B6_9PSED	69.74	APVAGIAMGLVK
2	tr|A0A077F9B6|A0A077F9B6_9PSED	68.5	APVAGIAMGLVK
2	tr|A0A077F9B6|A0A077F9B6_9PSED	64.23	APVAGIAMGLVK
2	tr|A0A077F9B6|A0A077F9B6_9PSED	63.77	APVAGIAMGLVK
2	tr|A0A077F9B6|A0A077F9B6_9PSED	63.43	APVAGIAMGLVK
2	tr|A0A077F9B6|A0A077F9B6_9PSED	62.86	APVAGIAMGLVK
2	tr|A0A077F9B6|A0A077F9B6_9PSED	62.17	APVAGIAMGLVK
2	tr|A0A077F9B6|A0A077F9B6_9PSED	59.66	APVAGIAMGLVK
2	tr|A0A077F9B6|A0A077F9B6_9PSED	53.47	APVAGIAMGLVK
2	tr|A0A077F9B6|A0A077F9B6_9PSED	50.04	APVAGIAMGLVK
2	tr|A0A077F9B6|A0A077F9B6_9PSED	47.95	APVAGIAMGLVK
2	tr|A0A077F9B6|A0A077F9B6_9PSED	42.52	APVAGIAMGLVK
2	tr|A0A077F9B6|A0A077F9B6_9PSED	41.2	APVAGIAMGLVK
2	tr|A0A077F9B6|A0A077F9B6_9PSED	38.7	APVAGIAMGLVK
2	tr|A0A077F9B6|A0A077F9B6_9PSED	37.24	APVAGIAMGLVK
2	tr|A0A077F9B6|A0A077F9B6_9PSED	32.17	APVAGIAMGLVK
2	tr|A0A077F9B6|A0A077F9B6_9PSED	31.8	APVAGIAMGLVK
2	tr|A0A077F9B6|A0A077F9B6_9PSED	31.07	APVAGIAMGLVK
2	tr|A0A077F9B6|A0A077F9B6_9PSED	21.6	APVAGIAMGLVK
2	tr|A0A077F9B6|A0A077F9B6_9PSED	20.88	APVAGIAMGLVK
2	tr|A0A077F9B6|A0A077F9B6_9PSED	19.14	APVAGIAMGLVK
2	tr|A0A077F9B6|A0A077F9B6_9PSED	18.99	APVAGIAMGLVK
2	tr|A0A077F9B6|A0A077F9B6_9PSED	16.48	APVAGIAMGLVK
2	tr|A0A077F9B6|A0A077F9B6_9PSED	97.57	ASIDIEDDGSIK
2	tr|A0A077F9B6|A0A077F9B6_9PSED	97.23	ASIDIEDDGSIK
2	tr|A0A077F9B6|A0A077F9B6_9PSED	93.08	ASIDIEDDGSIK
2	tr|A0A077F9B6|A0A077F9B6_9PSED	90.85	ASIDIEDDGSIK
2	tr|A0A077F9B6|A0A077F9B6_9PSED	82.03	ASIDIEDDGSIK
2	tr|A0A077F9B6|A0A077F9B6_9PSED	79.78	ASIDIEDDGSIK
2	tr|A0A077F9B6|A0A077F9B6_9PSED	72.64	ASIDIEDDGSIK
2	tr|A0A077F9B6|A0A077F9B6_9PSED	69.23	ASIDIEDDGSIK
2	tr|A0A077F9B6|A0A077F9B6_9PSED	66.65	ASIDIEDDGSIK
2	tr|A0A077F9B6|A0A077F9B6_9PSED	62.84	ASIDIEDDGSIK
2	tr|A0A077F9B6|A0A077F9B6_9PSED	61.3	ASIDIEDDGSIK
2	tr|A0A077F9B6|A0A077F9B6_9PSED	60.53	ASIDIEDDGSIK
2	tr|A0A077F9B6|A0A077F9B6_9PSED	55.96	ASIDIEDDGSIK
2	tr|A0A077F9B6|A0A077F9B6_9PSED	55.96	ASIDIEDDGSIK
2	tr|A0A077F9B6|A0A077F9B6_9PSED	54.99	ASIDIEDDGSIK
2	tr|A0A077F9B6|A0A077F9B6_9PSED	52.09	ASIDIEDDGSIK
2	tr|A0A077F9B6|A0A077F9B6_9PSED	50.49	ASIDIEDDGSIK
2	tr|A0A077F9B6|A0A077F9B6_9PSED	49.69	ASIDIEDDGSIK
2	tr|A0A077F9B6|A0A077F9B6_9PSED	45.76	ASIDIEDDGSIK
2	tr|A0A077F9B6|A0A077F9B6_9PSED	43.54	ASIDIEDDGSIK
2	tr|A0A077F9B6|A0A077F9B6_9PSED	43.52	ASIDIEDDGSIK
2	tr|A0A077F9B6|A0A077F9B6_9PSED	41.95	ASIDIEDDGSIK
2	tr|A0A077F9B6|A0A077F9B6_9PSED	36.76	ASIDIEDDGSIK
2	tr|A0A077F9B6|A0A077F9B6_9PSED	32.44	ASIDIEDDGSIK
2	tr|A0A077F9B6|A0A077F9B6_9PSED	28.91	ASIDIEDDGSIK
2	tr|A0A077F9B6|A0A077F9B6_9PSED	26.3	ASIDIEDDGSIK
2	tr|A0A077F9B6|A0A077F9B6_9PSED	24.28	ASIDIEDDGSIK
2	tr|A0A077F9B6|A0A077F9B6_9PSED	20.88	ASIDIEDDGSIK
2	tr|A0A077F9B6|A0A077F9B6_9PSED	19.72	ASIDIEDDGSIK
2	tr|A0A077F9B6|A0A077F9B6_9PSED	17.42	ASIDIEDDGSIK
2	tr|A0A077F9B6|A0A077F9B6_9PSED	99	DGLVHISMLSDAR
2	tr|A0A077F9B6|A0A077F9B6_9PSED	99	DGLVHISMLSDAR
2	tr|A0A077F9B6|A0A077F9B6_9PSED	99	DGLVHISMLSDAR
2	tr|A0A077F9B6|A0A077F9B6_9PSED	99	DGLVHISMLSDAR
2	tr|A0A077F9B6|A0A077F9B6_9PSED	99	DGLVHISMLSDAR
2	tr|A0A077F9B6|A0A077F9B6_9PSED	99	DGLVHISMLSDAR
2	tr|A0A077F9B6|A0A077F9B6_9PSED	99	DGLVHISMLSDAR
2	tr|A0A077F9B6|A0A077F9B6_9PSED	99	DGLVHISMLSDAR
2	tr|A0A077F9B6|A0A077F9B6_9PSED	98.66	DGLVHISMLSDAR
2	tr|A0A077F9B6|A0A077F9B6_9PSED	98.62	DGLVHISMLSDAR
2	tr|A0A077F9B6|A0A077F9B6_9PSED	95.75	DGLVHISMLSDAR
2	tr|A0A077F9B6|A0A077F9B6_9PSED	83.95	DGLVHISMLSDAR
2	tr|A0A077F9B6|A0A077F9B6_9PSED	76.23	DGLVHISMLSDAR
2	tr|A0A077F9B6|A0A077F9B6_9PSED	73.07	DGLVHISMLSDAR
2	tr|A0A077F9B6|A0A077F9B6_9PSED	71.84	DGLVHISMLSDAR
2	tr|A0A077F9B6|A0A077F9B6_9PSED	70.18	DGLVHISMLSDAR
2	tr|A0A077F9B6|A0A077F9B6_9PSED	69.23	DGLVHISMLSDAR
2	tr|A0A077F9B6|A0A077F9B6_9PSED	64.47	DGLVHISMLSDAR
2	tr|A0A077F9B6|A0A077F9B6_9PSED	63.54	DGLVHISMLSDAR
2	tr|A0A077F9B6|A0A077F9B6_9PSED	50.13	DGLVHISMLSDAR
2	tr|A0A077F9B6|A0A077F9B6_9PSED	46.41	DGLVHISMLSDAR
2	tr|A0A077F9B6|A0A077F9B6_9PSED	45.27	DGLVHISMLSDAR
2	tr|A0A077F9B6|A0A077F9B6_9PSED	41.99	DGLVHISMLSDAR
2	tr|A0A077F9B6|A0A077F9B6_9PSED	35.91	DGLVHISMLSDAR
2	tr|A0A077F9B6|A0A077F9B6_9PSED	34.38	DGLVHISMLSDAR
2	tr|A0A077F9B6|A0A077F9B6_9PSED	23.38	DGLVHISMLSDAR
2	tr|A0A077F9B6|A0A077F9B6_9PSED	99	EGQEVEVLVLDVDNR
2	tr|A0A077F9B6|A0A077F9B6_9PSED	99	EGQEVEVLVLDVDNR
2	tr|A0A077F9B6|A0A077F9B6_9PSED	99	EGQEVEVLVLDVDNR
2	tr|A0A077F9B6|A0A077F9B6_9PSED	81.53	EGQEVEVLVLDVDNR
2	tr|A0A077F9B6|A0A077F9B6_9PSED	71.64	EGQEVEVLVLDVDNR
2	tr|A0A077F9B6|A0A077F9B6_9PSED	65.5	EGQEVEVLVLDVDNR
2	tr|A0A077F9B6|A0A077F9B6_9PSED	38.15	EGQEVEVLVLDVDNR
2	tr|A0A077F9B6|A0A077F9B6_9PSED	28.52	EGQEVEVLVLDVDNR
2	tr|A0A077F9B6|A0A077F9B6_9PSED	27.66	EGQEVEVLVLDVDNR
2	tr|A0A077F9B6|A0A077F9B6_9PSED	28.95	EIFGEIEYR
2	tr|A0A077F9B6|A0A077F9B6_9PSED	25.9	EIFGEIEYR
2	tr|A0A077F9B6|A0A077F9B6_9PSED	23.35	EIFGEIEYR
2	tr|A0A077F9B6|A0A077F9B6_9PSED	19.8	EIFGEIEYR
2	tr|A0A077F9B6|A0A077F9B6_9PSED	17.94	EIFGEIEYR
2	tr|A0A077F9B6|A0A077F9B6_9PSED	52.21	ELAAEAAKPTWDWTAK
2	tr|A0A077F9B6|A0A077F9B6_9PSED	45.71	ELAAEAAKPTWDWTAK
2	tr|A0A077F9B6|A0A077F9B6_9PSED	25.49	ELAAEAAKPTWDWTAK
2	tr|A0A077F9B6|A0A077F9B6_9PSED	24.14	ELAAEAAKPTWDWTAK
2	tr|A0A077F9B6|A0A077F9B6_9PSED	23.93	ELAAEAAKPTWDWTAK
2	tr|A0A077F9B6|A0A077F9B6_9PSED	17.34	ELAAEAAKPTWDWTAK
2	tr|A0A077F9B6|A0A077F9B6_9PSED	16.73	ELAAEAAKPTWDWTAK
2	tr|A0A077F9B6|A0A077F9B6_9PSED	16.7	ELAAEAAKPTWDWTAK
2	tr|A0A077F9B6|A0A077F9B6_9PSED	16.46	ELAAEAAKPTWDWTAK
2	tr|A0A077F9B6|A0A077F9B6_9PSED	98.74	ELTEDQMLGAVLFAHDEFQAVIQAVK
2	tr|A0A077F9B6|A0A077F9B6_9PSED	98.61	ELTEDQMLGAVLFAHDEFQAVIQAVK
2	tr|A0A077F9B6|A0A077F9B6_9PSED	78.21	ELTEDQMLGAVLFAHDEFQAVIQAVK
2	tr|A0A077F9B6|A0A077F9B6_9PSED	77.3	ELTEDQMLGAVLFAHDEFQAVIQAVK
2	tr|A0A077F9B6|A0A077F9B6_9PSED	77.3	ELTEDQMLGAVLFAHDEFQAVIQAVK
2	tr|A0A077F9B6|A0A077F9B6_9PSED	73.85	ELTEDQMLGAVLFAHDEFQAVIQAVK
2	tr|A0A077F9B6|A0A077F9B6_9PSED	42.31	ELTEDQMLGAVLFAHDEFQAVIQAVK
2	tr|A0A077F9B6|A0A077F9B6_9PSED	42.31	ELTEDQMLGAVLFAHDEFQAVIQAVK
2	tr|A0A077F9B6|A0A077F9B6_9PSED	38.5	ELTEDQMLGAVLFAHDEFQAVIQAVK
2	tr|A0A077F9B6|A0A077F9B6_9PSED	38.09	ELTEDQMLGAVLFAHDEFQAVIQAVK
2	tr|A0A077F9B6|A0A077F9B6_9PSED	33.86	ELTEDQMLGAVLFAHDEFQAVIQAVK
2	tr|A0A077F9B6|A0A077F9B6_9PSED	18.17	FAVLTDILGDEDHLGDMDFK
2	tr|A0A077F9B6|A0A077F9B6_9PSED	17.64	FAVLTDILGDEDHLGDMDFK
2	tr|A0A077F9B6|A0A077F9B6_9PSED	99	FQFGQSTVTLETGR
2	tr|A0A077F9B6|A0A077F9B6_9PSED	98.83	FQFGQSTVTLETGR
2	tr|A0A077F9B6|A0A077F9B6_9PSED	96.47	FQFGQSTVTLETGR
2	tr|A0A077F9B6|A0A077F9B6_9PSED	95.51	FQFGQSTVTLETGR
2	tr|A0A077F9B6|A0A077F9B6_9PSED	93.82	FQFGQSTVTLETGR
2	tr|A0A077F9B6|A0A077F9B6_9PSED	93.08	FQFGQSTVTLETGR
2	tr|A0A077F9B6|A0A077F9B6_9PSED	91.73	FQFGQSTVTLETGR
2	tr|A0A077F9B6|A0A077F9B6_9PSED	91.54	FQFGQSTVTLETGR
2	tr|A0A077F9B6|A0A077F9B6_9PSED	90.6	FQFGQSTVTLETGR
2	tr|A0A077F9B6|A0A077F9B6_9PSED	90	FQFGQSTVTLETGR
2	tr|A0A077F9B6|A0A077F9B6_9PSED	87.3	FQFGQSTVTLETGR
2	tr|A0A077F9B6|A0A077F9B6_9PSED	87.3	FQFGQSTVTLETGR
2	tr|A0A077F9B6|A0A077F9B6_9PSED	86.9	FQFGQSTVTLETGR
2	tr|A0A077F9B6|A0A077F9B6_9PSED	86.73	FQFGQSTVTLETGR
2	tr|A0A077F9B6|A0A077F9B6_9PSED	80.01	FQFGQSTVTLETGR
2	tr|A0A077F9B6|A0A077F9B6_9PSED	77.58	FQFGQSTVTLETGR
2	tr|A0A077F9B6|A0A077F9B6_9PSED	72.81	FQFGQSTVTLETGR
2	tr|A0A077F9B6|A0A077F9B6_9PSED	68.43	FQFGQSTVTLETGR
2	tr|A0A077F9B6|A0A077F9B6_9PSED	63.78	FQFGQSTVTLETGR
2	tr|A0A077F9B6|A0A077F9B6_9PSED	48.8	FQFGQSTVTLETGR
2	tr|A0A077F9B6|A0A077F9B6_9PSED	44.31	FQFGQSTVTLETGR
2	tr|A0A077F9B6|A0A077F9B6_9PSED	39.39	FQFGQSTVTLETGR
2	tr|A0A077F9B6|A0A077F9B6_9PSED	38.21	FQFGQSTVTLETGR
2	tr|A0A077F9B6|A0A077F9B6_9PSED	35.02	FQFGQSTVTLETGR
2	tr|A0A077F9B6|A0A077F9B6_9PSED	31.04	FQFGQSTVTLETGR
2	tr|A0A077F9B6|A0A077F9B6_9PSED	29.68	FQFGQSTVTLETGR
2	tr|A0A077F9B6|A0A077F9B6_9PSED	25.46	FQFGQSTVTLETGR
2	tr|A0A077F9B6|A0A077F9B6_9PSED	99	GETQALVVATLGTAR
2	tr|A0A077F9B6|A0A077F9B6_9PSED	99	GETQALVVATLGTAR
2	tr|A0A077F9B6|A0A077F9B6_9PSED	99	GETQALVVATLGTAR
2	tr|A0A077F9B6|A0A077F9B6_9PSED	99	GETQALVVATLGTAR
2	tr|A0A077F9B6|A0A077F9B6_9PSED	99	GETQALVVATLGTAR
2	tr|A0A077F9B6|A0A077F9B6_9PSED	99	GETQALVVATLGTAR
2	tr|A0A077F9B6|A0A077F9B6_9PSED	99	GETQALVVATLGTAR
2	tr|A0A077F9B6|A0A077F9B6_9PSED	99	GETQALVVATLGTAR
2	tr|A0A077F9B6|A0A077F9B6_9PSED	99	GETQALVVATLGTAR
2	tr|A0A077F9B6|A0A077F9B6_9PSED	99	GETQALVVATLGTAR
2	tr|A0A077F9B6|A0A077F9B6_9PSED	99	GETQALVVATLGTAR
2	tr|A0A077F9B6|A0A077F9B6_9PSED	99	GETQALVVATLGTAR
2	tr|A0A077F9B6|A0A077F9B6_9PSED	99	GETQALVVATLGTAR
2	tr|A0A077F9B6|A0A077F9B6_9PSED	99	GETQALVVATLGTAR
2	tr|A0A077F9B6|A0A077F9B6_9PSED	99	GETQALVVATLGTAR
2	tr|A0A077F9B6|A0A077F9B6_9PSED	99	GETQALVVATLGTAR
2	tr|A0A077F9B6|A0A077F9B6_9PSED	99	GETQALVVATLGTAR
2	tr|A0A077F9B6|A0A077F9B6_9PSED	99	GETQALVVATLGTAR
2	tr|A0A077F9B6|A0A077F9B6_9PSED	98.97	GETQALVVATLGTAR
2	tr|A0A077F9B6|A0A077F9B6_9PSED	98.75	GETQALVVATLGTAR
2	tr|A0A077F9B6|A0A077F9B6_9PSED	98.68	GETQALVVATLGTAR
2	tr|A0A077F9B6|A0A077F9B6_9PSED	98.58	GETQALVVATLGTAR
2	tr|A0A077F9B6|A0A077F9B6_9PSED	98.55	GETQALVVATLGTAR
2	tr|A0A077F9B6|A0A077F9B6_9PSED	98.3	GETQALVVATLGTAR
2	tr|A0A077F9B6|A0A077F9B6_9PSED	98.3	GETQALVVATLGTAR
2	tr|A0A077F9B6|A0A077F9B6_9PSED	97.18	GETQALVVATLGTAR
2	tr|A0A077F9B6|A0A077F9B6_9PSED	97.12	GETQALVVATLGTAR
2	tr|A0A077F9B6|A0A077F9B6_9PSED	97.01	GETQALVVATLGTAR
2	tr|A0A077F9B6|A0A077F9B6_9PSED	97.01	GETQALVVATLGTAR
2	tr|A0A077F9B6|A0A077F9B6_9PSED	96.95	GETQALVVATLGTAR
2	tr|A0A077F9B6|A0A077F9B6_9PSED	96.95	GETQALVVATLGTAR
2	tr|A0A077F9B6|A0A077F9B6_9PSED	96.43	GETQALVVATLGTAR
2	tr|A0A077F9B6|A0A077F9B6_9PSED	95.29	GETQALVVATLGTAR
2	tr|A0A077F9B6|A0A077F9B6_9PSED	95.06	GETQALVVATLGTAR
2	tr|A0A077F9B6|A0A077F9B6_9PSED	94.28	GETQALVVATLGTAR
2	tr|A0A077F9B6|A0A077F9B6_9PSED	91.64	GETQALVVATLGTAR
2	tr|A0A077F9B6|A0A077F9B6_9PSED	91.64	GETQALVVATLGTAR
2	tr|A0A077F9B6|A0A077F9B6_9PSED	90.6	GETQALVVATLGTAR
2	tr|A0A077F9B6|A0A077F9B6_9PSED	90.07	GETQALVVATLGTAR
2	tr|A0A077F9B6|A0A077F9B6_9PSED	88.7	GETQALVVATLGTAR
2	tr|A0A077F9B6|A0A077F9B6_9PSED	86.44	GETQALVVATLGTAR
2	tr|A0A077F9B6|A0A077F9B6_9PSED	85.27	GETQALVVATLGTAR
2	tr|A0A077F9B6|A0A077F9B6_9PSED	72.53	GETQALVVATLGTAR
2	tr|A0A077F9B6|A0A077F9B6_9PSED	70.12	GETQALVVATLGTAR
2	tr|A0A077F9B6|A0A077F9B6_9PSED	64.78	GETQALVVATLGTAR
2	tr|A0A077F9B6|A0A077F9B6_9PSED	63.54	GETQALVVATLGTAR
2	tr|A0A077F9B6|A0A077F9B6_9PSED	62.78	GETQALVVATLGTAR
2	tr|A0A077F9B6|A0A077F9B6_9PSED	61.8	GETQALVVATLGTAR
2	tr|A0A077F9B6|A0A077F9B6_9PSED	46.5	GETQALVVATLGTAR
2	tr|A0A077F9B6|A0A077F9B6_9PSED	42.99	GETQALVVATLGTAR
2	tr|A0A077F9B6|A0A077F9B6_9PSED	36.43	GETQALVVATLGTAR
2	tr|A0A077F9B6|A0A077F9B6_9PSED	36.12	GETQALVVATLGTAR
2	tr|A0A077F9B6|A0A077F9B6_9PSED	33.66	GETQALVVATLGTAR
2	tr|A0A077F9B6|A0A077F9B6_9PSED	21.33	GETQALVVATLGTAR
2	tr|A0A077F9B6|A0A077F9B6_9PSED	87.3	GFFPLSVHYQEK
2	tr|A0A077F9B6|A0A077F9B6_9PSED	84.71	GFFPLSVHYQEK
2	tr|A0A077F9B6|A0A077F9B6_9PSED	79.81	GFFPLSVHYQEK
2	tr|A0A077F9B6|A0A077F9B6_9PSED	68.43	GFFPLSVHYQEK
2	tr|A0A077F9B6|A0A077F9B6_9PSED	66.33	GFFPLSVHYQEK
2	tr|A0A077F9B6|A0A077F9B6_9PSED	65.8	GFFPLSVHYQEK
2	tr|A0A077F9B6|A0A077F9B6_9PSED	63.54	GFFPLSVHYQEK
2	tr|A0A077F9B6|A0A077F9B6_9PSED	61.8	GFFPLSVHYQEK
2	tr|A0A077F9B6|A0A077F9B6_9PSED	56.71	GFFPLSVHYQEK
2	tr|A0A077F9B6|A0A077F9B6_9PSED	52.89	GFFPLSVHYQEK
2	tr|A0A077F9B6|A0A077F9B6_9PSED	52.03	GFFPLSVHYQEK
2	tr|A0A077F9B6|A0A077F9B6_9PSED	49.08	GFFPLSVHYQEK
2	tr|A0A077F9B6|A0A077F9B6_9PSED	48.8	GFFPLSVHYQEK
2	tr|A0A077F9B6|A0A077F9B6_9PSED	41.99	GFFPLSVHYQEK
2	tr|A0A077F9B6|A0A077F9B6_9PSED	41.2	GFFPLSVHYQEK
2	tr|A0A077F9B6|A0A077F9B6_9PSED	41.18	GFFPLSVHYQEK
2	tr|A0A077F9B6|A0A077F9B6_9PSED	37.53	GFFPLSVHYQEK
2	tr|A0A077F9B6|A0A077F9B6_9PSED	36.34	GFFPLSVHYQEK
2	tr|A0A077F9B6|A0A077F9B6_9PSED	32.65	GFFPLSVHYQEK
2	tr|A0A077F9B6|A0A077F9B6_9PSED	29.06	GFFPLSVHYQEK
2	tr|A0A077F9B6|A0A077F9B6_9PSED	28.54	GFFPLSVHYQEK
2	tr|A0A077F9B6|A0A077F9B6_9PSED	27.36	GFFPLSVHYQEK
2	tr|A0A077F9B6|A0A077F9B6_9PSED	24.58	GFFPLSVHYQEK
2	tr|A0A077F9B6|A0A077F9B6_9PSED	20.71	GFFPLSVHYQEK
2	tr|A0A077F9B6|A0A077F9B6_9PSED	20.13	GFFPLSVHYQEK
2	tr|A0A077F9B6|A0A077F9B6_9PSED	19.64	GFFPLSVHYQEK
2	tr|A0A077F9B6|A0A077F9B6_9PSED	19.58	GFFPLSVHYQEK
2	tr|A0A077F9B6|A0A077F9B6_9PSED	19.39	GFFPLSVHYQEK
2	tr|A0A077F9B6|A0A077F9B6_9PSED	19.27	GFFPLSVHYQEK
2	tr|A0A077F9B6|A0A077F9B6_9PSED	19.23	GFFPLSVHYQEK
2	tr|A0A077F9B6|A0A077F9B6_9PSED	19.23	GFFPLSVHYQEK
2	tr|A0A077F9B6|A0A077F9B6_9PSED	19	GFFPLSVHYQEK
2	tr|A0A077F9B6|A0A077F9B6_9PSED	18.99	GFFPLSVHYQEK
2	tr|A0A077F9B6|A0A077F9B6_9PSED	18.99	GFFPLSVHYQEK
2	tr|A0A077F9B6|A0A077F9B6_9PSED	18.99	GFFPLSVHYQEK
2	tr|A0A077F9B6|A0A077F9B6_9PSED	18.54	GFFPLSVHYQEK
2	tr|A0A077F9B6|A0A077F9B6_9PSED	23.74	GVTALQMDIK
2	tr|A0A077F9B6|A0A077F9B6_9PSED	21.65	GVTALQMDIK
2	tr|A0A077F9B6|A0A077F9B6_9PSED	17.93	GVTALQMDIK
2	tr|A0A077F9B6|A0A077F9B6_9PSED	17.59	GVTALQMDIK
2	tr|A0A077F9B6|A0A077F9B6_9PSED	99	INGITEEIMEIALGQALEAR
2	tr|A0A077F9B6|A0A077F9B6_9PSED	99	INGITEEIMEIALGQALEAR
2	tr|A0A077F9B6|A0A077F9B6_9PSED	99	INGITEEIMEIALGQALEAR
2	tr|A0A077F9B6|A0A077F9B6_9PSED	99	INGITEEIMEIALGQALEAR
2	tr|A0A077F9B6|A0A077F9B6_9PSED	99	INGITEEIMEIALGQALEAR
2	tr|A0A077F9B6|A0A077F9B6_9PSED	99	INGITEEIMEIALGQALEAR
2	tr|A0A077F9B6|A0A077F9B6_9PSED	99	INGITEEIMEIALGQALEAR
2	tr|A0A077F9B6|A0A077F9B6_9PSED	99	INGITEEIMEIALGQALEAR
2	tr|A0A077F9B6|A0A077F9B6_9PSED	99	INGITEEIMEIALGQALEAR
2	tr|A0A077F9B6|A0A077F9B6_9PSED	99	INGITEEIMEIALGQALEAR
2	tr|A0A077F9B6|A0A077F9B6_9PSED	99	INGITEEIMEIALGQALEAR
2	tr|A0A077F9B6|A0A077F9B6_9PSED	99	INGITEEIMEIALGQALEAR
2	tr|A0A077F9B6|A0A077F9B6_9PSED	99	INGITEEIMEIALGQALEAR
2	tr|A0A077F9B6|A0A077F9B6_9PSED	99	INGITEEIMEIALGQALEAR
2	tr|A0A077F9B6|A0A077F9B6_9PSED	99	INGITEEIMEIALGQALEAR
2	tr|A0A077F9B6|A0A077F9B6_9PSED	99	INGITEEIMEIALGQALEAR
2	tr|A0A077F9B6|A0A077F9B6_9PSED	99	INGITEEIMEIALGQALEAR
2	tr|A0A077F9B6|A0A077F9B6_9PSED	99	INGITEEIMEIALGQALEAR
2	tr|A0A077F9B6|A0A077F9B6_9PSED	99	INGITEEIMEIALGQALEAR
2	tr|A0A077F9B6|A0A077F9B6_9PSED	99	INGITEEIMEIALGQALEAR
2	tr|A0A077F9B6|A0A077F9B6_9PSED	99	INGITEEIMEIALGQALEAR
2	tr|A0A077F9B6|A0A077F9B6_9PSED	99	INGITEEIMEIALGQALEAR
2	tr|A0A077F9B6|A0A077F9B6_9PSED	99	INGITEEIMEIALGQALEAR
2	tr|A0A077F9B6|A0A077F9B6_9PSED	99	INGITEEIMEIALGQALEAR
2	tr|A0A077F9B6|A0A077F9B6_9PSED	99	INGITEEIMEIALGQALEAR
2	tr|A0A077F9B6|A0A077F9B6_9PSED	99	INGITEEIMEIALGQALEAR
2	tr|A0A077F9B6|A0A077F9B6_9PSED	99	INGITEEIMEIALGQALEAR
2	tr|A0A077F9B6|A0A077F9B6_9PSED	99	INGITEEIMEIALGQALEAR
2	tr|A0A077F9B6|A0A077F9B6_9PSED	99	INGITEEIMEIALGQALEAR
2	tr|A0A077F9B6|A0A077F9B6_9PSED	99	INGITEEIMEIALGQALEAR
2	tr|A0A077F9B6|A0A077F9B6_9PSED	98.23	INGITEEIMEIALGQALEAR
2	tr|A0A077F9B6|A0A077F9B6_9PSED	94.4	INGITEEIMEIALGQALEAR
2	tr|A0A077F9B6|A0A077F9B6_9PSED	92.54	INGITEEIMEIALGQALEAR
2	tr|A0A077F9B6|A0A077F9B6_9PSED	92.54	INGITEEIMEIALGQALEAR
2	tr|A0A077F9B6|A0A077F9B6_9PSED	80.24	INGITEEIMEIALGQALEAR
2	tr|A0A077F9B6|A0A077F9B6_9PSED	73.85	INGITEEIMEIALGQALEAR
2	tr|A0A077F9B6|A0A077F9B6_9PSED	38.92	INGITEEIMEIALGQALEAR
2	tr|A0A077F9B6|A0A077F9B6_9PSED	37.84	INGITEEIMEIALGQALEAR
2	tr|A0A077F9B6|A0A077F9B6_9PSED	37.44	INGITEEIMEIALGQALEAR
2	tr|A0A077F9B6|A0A077F9B6_9PSED	36.88	INGITEEIMEIALGQALEAR
2	tr|A0A077F9B6|A0A077F9B6_9PSED	36.88	INGITEEIMEIALGQALEAR
2	tr|A0A077F9B6|A0A077F9B6_9PSED	99	IVDFGAFVNILPGK
2	tr|A0A077F9B6|A0A077F9B6_9PSED	99	IVDFGAFVNILPGK
2	tr|A0A077F9B6|A0A077F9B6_9PSED	99	IVDFGAFVNILPGK
2	tr|A0A077F9B6|A0A077F9B6_9PSED	99	IVDFGAFVNILPGK
2	tr|A0A077F9B6|A0A077F9B6_9PSED	99	IVDFGAFVNILPGK
2	tr|A0A077F9B6|A0A077F9B6_9PSED	99	IVDFGAFVNILPGK
2	tr|A0A077F9B6|A0A077F9B6_9PSED	99	IVDFGAFVNILPGK
2	tr|A0A077F9B6|A0A077F9B6_9PSED	99	IVDFGAFVNILPGK
2	tr|A0A077F9B6|A0A077F9B6_9PSED	98.06	IVDFGAFVNILPGK
2	tr|A0A077F9B6|A0A077F9B6_9PSED	96.78	IVDFGAFVNILPGK
2	tr|A0A077F9B6|A0A077F9B6_9PSED	96.08	IVDFGAFVNILPGK
2	tr|A0A077F9B6|A0A077F9B6_9PSED	93.05	IVDFGAFVNILPGK
2	tr|A0A077F9B6|A0A077F9B6_9PSED	78.96	IVDFGAFVNILPGK
2	tr|A0A077F9B6|A0A077F9B6_9PSED	74.68	IVDFGAFVNILPGK
2	tr|A0A077F9B6|A0A077F9B6_9PSED	62.34	IVDFGAFVNILPGK
2	tr|A0A077F9B6|A0A077F9B6_9PSED	58.93	IVDFGAFVNILPGK
2	tr|A0A077F9B6|A0A077F9B6_9PSED	49.04	IVDFGAFVNILPGK
2	tr|A0A077F9B6|A0A077F9B6_9PSED	22.83	IVDFGAFVNILPGK
2	tr|A0A077F9B6|A0A077F9B6_9PSED	22.73	IVDFGAFVNILPGK
2	tr|A0A077F9B6|A0A077F9B6_9PSED	20.08	IVDFGAFVNILPGK
2	tr|A0A077F9B6|A0A077F9B6_9PSED	17.85	IVDFGAFVNILPGK
2	tr|A0A077F9B6|A0A077F9B6_9PSED	99	KFQFGQSTVTLETGR
2	tr|A0A077F9B6|A0A077F9B6_9PSED	99	KFQFGQSTVTLETGR
2	tr|A0A077F9B6|A0A077F9B6_9PSED	99	KFQFGQSTVTLETGR
2	tr|A0A077F9B6|A0A077F9B6_9PSED	99	KFQFGQSTVTLETGR
2	tr|A0A077F9B6|A0A077F9B6_9PSED	99	KFQFGQSTVTLETGR
2	tr|A0A077F9B6|A0A077F9B6_9PSED	99	KFQFGQSTVTLETGR
2	tr|A0A077F9B6|A0A077F9B6_9PSED	99	KFQFGQSTVTLETGR
2	tr|A0A077F9B6|A0A077F9B6_9PSED	99	KFQFGQSTVTLETGR
2	tr|A0A077F9B6|A0A077F9B6_9PSED	99	KFQFGQSTVTLETGR
2	tr|A0A077F9B6|A0A077F9B6_9PSED	99	KFQFGQSTVTLETGR
2	tr|A0A077F9B6|A0A077F9B6_9PSED	99	KFQFGQSTVTLETGR
2	tr|A0A077F9B6|A0A077F9B6_9PSED	99	KFQFGQSTVTLETGR
2	tr|A0A077F9B6|A0A077F9B6_9PSED	98.94	KFQFGQSTVTLETGR
2	tr|A0A077F9B6|A0A077F9B6_9PSED	98.25	KFQFGQSTVTLETGR
2	tr|A0A077F9B6|A0A077F9B6_9PSED	98.09	KFQFGQSTVTLETGR
2	tr|A0A077F9B6|A0A077F9B6_9PSED	97.87	KFQFGQSTVTLETGR
2	tr|A0A077F9B6|A0A077F9B6_9PSED	97.48	KFQFGQSTVTLETGR
2	tr|A0A077F9B6|A0A077F9B6_9PSED	97.22	KFQFGQSTVTLETGR
2	tr|A0A077F9B6|A0A077F9B6_9PSED	96.73	KFQFGQSTVTLETGR
2	tr|A0A077F9B6|A0A077F9B6_9PSED	96.73	KFQFGQSTVTLETGR
2	tr|A0A077F9B6|A0A077F9B6_9PSED	94.22	KFQFGQSTVTLETGR
2	tr|A0A077F9B6|A0A077F9B6_9PSED	93.26	KFQFGQSTVTLETGR
2	tr|A0A077F9B6|A0A077F9B6_9PSED	91.72	KFQFGQSTVTLETGR
2	tr|A0A077F9B6|A0A077F9B6_9PSED	91.28	KFQFGQSTVTLETGR
2	tr|A0A077F9B6|A0A077F9B6_9PSED	87.21	KFQFGQSTVTLETGR
2	tr|A0A077F9B6|A0A077F9B6_9PSED	77.09	KFQFGQSTVTLETGR
2	tr|A0A077F9B6|A0A077F9B6_9PSED	71.24	KFQFGQSTVTLETGR
2	tr|A0A077F9B6|A0A077F9B6_9PSED	47.45	KFQFGQSTVTLETGR
2	tr|A0A077F9B6|A0A077F9B6_9PSED	33.63	KFQFGQSTVTLETGR
2	tr|A0A077F9B6|A0A077F9B6_9PSED	23.54	KFQFGQSTVTLETGR
2	tr|A0A077F9B6|A0A077F9B6_9PSED	99	KTDPDIAAMIGTSAALAISGIPFEGPIGAAR
2	tr|A0A077F9B6|A0A077F9B6_9PSED	99	KTDPDIAAMIGTSAALAISGIPFEGPIGAAR
2	tr|A0A077F9B6|A0A077F9B6_9PSED	99	KTDPDIAAMIGTSAALAISGIPFEGPIGAAR
2	tr|A0A077F9B6|A0A077F9B6_9PSED	99	KTDPDIAAMIGTSAALAISGIPFEGPIGAAR
2	tr|A0A077F9B6|A0A077F9B6_9PSED	99	KTDPDIAAMIGTSAALAISGIPFEGPIGAAR
2	tr|A0A077F9B6|A0A077F9B6_9PSED	99	KTDPDIAAMIGTSAALAISGIPFEGPIGAAR
2	tr|A0A077F9B6|A0A077F9B6_9PSED	99	KTDPDIAAMIGTSAALAISGIPFEGPIGAAR
2	tr|A0A077F9B6|A0A077F9B6_9PSED	99	KTDPDIAAMIGTSAALAISGIPFEGPIGAAR
2	tr|A0A077F9B6|A0A077F9B6_9PSED	99	KTDPDIAAMIGTSAALAISGIPFEGPIGAAR
2	tr|A0A077F9B6|A0A077F9B6_9PSED	99	KTDPDIAAMIGTSAALAISGIPFEGPIGAAR
2	tr|A0A077F9B6|A0A077F9B6_9PSED	99	KTDPDIAAMIGTSAALAISGIPFEGPIGAAR
2	tr|A0A077F9B6|A0A077F9B6_9PSED	99	KTDPDIAAMIGTSAALAISGIPFEGPIGAAR
2	tr|A0A077F9B6|A0A077F9B6_9PSED	99	KTDPDIAAMIGTSAALAISGIPFEGPIGAAR
2	tr|A0A077F9B6|A0A077F9B6_9PSED	99	KTDPDIAAMIGTSAALAISGIPFEGPIGAAR
2	tr|A0A077F9B6|A0A077F9B6_9PSED	99	KTDPDIAAMIGTSAALAISGIPFEGPIGAAR
2	tr|A0A077F9B6|A0A077F9B6_9PSED	99	KTDPDIAAMIGTSAALAISGIPFEGPIGAAR
2	tr|A0A077F9B6|A0A077F9B6_9PSED	99	KTDPDIAAMIGTSAALAISGIPFEGPIGAAR
2	tr|A0A077F9B6|A0A077F9B6_9PSED	99	KTDPDIAAMIGTSAALAISGIPFEGPIGAAR
2	tr|A0A077F9B6|A0A077F9B6_9PSED	99	KTDPDIAAMIGTSAALAISGIPFEGPIGAAR
2	tr|A0A077F9B6|A0A077F9B6_9PSED	99	KTDPDIAAMIGTSAALAISGIPFEGPIGAAR
2	tr|A0A077F9B6|A0A077F9B6_9PSED	99	KTDPDIAAMIGTSAALAISGIPFEGPIGAAR
2	tr|A0A077F9B6|A0A077F9B6_9PSED	99	KTDPDIAAMIGTSAALAISGIPFEGPIGAAR
2	tr|A0A077F9B6|A0A077F9B6_9PSED	99	KTDPDIAAMIGTSAALAISGIPFEGPIGAAR
2	tr|A0A077F9B6|A0A077F9B6_9PSED	99	KTDPDIAAMIGTSAALAISGIPFEGPIGAAR
2	tr|A0A077F9B6|A0A077F9B6_9PSED	99	KTDPDIAAMIGTSAALAISGIPFEGPIGAAR
2	tr|A0A077F9B6|A0A077F9B6_9PSED	99	KTDPDIAAMIGTSAALAISGIPFEGPIGAAR
2	tr|A0A077F9B6|A0A077F9B6_9PSED	99	KTDPDIAAMIGTSAALAISGIPFEGPIGAAR
2	tr|A0A077F9B6|A0A077F9B6_9PSED	99	KTDPDIAAMIGTSAALAISGIPFEGPIGAAR
2	tr|A0A077F9B6|A0A077F9B6_9PSED	99	KTDPDIAAMIGTSAALAISGIPFEGPIGAAR
2	tr|A0A077F9B6|A0A077F9B6_9PSED	98.23	KTDPDIAAMIGTSAALAISGIPFEGPIGAAR
2	tr|A0A077F9B6|A0A077F9B6_9PSED	92.54	KTDPDIAAMIGTSAALAISGIPFEGPIGAAR
2	tr|A0A077F9B6|A0A077F9B6_9PSED	71.69	KTDPDIAAMIGTSAALAISGIPFEGPIGAAR
2	tr|A0A077F9B6|A0A077F9B6_9PSED	63.85	KTDPDIAAMIGTSAALAISGIPFEGPIGAAR
2	tr|A0A077F9B6|A0A077F9B6_9PSED	50.5	KTDPDIAAMIGTSAALAISGIPFEGPIGAAR
2	tr|A0A077F9B6|A0A077F9B6_9PSED	50.5	KTDPDIAAMIGTSAALAISGIPFEGPIGAAR
2	tr|A0A077F9B6|A0A077F9B6_9PSED	45.76	KTDPDIAAMIGTSAALAISGIPFEGPIGAAR
2	tr|A0A077F9B6|A0A077F9B6_9PSED	45.4	KTDPDIAAMIGTSAALAISGIPFEGPIGAAR
2	tr|A0A077F9B6|A0A077F9B6_9PSED	45.4	KTDPDIAAMIGTSAALAISGIPFEGPIGAAR
2	tr|A0A077F9B6|A0A077F9B6_9PSED	43.91	KTDPDIAAMIGTSAALAISGIPFEGPIGAAR
2	tr|A0A077F9B6|A0A077F9B6_9PSED	37.84	KTDPDIAAMIGTSAALAISGIPFEGPIGAAR
2	tr|A0A077F9B6|A0A077F9B6_9PSED	35.32	KTDPDIAAMIGTSAALAISGIPFEGPIGAAR
2	tr|A0A077F9B6|A0A077F9B6_9PSED	32.04	KTDPDIAAMIGTSAALAISGIPFEGPIGAAR
2	tr|A0A077F9B6|A0A077F9B6_9PSED	27.99	KTDPDIAAMIGTSAALAISGIPFEGPIGAAR
2	tr|A0A077F9B6|A0A077F9B6_9PSED	99	LNILGQMNQIIGQSR
2	tr|A0A077F9B6|A0A077F9B6_9PSED	99	LNILGQMNQIIGQSR
2	tr|A0A077F9B6|A0A077F9B6_9PSED	99	LNILGQMNQIIGQSR
2	tr|A0A077F9B6|A0A077F9B6_9PSED	99	LNILGQMNQIIGQSR
2	tr|A0A077F9B6|A0A077F9B6_9PSED	99	LNILGQMNQIIGQSR
2	tr|A0A077F9B6|A0A077F9B6_9PSED	99	LNILGQMNQIIGQSR
2	tr|A0A077F9B6|A0A077F9B6_9PSED	99	LNILGQMNQIIGQSR
2	tr|A0A077F9B6|A0A077F9B6_9PSED	99	LNILGQMNQIIGQSR
2	tr|A0A077F9B6|A0A077F9B6_9PSED	98.34	LNILGQMNQIIGQSR
2	tr|A0A077F9B6|A0A077F9B6_9PSED	98.25	LNILGQMNQIIGQSR
2	tr|A0A077F9B6|A0A077F9B6_9PSED	96.28	LNILGQMNQIIGQSR
2	tr|A0A077F9B6|A0A077F9B6_9PSED	95.76	LNILGQMNQIIGQSR
2	tr|A0A077F9B6|A0A077F9B6_9PSED	95.38	LNILGQMNQIIGQSR
2	tr|A0A077F9B6|A0A077F9B6_9PSED	95.17	LNILGQMNQIIGQSR
2	tr|A0A077F9B6|A0A077F9B6_9PSED	94.52	LNILGQMNQIIGQSR
2	tr|A0A077F9B6|A0A077F9B6_9PSED	94.21	LNILGQMNQIIGQSR
2	tr|A0A077F9B6|A0A077F9B6_9PSED	93.77	LNILGQMNQIIGQSR
2	tr|A0A077F9B6|A0A077F9B6_9PSED	88.49	LNILGQMNQIIGQSR
2	tr|A0A077F9B6|A0A077F9B6_9PSED	81.84	LNILGQMNQIIGQSR
2	tr|A0A077F9B6|A0A077F9B6_9PSED	69.96	LNILGQMNQIIGQSR
2	tr|A0A077F9B6|A0A077F9B6_9PSED	56.4	LNILGQMNQIIGQSR
2	tr|A0A077F9B6|A0A077F9B6_9PSED	53.62	LNILGQMNQIIGQSR
2	tr|A0A077F9B6|A0A077F9B6_9PSED	46.59	LNILGQMNQIIGQSR
2	tr|A0A077F9B6|A0A077F9B6_9PSED	29.62	LNILGQMNQIIGQSR
2	tr|A0A077F9B6|A0A077F9B6_9PSED	21.94	LNILGQMNQIIGQSR
2	tr|A0A077F9B6|A0A077F9B6_9PSED	21.88	LNILGQMNQIIGQSR
2	tr|A0A077F9B6|A0A077F9B6_9PSED	19.48	LNILGQMNQIIGQSR
2	tr|A0A077F9B6|A0A077F9B6_9PSED	17.12	LNILGQMNQIIGQSR
2	tr|A0A077F9B6|A0A077F9B6_9PSED	99	RSVQAMLPAADVFPYTIR
2	tr|A0A077F9B6|A0A077F9B6_9PSED	99	RSVQAMLPAADVFPYTIR
2	tr|A0A077F9B6|A0A077F9B6_9PSED	99	RSVQAMLPAADVFPYTIR
2	tr|A0A077F9B6|A0A077F9B6_9PSED	99	RSVQAMLPAADVFPYTIR
2	tr|A0A077F9B6|A0A077F9B6_9PSED	99	RSVQAMLPAADVFPYTIR
2	tr|A0A077F9B6|A0A077F9B6_9PSED	99	RSVQAMLPAADVFPYTIR
2	tr|A0A077F9B6|A0A077F9B6_9PSED	97.34	RSVQAMLPAADVFPYTIR
2	tr|A0A077F9B6|A0A077F9B6_9PSED	96.58	RSVQAMLPAADVFPYTIR
2	tr|A0A077F9B6|A0A077F9B6_9PSED	94.83	RSVQAMLPAADVFPYTIR
2	tr|A0A077F9B6|A0A077F9B6_9PSED	91.16	RSVQAMLPAADVFPYTIR
2	tr|A0A077F9B6|A0A077F9B6_9PSED	78.55	RSVQAMLPAADVFPYTIR
2	tr|A0A077F9B6|A0A077F9B6_9PSED	65.22	RSVQAMLPAADVFPYTIR
2	tr|A0A077F9B6|A0A077F9B6_9PSED	40.97	RSVQAMLPAADVFPYTIR
2	tr|A0A077F9B6|A0A077F9B6_9PSED	40.25	RSVQAMLPAADVFPYTIR
2	tr|A0A077F9B6|A0A077F9B6_9PSED	99	SVQAMLPAADVFPYTIR
2	tr|A0A077F9B6|A0A077F9B6_9PSED	99	SVQAMLPAADVFPYTIR
2	tr|A0A077F9B6|A0A077F9B6_9PSED	99	SVQAMLPAADVFPYTIR
2	tr|A0A077F9B6|A0A077F9B6_9PSED	99	SVQAMLPAADVFPYTIR
2	tr|A0A077F9B6|A0A077F9B6_9PSED	99	SVQAMLPAADVFPYTIR
2	tr|A0A077F9B6|A0A077F9B6_9PSED	99	SVQAMLPAADVFPYTIR
2	tr|A0A077F9B6|A0A077F9B6_9PSED	99	SVQAMLPAADVFPYTIR
2	tr|A0A077F9B6|A0A077F9B6_9PSED	99	SVQAMLPAADVFPYTIR
2	tr|A0A077F9B6|A0A077F9B6_9PSED	99	SVQAMLPAADVFPYTIR
2	tr|A0A077F9B6|A0A077F9B6_9PSED	99	SVQAMLPAADVFPYTIR
2	tr|A0A077F9B6|A0A077F9B6_9PSED	99	SVQAMLPAADVFPYTIR
2	tr|A0A077F9B6|A0A077F9B6_9PSED	98.91	SVQAMLPAADVFPYTIR
2	tr|A0A077F9B6|A0A077F9B6_9PSED	98.78	SVQAMLPAADVFPYTIR
2	tr|A0A077F9B6|A0A077F9B6_9PSED	96.07	SVQAMLPAADVFPYTIR
2	tr|A0A077F9B6|A0A077F9B6_9PSED	96	SVQAMLPAADVFPYTIR
2	tr|A0A077F9B6|A0A077F9B6_9PSED	95.57	SVQAMLPAADVFPYTIR
2	tr|A0A077F9B6|A0A077F9B6_9PSED	94.74	SVQAMLPAADVFPYTIR
2	tr|A0A077F9B6|A0A077F9B6_9PSED	94.25	SVQAMLPAADVFPYTIR
2	tr|A0A077F9B6|A0A077F9B6_9PSED	90.94	SVQAMLPAADVFPYTIR
2	tr|A0A077F9B6|A0A077F9B6_9PSED	90.92	SVQAMLPAADVFPYTIR
2	tr|A0A077F9B6|A0A077F9B6_9PSED	77.24	SVQAMLPAADVFPYTIR
2	tr|A0A077F9B6|A0A077F9B6_9PSED	69.3	SVQAMLPAADVFPYTIR
2	tr|A0A077F9B6|A0A077F9B6_9PSED	66.5	SVQAMLPAADVFPYTIR
2	tr|A0A077F9B6|A0A077F9B6_9PSED	63.98	SVQAMLPAADVFPYTIR
2	tr|A0A077F9B6|A0A077F9B6_9PSED	62.05	SVQAMLPAADVFPYTIR
2	tr|A0A077F9B6|A0A077F9B6_9PSED	52.23	SVQAMLPAADVFPYTIR
2	tr|A0A077F9B6|A0A077F9B6_9PSED	51.86	SVQAMLPAADVFPYTIR
2	tr|A0A077F9B6|A0A077F9B6_9PSED	51.52	SVQAMLPAADVFPYTIR
2	tr|A0A077F9B6|A0A077F9B6_9PSED	50.2	SVQAMLPAADVFPYTIR
2	tr|A0A077F9B6|A0A077F9B6_9PSED	49.54	SVQAMLPAADVFPYTIR
2	tr|A0A077F9B6|A0A077F9B6_9PSED	44.22	SVQAMLPAADVFPYTIR
2	tr|A0A077F9B6|A0A077F9B6_9PSED	42.21	SVQAMLPAADVFPYTIR
2	tr|A0A077F9B6|A0A077F9B6_9PSED	32.68	SVQAMLPAADVFPYTIR
2	tr|A0A077F9B6|A0A077F9B6_9PSED	30.03	SVQAMLPAADVFPYTIR
2	tr|A0A077F9B6|A0A077F9B6_9PSED	28.25	SVQAMLPAADVFPYTIR
2	tr|A0A077F9B6|A0A077F9B6_9PSED	22.05	SVQAMLPAADVFPYTIR
2	tr|A0A077F9B6|A0A077F9B6_9PSED	99	TVRPLNIEVGVLPK
2	tr|A0A077F9B6|A0A077F9B6_9PSED	99	TVRPLNIEVGVLPK
2	tr|A0A077F9B6|A0A077F9B6_9PSED	99	TVRPLNIEVGVLPK
2	tr|A0A077F9B6|A0A077F9B6_9PSED	99	TVRPLNIEVGVLPK
2	tr|A0A077F9B6|A0A077F9B6_9PSED	99	TVRPLNIEVGVLPK
2	tr|A0A077F9B6|A0A077F9B6_9PSED	97.62	TVRPLNIEVGVLPK
2	tr|A0A077F9B6|A0A077F9B6_9PSED	96.58	TVRPLNIEVGVLPK
2	tr|A0A077F9B6|A0A077F9B6_9PSED	91.89	TVRPLNIEVGVLPK
2	tr|A0A077F9B6|A0A077F9B6_9PSED	91.05	TVRPLNIEVGVLPK
2	tr|A0A077F9B6|A0A077F9B6_9PSED	90.86	TVRPLNIEVGVLPK
2	tr|A0A077F9B6|A0A077F9B6_9PSED	88.42	TVRPLNIEVGVLPK
2	tr|A0A077F9B6|A0A077F9B6_9PSED	84.18	TVRPLNIEVGVLPK
2	tr|A0A077F9B6|A0A077F9B6_9PSED	79.72	TVRPLNIEVGVLPK
2	tr|A0A077F9B6|A0A077F9B6_9PSED	75.91	TVRPLNIEVGVLPK
2	tr|A0A077F9B6|A0A077F9B6_9PSED	75.91	TVRPLNIEVGVLPK
2	tr|A0A077F9B6|A0A077F9B6_9PSED	75.91	TVRPLNIEVGVLPK
2	tr|A0A077F9B6|A0A077F9B6_9PSED	74.91	TVRPLNIEVGVLPK
2	tr|A0A077F9B6|A0A077F9B6_9PSED	69.78	TVRPLNIEVGVLPK
2	tr|A0A077F9B6|A0A077F9B6_9PSED	68.7	TVRPLNIEVGVLPK
2	tr|A0A077F9B6|A0A077F9B6_9PSED	68.43	TVRPLNIEVGVLPK
2	tr|A0A077F9B6|A0A077F9B6_9PSED	67.37	TVRPLNIEVGVLPK
2	tr|A0A077F9B6|A0A077F9B6_9PSED	65.27	TVRPLNIEVGVLPK
2	tr|A0A077F9B6|A0A077F9B6_9PSED	61.52	TVRPLNIEVGVLPK
2	tr|A0A077F9B6|A0A077F9B6_9PSED	59.18	TVRPLNIEVGVLPK
2	tr|A0A077F9B6|A0A077F9B6_9PSED	58.5	TVRPLNIEVGVLPK
2	tr|A0A077F9B6|A0A077F9B6_9PSED	53.68	TVRPLNIEVGVLPK
2	tr|A0A077F9B6|A0A077F9B6_9PSED	46.3	TVRPLNIEVGVLPK
2	tr|A0A077F9B6|A0A077F9B6_9PSED	38.61	TVRPLNIEVGVLPK
2	tr|A0A077F9B6|A0A077F9B6_9PSED	37.61	TVRPLNIEVGVLPK
2	tr|A0A077F9B6|A0A077F9B6_9PSED	30.14	TVRPLNIEVGVLPK
2	tr|A0A077F9B6|A0A077F9B6_9PSED	29.13	TVRPLNIEVGVLPK
2	tr|A0A077F9B6|A0A077F9B6_9PSED	28.95	TVRPLNIEVGVLPK
2	tr|A0A077F9B6|A0A077F9B6_9PSED	27.81	TVRPLNIEVGVLPK
3	tr|A0A066ZY47|A0A066ZY47_9PSED	99	AAQGIVPQPLNAEQTAGLVELLK
3	tr|A0A066ZY47|A0A066ZY47_9PSED	99	DLVHAIPYYGIQK
3	tr|A0A066ZY47|A0A066ZY47_9PSED	99	GGVSLRPGDGIIHSWLNR
3	tr|A0A066ZY47|A0A066ZY47_9PSED	99	HTLLMFDAFHDVAEK
3	tr|A0A066ZY47|A0A066ZY47_9PSED	99	IDEVFIGSCMTNIGHFR
3	tr|A0A066ZY47|A0A066ZY47_9PSED	99	KSATNSVLWFFGDDIPYVPNKR
3	tr|A0A066ZY47|A0A066ZY47_9PSED	99	MDAHQLTEEGYYGIYGK
3	tr|A0A066ZY47|A0A066ZY47_9PSED	99	MEMPGCSLCMGNQAR
3	tr|A0A066ZY47|A0A066ZY47_9PSED	99	MLLPDTVGTGGDSHTR
3	tr|A0A066ZY47|A0A066ZY47_9PSED	99	MTTVGSQDTTGPMTR
3	tr|A0A066ZY47|A0A066ZY47_9PSED	99	NPPAGEEAVLVDLITNR
3	tr|A0A066ZY47|A0A066ZY47_9PSED	99	SATNSVLWFFGDDIPYVPNKR
3	tr|A0A066ZY47|A0A066ZY47_9PSED	99	TPVLLDEVR
3	tr|A0A066ZY47|A0A066ZY47_9PSED	99	WMISEGYGDAR
3	tr|A0A066ZY47|A0A066ZY47_9PSED	98.7	LPEAPVDTGK
3	tr|A0A066ZY47|A0A066ZY47_9PSED	49.86	GFPVAYVGDVVGTGSSR
3	tr|A0A066ZY47|A0A066ZY47_9PSED	42.71	YLSFDQIAEFR
3	tr|A0A066ZY47|A0A066ZY47_9PSED	65.55	AELGLGPTNLFK
3	tr|A0A066ZY47|A0A066ZY47_9PSED	21.62	SATNSVLWFFGDDIPYVPNK
3	tr|A0A066ZY47|A0A066ZY47_9PSED	99	AAQGIVPQPLNAEQTAGLVELLK
3	tr|A0A066ZY47|A0A066ZY47_9PSED	99	AAQGIVPQPLNAEQTAGLVELLK
3	tr|A0A066ZY47|A0A066ZY47_9PSED	99	AAQGIVPQPLNAEQTAGLVELLK
3	tr|A0A066ZY47|A0A066ZY47_9PSED	99	AAQGIVPQPLNAEQTAGLVELLK
3	tr|A0A066ZY47|A0A066ZY47_9PSED	99	AAQGIVPQPLNAEQTAGLVELLK
3	tr|A0A066ZY47|A0A066ZY47_9PSED	99	AAQGIVPQPLNAEQTAGLVELLK
3	tr|A0A066ZY47|A0A066ZY47_9PSED	99	AAQGIVPQPLNAEQTAGLVELLK
3	tr|A0A066ZY47|A0A066ZY47_9PSED	99	AAQGIVPQPLNAEQTAGLVELLK
3	tr|A0A066ZY47|A0A066ZY47_9PSED	99	AAQGIVPQPLNAEQTAGLVELLK
3	tr|A0A066ZY47|A0A066ZY47_9PSED	99	AAQGIVPQPLNAEQTAGLVELLK
3	tr|A0A066ZY47|A0A066ZY47_9PSED	99	AAQGIVPQPLNAEQTAGLVELLK
3	tr|A0A066ZY47|A0A066ZY47_9PSED	99	AAQGIVPQPLNAEQTAGLVELLK
3	tr|A0A066ZY47|A0A066ZY47_9PSED	90.08	AAQGIVPQPLNAEQTAGLVELLK
3	tr|A0A066ZY47|A0A066ZY47_9PSED	86.08	AAQGIVPQPLNAEQTAGLVELLK
3	tr|A0A066ZY47|A0A066ZY47_9PSED	86.08	AAQGIVPQPLNAEQTAGLVELLK
3	tr|A0A066ZY47|A0A066ZY47_9PSED	86.08	AAQGIVPQPLNAEQTAGLVELLK
3	tr|A0A066ZY47|A0A066ZY47_9PSED	82.77	AAQGIVPQPLNAEQTAGLVELLK
3	tr|A0A066ZY47|A0A066ZY47_9PSED	73.75	AAQGIVPQPLNAEQTAGLVELLK
3	tr|A0A066ZY47|A0A066ZY47_9PSED	57.83	AAQGIVPQPLNAEQTAGLVELLK
3	tr|A0A066ZY47|A0A066ZY47_9PSED	42.67	AAQGIVPQPLNAEQTAGLVELLK
3	tr|A0A066ZY47|A0A066ZY47_9PSED	24.95	AAQGIVPQPLNAEQTAGLVELLK
3	tr|A0A066ZY47|A0A066ZY47_9PSED	57.17	AELGLGPTNLFK
3	tr|A0A066ZY47|A0A066ZY47_9PSED	52.74	AELGLGPTNLFK
3	tr|A0A066ZY47|A0A066ZY47_9PSED	52.55	AELGLGPTNLFK
3	tr|A0A066ZY47|A0A066ZY47_9PSED	48.4	AELGLGPTNLFK
3	tr|A0A066ZY47|A0A066ZY47_9PSED	39.84	AELGLGPTNLFK
3	tr|A0A066ZY47|A0A066ZY47_9PSED	36.27	AELGLGPTNLFK
3	tr|A0A066ZY47|A0A066ZY47_9PSED	32.08	AELGLGPTNLFK
3	tr|A0A066ZY47|A0A066ZY47_9PSED	29.09	AELGLGPTNLFK
3	tr|A0A066ZY47|A0A066ZY47_9PSED	25.36	AELGLGPTNLFK
3	tr|A0A066ZY47|A0A066ZY47_9PSED	19.55	AELGLGPTNLFK
3	tr|A0A066ZY47|A0A066ZY47_9PSED	19.07	AELGLGPTNLFK
3	tr|A0A066ZY47|A0A066ZY47_9PSED	18.67	AELGLGPTNLFK
3	tr|A0A066ZY47|A0A066ZY47_9PSED	18.17	AELGLGPTNLFK
3	tr|A0A066ZY47|A0A066ZY47_9PSED	18.03	AELGLGPTNLFK
3	tr|A0A066ZY47|A0A066ZY47_9PSED	15.76	AELGLGPTNLFK
3	tr|A0A066ZY47|A0A066ZY47_9PSED	15.56	AELGLGPTNLFK
3	tr|A0A066ZY47|A0A066ZY47_9PSED	99	DLVHAIPYYGIQK
3	tr|A0A066ZY47|A0A066ZY47_9PSED	99	DLVHAIPYYGIQK
3	tr|A0A066ZY47|A0A066ZY47_9PSED	98.99	DLVHAIPYYGIQK
3	tr|A0A066ZY47|A0A066ZY47_9PSED	98.95	DLVHAIPYYGIQK
3	tr|A0A066ZY47|A0A066ZY47_9PSED	98.86	DLVHAIPYYGIQK
3	tr|A0A066ZY47|A0A066ZY47_9PSED	98.71	DLVHAIPYYGIQK
3	tr|A0A066ZY47|A0A066ZY47_9PSED	98.55	DLVHAIPYYGIQK
3	tr|A0A066ZY47|A0A066ZY47_9PSED	98.3	DLVHAIPYYGIQK
3	tr|A0A066ZY47|A0A066ZY47_9PSED	97.79	DLVHAIPYYGIQK
3	tr|A0A066ZY47|A0A066ZY47_9PSED	97.54	DLVHAIPYYGIQK
3	tr|A0A066ZY47|A0A066ZY47_9PSED	97.34	DLVHAIPYYGIQK
3	tr|A0A066ZY47|A0A066ZY47_9PSED	96.89	DLVHAIPYYGIQK
3	tr|A0A066ZY47|A0A066ZY47_9PSED	96.05	DLVHAIPYYGIQK
3	tr|A0A066ZY47|A0A066ZY47_9PSED	95.76	DLVHAIPYYGIQK
3	tr|A0A066ZY47|A0A066ZY47_9PSED	95.59	DLVHAIPYYGIQK
3	tr|A0A066ZY47|A0A066ZY47_9PSED	95.06	DLVHAIPYYGIQK
3	tr|A0A066ZY47|A0A066ZY47_9PSED	94.96	DLVHAIPYYGIQK
3	tr|A0A066ZY47|A0A066ZY47_9PSED	94.93	DLVHAIPYYGIQK
3	tr|A0A066ZY47|A0A066ZY47_9PSED	94.77	DLVHAIPYYGIQK
3	tr|A0A066ZY47|A0A066ZY47_9PSED	94.77	DLVHAIPYYGIQK
3	tr|A0A066ZY47|A0A066ZY47_9PSED	94.5	DLVHAIPYYGIQK
3	tr|A0A066ZY47|A0A066ZY47_9PSED	93.92	DLVHAIPYYGIQK
3	tr|A0A066ZY47|A0A066ZY47_9PSED	93.33	DLVHAIPYYGIQK
3	tr|A0A066ZY47|A0A066ZY47_9PSED	91.23	DLVHAIPYYGIQK
3	tr|A0A066ZY47|A0A066ZY47_9PSED	90.33	DLVHAIPYYGIQK
3	tr|A0A066ZY47|A0A066ZY47_9PSED	88.42	DLVHAIPYYGIQK
3	tr|A0A066ZY47|A0A066ZY47_9PSED	87.3	DLVHAIPYYGIQK
3	tr|A0A066ZY47|A0A066ZY47_9PSED	87.12	DLVHAIPYYGIQK
3	tr|A0A066ZY47|A0A066ZY47_9PSED	82.97	DLVHAIPYYGIQK
3	tr|A0A066ZY47|A0A066ZY47_9PSED	82.66	DLVHAIPYYGIQK
3	tr|A0A066ZY47|A0A066ZY47_9PSED	82.54	DLVHAIPYYGIQK
3	tr|A0A066ZY47|A0A066ZY47_9PSED	82.07	DLVHAIPYYGIQK
3	tr|A0A066ZY47|A0A066ZY47_9PSED	81.85	DLVHAIPYYGIQK
3	tr|A0A066ZY47|A0A066ZY47_9PSED	80.26	DLVHAIPYYGIQK
3	tr|A0A066ZY47|A0A066ZY47_9PSED	80.09	DLVHAIPYYGIQK
3	tr|A0A066ZY47|A0A066ZY47_9PSED	80.09	DLVHAIPYYGIQK
3	tr|A0A066ZY47|A0A066ZY47_9PSED	78.22	DLVHAIPYYGIQK
3	tr|A0A066ZY47|A0A066ZY47_9PSED	77.27	DLVHAIPYYGIQK
3	tr|A0A066ZY47|A0A066ZY47_9PSED	76.62	DLVHAIPYYGIQK
3	tr|A0A066ZY47|A0A066ZY47_9PSED	73.82	DLVHAIPYYGIQK
3	tr|A0A066ZY47|A0A066ZY47_9PSED	73.38	DLVHAIPYYGIQK
3	tr|A0A066ZY47|A0A066ZY47_9PSED	72.84	DLVHAIPYYGIQK
3	tr|A0A066ZY47|A0A066ZY47_9PSED	71.45	DLVHAIPYYGIQK
3	tr|A0A066ZY47|A0A066ZY47_9PSED	71	DLVHAIPYYGIQK
3	tr|A0A066ZY47|A0A066ZY47_9PSED	70.88	DLVHAIPYYGIQK
3	tr|A0A066ZY47|A0A066ZY47_9PSED	68.43	DLVHAIPYYGIQK
3	tr|A0A066ZY47|A0A066ZY47_9PSED	68.43	DLVHAIPYYGIQK
3	tr|A0A066ZY47|A0A066ZY47_9PSED	64.45	DLVHAIPYYGIQK
3	tr|A0A066ZY47|A0A066ZY47_9PSED	64.45	DLVHAIPYYGIQK
3	tr|A0A066ZY47|A0A066ZY47_9PSED	63.68	DLVHAIPYYGIQK
3	tr|A0A066ZY47|A0A066ZY47_9PSED	57.9	DLVHAIPYYGIQK
3	tr|A0A066ZY47|A0A066ZY47_9PSED	53.68	DLVHAIPYYGIQK
3	tr|A0A066ZY47|A0A066ZY47_9PSED	53.29	DLVHAIPYYGIQK
3	tr|A0A066ZY47|A0A066ZY47_9PSED	53.06	DLVHAIPYYGIQK
3	tr|A0A066ZY47|A0A066ZY47_9PSED	50.04	DLVHAIPYYGIQK
3	tr|A0A066ZY47|A0A066ZY47_9PSED	46.65	DLVHAIPYYGIQK
3	tr|A0A066ZY47|A0A066ZY47_9PSED	38.7	DLVHAIPYYGIQK
3	tr|A0A066ZY47|A0A066ZY47_9PSED	30.12	DLVHAIPYYGIQK
3	tr|A0A066ZY47|A0A066ZY47_9PSED	24.94	DLVHAIPYYGIQK
3	tr|A0A066ZY47|A0A066ZY47_9PSED	18.98	DLVHAIPYYGIQK
3	tr|A0A066ZY47|A0A066ZY47_9PSED	99	GGVSLRPGDGIIHSWLNR
3	tr|A0A066ZY47|A0A066ZY47_9PSED	99	GGVSLRPGDGIIHSWLNR
3	tr|A0A066ZY47|A0A066ZY47_9PSED	98.56	GGVSLRPGDGIIHSWLNR
3	tr|A0A066ZY47|A0A066ZY47_9PSED	97.41	GGVSLRPGDGIIHSWLNR
3	tr|A0A066ZY47|A0A066ZY47_9PSED	97.31	GGVSLRPGDGIIHSWLNR
3	tr|A0A066ZY47|A0A066ZY47_9PSED	97.13	GGVSLRPGDGIIHSWLNR
3	tr|A0A066ZY47|A0A066ZY47_9PSED	67.38	GGVSLRPGDGIIHSWLNR
3	tr|A0A066ZY47|A0A066ZY47_9PSED	67.38	GGVSLRPGDGIIHSWLNR
3	tr|A0A066ZY47|A0A066ZY47_9PSED	60.06	GGVSLRPGDGIIHSWLNR
3	tr|A0A066ZY47|A0A066ZY47_9PSED	56.52	GGVSLRPGDGIIHSWLNR
3	tr|A0A066ZY47|A0A066ZY47_9PSED	43.27	GGVSLRPGDGIIHSWLNR
3	tr|A0A066ZY47|A0A066ZY47_9PSED	40.49	GGVSLRPGDGIIHSWLNR
3	tr|A0A066ZY47|A0A066ZY47_9PSED	40.04	GGVSLRPGDGIIHSWLNR
3	tr|A0A066ZY47|A0A066ZY47_9PSED	37.53	GGVSLRPGDGIIHSWLNR
3	tr|A0A066ZY47|A0A066ZY47_9PSED	36.11	GGVSLRPGDGIIHSWLNR
3	tr|A0A066ZY47|A0A066ZY47_9PSED	35.13	GGVSLRPGDGIIHSWLNR
3	tr|A0A066ZY47|A0A066ZY47_9PSED	31.36	GGVSLRPGDGIIHSWLNR
3	tr|A0A066ZY47|A0A066ZY47_9PSED	99	HTLLMFDAFHDVAEK
3	tr|A0A066ZY47|A0A066ZY47_9PSED	99	HTLLMFDAFHDVAEK
3	tr|A0A066ZY47|A0A066ZY47_9PSED	99	HTLLMFDAFHDVAEK
3	tr|A0A066ZY47|A0A066ZY47_9PSED	99	HTLLMFDAFHDVAEK
3	tr|A0A066ZY47|A0A066ZY47_9PSED	99	HTLLMFDAFHDVAEK
3	tr|A0A066ZY47|A0A066ZY47_9PSED	99	HTLLMFDAFHDVAEK
3	tr|A0A066ZY47|A0A066ZY47_9PSED	99	HTLLMFDAFHDVAEK
3	tr|A0A066ZY47|A0A066ZY47_9PSED	99	HTLLMFDAFHDVAEK
3	tr|A0A066ZY47|A0A066ZY47_9PSED	99	HTLLMFDAFHDVAEK
3	tr|A0A066ZY47|A0A066ZY47_9PSED	98.85	HTLLMFDAFHDVAEK
3	tr|A0A066ZY47|A0A066ZY47_9PSED	98.75	HTLLMFDAFHDVAEK
3	tr|A0A066ZY47|A0A066ZY47_9PSED	98.68	HTLLMFDAFHDVAEK
3	tr|A0A066ZY47|A0A066ZY47_9PSED	98.6	HTLLMFDAFHDVAEK
3	tr|A0A066ZY47|A0A066ZY47_9PSED	97.79	HTLLMFDAFHDVAEK
3	tr|A0A066ZY47|A0A066ZY47_9PSED	97.54	HTLLMFDAFHDVAEK
3	tr|A0A066ZY47|A0A066ZY47_9PSED	97.41	HTLLMFDAFHDVAEK
3	tr|A0A066ZY47|A0A066ZY47_9PSED	97.29	HTLLMFDAFHDVAEK
3	tr|A0A066ZY47|A0A066ZY47_9PSED	90.27	HTLLMFDAFHDVAEK
3	tr|A0A066ZY47|A0A066ZY47_9PSED	88.71	HTLLMFDAFHDVAEK
3	tr|A0A066ZY47|A0A066ZY47_9PSED	74.54	HTLLMFDAFHDVAEK
3	tr|A0A066ZY47|A0A066ZY47_9PSED	71.53	HTLLMFDAFHDVAEK
3	tr|A0A066ZY47|A0A066ZY47_9PSED	68.6	HTLLMFDAFHDVAEK
3	tr|A0A066ZY47|A0A066ZY47_9PSED	19.09	HTLLMFDAFHDVAEK
3	tr|A0A066ZY47|A0A066ZY47_9PSED	16.82	HTLLMFDAFHDVAEK
3	tr|A0A066ZY47|A0A066ZY47_9PSED	99	IDEVFIGSCMTNIGHFR
3	tr|A0A066ZY47|A0A066ZY47_9PSED	99	IDEVFIGSCMTNIGHFR
3	tr|A0A066ZY47|A0A066ZY47_9PSED	99	IDEVFIGSCMTNIGHFR
3	tr|A0A066ZY47|A0A066ZY47_9PSED	91.92	IDEVFIGSCMTNIGHFR
3	tr|A0A066ZY47|A0A066ZY47_9PSED	80.49	IDEVFIGSCMTNIGHFR
3	tr|A0A066ZY47|A0A066ZY47_9PSED	75.57	IDEVFIGSCMTNIGHFR
3	tr|A0A066ZY47|A0A066ZY47_9PSED	71.32	IDEVFIGSCMTNIGHFR
3	tr|A0A066ZY47|A0A066ZY47_9PSED	58.73	IDEVFIGSCMTNIGHFR
3	tr|A0A066ZY47|A0A066ZY47_9PSED	51.87	IDEVFIGSCMTNIGHFR
3	tr|A0A066ZY47|A0A066ZY47_9PSED	33.9	IDEVFIGSCMTNIGHFR
3	tr|A0A066ZY47|A0A066ZY47_9PSED	31.76	IDEVFIGSCMTNIGHFR
3	tr|A0A066ZY47|A0A066ZY47_9PSED	94.01	LPEAPVDTGK
3	tr|A0A066ZY47|A0A066ZY47_9PSED	74.08	LPEAPVDTGK
3	tr|A0A066ZY47|A0A066ZY47_9PSED	73.04	LPEAPVDTGK
3	tr|A0A066ZY47|A0A066ZY47_9PSED	50.73	LPEAPVDTGK
3	tr|A0A066ZY47|A0A066ZY47_9PSED	41.8	LPEAPVDTGK
3	tr|A0A066ZY47|A0A066ZY47_9PSED	34.18	LPEAPVDTGK
3	tr|A0A066ZY47|A0A066ZY47_9PSED	30.1	LPEAPVDTGK
3	tr|A0A066ZY47|A0A066ZY47_9PSED	24.02	LPEAPVDTGK
3	tr|A0A066ZY47|A0A066ZY47_9PSED	23.91	LPEAPVDTGK
3	tr|A0A066ZY47|A0A066ZY47_9PSED	23.91	LPEAPVDTGK
3	tr|A0A066ZY47|A0A066ZY47_9PSED	22.25	LPEAPVDTGK
3	tr|A0A066ZY47|A0A066ZY47_9PSED	99	MDAHQLTEEGYYGIYGK
3	tr|A0A066ZY47|A0A066ZY47_9PSED	99	MDAHQLTEEGYYGIYGK
3	tr|A0A066ZY47|A0A066ZY47_9PSED	99	MDAHQLTEEGYYGIYGK
3	tr|A0A066ZY47|A0A066ZY47_9PSED	99	MDAHQLTEEGYYGIYGK
3	tr|A0A066ZY47|A0A066ZY47_9PSED	99	MDAHQLTEEGYYGIYGK
3	tr|A0A066ZY47|A0A066ZY47_9PSED	99	MDAHQLTEEGYYGIYGK
3	tr|A0A066ZY47|A0A066ZY47_9PSED	99	MDAHQLTEEGYYGIYGK
3	tr|A0A066ZY47|A0A066ZY47_9PSED	99	MDAHQLTEEGYYGIYGK
3	tr|A0A066ZY47|A0A066ZY47_9PSED	99	MDAHQLTEEGYYGIYGK
3	tr|A0A066ZY47|A0A066ZY47_9PSED	99	MDAHQLTEEGYYGIYGK
3	tr|A0A066ZY47|A0A066ZY47_9PSED	99	MDAHQLTEEGYYGIYGK
3	tr|A0A066ZY47|A0A066ZY47_9PSED	89.51	MDAHQLTEEGYYGIYGK
3	tr|A0A066ZY47|A0A066ZY47_9PSED	88.42	MDAHQLTEEGYYGIYGK
3	tr|A0A066ZY47|A0A066ZY47_9PSED	84.34	MDAHQLTEEGYYGIYGK
3	tr|A0A066ZY47|A0A066ZY47_9PSED	68.43	MDAHQLTEEGYYGIYGK
3	tr|A0A066ZY47|A0A066ZY47_9PSED	50.24	MDAHQLTEEGYYGIYGK
3	tr|A0A066ZY47|A0A066ZY47_9PSED	42.7	MDAHQLTEEGYYGIYGK
3	tr|A0A066ZY47|A0A066ZY47_9PSED	28.71	MDAHQLTEEGYYGIYGK
3	tr|A0A066ZY47|A0A066ZY47_9PSED	84.67	MEMPGCSLCMGNQAR
3	tr|A0A066ZY47|A0A066ZY47_9PSED	84.06	MEMPGCSLCMGNQAR
3	tr|A0A066ZY47|A0A066ZY47_9PSED	82.98	MEMPGCSLCMGNQAR
3	tr|A0A066ZY47|A0A066ZY47_9PSED	41.17	MEMPGCSLCMGNQAR
3	tr|A0A066ZY47|A0A066ZY47_9PSED	16.99	MEMPGCSLCMGNQAR
3	tr|A0A066ZY47|A0A066ZY47_9PSED	99	MLLPDTVGTGGDSHTR
3	tr|A0A066ZY47|A0A066ZY47_9PSED	99	MLLPDTVGTGGDSHTR
3	tr|A0A066ZY47|A0A066ZY47_9PSED	99	MLLPDTVGTGGDSHTR
3	tr|A0A066ZY47|A0A066ZY47_9PSED	99	MLLPDTVGTGGDSHTR
3	tr|A0A066ZY47|A0A066ZY47_9PSED	99	MLLPDTVGTGGDSHTR
3	tr|A0A066ZY47|A0A066ZY47_9PSED	99	MLLPDTVGTGGDSHTR
3	tr|A0A066ZY47|A0A066ZY47_9PSED	98.98	MLLPDTVGTGGDSHTR
3	tr|A0A066ZY47|A0A066ZY47_9PSED	98.96	MLLPDTVGTGGDSHTR
3	tr|A0A066ZY47|A0A066ZY47_9PSED	98.9	MLLPDTVGTGGDSHTR
3	tr|A0A066ZY47|A0A066ZY47_9PSED	98.83	MLLPDTVGTGGDSHTR
3	tr|A0A066ZY47|A0A066ZY47_9PSED	98.83	MLLPDTVGTGGDSHTR
3	tr|A0A066ZY47|A0A066ZY47_9PSED	98.7	MLLPDTVGTGGDSHTR
3	tr|A0A066ZY47|A0A066ZY47_9PSED	98.68	MLLPDTVGTGGDSHTR
3	tr|A0A066ZY47|A0A066ZY47_9PSED	98.53	MLLPDTVGTGGDSHTR
3	tr|A0A066ZY47|A0A066ZY47_9PSED	97.08	MLLPDTVGTGGDSHTR
3	tr|A0A066ZY47|A0A066ZY47_9PSED	96.41	MLLPDTVGTGGDSHTR
3	tr|A0A066ZY47|A0A066ZY47_9PSED	95.82	MLLPDTVGTGGDSHTR
3	tr|A0A066ZY47|A0A066ZY47_9PSED	93.28	MLLPDTVGTGGDSHTR
3	tr|A0A066ZY47|A0A066ZY47_9PSED	93.28	MLLPDTVGTGGDSHTR
3	tr|A0A066ZY47|A0A066ZY47_9PSED	92.59	MLLPDTVGTGGDSHTR
3	tr|A0A066ZY47|A0A066ZY47_9PSED	89.97	MLLPDTVGTGGDSHTR
3	tr|A0A066ZY47|A0A066ZY47_9PSED	87.83	MLLPDTVGTGGDSHTR
3	tr|A0A066ZY47|A0A066ZY47_9PSED	87.8	MLLPDTVGTGGDSHTR
3	tr|A0A066ZY47|A0A066ZY47_9PSED	87.07	MLLPDTVGTGGDSHTR
3	tr|A0A066ZY47|A0A066ZY47_9PSED	86.04	MLLPDTVGTGGDSHTR
3	tr|A0A066ZY47|A0A066ZY47_9PSED	85.4	MLLPDTVGTGGDSHTR
3	tr|A0A066ZY47|A0A066ZY47_9PSED	84.51	MLLPDTVGTGGDSHTR
3	tr|A0A066ZY47|A0A066ZY47_9PSED	84.51	MLLPDTVGTGGDSHTR
3	tr|A0A066ZY47|A0A066ZY47_9PSED	84.11	MLLPDTVGTGGDSHTR
3	tr|A0A066ZY47|A0A066ZY47_9PSED	81.41	MLLPDTVGTGGDSHTR
3	tr|A0A066ZY47|A0A066ZY47_9PSED	76.11	MLLPDTVGTGGDSHTR
3	tr|A0A066ZY47|A0A066ZY47_9PSED	68.74	MLLPDTVGTGGDSHTR
3	tr|A0A066ZY47|A0A066ZY47_9PSED	67.99	MLLPDTVGTGGDSHTR
3	tr|A0A066ZY47|A0A066ZY47_9PSED	67.63	MLLPDTVGTGGDSHTR
3	tr|A0A066ZY47|A0A066ZY47_9PSED	66.91	MLLPDTVGTGGDSHTR
3	tr|A0A066ZY47|A0A066ZY47_9PSED	62.43	MLLPDTVGTGGDSHTR
3	tr|A0A066ZY47|A0A066ZY47_9PSED	62.43	MLLPDTVGTGGDSHTR
3	tr|A0A066ZY47|A0A066ZY47_9PSED	61.79	MLLPDTVGTGGDSHTR
3	tr|A0A066ZY47|A0A066ZY47_9PSED	59.07	MLLPDTVGTGGDSHTR
3	tr|A0A066ZY47|A0A066ZY47_9PSED	58.83	MLLPDTVGTGGDSHTR
3	tr|A0A066ZY47|A0A066ZY47_9PSED	56.26	MLLPDTVGTGGDSHTR
3	tr|A0A066ZY47|A0A066ZY47_9PSED	55.07	MLLPDTVGTGGDSHTR
3	tr|A0A066ZY47|A0A066ZY47_9PSED	54.99	MLLPDTVGTGGDSHTR
3	tr|A0A066ZY47|A0A066ZY47_9PSED	53.4	MLLPDTVGTGGDSHTR
3	tr|A0A066ZY47|A0A066ZY47_9PSED	47.95	MLLPDTVGTGGDSHTR
3	tr|A0A066ZY47|A0A066ZY47_9PSED	47.53	MLLPDTVGTGGDSHTR
3	tr|A0A066ZY47|A0A066ZY47_9PSED	47.53	MLLPDTVGTGGDSHTR
3	tr|A0A066ZY47|A0A066ZY47_9PSED	46.33	MLLPDTVGTGGDSHTR
3	tr|A0A066ZY47|A0A066ZY47_9PSED	45.01	MLLPDTVGTGGDSHTR
3	tr|A0A066ZY47|A0A066ZY47_9PSED	39	MLLPDTVGTGGDSHTR
3	tr|A0A066ZY47|A0A066ZY47_9PSED	38.64	MLLPDTVGTGGDSHTR
3	tr|A0A066ZY47|A0A066ZY47_9PSED	37.7	MLLPDTVGTGGDSHTR
3	tr|A0A066ZY47|A0A066ZY47_9PSED	27.34	MLLPDTVGTGGDSHTR
3	tr|A0A066ZY47|A0A066ZY47_9PSED	25.28	MLLPDTVGTGGDSHTR
3	tr|A0A066ZY47|A0A066ZY47_9PSED	24.35	MLLPDTVGTGGDSHTR
3	tr|A0A066ZY47|A0A066ZY47_9PSED	24.07	MLLPDTVGTGGDSHTR
3	tr|A0A066ZY47|A0A066ZY47_9PSED	23.92	MLLPDTVGTGGDSHTR
3	tr|A0A066ZY47|A0A066ZY47_9PSED	22.14	MLLPDTVGTGGDSHTR
3	tr|A0A066ZY47|A0A066ZY47_9PSED	17.64	MLLPDTVGTGGDSHTR
3	tr|A0A066ZY47|A0A066ZY47_9PSED	15.15	MLLPDTVGTGGDSHTR
3	tr|A0A066ZY47|A0A066ZY47_9PSED	98.85	MTTVGSQDTTGPMTR
3	tr|A0A066ZY47|A0A066ZY47_9PSED	98.81	MTTVGSQDTTGPMTR
3	tr|A0A066ZY47|A0A066ZY47_9PSED	96.98	MTTVGSQDTTGPMTR
3	tr|A0A066ZY47|A0A066ZY47_9PSED	96.95	MTTVGSQDTTGPMTR
3	tr|A0A066ZY47|A0A066ZY47_9PSED	91.33	MTTVGSQDTTGPMTR
3	tr|A0A066ZY47|A0A066ZY47_9PSED	90.83	MTTVGSQDTTGPMTR
3	tr|A0A066ZY47|A0A066ZY47_9PSED	85.99	MTTVGSQDTTGPMTR
3	tr|A0A066ZY47|A0A066ZY47_9PSED	85.62	MTTVGSQDTTGPMTR
3	tr|A0A066ZY47|A0A066ZY47_9PSED	70.26	MTTVGSQDTTGPMTR
3	tr|A0A066ZY47|A0A066ZY47_9PSED	68.14	MTTVGSQDTTGPMTR
3	tr|A0A066ZY47|A0A066ZY47_9PSED	47.68	MTTVGSQDTTGPMTR
3	tr|A0A066ZY47|A0A066ZY47_9PSED	43.93	MTTVGSQDTTGPMTR
3	tr|A0A066ZY47|A0A066ZY47_9PSED	41.21	MTTVGSQDTTGPMTR
3	tr|A0A066ZY47|A0A066ZY47_9PSED	35.98	MTTVGSQDTTGPMTR
3	tr|A0A066ZY47|A0A066ZY47_9PSED	33.77	MTTVGSQDTTGPMTR
3	tr|A0A066ZY47|A0A066ZY47_9PSED	27.37	MTTVGSQDTTGPMTR
3	tr|A0A066ZY47|A0A066ZY47_9PSED	24.15	MTTVGSQDTTGPMTR
3	tr|A0A066ZY47|A0A066ZY47_9PSED	23.99	MTTVGSQDTTGPMTR
3	tr|A0A066ZY47|A0A066ZY47_9PSED	18.12	MTTVGSQDTTGPMTR
3	tr|A0A066ZY47|A0A066ZY47_9PSED	99	NPPAGEEAVLVDLITNR
3	tr|A0A066ZY47|A0A066ZY47_9PSED	99	NPPAGEEAVLVDLITNR
3	tr|A0A066ZY47|A0A066ZY47_9PSED	99	NPPAGEEAVLVDLITNR
3	tr|A0A066ZY47|A0A066ZY47_9PSED	99	NPPAGEEAVLVDLITNR
3	tr|A0A066ZY47|A0A066ZY47_9PSED	99	NPPAGEEAVLVDLITNR
3	tr|A0A066ZY47|A0A066ZY47_9PSED	99	NPPAGEEAVLVDLITNR
3	tr|A0A066ZY47|A0A066ZY47_9PSED	99	NPPAGEEAVLVDLITNR
3	tr|A0A066ZY47|A0A066ZY47_9PSED	99	NPPAGEEAVLVDLITNR
3	tr|A0A066ZY47|A0A066ZY47_9PSED	99	NPPAGEEAVLVDLITNR
3	tr|A0A066ZY47|A0A066ZY47_9PSED	99	NPPAGEEAVLVDLITNR
3	tr|A0A066ZY47|A0A066ZY47_9PSED	99	NPPAGEEAVLVDLITNR
3	tr|A0A066ZY47|A0A066ZY47_9PSED	99	NPPAGEEAVLVDLITNR
3	tr|A0A066ZY47|A0A066ZY47_9PSED	99	NPPAGEEAVLVDLITNR
3	tr|A0A066ZY47|A0A066ZY47_9PSED	99	NPPAGEEAVLVDLITNR
3	tr|A0A066ZY47|A0A066ZY47_9PSED	99	NPPAGEEAVLVDLITNR
3	tr|A0A066ZY47|A0A066ZY47_9PSED	99	NPPAGEEAVLVDLITNR
3	tr|A0A066ZY47|A0A066ZY47_9PSED	99	NPPAGEEAVLVDLITNR
3	tr|A0A066ZY47|A0A066ZY47_9PSED	98.89	NPPAGEEAVLVDLITNR
3	tr|A0A066ZY47|A0A066ZY47_9PSED	98.26	NPPAGEEAVLVDLITNR
3	tr|A0A066ZY47|A0A066ZY47_9PSED	98.16	NPPAGEEAVLVDLITNR
3	tr|A0A066ZY47|A0A066ZY47_9PSED	97.95	NPPAGEEAVLVDLITNR
3	tr|A0A066ZY47|A0A066ZY47_9PSED	97.7	NPPAGEEAVLVDLITNR
3	tr|A0A066ZY47|A0A066ZY47_9PSED	97.33	NPPAGEEAVLVDLITNR
3	tr|A0A066ZY47|A0A066ZY47_9PSED	96.45	NPPAGEEAVLVDLITNR
3	tr|A0A066ZY47|A0A066ZY47_9PSED	96.08	NPPAGEEAVLVDLITNR
3	tr|A0A066ZY47|A0A066ZY47_9PSED	96.08	NPPAGEEAVLVDLITNR
3	tr|A0A066ZY47|A0A066ZY47_9PSED	95.69	NPPAGEEAVLVDLITNR
3	tr|A0A066ZY47|A0A066ZY47_9PSED	94.37	NPPAGEEAVLVDLITNR
3	tr|A0A066ZY47|A0A066ZY47_9PSED	93.69	NPPAGEEAVLVDLITNR
3	tr|A0A066ZY47|A0A066ZY47_9PSED	90.89	NPPAGEEAVLVDLITNR
3	tr|A0A066ZY47|A0A066ZY47_9PSED	87.58	NPPAGEEAVLVDLITNR
3	tr|A0A066ZY47|A0A066ZY47_9PSED	86.08	NPPAGEEAVLVDLITNR
3	tr|A0A066ZY47|A0A066ZY47_9PSED	81.84	NPPAGEEAVLVDLITNR
3	tr|A0A066ZY47|A0A066ZY47_9PSED	76.87	NPPAGEEAVLVDLITNR
3	tr|A0A066ZY47|A0A066ZY47_9PSED	72.4	NPPAGEEAVLVDLITNR
3	tr|A0A066ZY47|A0A066ZY47_9PSED	49.07	NPPAGEEAVLVDLITNR
3	tr|A0A066ZY47|A0A066ZY47_9PSED	47.12	NPPAGEEAVLVDLITNR
3	tr|A0A066ZY47|A0A066ZY47_9PSED	46.59	NPPAGEEAVLVDLITNR
3	tr|A0A066ZY47|A0A066ZY47_9PSED	40.58	NPPAGEEAVLVDLITNR
3	tr|A0A066ZY47|A0A066ZY47_9PSED	38.16	NPPAGEEAVLVDLITNR
3	tr|A0A066ZY47|A0A066ZY47_9PSED	36.96	NPPAGEEAVLVDLITNR
3	tr|A0A066ZY47|A0A066ZY47_9PSED	31.2	NPPAGEEAVLVDLITNR
3	tr|A0A066ZY47|A0A066ZY47_9PSED	27.62	NPPAGEEAVLVDLITNR
3	tr|A0A066ZY47|A0A066ZY47_9PSED	24.55	NPPAGEEAVLVDLITNR
3	tr|A0A066ZY47|A0A066ZY47_9PSED	22.6	NPPAGEEAVLVDLITNR
3	tr|A0A066ZY47|A0A066ZY47_9PSED	17.85	NPPAGEEAVLVDLITNR
3	tr|A0A066ZY47|A0A066ZY47_9PSED	17.85	NPPAGEEAVLVDLITNR
3	tr|A0A066ZY47|A0A066ZY47_9PSED	17.22	NPPAGEEAVLVDLITNR
3	tr|A0A066ZY47|A0A066ZY47_9PSED	15.6	NPPAGEEAVLVDLITNR
3	tr|A0A066ZY47|A0A066ZY47_9PSED	99	SATNSVLWFFGDDIPYVPNKR
3	tr|A0A066ZY47|A0A066ZY47_9PSED	98.51	SATNSVLWFFGDDIPYVPNKR
3	tr|A0A066ZY47|A0A066ZY47_9PSED	93.46	SATNSVLWFFGDDIPYVPNKR
3	tr|A0A066ZY47|A0A066ZY47_9PSED	92.64	SATNSVLWFFGDDIPYVPNKR
3	tr|A0A066ZY47|A0A066ZY47_9PSED	86.08	SATNSVLWFFGDDIPYVPNKR
3	tr|A0A066ZY47|A0A066ZY47_9PSED	82.77	SATNSVLWFFGDDIPYVPNKR
3	tr|A0A066ZY47|A0A066ZY47_9PSED	59.08	SATNSVLWFFGDDIPYVPNKR
3	tr|A0A066ZY47|A0A066ZY47_9PSED	57.96	SATNSVLWFFGDDIPYVPNKR
3	tr|A0A066ZY47|A0A066ZY47_9PSED	53.62	SATNSVLWFFGDDIPYVPNKR
3	tr|A0A066ZY47|A0A066ZY47_9PSED	49.07	SATNSVLWFFGDDIPYVPNKR
3	tr|A0A066ZY47|A0A066ZY47_9PSED	49.07	SATNSVLWFFGDDIPYVPNKR
3	tr|A0A066ZY47|A0A066ZY47_9PSED	43.69	SATNSVLWFFGDDIPYVPNKR
3	tr|A0A066ZY47|A0A066ZY47_9PSED	39.78	SATNSVLWFFGDDIPYVPNKR
3	tr|A0A066ZY47|A0A066ZY47_9PSED	35.97	SATNSVLWFFGDDIPYVPNKR
3	tr|A0A066ZY47|A0A066ZY47_9PSED	29.03	SATNSVLWFFGDDIPYVPNKR
3	tr|A0A066ZY47|A0A066ZY47_9PSED	28.65	SATNSVLWFFGDDIPYVPNKR
3	tr|A0A066ZY47|A0A066ZY47_9PSED	27.18	SATNSVLWFFGDDIPYVPNKR
3	tr|A0A066ZY47|A0A066ZY47_9PSED	25.21	SATNSVLWFFGDDIPYVPNKR
3	tr|A0A066ZY47|A0A066ZY47_9PSED	23.98	SATNSVLWFFGDDIPYVPNKR
3	tr|A0A066ZY47|A0A066ZY47_9PSED	23	SATNSVLWFFGDDIPYVPNKR
3	tr|A0A066ZY47|A0A066ZY47_9PSED	17.22	SATNSVLWFFGDDIPYVPNKR
3	tr|A0A066ZY47|A0A066ZY47_9PSED	99	TPVLLDEVR
3	tr|A0A066ZY47|A0A066ZY47_9PSED	99	TPVLLDEVR
3	tr|A0A066ZY47|A0A066ZY47_9PSED	99	TPVLLDEVR
3	tr|A0A066ZY47|A0A066ZY47_9PSED	97.99	TPVLLDEVR
3	tr|A0A066ZY47|A0A066ZY47_9PSED	97.79	TPVLLDEVR
3	tr|A0A066ZY47|A0A066ZY47_9PSED	93.57	TPVLLDEVR
3	tr|A0A066ZY47|A0A066ZY47_9PSED	91.16	TPVLLDEVR
3	tr|A0A066ZY47|A0A066ZY47_9PSED	90.27	TPVLLDEVR
3	tr|A0A066ZY47|A0A066ZY47_9PSED	89.87	TPVLLDEVR
3	tr|A0A066ZY47|A0A066ZY47_9PSED	87.69	TPVLLDEVR
3	tr|A0A066ZY47|A0A066ZY47_9PSED	85.1	TPVLLDEVR
3	tr|A0A066ZY47|A0A066ZY47_9PSED	84.95	TPVLLDEVR
3	tr|A0A066ZY47|A0A066ZY47_9PSED	83.48	TPVLLDEVR
3	tr|A0A066ZY47|A0A066ZY47_9PSED	82.98	TPVLLDEVR
3	tr|A0A066ZY47|A0A066ZY47_9PSED	82.98	TPVLLDEVR
3	tr|A0A066ZY47|A0A066ZY47_9PSED	81.31	TPVLLDEVR
3	tr|A0A066ZY47|A0A066ZY47_9PSED	78.88	TPVLLDEVR
3	tr|A0A066ZY47|A0A066ZY47_9PSED	77.03	TPVLLDEVR
3	tr|A0A066ZY47|A0A066ZY47_9PSED	73.94	TPVLLDEVR
3	tr|A0A066ZY47|A0A066ZY47_9PSED	71.24	TPVLLDEVR
3	tr|A0A066ZY47|A0A066ZY47_9PSED	70.84	TPVLLDEVR
3	tr|A0A066ZY47|A0A066ZY47_9PSED	66.22	TPVLLDEVR
3	tr|A0A066ZY47|A0A066ZY47_9PSED	59.19	TPVLLDEVR
3	tr|A0A066ZY47|A0A066ZY47_9PSED	58.3	TPVLLDEVR
3	tr|A0A066ZY47|A0A066ZY47_9PSED	56.59	TPVLLDEVR
3	tr|A0A066ZY47|A0A066ZY47_9PSED	54.63	TPVLLDEVR
3	tr|A0A066ZY47|A0A066ZY47_9PSED	50.07	TPVLLDEVR
3	tr|A0A066ZY47|A0A066ZY47_9PSED	49.26	TPVLLDEVR
3	tr|A0A066ZY47|A0A066ZY47_9PSED	45.6	TPVLLDEVR
3	tr|A0A066ZY47|A0A066ZY47_9PSED	44.35	TPVLLDEVR
3	tr|A0A066ZY47|A0A066ZY47_9PSED	29.19	TPVLLDEVR
3	tr|A0A066ZY47|A0A066ZY47_9PSED	28.98	TPVLLDEVR
3	tr|A0A066ZY47|A0A066ZY47_9PSED	28.98	TPVLLDEVR
3	tr|A0A066ZY47|A0A066ZY47_9PSED	27.33	TPVLLDEVR
3	tr|A0A066ZY47|A0A066ZY47_9PSED	22.99	TPVLLDEVR
3	tr|A0A066ZY47|A0A066ZY47_9PSED	20.98	TPVLLDEVR
3	tr|A0A066ZY47|A0A066ZY47_9PSED	19.89	TPVLLDEVR
3	tr|A0A066ZY47|A0A066ZY47_9PSED	17.51	TPVLLDEVR
3	tr|A0A066ZY47|A0A066ZY47_9PSED	16.74	TPVLLDEVR
3	tr|A0A066ZY47|A0A066ZY47_9PSED	16.74	TPVLLDEVR
3	tr|A0A066ZY47|A0A066ZY47_9PSED	96.91	WMISEGYGDAR
3	tr|A0A066ZY47|A0A066ZY47_9PSED	74.81	WMISEGYGDAR
3	tr|A0A066ZY47|A0A066ZY47_9PSED	74.8	WMISEGYGDAR
3	tr|A0A066ZY47|A0A066ZY47_9PSED	68.6	WMISEGYGDAR
3	tr|A0A066ZY47|A0A066ZY47_9PSED	63.24	WMISEGYGDAR
3	tr|A0A066ZY47|A0A066ZY47_9PSED	55	WMISEGYGDAR
3	tr|A0A066ZY47|A0A066ZY47_9PSED	55	WMISEGYGDAR
3	tr|A0A066ZY47|A0A066ZY47_9PSED	46.09	WMISEGYGDAR
3	tr|A0A066ZY47|A0A066ZY47_9PSED	44.78	WMISEGYGDAR
3	tr|A0A066ZY47|A0A066ZY47_9PSED	44.35	WMISEGYGDAR
3	tr|A0A066ZY47|A0A066ZY47_9PSED	31.61	WMISEGYGDAR
3	tr|A0A066ZY47|A0A066ZY47_9PSED	26.52	WMISEGYGDAR
3	tr|A0A066ZY47|A0A066ZY47_9PSED	26.05	WMISEGYGDAR
3	tr|A0A066ZY47|A0A066ZY47_9PSED	22.03	WMISEGYGDAR
3	tr|A0A066ZY47|A0A066ZY47_9PSED	22.01	WMISEGYGDAR
3	tr|A0A066ZY47|A0A066ZY47_9PSED	17.05	WMISEGYGDAR
3	tr|A0A066ZY47|A0A066ZY47_9PSED	16.69	WMISEGYGDAR
3	tr|A0A066ZY47|A0A066ZY47_9PSED	15.47	WMISEGYGDAR
3	tr|A0A066ZY47|A0A066ZY47_9PSED	39.76	YLSFDQIAEFR
3	tr|A0A066ZY47|A0A066ZY47_9PSED	32.91	YLSFDQIAEFR
3	tr|A0A066ZY47|A0A066ZY47_9PSED	30.56	YLSFDQIAEFR
3	tr|A0A066ZY47|A0A066ZY47_9PSED	22.73	YLSFDQIAEFR
3	tr|A0A066ZY47|A0A066ZY47_9PSED	21.89	YLSFDQIAEFR
3	tr|A0A066ZY47|A0A066ZY47_9PSED	16.47	YLSFDQIAEFR
3	tr|A0A066ZY47|A0A066ZY47_9PSED	15.05	YLSFDQIAEFR
4	tr|A0A077F2S9|A0A077F2S9_9PSED	99	DAAETLFNNLFFSAER
4	tr|A0A077F2S9|A0A077F2S9_9PSED	99	FLTEIYNEIGGR
4	tr|A0A077F2S9|A0A077F2S9_9PSED	99	IDSTSNQLEALVEIYR
4	tr|A0A077F2S9|A0A077F2S9_9PSED	99	LPDVMDVPYLLAIQLDSYR
4	tr|A0A077F2S9|A0A077F2S9_9PSED	99	LSLELVPQR
4	tr|A0A077F2S9|A0A077F2S9_9PSED	99	MAEDALNEQLEK
4	tr|A0A077F2S9|A0A077F2S9_9PSED	99	MNVGQILETHLGLAAK
4	tr|A0A077F2S9|A0A077F2S9_9PSED	99	SDIMADGPSTDMGELALGQNMR
4	tr|A0A077F2S9|A0A077F2S9_9PSED	99	SVFPIISYSGNAALEYVGYR
4	tr|A0A077F2S9|A0A077F2S9_9PSED	99	VADDEVETGEAGVDIYNLTK
4	tr|A0A077F2S9|A0A077F2S9_9PSED	99	VCPIETPEGPNIGLINSLAAYAR
4	tr|A0A077F2S9|A0A077F2S9_9PSED	99	VSALGPGGLTR
4	tr|A0A077F2S9|A0A077F2S9_9PSED	94.52	GTVIDVQVFTR
4	tr|A0A077F2S9|A0A077F2S9_9PSED	89.82	GIVDDIDHLGNR
4	tr|A0A077F2S9|A0A077F2S9_9PSED	86.03	IVEGATFER
4	tr|A0A077F2S9|A0A077F2S9_9PSED	58.43	DVGLHAAFK
4	tr|A0A077F2S9|A0A077F2S9_9PSED	55.51	EFFGSSQLSQFMDQNNPLSEITHK
4	tr|A0A077F2S9|A0A077F2S9_9PSED	53.51	GSWLDFEFDPK
4	tr|A0A077F2S9|A0A077F2S9_9PSED	48.61	LIIFDKESSNK
4	tr|A0A077F2S9|A0A077F2S9_9PSED	48.11	LGPEEITADIPNVGEAALNK
4	tr|A0A077F2S9|A0A077F2S9_9PSED	36.5	TNQYGFLESPYR
4	tr|A0A077F2S9|A0A077F2S9_9PSED	31.95	LADMPESGQMQLFDGR
4	tr|A0A077F2S9|A0A077F2S9_9PSED	24.89	LPASVLLR
4	tr|A0A077F2S9|A0A077F2S9_9PSED	16.99	STGSYSLVTQQPLGGK
4	tr|A0A077F2S9|A0A077F2S9_9PSED	16.7	GGVPMATPVFDGAK
4	tr|A0A077F2S9|A0A077F2S9_9PSED	99	DAAETLFNNLFFSAER
4	tr|A0A077F2S9|A0A077F2S9_9PSED	99	DAAETLFNNLFFSAER
4	tr|A0A077F2S9|A0A077F2S9_9PSED	99	DAAETLFNNLFFSAER
4	tr|A0A077F2S9|A0A077F2S9_9PSED	99	DAAETLFNNLFFSAER
4	tr|A0A077F2S9|A0A077F2S9_9PSED	99	DAAETLFNNLFFSAER
4	tr|A0A077F2S9|A0A077F2S9_9PSED	99	DAAETLFNNLFFSAER
4	tr|A0A077F2S9|A0A077F2S9_9PSED	99	DAAETLFNNLFFSAER
4	tr|A0A077F2S9|A0A077F2S9_9PSED	99	DAAETLFNNLFFSAER
4	tr|A0A077F2S9|A0A077F2S9_9PSED	99	DAAETLFNNLFFSAER
4	tr|A0A077F2S9|A0A077F2S9_9PSED	99	DAAETLFNNLFFSAER
4	tr|A0A077F2S9|A0A077F2S9_9PSED	99	DAAETLFNNLFFSAER
4	tr|A0A077F2S9|A0A077F2S9_9PSED	96.18	DAAETLFNNLFFSAER
4	tr|A0A077F2S9|A0A077F2S9_9PSED	69.82	DAAETLFNNLFFSAER
4	tr|A0A077F2S9|A0A077F2S9_9PSED	67.97	DAAETLFNNLFFSAER
4	tr|A0A077F2S9|A0A077F2S9_9PSED	48.13	DAAETLFNNLFFSAER
4	tr|A0A077F2S9|A0A077F2S9_9PSED	45.73	DAAETLFNNLFFSAER
4	tr|A0A077F2S9|A0A077F2S9_9PSED	44.48	DAAETLFNNLFFSAER
4	tr|A0A077F2S9|A0A077F2S9_9PSED	17.82	DAAETLFNNLFFSAER
4	tr|A0A077F2S9|A0A077F2S9_9PSED	23.95	DVGLHAAFK
4	tr|A0A077F2S9|A0A077F2S9_9PSED	96.73	FLTEIYNEIGGR
4	tr|A0A077F2S9|A0A077F2S9_9PSED	93.17	FLTEIYNEIGGR
4	tr|A0A077F2S9|A0A077F2S9_9PSED	92.35	FLTEIYNEIGGR
4	tr|A0A077F2S9|A0A077F2S9_9PSED	83.44	FLTEIYNEIGGR
4	tr|A0A077F2S9|A0A077F2S9_9PSED	63.34	FLTEIYNEIGGR
4	tr|A0A077F2S9|A0A077F2S9_9PSED	60.11	FLTEIYNEIGGR
4	tr|A0A077F2S9|A0A077F2S9_9PSED	57.53	FLTEIYNEIGGR
4	tr|A0A077F2S9|A0A077F2S9_9PSED	52.54	FLTEIYNEIGGR
4	tr|A0A077F2S9|A0A077F2S9_9PSED	44.69	FLTEIYNEIGGR
4	tr|A0A077F2S9|A0A077F2S9_9PSED	35.78	FLTEIYNEIGGR
4	tr|A0A077F2S9|A0A077F2S9_9PSED	31.21	FLTEIYNEIGGR
4	tr|A0A077F2S9|A0A077F2S9_9PSED	18.29	FLTEIYNEIGGR
4	tr|A0A077F2S9|A0A077F2S9_9PSED	16.96	FLTEIYNEIGGR
4	tr|A0A077F2S9|A0A077F2S9_9PSED	21.95	GIVDDIDHLGNR
4	tr|A0A077F2S9|A0A077F2S9_9PSED	37.09	GSWLDFEFDPK
4	tr|A0A077F2S9|A0A077F2S9_9PSED	21.89	GSWLDFEFDPK
4	tr|A0A077F2S9|A0A077F2S9_9PSED	21.12	GSWLDFEFDPK
4	tr|A0A077F2S9|A0A077F2S9_9PSED	17.62	GSWLDFEFDPK
4	tr|A0A077F2S9|A0A077F2S9_9PSED	88.7	GTVIDVQVFTR
4	tr|A0A077F2S9|A0A077F2S9_9PSED	80.09	GTVIDVQVFTR
4	tr|A0A077F2S9|A0A077F2S9_9PSED	74.69	GTVIDVQVFTR
4	tr|A0A077F2S9|A0A077F2S9_9PSED	72.6	GTVIDVQVFTR
4	tr|A0A077F2S9|A0A077F2S9_9PSED	62.09	GTVIDVQVFTR
4	tr|A0A077F2S9|A0A077F2S9_9PSED	45.89	GTVIDVQVFTR
4	tr|A0A077F2S9|A0A077F2S9_9PSED	37.24	GTVIDVQVFTR
4	tr|A0A077F2S9|A0A077F2S9_9PSED	34.09	GTVIDVQVFTR
4	tr|A0A077F2S9|A0A077F2S9_9PSED	32.6	GTVIDVQVFTR
4	tr|A0A077F2S9|A0A077F2S9_9PSED	30.29	GTVIDVQVFTR
4	tr|A0A077F2S9|A0A077F2S9_9PSED	19.29	GTVIDVQVFTR
4	tr|A0A077F2S9|A0A077F2S9_9PSED	17.03	GTVIDVQVFTR
4	tr|A0A077F2S9|A0A077F2S9_9PSED	99	IDSTSNQLEALVEIYR
4	tr|A0A077F2S9|A0A077F2S9_9PSED	99	IDSTSNQLEALVEIYR
4	tr|A0A077F2S9|A0A077F2S9_9PSED	99	IDSTSNQLEALVEIYR
4	tr|A0A077F2S9|A0A077F2S9_9PSED	98.34	IDSTSNQLEALVEIYR
4	tr|A0A077F2S9|A0A077F2S9_9PSED	96.44	IDSTSNQLEALVEIYR
4	tr|A0A077F2S9|A0A077F2S9_9PSED	95.57	IDSTSNQLEALVEIYR
4	tr|A0A077F2S9|A0A077F2S9_9PSED	94.27	IDSTSNQLEALVEIYR
4	tr|A0A077F2S9|A0A077F2S9_9PSED	79.94	IDSTSNQLEALVEIYR
4	tr|A0A077F2S9|A0A077F2S9_9PSED	70.32	IDSTSNQLEALVEIYR
4	tr|A0A077F2S9|A0A077F2S9_9PSED	32.87	IDSTSNQLEALVEIYR
4	tr|A0A077F2S9|A0A077F2S9_9PSED	24.8	IDSTSNQLEALVEIYR
4	tr|A0A077F2S9|A0A077F2S9_9PSED	22.03	IDSTSNQLEALVEIYR
4	tr|A0A077F2S9|A0A077F2S9_9PSED	21.88	IDSTSNQLEALVEIYR
4	tr|A0A077F2S9|A0A077F2S9_9PSED	17.79	IDSTSNQLEALVEIYR
4	tr|A0A077F2S9|A0A077F2S9_9PSED	23.98	IVEGATFER
4	tr|A0A077F2S9|A0A077F2S9_9PSED	23.92	IVEGATFER
4	tr|A0A077F2S9|A0A077F2S9_9PSED	27.57	LADMPESGQMQLFDGR
4	tr|A0A077F2S9|A0A077F2S9_9PSED	21.73	LADMPESGQMQLFDGR
4	tr|A0A077F2S9|A0A077F2S9_9PSED	21.69	LADMPESGQMQLFDGR
4	tr|A0A077F2S9|A0A077F2S9_9PSED	21.41	LADMPESGQMQLFDGR
4	tr|A0A077F2S9|A0A077F2S9_9PSED	21.85	LGPEEITADIPNVGEAALNK
4	tr|A0A077F2S9|A0A077F2S9_9PSED	19.91	LGPEEITADIPNVGEAALNK
4	tr|A0A077F2S9|A0A077F2S9_9PSED	35.93	LIIFDKESSNK
4	tr|A0A077F2S9|A0A077F2S9_9PSED	31.36	LIIFDKESSNK
4	tr|A0A077F2S9|A0A077F2S9_9PSED	17.38	LIIFDKESSNK
4	tr|A0A077F2S9|A0A077F2S9_9PSED	16.44	LIIFDKESSNK
4	tr|A0A077F2S9|A0A077F2S9_9PSED	21.38	LPASVLLR
4	tr|A0A077F2S9|A0A077F2S9_9PSED	99	LPDVMDVPYLLAIQLDSYR
4	tr|A0A077F2S9|A0A077F2S9_9PSED	99	LPDVMDVPYLLAIQLDSYR
4	tr|A0A077F2S9|A0A077F2S9_9PSED	99	LPDVMDVPYLLAIQLDSYR
4	tr|A0A077F2S9|A0A077F2S9_9PSED	99	LPDVMDVPYLLAIQLDSYR
4	tr|A0A077F2S9|A0A077F2S9_9PSED	99	LPDVMDVPYLLAIQLDSYR
4	tr|A0A077F2S9|A0A077F2S9_9PSED	99	LPDVMDVPYLLAIQLDSYR
4	tr|A0A077F2S9|A0A077F2S9_9PSED	99	LPDVMDVPYLLAIQLDSYR
4	tr|A0A077F2S9|A0A077F2S9_9PSED	99	LPDVMDVPYLLAIQLDSYR
4	tr|A0A077F2S9|A0A077F2S9_9PSED	99	LPDVMDVPYLLAIQLDSYR
4	tr|A0A077F2S9|A0A077F2S9_9PSED	99	LPDVMDVPYLLAIQLDSYR
4	tr|A0A077F2S9|A0A077F2S9_9PSED	99	LPDVMDVPYLLAIQLDSYR
4	tr|A0A077F2S9|A0A077F2S9_9PSED	99	LPDVMDVPYLLAIQLDSYR
4	tr|A0A077F2S9|A0A077F2S9_9PSED	99	LPDVMDVPYLLAIQLDSYR
4	tr|A0A077F2S9|A0A077F2S9_9PSED	99	LPDVMDVPYLLAIQLDSYR
4	tr|A0A077F2S9|A0A077F2S9_9PSED	99	LPDVMDVPYLLAIQLDSYR
4	tr|A0A077F2S9|A0A077F2S9_9PSED	99	LPDVMDVPYLLAIQLDSYR
4	tr|A0A077F2S9|A0A077F2S9_9PSED	99	LPDVMDVPYLLAIQLDSYR
4	tr|A0A077F2S9|A0A077F2S9_9PSED	99	LPDVMDVPYLLAIQLDSYR
4	tr|A0A077F2S9|A0A077F2S9_9PSED	99	LPDVMDVPYLLAIQLDSYR
4	tr|A0A077F2S9|A0A077F2S9_9PSED	99	LPDVMDVPYLLAIQLDSYR
4	tr|A0A077F2S9|A0A077F2S9_9PSED	99	LPDVMDVPYLLAIQLDSYR
4	tr|A0A077F2S9|A0A077F2S9_9PSED	99	LPDVMDVPYLLAIQLDSYR
4	tr|A0A077F2S9|A0A077F2S9_9PSED	99	LPDVMDVPYLLAIQLDSYR
4	tr|A0A077F2S9|A0A077F2S9_9PSED	99	LPDVMDVPYLLAIQLDSYR
4	tr|A0A077F2S9|A0A077F2S9_9PSED	98.93	LPDVMDVPYLLAIQLDSYR
4	tr|A0A077F2S9|A0A077F2S9_9PSED	98.93	LPDVMDVPYLLAIQLDSYR
4	tr|A0A077F2S9|A0A077F2S9_9PSED	92.54	LPDVMDVPYLLAIQLDSYR
4	tr|A0A077F2S9|A0A077F2S9_9PSED	83.11	LPDVMDVPYLLAIQLDSYR
4	tr|A0A077F2S9|A0A077F2S9_9PSED	66.17	LPDVMDVPYLLAIQLDSYR
4	tr|A0A077F2S9|A0A077F2S9_9PSED	63.85	LPDVMDVPYLLAIQLDSYR
4	tr|A0A077F2S9|A0A077F2S9_9PSED	94.41	LSLELVPQR
4	tr|A0A077F2S9|A0A077F2S9_9PSED	90.68	LSLELVPQR
4	tr|A0A077F2S9|A0A077F2S9_9PSED	89.65	LSLELVPQR
4	tr|A0A077F2S9|A0A077F2S9_9PSED	86.81	LSLELVPQR
4	tr|A0A077F2S9|A0A077F2S9_9PSED	82.18	LSLELVPQR
4	tr|A0A077F2S9|A0A077F2S9_9PSED	79.62	LSLELVPQR
4	tr|A0A077F2S9|A0A077F2S9_9PSED	72.22	LSLELVPQR
4	tr|A0A077F2S9|A0A077F2S9_9PSED	71.09	LSLELVPQR
4	tr|A0A077F2S9|A0A077F2S9_9PSED	70.67	LSLELVPQR
4	tr|A0A077F2S9|A0A077F2S9_9PSED	65.27	LSLELVPQR
4	tr|A0A077F2S9|A0A077F2S9_9PSED	64.47	LSLELVPQR
4	tr|A0A077F2S9|A0A077F2S9_9PSED	63.78	LSLELVPQR
4	tr|A0A077F2S9|A0A077F2S9_9PSED	63.54	LSLELVPQR
4	tr|A0A077F2S9|A0A077F2S9_9PSED	63.54	LSLELVPQR
4	tr|A0A077F2S9|A0A077F2S9_9PSED	61.75	LSLELVPQR
4	tr|A0A077F2S9|A0A077F2S9_9PSED	57.35	LSLELVPQR
4	tr|A0A077F2S9|A0A077F2S9_9PSED	51.08	LSLELVPQR
4	tr|A0A077F2S9|A0A077F2S9_9PSED	51.08	LSLELVPQR
4	tr|A0A077F2S9|A0A077F2S9_9PSED	50.78	LSLELVPQR
4	tr|A0A077F2S9|A0A077F2S9_9PSED	50.13	LSLELVPQR
4	tr|A0A077F2S9|A0A077F2S9_9PSED	47.89	LSLELVPQR
4	tr|A0A077F2S9|A0A077F2S9_9PSED	47.64	LSLELVPQR
4	tr|A0A077F2S9|A0A077F2S9_9PSED	45.27	LSLELVPQR
4	tr|A0A077F2S9|A0A077F2S9_9PSED	42.34	LSLELVPQR
4	tr|A0A077F2S9|A0A077F2S9_9PSED	42.23	LSLELVPQR
4	tr|A0A077F2S9|A0A077F2S9_9PSED	41.65	LSLELVPQR
4	tr|A0A077F2S9|A0A077F2S9_9PSED	41.12	LSLELVPQR
[truncated: 62,729 more rows]

## Sheet: I1
N	Accessions	Conf	Sequence
[truncated: 57,219 more rows]

[truncated: 2 more sheets: I2, I3]
