# Supplementary material for: Meta-proteomic analysis of protein expression distinctive to electricity-generating biofilm communities in air-cathode microbial fuel cells
Source: Biotechnol Biofuels. 2018 Apr 23;11:121. doi: 10.1186/s13068-018-1111-2 (PMC5913794; doi:10.1186/s13068-018-1111-2)
Supplement: Supplementary file 6 — Additional file 6. Uniprot accession IDs, protein names, confidence values, unused scores, and number of sequences identified with 95% confidence for each protein in early and intermediate MFC anode biofilms. [file 13068_2018_1111_MOESM6_ESM.xlsx]

## Sheet: E1
N	Unused	Total	%Cov	%Cov(50)	%Cov(95)	Accession	Name	Species	Peptide sequences (conf>95%)
1	42.8	42.8	60.97	57.92	46.49	tr|Q8ED60|Q8ED60_SHEON	ArgR-regulated TonB-dependent receptor OS=Shewanella oneidensis (strain MR-1) GN=SO_2907 PE=3 SV=1	SHEON	25
2	34.81	34.81	64.9	56.31	52.78	tr|B7WY98|B7WY98_COMTE	Elongation factor Tu OS=Comamonas testosteroni KF-1 GN=tuf PE=3 SV=1	COMTE	17
2	0	34.81	64.9	56.31	52.78	tr|A0A076PG12|A0A076PG12_COMTE	Elongation factor Tu OS=Comamonas testosteroni TK102 GN=tuf PE=3 SV=1	COMTE	17
2	0	33.33	61.87	53.28	49.75	tr|D0IXK2|D0IXK2_COMT2	Elongation factor Tu OS=Comamonas testosteroni (strain CNB-2) GN=tuf PE=3 SV=1	COMT2	16
2	0	33.33	63.14	54.38	50.77	tr|A0A096HEH7|A0A096HEH7_COMTE	Elongation factor Tu (Fragment) OS=Comamonas testosteroni GN=tuf PE=4 SV=1	COMTE	16
2	0	33.33	62.98	54.24	50.64	tr|A0A096H304|A0A096H304_COMTE	Elongation factor Tu (Fragment) OS=Comamonas testosteroni GN=tuf PE=4 SV=1	COMTE	16
2	0	33.33	63.16	55.53	51.84	tr|A0A096D6P4|A0A096D6P4_COMTE	Elongation factor Tu (Fragment) OS=Comamonas testosteroni GN=tuf PE=4 SV=1	COMTE	16
3	33.17	33.17	53.93	41.85	28.79	tr|S3MW76|S3MW76_9GAMM	Elongation factor G OS=Acinetobacter rudis CIP 110305 GN=fusA PE=3 SV=1	9GAMM	14
4	32.53	32.53	66.38	61.85	55.82	tr|S3PSD4|S3PSD4_9GAMM	ATP synthase subunit beta OS=Acinetobacter rudis CIP 110305 GN=atpD PE=3 SV=1	9GAMM	15
4	0	30.47	57.11	57.11	51.08	tr|S3Z8L1|S3Z8L1_ACIGI	ATP synthase subunit beta OS=Acinetobacter guillouiae MSP4-18 GN=atpD PE=3 SV=1	ACIGI	14
4	0	30.47	57.11	57.11	51.08	tr|N9QUQ4|N9QUQ4_9GAMM	ATP synthase subunit beta OS=Acinetobacter ursingii NIPH 706 GN=atpD PE=3 SV=1	9GAMM	14
4	0	30.47	57.11	57.11	51.08	tr|N9C5G4|N9C5G4_9GAMM	ATP synthase subunit beta OS=Acinetobacter ursingii ANC 3649 GN=atpD PE=3 SV=1	9GAMM	14
4	0	30.47	57.11	57.11	51.08	tr|N9BT09|N9BT09_9GAMM	ATP synthase subunit beta OS=Acinetobacter soli NIPH 2899 GN=atpD PE=3 SV=1	9GAMM	14
4	0	30.47	57.11	57.11	51.08	tr|N9BM42|N9BM42_9GAMM	ATP synthase subunit beta OS=Acinetobacter ursingii DSM 16037 = CIP 107286 GN=atpD PE=3 SV=1	9GAMM	14
4	0	30.47	57.11	57.11	51.08	tr|N9BIA4|N9BIA4_9GAMM	ATP synthase subunit beta OS=Acinetobacter soli CIP 110264 GN=atpD PE=3 SV=1	9GAMM	14
4	0	30.47	57.11	57.11	51.08	tr|N8Y5C4|N8Y5C4_ACIGI	ATP synthase subunit beta OS=Acinetobacter guillouiae NIPH 991 GN=atpD PE=3 SV=1	ACIGI	14
4	0	30.47	57.11	57.11	51.08	tr|N8TGT3|N8TGT3_ACIGI	ATP synthase subunit beta OS=Acinetobacter guillouiae CIP 63.46 GN=atpD PE=3 SV=1	ACIGI	14
4	0	30.47	57.11	57.11	51.08	tr|A0A077L562|A0A077L562_ACIGI	ATP synthase subunit beta OS=Acinetobacter guillouiae GN=atpB PE=3 SV=1	ACIGI	14
4	0	30.47	57.11	57.11	51.08	tr|A0A072CSG6|A0A072CSG6_9GAMM	ATP synthase subunit beta OS=Acinetobacter sp. ETR1 GN=atpD PE=3 SV=1	9GAMM	14
4	0	30.47	57.11	57.11	51.08	tr|A0A009ZMK0|A0A009ZMK0_ACIBA	ATP synthase subunit beta OS=Acinetobacter baumannii 479375 GN=atpD PE=3 SV=1	ACIBA	14
5	32.3	32.3	46.42	39.16	33.76	tr|Q8EEF5|Q8EEF5_SHEON	ArgR-regulated TonB-dependent receptor OS=Shewanella oneidensis (strain MR-1) GN=SO_2427 PE=3 SV=1	SHEON	16
6	31.18	31.18	43.46	32.88	25.82	tr|S3N557|S3N557_9GAMM	Aconitate hydratase 2 OS=Acinetobacter rudis CIP 110305 GN=F945_02040 PE=3 SV=1	9GAMM	15
7	30.8	30.8	25.8	20.16	13.72	tr|A0A077F6Z7|A0A077F6Z7_9PSED	DNA-directed RNA polymerase subunit beta' OS=Pseudomonas alkylphenolia GN=rpoC PE=3 SV=1	9PSED	13
7	0	30.8	25.8	20.16	13.72	tr|A0A067ACR7|A0A067ACR7_9PSED	DNA-directed RNA polymerase subunit beta' OS=Pseudomonas sp. P482 GN=rpoC PE=3 SV=1	9PSED	13
8	28.53	28.53	27.48	19.71	13.54	tr|S3NLR3|S3NLR3_9GAMM	Glutamate synthase (NADPH/NADH) large chain OS=Acinetobacter rudis CIP 110305 GN=F945_00385 PE=4 SV=1	9GAMM	12
9	27.62	27.62	37.23	29.96	28.25	tr|I4MXN8|I4MXN8_9PSED	Polyribonucleotide nucleotidyltransferase OS=Pseudomonas sp. M47T1 GN=pnp PE=3 SV=1	9PSED	14
9	0	26.09	40.37	27.1	25.39	sp|B1J2B3|PNP_PSEPW	Polyribonucleotide nucleotidyltransferase OS=Pseudomonas putida (strain W619) GN=pnp PE=3 SV=1	PSEPW	13
10	27.47	27.47	47.37	45.22	45.22	tr|Q3K7Y1|Q3K7Y1_PSEPF	Arginine deiminase OS=Pseudomonas fluorescens (strain Pf0-1) GN=arcA PE=1 SV=1	PSEPF	15
11	26.14	26.14	70.46	55.83	55.83	tr|Q8EAK6|Q8EAK6_SHEON	Outer membrane porin Omp35 OS=Shewanella oneidensis (strain MR-1) GN=omp35 PE=4 SV=1	SHEON	15
12	25.68	25.68	54.01	35.84	31.75	tr|S3NNJ3|S3NNJ3_9GAMM	Succinate dehydrogenase, flavoprotein subunit OS=Acinetobacter rudis CIP 110305 GN=F945_00839 PE=4 SV=1	9GAMM	13
12	0	25.4	44.68	35.84	31.75	tr|X5HBC3|X5HBC3_ACIBA	Fumarate reductase OS=Acinetobacter baumannii AC12 GN=A478_08815 PE=4 SV=1	ACIBA	13
12	0	25.4	44.68	35.84	31.75	tr|W8EMH7|W8EMH7_ACIBA	Succinate dehydrogenase flavoprotein subunit OS=Acinetobacter baumannii PKAB07 GN=sdhA PE=4 SV=1	ACIBA	13
12	0	25.4	44.68	35.84	31.75	tr|W4N2B0|W4N2B0_ACIBA	Succinate dehydrogenase flavoprotein subunit OS=Acinetobacter baumannii MDR_MMC4 GN=sdhA PE=4 SV=1	ACIBA	13
12	0	25.4	44.68	35.84	31.75	tr|W3W1H3|W3W1H3_ACIBA	Succinate dehydrogenase, flavoprotein subunit OS=Acinetobacter baumannii UH3807 GN=sdhA PE=4 SV=1	ACIBA	13
12	0	25.4	44.68	35.84	31.75	tr|W3VW42|W3VW42_ACIBA	Succinate dehydrogenase, flavoprotein subunit OS=Acinetobacter baumannii UH2107 GN=sdhA PE=4 SV=1	ACIBA	13
12	0	25.4	44.68	35.84	31.75	tr|W3S645|W3S645_ACIBA	Succinate dehydrogenase, flavoprotein subunit OS=Acinetobacter baumannii CI77 GN=sdhA PE=4 SV=1	ACIBA	13
12	0	25.4	44.68	35.84	31.75	tr|W3S526|W3S526_ACIBA	Succinate dehydrogenase, flavoprotein subunit OS=Acinetobacter baumannii CI79 GN=sdhA PE=4 SV=1	ACIBA	13
12	0	25.4	44.68	35.84	31.75	tr|W3RYB1|W3RYB1_ACIBA	Succinate dehydrogenase, flavoprotein subunit OS=Acinetobacter baumannii CI86 GN=sdhA PE=4 SV=1	ACIBA	13
12	0	25.4	44.68	35.84	31.75	tr|W3RBX1|W3RBX1_ACIBA	Succinate dehydrogenase, flavoprotein subunit OS=Acinetobacter baumannii UH8907 GN=sdhA PE=4 SV=1	ACIBA	13
12	0	25.4	44.68	35.84	31.75	tr|W3R5G6|W3R5G6_ACIBA	Succinate dehydrogenase, flavoprotein subunit OS=Acinetobacter baumannii UH9907 GN=sdhA PE=4 SV=1	ACIBA	13
12	0	25.4	44.68	35.84	31.75	tr|W3QR96|W3QR96_ACIBA	Succinate dehydrogenase, flavoprotein subunit OS=Acinetobacter baumannii UH10707 GN=sdhA PE=4 SV=1	ACIBA	13
12	0	25.4	44.68	35.84	31.75	tr|W3PH02|W3PH02_ACIBA	Succinate dehydrogenase, flavoprotein subunit OS=Acinetobacter baumannii UH9007 GN=sdhA PE=4 SV=1	ACIBA	13
12	0	25.4	44.68	35.84	31.75	tr|W3PBZ8|W3PBZ8_ACIBA	Succinate dehydrogenase, flavoprotein subunit OS=Acinetobacter baumannii UH8807 GN=sdhA PE=4 SV=1	ACIBA	13
12	0	25.4	44.68	35.84	31.75	tr|W3P5I7|W3P5I7_ACIBA	Succinate dehydrogenase, flavoprotein subunit OS=Acinetobacter baumannii UH9707 GN=sdhA PE=4 SV=1	ACIBA	13
12	0	25.4	44.68	35.84	31.75	tr|W3NUL2|W3NUL2_ACIBA	Succinate dehydrogenase, flavoprotein subunit OS=Acinetobacter baumannii UH8707 GN=sdhA PE=4 SV=1	ACIBA	13
12	0	25.4	44.68	35.84	31.75	tr|W3NQF0|W3NQF0_ACIBA	Succinate dehydrogenase, flavoprotein subunit OS=Acinetobacter baumannii UH8407 GN=sdhA PE=4 SV=1	ACIBA	13
12	0	25.4	44.68	35.84	31.75	tr|W3NQ25|W3NQ25_ACIBA	Succinate dehydrogenase, flavoprotein subunit OS=Acinetobacter baumannii UH8107 GN=sdhA PE=4 SV=1	ACIBA	13
12	0	25.4	44.68	35.84	31.75	tr|W3MJK7|W3MJK7_ACIBA	Succinate dehydrogenase, flavoprotein subunit OS=Acinetobacter baumannii UH7907 GN=sdhA PE=4 SV=1	ACIBA	13
12	0	25.4	44.68	35.84	31.75	tr|W3M8Q1|W3M8Q1_ACIBA	Succinate dehydrogenase, flavoprotein subunit OS=Acinetobacter baumannii UH7807 GN=sdhA PE=4 SV=1	ACIBA	13
12	0	25.4	44.68	35.84	31.75	tr|W3M4S5|W3M4S5_ACIBA	Succinate dehydrogenase, flavoprotein subunit OS=Acinetobacter baumannii UH7707 GN=sdhA PE=4 SV=1	ACIBA	13
12	0	25.4	44.68	35.84	31.75	tr|W3LNV5|W3LNV5_ACIBA	Succinate dehydrogenase, flavoprotein subunit OS=Acinetobacter baumannii UH7607 GN=sdhA PE=4 SV=1	ACIBA	13
12	0	25.4	44.68	35.84	31.75	tr|W3L7M1|W3L7M1_ACIBA	Succinate dehydrogenase, flavoprotein subunit OS=Acinetobacter baumannii UH7007 GN=sdhA PE=4 SV=1	ACIBA	13
12	0	25.4	44.68	35.84	31.75	tr|W3L551|W3L551_ACIBA	Succinate dehydrogenase, flavoprotein subunit OS=Acinetobacter baumannii UH6907 GN=sdhA PE=4 SV=1	ACIBA	13
12	0	25.4	44.68	35.84	31.75	tr|W3L2I4|W3L2I4_ACIBA	Succinate dehydrogenase, flavoprotein subunit OS=Acinetobacter baumannii UH6107 GN=sdhA PE=4 SV=1	ACIBA	13
12	0	25.4	44.68	35.84	31.75	tr|W3L260|W3L260_ACIBA	Succinate dehydrogenase, flavoprotein subunit OS=Acinetobacter baumannii UH6507 GN=sdhA PE=4 SV=1	ACIBA	13
12	0	25.4	44.68	35.84	31.75	tr|W3KLR3|W3KLR3_ACIBA	Succinate dehydrogenase, flavoprotein subunit OS=Acinetobacter baumannii UH6207 GN=sdhA PE=4 SV=1	ACIBA	13
12	0	25.4	44.68	35.84	31.75	tr|W3KGS6|W3KGS6_ACIBA	Succinate dehydrogenase, flavoprotein subunit OS=Acinetobacter baumannii UH5707 GN=sdhA PE=4 SV=1	ACIBA	13
12	0	25.4	44.68	35.84	31.75	tr|W3JNL8|W3JNL8_ACIBA	Succinate dehydrogenase, flavoprotein subunit OS=Acinetobacter baumannii UH5207 GN=sdhA PE=4 SV=1	ACIBA	13
12	0	25.4	44.68	35.84	31.75	tr|W3JID3|W3JID3_ACIBA	Succinate dehydrogenase, flavoprotein subunit OS=Acinetobacter baumannii UH5307 GN=sdhA PE=4 SV=1	ACIBA	13
12	0	25.4	44.68	35.84	31.75	tr|W3J2B8|W3J2B8_ACIBA	Succinate dehydrogenase, flavoprotein subunit OS=Acinetobacter baumannii UH5107 GN=sdhA PE=4 SV=1	ACIBA	13
12	0	25.4	44.68	35.84	31.75	tr|W3IXI0|W3IXI0_ACIBA	Succinate dehydrogenase, flavoprotein subunit OS=Acinetobacter baumannii UH2907 GN=sdhA PE=4 SV=1	ACIBA	13
12	0	25.4	44.68	35.84	31.75	tr|W3IGM4|W3IGM4_ACIBA	Succinate dehydrogenase, flavoprotein subunit OS=Acinetobacter baumannii UH2707 GN=sdhA PE=4 SV=1	ACIBA	13
12	0	25.4	44.68	35.84	31.75	tr|W3HZ57|W3HZ57_ACIBA	Succinate dehydrogenase, flavoprotein subunit OS=Acinetobacter baumannii UH2307 GN=sdhA PE=4 SV=1	ACIBA	13
12	0	25.4	44.68	35.84	31.75	tr|W3HXT7|W3HXT7_ACIBA	Succinate dehydrogenase, flavoprotein subunit OS=Acinetobacter baumannii UH19608 GN=sdhA PE=4 SV=1	ACIBA	13
12	0	25.4	44.68	35.84	31.75	tr|W3HNC9|W3HNC9_ACIBA	Succinate dehydrogenase, flavoprotein subunit OS=Acinetobacter baumannii UH20108 GN=sdhA PE=4 SV=1	ACIBA	13
12	0	25.4	44.68	35.84	31.75	tr|W3HGE3|W3HGE3_ACIBA	Succinate dehydrogenase, flavoprotein subunit OS=Acinetobacter baumannii UH22908 GN=sdhA PE=4 SV=1	ACIBA	13
12	0	25.4	44.68	35.84	31.75	tr|W3H0X4|W3H0X4_ACIBA	Succinate dehydrogenase, flavoprotein subunit OS=Acinetobacter baumannii UH19908 GN=sdhA PE=4 SV=1	ACIBA	13
12	0	25.4	44.68	35.84	31.75	tr|W3G765|W3G765_ACIBA	Succinate dehydrogenase, flavoprotein subunit OS=Acinetobacter baumannii UH16108 GN=sdhA PE=4 SV=1	ACIBA	13
12	0	25.4	44.68	35.84	31.75	tr|W3G2J2|W3G2J2_ACIBA	Succinate dehydrogenase, flavoprotein subunit OS=Acinetobacter baumannii UH18608 GN=sdhA PE=4 SV=1	ACIBA	13
12	0	25.4	44.68	35.84	31.75	tr|W3G0R1|W3G0R1_ACIBA	Succinate dehydrogenase, flavoprotein subunit OS=Acinetobacter baumannii UH16208 GN=sdhA PE=4 SV=1	ACIBA	13
12	0	25.4	44.68	35.84	31.75	tr|W3FXT0|W3FXT0_ACIBA	Succinate dehydrogenase, flavoprotein subunit OS=Acinetobacter baumannii UH16008 GN=sdhA PE=4 SV=1	ACIBA	13
12	0	25.4	44.68	35.84	31.75	tr|W3F4X1|W3F4X1_ACIBA	Succinate dehydrogenase, flavoprotein subunit OS=Acinetobacter baumannii UH14508 GN=sdhA PE=4 SV=1	ACIBA	13
12	0	25.4	44.68	35.84	31.75	tr|W3EZ17|W3EZ17_ACIBA	Succinate dehydrogenase, flavoprotein subunit OS=Acinetobacter baumannii UH15208 GN=sdhA PE=4 SV=1	ACIBA	13
12	0	25.4	44.68	35.84	31.75	tr|W3EY26|W3EY26_ACIBA	Succinate dehydrogenase, flavoprotein subunit OS=Acinetobacter baumannii UH12808 GN=sdhA PE=4 SV=1	ACIBA	13
12	0	25.4	44.68	35.84	31.75	tr|W3EGB2|W3EGB2_ACIBA	Succinate dehydrogenase, flavoprotein subunit OS=Acinetobacter baumannii UH13908 GN=sdhA PE=4 SV=1	ACIBA	13
12	0	25.4	44.68	35.84	31.75	tr|W3DWP7|W3DWP7_ACIBA	Succinate dehydrogenase, flavoprotein subunit OS=Acinetobacter baumannii UH12208 GN=sdhA PE=4 SV=1	ACIBA	13
12	0	25.4	44.68	35.84	31.75	tr|W3DFM2|W3DFM2_ACIBA	Succinate dehydrogenase, flavoprotein subunit OS=Acinetobacter baumannii UH12308 GN=sdhA PE=4 SV=1	ACIBA	13
12	0	25.4	44.68	35.84	31.75	tr|W3DCN3|W3DCN3_ACIBA	Succinate dehydrogenase, flavoprotein subunit OS=Acinetobacter baumannii UH12408 GN=sdhA PE=4 SV=1	ACIBA	13
12	0	25.4	44.68	35.84	31.75	tr|W3D4E7|W3D4E7_ACIBA	Succinate dehydrogenase, flavoprotein subunit OS=Acinetobacter baumannii UH11608 GN=sdhA PE=4 SV=1	ACIBA	13
12	0	25.4	44.68	35.84	31.75	tr|W3CZI4|W3CZI4_ACIBA	Succinate dehydrogenase, flavoprotein subunit OS=Acinetobacter baumannii UH10007 GN=sdhA PE=4 SV=1	ACIBA	13
12	0	25.4	44.68	35.84	31.75	tr|W3CIT1|W3CIT1_ACIBA	Succinate dehydrogenase, flavoprotein subunit OS=Acinetobacter baumannii UH10107 GN=sdhA PE=4 SV=1	ACIBA	13
12	0	25.4	44.68	35.84	31.75	tr|W3BYA9|W3BYA9_ACIBA	Succinate dehydrogenase, flavoprotein subunit OS=Acinetobacter baumannii UH0807 GN=sdhA PE=4 SV=1	ACIBA	13
12	0	25.4	44.68	35.84	31.75	tr|W3BHZ1|W3BHZ1_ACIBA	Succinate dehydrogenase, flavoprotein subunit OS=Acinetobacter baumannii UH1007 GN=sdhA PE=4 SV=1	ACIBA	13
12	0	25.4	44.68	35.84	31.75	tr|W3BEY8|W3BEY8_ACIBA	Succinate dehydrogenase, flavoprotein subunit OS=Acinetobacter baumannii UH0707 GN=sdhA PE=4 SV=1	ACIBA	13
12	0	25.4	44.68	35.84	31.75	tr|W3B454|W3B454_ACIBA	Succinate dehydrogenase, flavoprotein subunit OS=Acinetobacter baumannii UH0207 GN=sdhA PE=4 SV=1	ACIBA	13
12	0	25.4	44.68	35.84	31.75	tr|V5VBX8|V5VBX8_ACIBA	Fumarate reductase OS=Acinetobacter baumannii GN=sdhA PE=4 SV=1	ACIBA	13
12	0	25.4	44.68	35.84	31.75	tr|U4NFW0|U4NFW0_ACIBA	Succinate dehydrogenase flavoprotein subunit OS=Acinetobacter baumannii 107m GN=sdhA PE=4 SV=1	ACIBA	13
12	0	25.4	44.68	35.84	31.75	tr|U3SZX8|U3SZX8_ACIBA	Succinate dehydrogenase flavoprotein subunit OS=Acinetobacter baumannii NCGM 237 GN=sdhA PE=4 SV=1	ACIBA	13
12	0	25.4	44.68	35.84	31.75	tr|U1UC40|U1UC40_ACIBA	Succinate dehydrogenase flavoprotein subunit OS=Acinetobacter baumannii EGD-HP18 GN=sdhA PE=4 SV=1	ACIBA	13
12	0	25.4	44.68	35.84	31.75	tr|S8EIK1|S8EIK1_ACIBA	Succinate dehydrogenase, flavoprotein subunit OS=Acinetobacter baumannii 1605 GN=sdhA PE=4 SV=1	ACIBA	13
12	0	25.4	44.68	35.84	31.75	tr|S5DDK8|S5DDK8_ACIBA	Succinate dehydrogenase/fumarate reductase, flavoprotein subunit OS=Acinetobacter baumannii BJAB07104 GN=BJAB07104_03042 PE=4 SV=1	ACIBA	13
12	0	25.4	44.68	35.84	31.75	tr|S5D2F1|S5D2F1_ACIBA	Succinate dehydrogenase/fumarate reductase, flavoprotein subunit OS=Acinetobacter baumannii BJAB0868 GN=BJAB0868_02926 PE=4 SV=1	ACIBA	13
12	0	25.4	44.68	35.84	31.75	tr|S5CQZ3|S5CQZ3_ACIBA	Succinate dehydrogenase/fumarate reductase, flavoprotein subunit OS=Acinetobacter baumannii BJAB0715 GN=BJAB0715_03086 PE=4 SV=1	ACIBA	13
12	0	25.4	44.68	35.84	31.75	tr|S3ULW1|S3ULW1_ACIBA	Succinate dehydrogenase, flavoprotein subunit OS=Acinetobacter baumannii NIPH 410 GN=F910_00811 PE=4 SV=1	ACIBA	13
12	0	25.4	44.68	35.84	31.75	tr|N9KZK5|N9KZK5_ACIBA	Succinate dehydrogenase, flavoprotein subunit OS=Acinetobacter baumannii NIPH 80 GN=F913_01285 PE=4 SV=1	ACIBA	13
12	0	25.4	44.68	35.84	31.75	tr|N9KGE4|N9KGE4_ACIBA	Succinate dehydrogenase, flavoprotein subunit OS=Acinetobacter baumannii NIPH 290 GN=F914_00859 PE=4 SV=1	ACIBA	13
12	0	25.4	44.68	35.84	31.75	tr|N9K9B3|N9K9B3_ACIBA	Succinate dehydrogenase, flavoprotein subunit OS=Acinetobacter baumannii NIPH 70 GN=F915_00747 PE=4 SV=1	ACIBA	13
12	0	25.4	44.68	35.84	31.75	tr|N9JKX2|N9JKX2_ACIBA	Succinate dehydrogenase, flavoprotein subunit OS=Acinetobacter baumannii NIPH 601 GN=F918_00744 PE=4 SV=1	ACIBA	13
12	0	25.4	44.68	35.84	31.75	tr|N9JDQ0|N9JDQ0_ACIBA	Succinate dehydrogenase, flavoprotein subunit OS=Acinetobacter baumannii NIPH 67 GN=F917_00743 PE=4 SV=1	ACIBA	13
12	0	25.4	44.68	35.84	31.75	tr|N9J882|N9J882_ACIBA	Succinate dehydrogenase, flavoprotein subunit OS=Acinetobacter baumannii ANC 4097 GN=F912_03071 PE=4 SV=1	ACIBA	13
12	0	25.4	44.68	35.84	31.75	tr|N9I8B8|N9I8B8_ACIBA	Succinate dehydrogenase, flavoprotein subunit OS=Acinetobacter baumannii NIPH 528 GN=F916_02911 PE=4 SV=1	ACIBA	13
12	0	25.4	44.68	35.84	31.75	tr|N9I6P5|N9I6P5_ACIBA	Succinate dehydrogenase, flavoprotein subunit OS=Acinetobacter baumannii NIPH 201 GN=F922_00758 PE=4 SV=1	ACIBA	13
12	0	25.4	44.68	35.84	31.75	tr|N9HHZ2|N9HHZ2_ACIBA	Succinate dehydrogenase, flavoprotein subunit OS=Acinetobacter baumannii NIPH 329 GN=F919_00744 PE=4 SV=1	ACIBA	13
12	0	25.4	44.68	35.84	31.75	tr|N9HFL1|N9HFL1_ACIBA	Succinate dehydrogenase, flavoprotein subunit OS=Acinetobacter baumannii NIPH 335 GN=F920_00789 PE=4 SV=1	ACIBA	13
12	0	25.4	44.68	35.84	31.75	tr|N9GXS3|N9GXS3_ACIBA	Succinate dehydrogenase, flavoprotein subunit OS=Acinetobacter baumannii NIPH 527 GN=F921_00811 PE=4 SV=1	ACIBA	13
12	0	25.4	44.68	35.84	31.75	tr|N8ZCB1|N8ZCB1_ACIBA	Succinate dehydrogenase, flavoprotein subunit OS=Acinetobacter baumannii NIPH 60 GN=F961_00280 PE=4 SV=1	ACIBA	13
12	0	25.4	44.68	35.84	31.75	tr|N8Z5S9|N8Z5S9_ACIBA	Succinate dehydrogenase, flavoprotein subunit OS=Acinetobacter baumannii NIPH 190 GN=F962_00779 PE=4 SV=1	ACIBA	13
12	0	25.4	44.68	35.84	31.75	tr|N8V142|N8V142_ACIBA	Succinate dehydrogenase, flavoprotein subunit OS=Acinetobacter baumannii NIPH 1734 GN=F976_00774 PE=4 SV=1	ACIBA	13
12	0	25.4	44.68	35.84	31.75	tr|N8UJ31|N8UJ31_ACIBA	Succinate dehydrogenase, flavoprotein subunit OS=Acinetobacter baumannii NIPH 2061 GN=F977_02977 PE=4 SV=1	ACIBA	13
12	0	25.4	44.68	35.84	31.75	tr|N8U7M9|N8U7M9_ACIBA	Succinate dehydrogenase, flavoprotein subunit OS=Acinetobacter baumannii NIPH 615 GN=F978_03383 PE=4 SV=1	ACIBA	13
12	0	25.4	44.68	35.84	31.75	tr|N8TWW5|N8TWW5_ACIBA	Succinate dehydrogenase, flavoprotein subunit OS=Acinetobacter baumannii NIPH 146 GN=F979_03467 PE=4 SV=1	ACIBA	13
12	0	25.4	44.68	35.84	31.75	tr|N8T0Q6|N8T0Q6_ACIBA	Succinate dehydrogenase, flavoprotein subunit OS=Acinetobacter baumannii NIPH 1669 GN=F983_00791 PE=4 SV=1	ACIBA	13
12	0	25.4	44.68	35.84	31.75	tr|N8RR03|N8RR03_ACIBA	Succinate dehydrogenase, flavoprotein subunit OS=Acinetobacter baumannii NIPH 1362 GN=F982_02964 PE=4 SV=1	ACIBA	13
12	0	25.4	44.68	35.84	31.75	tr|N8PTW4|N8PTW4_ACIBA	Succinate dehydrogenase, flavoprotein subunit OS=Acinetobacter baumannii NIPH 24 GN=F996_00735 PE=4 SV=1	ACIBA	13
12	0	25.4	44.68	35.84	31.75	tr|M8JZ27|M8JZ27_ACIBA	Succinate dehydrogenase flavoprotein subunit OS=Acinetobacter baumannii ABNIH24 GN=sdhA PE=4 SV=1	ACIBA	13
12	0	25.4	44.68	35.84	31.75	tr|M8JBN5|M8JBN5_ACIBA	Succinate dehydrogenase flavoprotein subunit OS=Acinetobacter baumannii ABNIH22 GN=sdhA PE=4 SV=1	ACIBA	13
12	0	25.4	44.68	35.84	31.75	tr|M8J9H7|M8J9H7_ACIBA	Succinate dehydrogenase flavoprotein subunit OS=Acinetobacter baumannii ABNIH23 GN=sdhA PE=4 SV=1	ACIBA	13
12	0	25.4	44.68	35.84	31.75	tr|M8IBX9|M8IBX9_ACIBA	Succinate dehydrogenase flavoprotein subunit OS=Acinetobacter baumannii ABNIH20 GN=sdhA PE=4 SV=1	ACIBA	13
12	0	25.4	44.68	35.84	31.75	tr|M8HWT3|M8HWT3_ACIBA	Succinate dehydrogenase flavoprotein subunit OS=Acinetobacter baumannii ABNIH19 GN=sdhA PE=4 SV=1	ACIBA	13
12	0	25.4	44.68	35.84	31.75	tr|M8HTR4|M8HTR4_ACIBA	Succinate dehydrogenase flavoprotein subunit OS=Acinetobacter baumannii ABNIH18 GN=sdhA PE=4 SV=1	ACIBA	13
12	0	25.4	44.68	35.84	31.75	tr|M8HE75|M8HE75_ACIBA	Succinate dehydrogenase flavoprotein subunit OS=Acinetobacter baumannii ABNIH15 GN=sdhA PE=4 SV=1	ACIBA	13
12	0	25.4	44.68	35.84	31.75	tr|M8H9P8|M8H9P8_ACIBA	Succinate dehydrogenase flavoprotein subunit OS=Acinetobacter baumannii ABNIH17 GN=sdhA PE=4 SV=1	ACIBA	13
12	0	25.4	44.68	35.84	31.75	tr|M8GZW0|M8GZW0_ACIBA	Succinate dehydrogenase flavoprotein subunit OS=Acinetobacter baumannii ABNIH16 GN=sdhA PE=4 SV=1	ACIBA	13
12	0	25.4	44.68	35.84	31.75	tr|M8GC42|M8GC42_ACIBA	Succinate dehydrogenase flavoprotein subunit OS=Acinetobacter baumannii ABNIH14 GN=sdhA PE=4 SV=1	ACIBA	13
12	0	25.4	44.68	35.84	31.75	tr|M8FUB8|M8FUB8_ACIBA	Succinate dehydrogenase flavoprotein subunit OS=Acinetobacter baumannii ABNIH13 GN=sdhA PE=4 SV=1	ACIBA	13
12	0	25.4	44.68	35.84	31.75	tr|M8FP32|M8FP32_ACIBA	Succinate dehydrogenase flavoprotein subunit OS=Acinetobacter baumannii ABNIH7 GN=sdhA PE=4 SV=1	ACIBA	13
12	0	25.4	44.68	35.84	31.75	tr|M8FLS4|M8FLS4_ACIBA	Succinate dehydrogenase flavoprotein subunit OS=Acinetobacter baumannii ABNIH11 GN=sdhA PE=4 SV=1	ACIBA	13
12	0	25.4	44.68	35.84	31.75	tr|M8EW09|M8EW09_ACIBA	Succinate dehydrogenase flavoprotein subunit OS=Acinetobacter baumannii ABNIH25 GN=sdhA PE=4 SV=1	ACIBA	13
12	0	25.4	44.68	35.84	31.75	tr|M8EQM3|M8EQM3_ACIBA	Succinate dehydrogenase flavoprotein subunit OS=Acinetobacter baumannii ABNIH5 GN=sdhA PE=4 SV=1	ACIBA	13
12	0	25.4	44.68	35.84	31.75	tr|M8EBR5|M8EBR5_ACIBA	Succinate dehydrogenase flavoprotein subunit OS=Acinetobacter baumannii ABNIH6 GN=sdhA PE=4 SV=1	ACIBA	13
12	0	25.4	44.68	35.84	31.75	tr|M8DXY8|M8DXY8_ACIBA	Succinate dehydrogenase flavoprotein subunit OS=Acinetobacter baumannii ABNIH26 GN=sdhA PE=4 SV=1	ACIBA	13
12	0	25.4	44.68	35.84	31.75	tr|M4R406|M4R406_ACIBA	Succinate dehydrogenase flavoprotein subunit OS=Acinetobacter baumannii D1279779 GN=sdhA PE=4 SV=1	ACIBA	13
12	0	25.4	44.68	35.84	31.75	tr|M2X4L4|M2X4L4_ACIBA	Succinate dehydrogenase flavoprotein subunit OS=Acinetobacter baumannii MSP4-16 GN=sdhA PE=4 SV=1	ACIBA	13
12	0	25.4	44.68	35.84	31.75	tr|L9P495|L9P495_ACIBA	Succinate dehydrogenase, flavoprotein subunit OS=Acinetobacter baumannii Naval-57 GN=sdhA PE=4 SV=1	ACIBA	13
12	0	25.4	44.68	35.84	31.75	tr|L9NWC6|L9NWC6_ACIBA	Succinate dehydrogenase, flavoprotein subunit OS=Acinetobacter baumannii OIFC338 GN=sdhA PE=4 SV=1	ACIBA	13
12	0	25.4	44.68	35.84	31.75	tr|L9NDJ6|L9NDJ6_ACIBA	Succinate dehydrogenase, flavoprotein subunit OS=Acinetobacter baumannii OIFC047 GN=sdhA PE=4 SV=1	ACIBA	13
12	0	25.4	44.68	35.84	31.75	tr|L9NAW9|L9NAW9_ACIBA	Succinate dehydrogenase, flavoprotein subunit OS=Acinetobacter baumannii Naval-78 GN=sdhA PE=4 SV=1	ACIBA	13
12	0	25.4	44.68	35.84	31.75	tr|L9MTN7|L9MTN7_ACIBA	Succinate dehydrogenase, flavoprotein subunit OS=Acinetobacter baumannii AA-014 GN=sdhA PE=4 SV=1	ACIBA	13
12	0	25.4	44.68	35.84	31.75	tr|L9MNK4|L9MNK4_ACIBA	Succinate dehydrogenase, flavoprotein subunit OS=Acinetobacter baumannii WC-A-92 GN=sdhA PE=4 SV=1	ACIBA	13
12	0	25.4	44.68	35.84	31.75	tr|K9BZF7|K9BZF7_ACIBA	Succinate dehydrogenase, flavoprotein subunit OS=Acinetobacter baumannii Naval-113 GN=sdhA PE=4 SV=1	ACIBA	13
12	0	25.4	44.68	35.84	31.75	tr|K9AWD5|K9AWD5_ACIBA	Succinate dehydrogenase, flavoprotein subunit OS=Acinetobacter baumannii WC-348 GN=sdhA PE=4 SV=1	ACIBA	13
12	0	25.4	44.68	35.84	31.75	tr|K6NVR4|K6NVR4_ACIBA	Succinate dehydrogenase, flavoprotein subunit OS=Acinetobacter baumannii Canada BC1 GN=sdhA PE=4 SV=1	ACIBA	13
12	0	25.4	44.68	35.84	31.75	tr|K6NP62|K6NP62_ACIBA	Succinate dehydrogenase, flavoprotein subunit OS=Acinetobacter baumannii OIFC035 GN=sdhA PE=4 SV=1	ACIBA	13
12	0	25.4	44.68	35.84	31.75	tr|K6MPW2|K6MPW2_ACIBA	Succinate dehydrogenase, flavoprotein subunit OS=Acinetobacter baumannii Naval-21 GN=sdhA PE=4 SV=1	ACIBA	13
12	0	25.4	44.68	35.84	31.75	tr|K6M2J1|K6M2J1_ACIBA	Succinate dehydrogenase, flavoprotein subunit OS=Acinetobacter baumannii WC-A-694 GN=sdhA PE=4 SV=1	ACIBA	13
12	0	25.4	44.68	35.84	31.75	tr|K6M1I9|K6M1I9_ACIBA	Succinate dehydrogenase, flavoprotein subunit OS=Acinetobacter baumannii Naval-82 GN=sdhA PE=4 SV=1	ACIBA	13
12	0	25.4	44.68	35.84	31.75	tr|K6LH79|K6LH79_ACIBA	Succinate dehydrogenase, flavoprotein subunit OS=Acinetobacter baumannii Naval-2 GN=sdhA PE=4 SV=1	ACIBA	13
12	0	25.4	44.68	35.84	31.75	tr|K6LCB1|K6LCB1_ACIBA	Succinate dehydrogenase, flavoprotein subunit OS=Acinetobacter baumannii OIFC099 GN=sdhA PE=4 SV=1	ACIBA	13
12	0	25.4	44.68	35.84	31.75	tr|K6KYE6|K6KYE6_ACIBA	Succinate dehydrogenase, flavoprotein subunit OS=Acinetobacter baumannii OIFC111 GN=sdhA PE=4 SV=1	ACIBA	13
12	0	25.4	44.68	35.84	31.75	tr|K6KTA9|K6KTA9_ACIBA	Succinate dehydrogenase, flavoprotein subunit OS=Acinetobacter baumannii OIFC087 GN=sdhA PE=4 SV=1	ACIBA	13
12	0	25.4	44.68	35.84	31.75	tr|K6JTI4|K6JTI4_ACIBA	Succinate dehydrogenase, flavoprotein subunit OS=Acinetobacter baumannii OIFC065 GN=sdhA PE=4 SV=1	ACIBA	13
12	0	25.4	44.68	35.84	31.75	tr|K5RBT8|K5RBT8_ACIBA	Succinate dehydrogenase, flavoprotein subunit OS=Acinetobacter baumannii OIFC110 GN=sdhA PE=4 SV=1	ACIBA	13
12	0	25.4	44.68	35.84	31.75	tr|K5QYF7|K5QYF7_ACIBA	Succinate dehydrogenase, flavoprotein subunit OS=Acinetobacter baumannii OIFC180 GN=sdhA PE=4 SV=1	ACIBA	13
12	0	25.4	44.68	35.84	31.75	tr|K5QY95|K5QY95_ACIBA	Succinate dehydrogenase, flavoprotein subunit OS=Acinetobacter baumannii Naval-83 GN=sdhA PE=4 SV=1	ACIBA	13
12	0	25.4	44.68	35.84	31.75	tr|K5QCY1|K5QCY1_ACIBA	Succinate dehydrogenase, flavoprotein subunit OS=Acinetobacter baumannii Naval-13 GN=sdhA PE=4 SV=1	ACIBA	13
12	0	25.4	44.68	35.84	31.75	tr|K5QBA1|K5QBA1_ACIBA	Succinate dehydrogenase, flavoprotein subunit OS=Acinetobacter baumannii OIFC098 GN=sdhA PE=4 SV=1	ACIBA	13
12	0	25.4	44.68	35.84	31.75	tr|K5PCH7|K5PCH7_ACIBA	Succinate dehydrogenase, flavoprotein subunit OS=Acinetobacter baumannii OIFC074 GN=sdhA PE=4 SV=1	ACIBA	13
12	0	25.4	44.68	35.84	31.75	tr|K5ETW9|K5ETW9_ACIBA	Succinate dehydrogenase, flavoprotein subunit OS=Acinetobacter baumannii IS-251 GN=sdhA PE=4 SV=1	ACIBA	13
12	0	25.4	44.68	35.84	31.75	tr|K5E860|K5E860_ACIBA	Succinate dehydrogenase, flavoprotein subunit OS=Acinetobacter baumannii IS-235 GN=sdhA PE=4 SV=1	ACIBA	13
12	0	25.4	44.68	35.84	31.75	tr|K5DY66|K5DY66_ACIBA	Succinate dehydrogenase, flavoprotein subunit OS=Acinetobacter baumannii Naval-72 GN=sdhA PE=4 SV=1	ACIBA	13
12	0	25.4	44.68	35.84	31.75	tr|K5DXB2|K5DXB2_ACIBA	Succinate dehydrogenase, flavoprotein subunit OS=Acinetobacter baumannii OIFC0162 GN=sdhA PE=4 SV=1	ACIBA	13
12	0	25.4	44.68	35.84	31.75	tr|K4Z330|K4Z330_ACIBA	Succinate dehydrogenase, flavoprotein subunit OS=Acinetobacter baumannii Naval-81 GN=sdhA PE=4 SV=1	ACIBA	13
12	0	25.4	44.68	35.84	31.75	tr|K2J8Q4|K2J8Q4_ACIBA	Succinate dehydrogenase flavoprotein subunit OS=Acinetobacter baumannii ZWS1219 GN=sdhA PE=4 SV=1	ACIBA	13
12	0	25.4	44.68	35.84	31.75	tr|K2HTQ4|K2HTQ4_ACIBA	Succinate dehydrogenase flavoprotein subunit OS=Acinetobacter baumannii ZWS1122 GN=sdhA PE=4 SV=1	ACIBA	13
12	0	25.4	44.68	35.84	31.75	tr|K1KRC3|K1KRC3_ACIBA	Succinate dehydrogenase, flavoprotein subunit OS=Acinetobacter baumannii Ab11111 GN=W9G_03478 PE=4 SV=1	ACIBA	13
12	0	25.4	44.68	35.84	31.75	tr|K1KNK8|K1KNK8_ACIBA	Succinate dehydrogenase, flavoprotein subunit OS=Acinetobacter baumannii Ab44444 GN=W9M_02538 PE=4 SV=1	ACIBA	13
12	0	25.4	44.68	35.84	31.75	tr|K1JYQ7|K1JYQ7_ACIBA	Succinate dehydrogenase, flavoprotein subunit OS=Acinetobacter baumannii Ab33333 GN=W9K_03164 PE=4 SV=1	ACIBA	13
12	0	25.4	44.68	35.84	31.75	tr|K1FAK9|K1FAK9_ACIBA	Succinate dehydrogenase, flavoprotein subunit OS=Acinetobacter baumannii IS-58 GN=sdhA PE=4 SV=1	ACIBA	13
12	0	25.4	44.68	35.84	31.75	tr|K1F477|K1F477_ACIBA	Succinate dehydrogenase, flavoprotein subunit OS=Acinetobacter baumannii WC-692 GN=sdhA PE=4 SV=1	ACIBA	13
12	0	25.4	44.68	35.84	31.75	tr|K1EN59|K1EN59_ACIBA	Succinate dehydrogenase, flavoprotein subunit OS=Acinetobacter baumannii IS-143 GN=sdhA PE=4 SV=1	ACIBA	13
12	0	25.4	44.68	35.84	31.75	tr|K1EJU4|K1EJU4_ACIBA	Succinate dehydrogenase, flavoprotein subunit OS=Acinetobacter baumannii IS-116 GN=sdhA PE=4 SV=1	ACIBA	13
12	0	25.4	44.68	35.84	31.75	tr|K0HGA0|K0HGA0_ACIBA	Succinate dehydrogenase flavoprotein subunit OS=Acinetobacter baumannii TYTH-1 GN=M3Q_3190 PE=4 SV=1	ACIBA	13
12	0	25.4	44.68	35.84	31.75	tr|J5IUR5|J5IUR5_ACIBA	Succinate dehydrogenase, flavoprotein subunit OS=Acinetobacter baumannii Naval-18 GN=sdhA PE=4 SV=1	ACIBA	13
12	0	25.4	44.68	35.84	31.75	tr|J5I5H4|J5I5H4_ACIBA	Succinate dehydrogenase, flavoprotein subunit OS=Acinetobacter baumannii OIFC032 GN=sdhA PE=4 SV=1	ACIBA	13
12	0	25.4	44.68	35.84	31.75	tr|J5A5U2|J5A5U2_ACIBA	Succinate dehydrogenase, flavoprotein subunit OS=Acinetobacter baumannii IS-123 GN=sdhA PE=4 SV=1	ACIBA	13
12	0	25.4	44.68	35.84	31.75	tr|J4RDV5|J4RDV5_ACIBA	Succinate dehydrogenase, flavoprotein subunit OS=Acinetobacter baumannii Canada BC-5 GN=sdhA PE=4 SV=1	ACIBA	13
12	0	25.4	44.68	35.84	31.75	tr|J1MYK9|J1MYK9_ACIBA	Succinate dehydrogenase, flavoprotein subunit OS=Acinetobacter baumannii Naval-17 GN=sdhA PE=4 SV=1	ACIBA	13
12	0	25.4	44.68	35.84	31.75	tr|J1MLL7|J1MLL7_ACIBA	Succinate dehydrogenase, flavoprotein subunit OS=Acinetobacter baumannii OIFC109 GN=sdhA PE=4 SV=1	ACIBA	13
12	0	25.4	44.68	35.84	31.75	tr|J1M0X0|J1M0X0_ACIBA	Succinate dehydrogenase, flavoprotein subunit OS=Acinetobacter baumannii OIFC189 GN=sdhA PE=4 SV=1	ACIBA	13
12	0	25.4	44.68	35.84	31.75	tr|J1LJT0|J1LJT0_ACIBA	Succinate dehydrogenase, flavoprotein subunit OS=Acinetobacter baumannii OIFC137 GN=sdhA PE=4 SV=1	ACIBA	13
12	0	25.4	44.68	35.84	31.75	tr|J0T911|J0T911_ACIBA	Succinate dehydrogenase, flavoprotein subunit OS=Acinetobacter baumannii OIFC143 GN=sdhA PE=4 SV=1	ACIBA	13
12	0	25.4	44.68	35.84	31.75	tr|I1XXK1|I1XXK1_ACIBA	Succinate dehydrogenase, flavoprotein subunit OS=Acinetobacter baumannii MDR-TJ GN=ABTJ_00754 PE=4 SV=1	ACIBA	13
12	0	25.4	44.68	35.84	31.75	tr|G2JKD4|G2JKD4_ACIBA	Succinate dehydrogenase, flavoprotein subunit OS=Acinetobacter baumannii MDR-ZJ06 GN=ABZJ_03138 PE=4 SV=1	ACIBA	13
12	0	25.4	44.68	35.84	31.75	tr|F9JD48|F9JD48_ACIBA	Succinate dehydrogenase flavoprotein subunit OS=Acinetobacter baumannii ABNIH4 GN=sdhA PE=4 SV=1	ACIBA	13
12	0	25.4	44.68	35.84	31.75	tr|F9IT00|F9IT00_ACIBA	Succinate dehydrogenase flavoprotein subunit OS=Acinetobacter baumannii ABNIH3 GN=sdhA PE=4 SV=1	ACIBA	13
12	0	25.4	44.68	35.84	31.75	tr|F9IMG5|F9IMG5_ACIBA	Succinate dehydrogenase flavoprotein subunit OS=Acinetobacter baumannii ABNIH2 GN=sdhA PE=4 SV=1	ACIBA	13
12	0	25.4	44.68	35.84	31.75	tr|F9I6D4|F9I6D4_ACIBA	Succinate dehydrogenase flavoprotein subunit OS=Acinetobacter baumannii ABNIH1 GN=sdhA PE=4 SV=1	ACIBA	13
12	0	25.4	44.68	35.84	31.75	tr|F5JTD3|F5JTD3_ACIBA	Succinate dehydrogenase flavoprotein subunit OS=Acinetobacter baumannii AB210 GN=sdhA PE=4 SV=1	ACIBA	13
12	0	25.4	44.68	35.84	31.75	tr|F5IGK6|F5IGK6_ACIBA	Succinate dehydrogenase, flavoprotein subunit OS=Acinetobacter baumannii 6014059 GN=HMPREF0022_00106 PE=4 SV=1	ACIBA	13
12	0	25.4	44.68	35.84	31.75	tr|F5I6C7|F5I6C7_ACIBA	Succinate dehydrogenase, flavoprotein subunit OS=Acinetobacter baumannii 6013113 GN=HMPREF0020_00535 PE=4 SV=1	ACIBA	13
12	0	25.4	44.68	35.84	31.75	tr|F5I1K1|F5I1K1_ACIBA	Succinate dehydrogenase, flavoprotein subunit OS=Acinetobacter baumannii 6013150 GN=HMPREF0021_02836 PE=4 SV=1	ACIBA	13
12	0	25.4	44.68	35.84	31.75	tr|F0QEW0|F0QEW0_ACIBD	Succinate dehydrogenase flavoprotein subunit OS=Acinetobacter baumannii (strain TCDC-AB0715) GN=sdhA PE=4 SV=1	ACIBD	13
12	0	25.4	44.68	35.84	31.75	tr|E8PB30|E8PB30_ACIB1	SdhA OS=Acinetobacter baumannii (strain 1656-2) GN=ABK1_3011 PE=4 SV=1	ACIB1	13
12	0	25.4	44.68	35.84	31.75	tr|D0CDS9|D0CDS9_ACIBA	Succinate dehydrogenase, flavoprotein subunit OS=Acinetobacter baumannii ATCC 19606 = CIP 70.34 GN=sdhA PE=4 SV=1	ACIBA	13
12	0	25.4	44.68	35.84	31.75	tr|B7I6T7|B7I6T7_ACIB5	Succinate dehydrogenase, flavoprotein subunit OS=Acinetobacter baumannii (strain AB0057) GN=sdhA PE=4 SV=1	ACIB5	13
12	0	25.4	44.68	35.84	31.75	tr|B7GXK1|B7GXK1_ACIB3	Succinate dehydrogenase, flavoprotein subunit OS=Acinetobacter baumannii (strain AB307-0294) GN=sdhA PE=4 SV=1	ACIB3	13
12	0	25.4	44.68	35.84	31.75	tr|B2HXG6|B2HXG6_ACIBC	Succinate dehydrogenase/fumarate reductase, flavoprotein subunit OS=Acinetobacter baumannii (strain ACICU) GN=ACICU_02958 PE=4 SV=1	ACIBC	13
12	0	25.4	44.68	35.84	31.75	tr|B0VSK5|B0VSK5_ACIBS	Succinate dehydrogenase, flavoprotein subunit OS=Acinetobacter baumannii (strain SDF) GN=sdhA PE=4 SV=1	ACIBS	13
12	0	25.4	44.68	35.84	31.75	tr|B0VEH0|B0VEH0_ACIBY	Succinate dehydrogenase, flavoprotein subunit OS=Acinetobacter baumannii (strain AYE) GN=sdhA PE=4 SV=1	ACIBY	13
12	0	25.4	44.68	35.84	31.75	tr|A3M882|A3M882_ACIBT	Succinate dehydrogenase flavoprotein subunit OS=Acinetobacter baumannii (strain ATCC 17978 / NCDC KC 755) GN=A1S_2713 PE=4 SV=2	ACIBT	13
12	0	25.4	44.68	35.84	31.75	tr|A0A0A2SWI5|A0A0A2SWI5_ACIBA	Succinate dehydrogenase, flavoprotein subunit OS=Acinetobacter baumannii AB5075 GN=sdhA PE=4 SV=1	ACIBA	13
12	0	25.4	44.68	35.84	31.75	tr|A0A095B6D5|A0A095B6D5_ACIBA	Succinate dehydrogenase flavoprotein subunit OS=Acinetobacter baumannii DU202 GN=DU202_3001 PE=4 SV=1	ACIBA	13
12	0	25.4	44.68	35.84	31.75	tr|A0A064CR51|A0A064CR51_ACIBA	Succinate dehydrogenase, flavoprotein subunit OS=Acinetobacter baumanii BIDMC 56 GN=AE30_03512 PE=4 SV=1	ACIBA	13
12	0	25.4	44.68	35.84	31.75	tr|A0A062TMX0|A0A062TMX0_ACIBA	Succinate dehydrogenase, flavoprotein subunit OS=Acinetobacter baumannii 25691_7 GN=sdhA PE=4 SV=1	ACIBA	13
12	0	25.4	44.68	35.84	31.75	tr|A0A062TB02|A0A062TB02_ACIBA	Succinate dehydrogenase, flavoprotein subunit OS=Acinetobacter baumannii 45002_9 GN=sdhA PE=4 SV=1	ACIBA	13
12	0	25.4	44.68	35.84	31.75	tr|A0A062SDH9|A0A062SDH9_ACIBA	Succinate dehydrogenase, flavoprotein subunit OS=Acinetobacter baumannii 45057_1 GN=sdhA PE=4 SV=1	ACIBA	13
12	0	25.4	44.68	35.84	31.75	tr|A0A062S0F5|A0A062S0F5_ACIBA	Succinate dehydrogenase, flavoprotein subunit OS=Acinetobacter baumannii 42057_5 GN=sdhA PE=4 SV=1	ACIBA	13
12	0	25.4	44.68	35.84	31.75	tr|A0A062RTC7|A0A062RTC7_ACIBA	Succinate dehydrogenase, flavoprotein subunit OS=Acinetobacter baumannii 45052_2 GN=sdhA PE=4 SV=1	ACIBA	13
12	0	25.4	44.68	35.84	31.75	tr|A0A062RFW0|A0A062RFW0_ACIBA	Succinate dehydrogenase, flavoprotein subunit OS=Acinetobacter baumannii 42057_3 GN=sdhA PE=4 SV=1	ACIBA	13
12	0	25.4	44.68	35.84	31.75	tr|A0A062R2N1|A0A062R2N1_ACIBA	Succinate dehydrogenase, flavoprotein subunit OS=Acinetobacter baumannii 26016_7 GN=sdhA PE=4 SV=1	ACIBA	13
12	0	25.4	44.68	35.84	31.75	tr|A0A062QSL0|A0A062QSL0_ACIBA	Succinate dehydrogenase, flavoprotein subunit OS=Acinetobacter baumannii 26016_2 GN=sdhA PE=4 SV=1	ACIBA	13
12	0	25.4	44.68	35.84	31.75	tr|A0A062QS72|A0A062QS72_ACIBA	Succinate dehydrogenase, flavoprotein subunit OS=Acinetobacter baumannii 26016_3 GN=sdhA PE=4 SV=1	ACIBA	13
12	0	25.4	44.68	35.84	31.75	tr|A0A062Q6T4|A0A062Q6T4_ACIBA	Succinate dehydrogenase, flavoprotein subunit OS=Acinetobacter baumannii 25691_8 GN=sdhA PE=4 SV=1	ACIBA	13
12	0	25.4	44.68	35.84	31.75	tr|A0A062PUG7|A0A062PUG7_ACIBA	Succinate dehydrogenase, flavoprotein subunit OS=Acinetobacter baumannii 25750_1 GN=sdhA PE=4 SV=1	ACIBA	13
12	0	25.4	44.68	35.84	31.75	tr|A0A062PN97|A0A062PN97_ACIBA	Succinate dehydrogenase, flavoprotein subunit OS=Acinetobacter baumannii 929679-598 GN=sdhA PE=4 SV=1	ACIBA	13
12	0	25.4	44.68	35.84	31.75	tr|A0A062P3E6|A0A062P3E6_ACIBA	Succinate dehydrogenase, flavoprotein subunit OS=Acinetobacter baumannii 25691_5 GN=sdhA PE=4 SV=1	ACIBA	13
12	0	25.4	44.68	35.84	31.75	tr|A0A062NUM8|A0A062NUM8_ACIBA	Succinate dehydrogenase, flavoprotein subunit OS=Acinetobacter baumannii 24812_7 GN=sdhA PE=4 SV=1	ACIBA	13
12	0	25.4	44.68	35.84	31.75	tr|A0A062N466|A0A062N466_ACIBA	Succinate dehydrogenase, flavoprotein subunit OS=Acinetobacter baumannii 756476 GN=sdhA PE=4 SV=1	ACIBA	13
12	0	25.4	44.68	35.84	31.75	tr|A0A062MDE6|A0A062MDE6_ACIBA	Succinate dehydrogenase, flavoprotein subunit OS=Acinetobacter baumannii 24860_9 GN=sdhA PE=4 SV=1	ACIBA	13
12	0	25.4	44.68	35.84	31.75	tr|A0A062M8M9|A0A062M8M9_ACIBA	Succinate dehydrogenase, flavoprotein subunit OS=Acinetobacter baumannii 24860_5 GN=sdhA PE=4 SV=1	ACIBA	13
12	0	25.4	44.68	35.84	31.75	tr|A0A062M6Y1|A0A062M6Y1_ACIBA	Succinate dehydrogenase, flavoprotein subunit OS=Acinetobacter baumannii 1288284 GN=J608_2212 PE=4 SV=1	ACIBA	13
12	0	25.4	44.68	35.84	31.75	tr|A0A062LZY2|A0A062LZY2_ACIBA	Succinate dehydrogenase, flavoprotein subunit OS=Acinetobacter baumannii 24860_3 GN=sdhA PE=4 SV=1	ACIBA	13
12	0	25.4	44.68	35.84	31.75	tr|A0A062LD13|A0A062LD13_ACIBA	Succinate dehydrogenase, flavoprotein subunit OS=Acinetobacter baumannii 24812_8 GN=sdhA PE=4 SV=1	ACIBA	13
12	0	25.4	44.68	35.84	31.75	tr|A0A062KCN4|A0A062KCN4_ACIBA	Succinate dehydrogenase, flavoprotein subunit OS=Acinetobacter baumannii 1505311 GN=sdhA PE=4 SV=1	ACIBA	13
12	0	25.4	44.68	35.84	31.75	tr|A0A062K498|A0A062K498_ACIBA	Succinate dehydrogenase, flavoprotein subunit OS=Acinetobacter baumannii 1262761-105 GN=sdhA PE=4 SV=1	ACIBA	13
12	0	25.4	44.68	35.84	31.75	tr|A0A062JY12|A0A062JY12_ACIBA	Succinate dehydrogenase, flavoprotein subunit OS=Acinetobacter baumannii 1276470-132 GN=sdhA PE=4 SV=1	ACIBA	13
12	0	25.4	44.68	35.84	31.75	tr|A0A062JFX4|A0A062JFX4_ACIBA	Succinate dehydrogenase, flavoprotein subunit OS=Acinetobacter baumannii 1042969-1197 GN=sdhA PE=4 SV=1	ACIBA	13
12	0	25.4	44.68	35.84	31.75	tr|A0A062J1Z5|A0A062J1Z5_ACIBA	Succinate dehydrogenase, flavoprotein subunit OS=Acinetobacter baumannii 1195185_80 GN=sdhA PE=4 SV=1	ACIBA	13
12	0	25.4	44.68	35.84	31.75	tr|A0A062IZC9|A0A062IZC9_ACIBA	Succinate dehydrogenase, flavoprotein subunit OS=Acinetobacter baumannii 233846 GN=sdhA PE=4 SV=1	ACIBA	13
12	0	25.4	44.68	35.84	31.75	tr|A0A062IH58|A0A062IH58_ACIBA	Succinate dehydrogenase, flavoprotein subunit OS=Acinetobacter baumannii 21072 GN=sdhA PE=4 SV=1	ACIBA	13
12	0	25.4	44.68	35.84	31.75	tr|A0A062I5J9|A0A062I5J9_ACIBA	Succinate dehydrogenase, flavoprotein subunit OS=Acinetobacter baumannii 1284800 GN=sdhA PE=4 SV=1	ACIBA	13
12	0	25.4	44.68	35.84	31.75	tr|A0A062HSF0|A0A062HSF0_ACIBA	Succinate dehydrogenase, flavoprotein subunit OS=Acinetobacter baumannii 1598530 GN=sdhA PE=4 SV=1	ACIBA	13
12	0	25.4	44.68	35.84	31.75	tr|A0A062HHY6|A0A062HHY6_ACIBA	Succinate dehydrogenase, flavoprotein subunit OS=Acinetobacter baumannii 23037 GN=sdhA PE=4 SV=1	ACIBA	13
12	0	25.4	44.68	35.84	31.75	tr|A0A062H5Q9|A0A062H5Q9_ACIBA	Succinate dehydrogenase, flavoprotein subunit OS=Acinetobacter baumannii 1499986 GN=sdhA PE=4 SV=1	ACIBA	13
12	0	25.4	44.68	35.84	31.75	tr|A0A062G7R4|A0A062G7R4_ACIBA	Succinate dehydrogenase, flavoprotein subunit OS=Acinetobacter baumannii 15827 GN=sdhA PE=4 SV=1	ACIBA	13
12	0	25.4	44.68	35.84	31.75	tr|A0A062FSM9|A0A062FSM9_ACIBA	Succinate dehydrogenase, flavoprotein subunit OS=Acinetobacter baumannii 940793 GN=sdhA PE=4 SV=1	ACIBA	13
12	0	25.4	44.68	35.84	31.75	tr|A0A062F7G6|A0A062F7G6_ACIBA	Succinate dehydrogenase, flavoprotein subunit OS=Acinetobacter baumannii 754286 GN=sdhA PE=4 SV=1	ACIBA	13
12	0	25.4	44.68	35.84	31.75	tr|A0A062EY46|A0A062EY46_ACIBA	Succinate dehydrogenase, flavoprotein subunit OS=Acinetobacter baumannii 855125 GN=sdhA PE=4 SV=1	ACIBA	13
12	0	25.4	44.68	35.84	31.75	tr|A0A062ES50|A0A062ES50_ACIBA	Succinate dehydrogenase, flavoprotein subunit OS=Acinetobacter baumannii 45075_10 GN=sdhA PE=4 SV=1	ACIBA	13
12	0	25.4	44.68	35.84	31.75	tr|A0A062E5L4|A0A062E5L4_ACIBA	Succinate dehydrogenase, flavoprotein subunit OS=Acinetobacter baumannii 1146103 GN=sdhA PE=4 SV=1	ACIBA	13
12	0	25.4	44.68	35.84	31.75	tr|A0A062DHZ8|A0A062DHZ8_ACIBA	Succinate dehydrogenase, flavoprotein subunit OS=Acinetobacter baumannii 496487 GN=sdhA PE=4 SV=1	ACIBA	13
12	0	25.4	44.68	35.84	31.75	tr|A0A062CW54|A0A062CW54_ACIBA	Succinate dehydrogenase, flavoprotein subunit OS=Acinetobacter baumannii 25569_10 GN=sdhA PE=4 SV=1	ACIBA	13
12	0	25.4	44.68	35.84	31.75	tr|A0A062CV95|A0A062CV95_ACIBA	Succinate dehydrogenase, flavoprotein subunit OS=Acinetobacter baumannii 135867 GN=sdhA PE=4 SV=1	ACIBA	13
12	0	25.4	44.68	35.84	31.75	tr|A0A062CMT8|A0A062CMT8_ACIBA	Succinate dehydrogenase, flavoprotein subunit OS=Acinetobacter baumannii 24812_2 GN=sdhA PE=4 SV=1	ACIBA	13
12	0	25.4	44.68	35.84	31.75	tr|A0A062C2Z6|A0A062C2Z6_ACIBA	Succinate dehydrogenase, flavoprotein subunit OS=Acinetobacter baumannii 987421 GN=sdhA PE=4 SV=1	ACIBA	13
12	0	25.4	44.68	35.84	31.75	tr|A0A062BMB2|A0A062BMB2_ACIBA	Succinate dehydrogenase, flavoprotein subunit OS=Acinetobacter baumannii 96512 GN=sdhA PE=4 SV=1	ACIBA	13
12	0	25.4	44.68	35.84	31.75	tr|A0A062B5M9|A0A062B5M9_ACIBA	Succinate dehydrogenase, flavoprotein subunit OS=Acinetobacter baumannii 916567 GN=sdhA PE=4 SV=1	ACIBA	13
12	0	25.4	44.68	35.84	31.75	tr|A0A062AWD2|A0A062AWD2_ACIBA	Succinate dehydrogenase, flavoprotein subunit OS=Acinetobacter baumannii 18689 GN=sdhA PE=4 SV=1	ACIBA	13
12	0	25.4	44.68	35.84	31.75	tr|A0A062A4W9|A0A062A4W9_ACIBA	Succinate dehydrogenase, flavoprotein subunit OS=Acinetobacter baumannii 1539026 GN=sdhA PE=4 SV=1	ACIBA	13
12	0	25.4	44.68	35.84	31.75	tr|A0A061ZQ20|A0A061ZQ20_ACIBA	Succinate dehydrogenase, flavoprotein subunit OS=Acinetobacter baumannii 45075_4 GN=sdhA PE=4 SV=1	ACIBA	13
12	0	25.4	44.68	35.84	31.75	tr|A0A061ZH67|A0A061ZH67_ACIBA	Succinate dehydrogenase, flavoprotein subunit OS=Acinetobacter baumannii 45075_9 GN=sdhA PE=4 SV=1	ACIBA	13
12	0	25.4	44.68	35.84	31.75	tr|A0A061ZH01|A0A061ZH01_ACIBA	Succinate dehydrogenase, flavoprotein subunit OS=Acinetobacter baumannii 45075_8 GN=sdhA PE=4 SV=1	ACIBA	13
12	0	25.4	44.68	35.84	31.75	tr|A0A061Y018|A0A061Y018_ACIBA	Succinate dehydrogenase, flavoprotein subunit OS=Acinetobacter baumannii 45075_6 GN=sdhA PE=4 SV=1	ACIBA	13
12	0	25.4	44.68	35.84	31.75	tr|A0A061XJX3|A0A061XJX3_ACIBA	Succinate dehydrogenase, flavoprotein subunit OS=Acinetobacter baumannii 1032359 GN=sdhA PE=4 SV=1	ACIBA	13
12	0	25.4	44.68	35.84	31.75	tr|A0A061XGX0|A0A061XGX0_ACIBA	Succinate dehydrogenase, flavoprotein subunit OS=Acinetobacter baumannii 45075_5 GN=sdhA PE=4 SV=1	ACIBA	13
12	0	25.4	44.68	35.84	31.75	tr|A0A061WV76|A0A061WV76_ACIBA	Succinate dehydrogenase, flavoprotein subunit OS=Acinetobacter baumannii 6935 GN=sdhA PE=4 SV=1	ACIBA	13
12	0	25.4	44.68	35.84	31.75	tr|A0A061WF88|A0A061WF88_ACIBA	Succinate dehydrogenase, flavoprotein subunit OS=Acinetobacter baumannii 1064293_46 GN=sdhA PE=4 SV=1	ACIBA	13
12	0	25.4	44.68	35.84	31.75	tr|A0A061W1N4|A0A061W1N4_ACIBA	Succinate dehydrogenase, flavoprotein subunit OS=Acinetobacter baumannii 25442_1 GN=sdhA PE=4 SV=1	ACIBA	13
12	0	25.4	44.68	35.84	31.75	tr|A0A061VWK6|A0A061VWK6_ACIBA	Succinate dehydrogenase, flavoprotein subunit OS=Acinetobacter baumannii 42057_4 GN=sdhA PE=4 SV=1	ACIBA	13
12	0	25.4	44.68	35.84	31.75	tr|A0A061VP49|A0A061VP49_ACIBA	Succinate dehydrogenase, flavoprotein subunit OS=Acinetobacter baumannii 45075_3 GN=sdhA PE=4 SV=1	ACIBA	13
12	0	25.4	44.68	35.84	31.75	tr|A0A061V9A5|A0A061V9A5_ACIBA	Succinate dehydrogenase, flavoprotein subunit OS=Acinetobacter baumannii 45075_2 GN=sdhA PE=4 SV=1	ACIBA	13
12	0	25.4	44.68	35.84	31.75	tr|A0A061UR38|A0A061UR38_ACIBA	Succinate dehydrogenase, flavoprotein subunit OS=Acinetobacter baumannii 44839_9 GN=sdhA PE=4 SV=1	ACIBA	13
12	0	25.4	44.68	35.84	31.75	tr|A0A061UP99|A0A061UP99_ACIBA	Succinate dehydrogenase, flavoprotein subunit OS=Acinetobacter baumannii 45075_1 GN=sdhA PE=4 SV=1	ACIBA	13
12	0	25.4	44.68	35.84	31.75	tr|A0A061U6A0|A0A061U6A0_ACIBA	Succinate dehydrogenase, flavoprotein subunit OS=Acinetobacter baumannii 44298_8 GN=sdhA PE=4 SV=1	ACIBA	13
12	0	25.4	44.68	35.84	31.75	tr|A0A061U632|A0A061U632_ACIBA	Succinate dehydrogenase, flavoprotein subunit OS=Acinetobacter baumannii 44839_8 GN=sdhA PE=4 SV=1	ACIBA	13
12	0	25.4	44.68	35.84	31.75	tr|A0A061THN0|A0A061THN0_ACIBA	Succinate dehydrogenase, flavoprotein subunit OS=Acinetobacter baumannii 44298_5 GN=sdhA PE=4 SV=1	ACIBA	13
12	0	25.4	44.68	35.84	31.75	tr|A0A061TH57|A0A061TH57_ACIBA	Succinate dehydrogenase, flavoprotein subunit OS=Acinetobacter baumannii 44298_3 GN=sdhA PE=4 SV=1	ACIBA	13
12	0	25.4	44.68	35.84	31.75	tr|A0A029FQQ0|A0A029FQQ0_ACIBA	Succinate dehydrogenase, flavoprotein subunit OS=Acinetobacter baumannii 24860_1 GN=sdhA PE=4 SV=1	ACIBA	13
12	0	25.4	44.68	35.84	31.75	tr|A0A029FGE4|A0A029FGE4_ACIBA	Succinate dehydrogenase, flavoprotein subunit OS=Acinetobacter baumannii 24860_6 GN=sdhA PE=4 SV=1	ACIBA	13
12	0	25.4	44.68	35.84	31.75	tr|A0A029F878|A0A029F878_ACIBA	Succinate dehydrogenase, flavoprotein subunit OS=Acinetobacter baumannii 24975_10 GN=sdhA PE=4 SV=1	ACIBA	13
12	0	25.4	44.68	35.84	31.75	tr|A0A029EV14|A0A029EV14_ACIBA	Succinate dehydrogenase, flavoprotein subunit OS=Acinetobacter baumannii 44839_10 GN=sdhA PE=4 SV=1	ACIBA	13
12	0	25.4	44.68	35.84	31.75	tr|A0A029EH35|A0A029EH35_ACIBA	Succinate dehydrogenase, flavoprotein subunit OS=Acinetobacter baumannii 26016_9 GN=sdhA PE=4 SV=1	ACIBA	13
12	0	25.4	44.68	35.84	31.75	tr|A0A029E3W5|A0A029E3W5_ACIBA	Succinate dehydrogenase, flavoprotein subunit OS=Acinetobacter baumannii 44298_1 GN=sdhA PE=4 SV=1	ACIBA	13
12	0	25.4	44.68	35.84	31.75	tr|A0A029DWK6|A0A029DWK6_ACIBA	Succinate dehydrogenase, flavoprotein subunit OS=Acinetobacter baumannii 44298_2 GN=sdhA PE=4 SV=1	ACIBA	13
12	0	25.4	44.68	35.84	31.75	tr|A0A029DGQ0|A0A029DGQ0_ACIBA	Succinate dehydrogenase, flavoprotein subunit OS=Acinetobacter baumannii 44298_4 GN=sdhA PE=4 SV=1	ACIBA	13
12	0	25.4	44.68	35.84	31.75	tr|A0A029D839|A0A029D839_ACIBA	Succinate dehydrogenase, flavoprotein subunit OS=Acinetobacter baumannii 44298_6 GN=sdhA PE=4 SV=1	ACIBA	13
12	0	25.4	44.68	35.84	31.75	tr|A0A029CY58|A0A029CY58_ACIBA	Succinate dehydrogenase, flavoprotein subunit OS=Acinetobacter baumannii 44298_7 GN=sdhA PE=4 SV=1	ACIBA	13
12	0	25.4	44.68	35.84	31.75	tr|A0A029CJJ0|A0A029CJJ0_ACIBA	Succinate dehydrogenase, flavoprotein subunit OS=Acinetobacter baumannii 44298_9 GN=sdhA PE=4 SV=1	ACIBA	13
12	0	25.4	44.68	35.84	31.75	tr|A0A029C6U0|A0A029C6U0_ACIBA	Succinate dehydrogenase, flavoprotein subunit OS=Acinetobacter baumannii 44298_10 GN=sdhA PE=4 SV=1	ACIBA	13
12	0	25.4	44.68	35.84	31.75	tr|A0A029BY14|A0A029BY14_ACIBA	Succinate dehydrogenase, flavoprotein subunit OS=Acinetobacter baumannii 25569_8 GN=sdhA PE=4 SV=1	ACIBA	13
12	0	25.4	44.68	35.84	31.75	tr|A0A029BKD7|A0A029BKD7_ACIBA	Succinate dehydrogenase, flavoprotein subunit OS=Acinetobacter baumannii 25442_5 GN=sdhA PE=4 SV=1	ACIBA	13
12	0	25.4	44.68	35.84	31.75	tr|A0A029BDS9|A0A029BDS9_ACIBA	Succinate dehydrogenase, flavoprotein subunit OS=Acinetobacter baumannii 25569_9 GN=sdhA PE=4 SV=1	ACIBA	13
12	0	25.4	44.68	35.84	31.75	tr|A0A029ALX0|A0A029ALX0_ACIBA	Succinate dehydrogenase, flavoprotein subunit OS=Acinetobacter baumannii 42057_2 GN=sdhA PE=4 SV=1	ACIBA	13
12	0	25.4	44.68	35.84	31.75	tr|A0A029A9X9|A0A029A9X9_ACIBA	Succinate dehydrogenase, flavoprotein subunit OS=Acinetobacter baumannii 25442_9 GN=sdhA PE=4 SV=1	ACIBA	13
12	0	25.4	44.68	35.84	31.75	tr|A0A028ZVT0|A0A028ZVT0_ACIBA	Succinate dehydrogenase, flavoprotein subunit OS=Acinetobacter baumannii 42057_6 GN=sdhA PE=4 SV=1	ACIBA	13
12	0	25.4	44.68	35.84	31.75	tr|A0A028ZTF2|A0A028ZTF2_ACIBA	Succinate dehydrogenase, flavoprotein subunit OS=Acinetobacter baumannii 45052_4 GN=sdhA PE=4 SV=1	ACIBA	13
12	0	25.4	44.68	35.84	31.75	tr|A0A028IU78|A0A028IU78_ACIBA	Succinate dehydrogenase, flavoprotein subunit OS=Acinetobacter baumannii R1B GN=BA73_03858 PE=4 SV=1	ACIBA	13
12	0	25.4	44.68	35.84	31.75	tr|A0A028ISP5|A0A028ISP5_ACIBA	Succinate dehydrogenase flavoprotein subunit OS=Acinetobacter baumannii LAC-4 GN=ABLAC_07860 PE=4 SV=1	ACIBA	13
12	0	25.4	44.68	35.84	31.75	tr|A0A023S0K4|A0A023S0K4_ACIBA	Fumarate reductase OS=Acinetobacter baumannii AC30 GN=B856_13595 PE=4 SV=1	ACIBA	13
12	0	25.4	44.68	35.84	31.75	tr|A0A022SK98|A0A022SK98_ACIBA	Succinate dehydrogenase, flavoprotein subunit OS=Acinetobacter baumannii 1428368 GN=J696_02339 PE=4 SV=1	ACIBA	13
12	0	25.4	44.68	35.84	31.75	tr|A0A022S725|A0A022S725_ACIBA	Succinate dehydrogenase, flavoprotein subunit OS=Acinetobacter baumannii 1457504 GN=sdhA PE=4 SV=1	ACIBA	13
12	0	25.4	44.68	35.84	31.75	tr|A0A022KAL9|A0A022KAL9_ACIBA	Succinate dehydrogenase, flavoprotein subunit OS=Acinetobacter baumannii 1039621 GN=sdhA PE=4 SV=1	ACIBA	13
12	0	25.4	44.68	35.84	31.75	tr|A0A022K475|A0A022K475_ACIBA	Succinate dehydrogenase, flavoprotein subunit OS=Acinetobacter baumannii 1121032 GN=sdhA PE=4 SV=1	ACIBA	13
12	0	25.4	44.68	35.84	31.75	tr|A0A022JTF8|A0A022JTF8_ACIBA	Succinate dehydrogenase, flavoprotein subunit OS=Acinetobacter baumannii 110912 GN=sdhA PE=4 SV=1	ACIBA	13
12	0	25.4	44.68	35.84	31.75	tr|A0A022JBR4|A0A022JBR4_ACIBA	Succinate dehydrogenase, flavoprotein subunit OS=Acinetobacter baumannii 1195185_11 GN=sdhA PE=4 SV=1	ACIBA	13
12	0	25.4	44.68	35.84	31.75	tr|A0A022IEB2|A0A022IEB2_ACIBA	Succinate dehydrogenase, flavoprotein subunit OS=Acinetobacter baumannii 655378 GN=sdhA PE=4 SV=1	ACIBA	13
12	0	25.4	44.68	35.84	31.75	tr|A0A022FIU6|A0A022FIU6_ACIBA	Succinate dehydrogenase, flavoprotein subunit OS=Acinetobacter baumannii 16553_1 GN=sdhA PE=4 SV=1	ACIBA	13
12	0	25.4	44.68	35.84	31.75	tr|A0A022FGG5|A0A022FGG5_ACIBA	Succinate dehydrogenase, flavoprotein subunit OS=Acinetobacter baumannii 16553_3 GN=sdhA PE=4 SV=1	ACIBA	13
12	0	25.4	44.68	35.84	31.75	tr|A0A022F042|A0A022F042_ACIBA	Succinate dehydrogenase, flavoprotein subunit OS=Acinetobacter baumannii 16553_2 GN=sdhA PE=4 SV=1	ACIBA	13
12	0	25.4	44.68	35.84	31.75	tr|A0A022EHQ0|A0A022EHQ0_ACIBA	Succinate dehydrogenase, flavoprotein subunit OS=Acinetobacter baumannii 16553_4 GN=sdhA PE=4 SV=1	ACIBA	13
12	0	25.4	44.68	35.84	31.75	tr|A0A022E7Z7|A0A022E7Z7_ACIBA	Succinate dehydrogenase, flavoprotein subunit OS=Acinetobacter baumannii 16553_6 GN=sdhA PE=4 SV=1	ACIBA	13
12	0	25.4	44.68	35.84	31.75	tr|A0A022DVQ1|A0A022DVQ1_ACIBA	Succinate dehydrogenase, flavoprotein subunit OS=Acinetobacter baumannii 16553_8 GN=sdhA PE=4 SV=1	ACIBA	13
12	0	25.4	44.68	35.84	31.75	tr|A0A022DHF1|A0A022DHF1_ACIBA	Succinate dehydrogenase, flavoprotein subunit OS=Acinetobacter baumannii 16553_9 GN=sdhA PE=4 SV=1	ACIBA	13
12	0	25.4	44.68	35.84	31.75	tr|A0A022D6X8|A0A022D6X8_ACIBA	Succinate dehydrogenase, flavoprotein subunit OS=Acinetobacter baumannii 16553_10 GN=sdhA PE=4 SV=1	ACIBA	13
12	0	25.4	44.68	35.84	31.75	tr|A0A022CV77|A0A022CV77_ACIBA	Succinate dehydrogenase, flavoprotein subunit OS=Acinetobacter baumannii 25569_1 GN=sdhA PE=4 SV=1	ACIBA	13
12	0	25.4	44.68	35.84	31.75	tr|A0A022CKS2|A0A022CKS2_ACIBA	Succinate dehydrogenase, flavoprotein subunit OS=Acinetobacter baumannii 25569_2 GN=sdhA PE=4 SV=1	ACIBA	13
12	0	25.4	44.68	35.84	31.75	tr|A0A022CDG5|A0A022CDG5_ACIBA	Succinate dehydrogenase, flavoprotein subunit OS=Acinetobacter baumannii 25569_4 GN=sdhA PE=4 SV=1	ACIBA	13
12	0	25.4	44.68	35.84	31.75	tr|A0A022C0F2|A0A022C0F2_ACIBA	Succinate dehydrogenase, flavoprotein subunit OS=Acinetobacter baumannii 26016_4 GN=sdhA PE=4 SV=1	ACIBA	13
12	0	25.4	44.68	35.84	31.75	tr|A0A022BNZ1|A0A022BNZ1_ACIBA	Succinate dehydrogenase, flavoprotein subunit OS=Acinetobacter baumannii 45052_3 GN=sdhA PE=4 SV=1	ACIBA	13
12	0	25.4	44.68	35.84	31.75	tr|A0A022BEY9|A0A022BEY9_ACIBA	Succinate dehydrogenase, flavoprotein subunit OS=Acinetobacter baumannii 45052_5 GN=sdhA PE=4 SV=1	ACIBA	13
12	0	25.4	44.68	35.84	31.75	tr|A0A022AUS5|A0A022AUS5_ACIBA	Succinate dehydrogenase, flavoprotein subunit OS=Acinetobacter baumannii 26016_1 GN=sdhA PE=4 SV=1	ACIBA	13
12	0	25.4	44.68	35.84	31.75	tr|A0A022AML7|A0A022AML7_ACIBA	Succinate dehydrogenase, flavoprotein subunit OS=Acinetobacter baumannii 26016_6 GN=sdhA PE=4 SV=1	ACIBA	13
12	0	25.4	44.68	35.84	31.75	tr|A0A022A8N5|A0A022A8N5_ACIBA	Succinate dehydrogenase, flavoprotein subunit OS=Acinetobacter baumannii 25569_3 GN=sdhA PE=4 SV=1	ACIBA	13
12	0	25.4	44.68	35.84	31.75	tr|A0A021ZNM1|A0A021ZNM1_ACIBA	Succinate dehydrogenase, flavoprotein subunit OS=Acinetobacter baumannii 26016_10 GN=sdhA PE=4 SV=1	ACIBA	13
12	0	25.4	44.68	35.84	31.75	tr|A0A021ZBQ1|A0A021ZBQ1_ACIBA	Succinate dehydrogenase, flavoprotein subunit OS=Acinetobacter baumannii 25569_6 GN=sdhA PE=4 SV=1	ACIBA	13
12	0	25.4	44.68	35.84	31.75	tr|A0A021Z519|A0A021Z519_ACIBA	Succinate dehydrogenase, flavoprotein subunit OS=Acinetobacter baumannii 26016_5 GN=sdhA PE=4 SV=1	ACIBA	13
12	0	25.4	44.68	35.84	31.75	tr|A0A021YLE4|A0A021YLE4_ACIBA	Succinate dehydrogenase, flavoprotein subunit OS=Acinetobacter baumannii 45057_4 GN=sdhA PE=4 SV=1	ACIBA	13
12	0	25.4	44.68	35.84	31.75	tr|A0A021Y7J9|A0A021Y7J9_ACIBA	Succinate dehydrogenase, flavoprotein subunit OS=Acinetobacter baumannii 25569_5 GN=sdhA PE=4 SV=1	ACIBA	13
12	0	25.4	44.68	35.84	31.75	tr|A0A021XWH0|A0A021XWH0_ACIBA	Succinate dehydrogenase, flavoprotein subunit OS=Acinetobacter baumannii 26016_8 GN=sdhA PE=4 SV=1	ACIBA	13
12	0	25.4	44.68	35.84	31.75	tr|A0A021XKD2|A0A021XKD2_ACIBA	Succinate dehydrogenase, flavoprotein subunit OS=Acinetobacter baumannii 45052_1 GN=sdhA PE=4 SV=1	ACIBA	13
12	0	25.4	44.68	35.84	31.75	tr|A0A017GX78|A0A017GX78_ACIBA	Succinate dehydrogenase, flavoprotein subunit OS=Acinetobacter baumannii 25493_10 GN=sdhA PE=4 SV=1	ACIBA	13
12	0	25.4	44.68	35.84	31.75	tr|A0A017GR49|A0A017GR49_ACIBA	Succinate dehydrogenase, flavoprotein subunit OS=Acinetobacter baumannii 25493_1 GN=sdhA PE=4 SV=1	ACIBA	13
12	0	25.4	44.68	35.84	31.75	tr|A0A017GF69|A0A017GF69_ACIBA	Succinate dehydrogenase, flavoprotein subunit OS=Acinetobacter baumannii 25493_2 GN=sdhA PE=4 SV=1	ACIBA	13
12	0	25.4	44.68	35.84	31.75	tr|A0A017G223|A0A017G223_ACIBA	Succinate dehydrogenase, flavoprotein subunit OS=Acinetobacter baumannii 25493_3 GN=sdhA PE=4 SV=1	ACIBA	13
12	0	25.4	44.68	35.84	31.75	tr|A0A017FRN2|A0A017FRN2_ACIBA	Succinate dehydrogenase, flavoprotein subunit OS=Acinetobacter baumannii 25493_4 GN=sdhA PE=4 SV=1	ACIBA	13
12	0	25.4	44.68	35.84	31.75	tr|A0A017FH37|A0A017FH37_ACIBA	Succinate dehydrogenase, flavoprotein subunit OS=Acinetobacter baumannii 25493_5 GN=sdhA PE=4 SV=1	ACIBA	13
12	0	25.4	44.68	35.84	31.75	tr|A0A017FFE6|A0A017FFE6_ACIBA	Succinate dehydrogenase, flavoprotein subunit OS=Acinetobacter baumannii 25493_6 GN=sdhA PE=4 SV=1	ACIBA	13
12	0	25.4	44.68	35.84	31.75	tr|A0A017EF64|A0A017EF64_ACIBA	Succinate dehydrogenase, flavoprotein subunit OS=Acinetobacter baumannii 25878_2 GN=sdhA PE=4 SV=1	ACIBA	13
12	0	25.4	44.68	35.84	31.75	tr|A0A017EDQ0|A0A017EDQ0_ACIBA	Succinate dehydrogenase, flavoprotein subunit OS=Acinetobacter baumannii 25493_8 GN=sdhA PE=4 SV=1	ACIBA	13
12	0	25.4	44.68	35.84	31.75	tr|A0A017DUU0|A0A017DUU0_ACIBA	Succinate dehydrogenase, flavoprotein subunit OS=Acinetobacter baumannii 25493_9 GN=sdhA PE=4 SV=1	ACIBA	13
12	0	25.4	44.68	35.84	31.75	tr|A0A017DSK5|A0A017DSK5_ACIBA	Succinate dehydrogenase, flavoprotein subunit OS=Acinetobacter baumannii 25878_1 GN=sdhA PE=4 SV=1	ACIBA	13
12	0	25.4	44.68	35.84	31.75	tr|A0A017DDB3|A0A017DDB3_ACIBA	Succinate dehydrogenase, flavoprotein subunit OS=Acinetobacter baumannii 25878_3 GN=sdhA PE=4 SV=1	ACIBA	13
12	0	25.4	44.68	35.84	31.75	tr|A0A017D014|A0A017D014_ACIBA	Succinate dehydrogenase, flavoprotein subunit OS=Acinetobacter baumannii 43557_1 GN=sdhA PE=4 SV=1	ACIBA	13
12	0	25.4	44.68	35.84	31.75	tr|A0A017CUW8|A0A017CUW8_ACIBA	Succinate dehydrogenase, flavoprotein subunit OS=Acinetobacter baumannii 44362_10 GN=sdhA PE=4 SV=1	ACIBA	13
12	0	25.4	44.68	35.84	31.75	tr|A0A017CEI6|A0A017CEI6_ACIBA	Succinate dehydrogenase, flavoprotein subunit OS=Acinetobacter baumannii 44362_2 GN=sdhA PE=4 SV=1	ACIBA	13
12	0	25.4	44.68	35.84	31.75	tr|A0A017C0U6|A0A017C0U6_ACIBA	Succinate dehydrogenase, flavoprotein subunit OS=Acinetobacter baumannii 44362_3 GN=sdhA PE=4 SV=1	ACIBA	13
12	0	25.4	44.68	35.84	31.75	tr|A0A017BUZ7|A0A017BUZ7_ACIBA	Succinate dehydrogenase, flavoprotein subunit OS=Acinetobacter baumannii 44362_1 GN=sdhA PE=4 SV=1	ACIBA	13
12	0	25.4	44.68	35.84	31.75	tr|A0A017BGE4|A0A017BGE4_ACIBA	Succinate dehydrogenase, flavoprotein subunit OS=Acinetobacter baumannii 44362_4 GN=sdhA PE=4 SV=1	ACIBA	13
12	0	25.4	44.68	35.84	31.75	tr|A0A017AX87|A0A017AX87_ACIBA	Succinate dehydrogenase, flavoprotein subunit OS=Acinetobacter baumannii 44362_5 GN=sdhA PE=4 SV=1	ACIBA	13
12	0	25.4	44.68	35.84	31.75	tr|A0A017AT91|A0A017AT91_ACIBA	Succinate dehydrogenase, flavoprotein subunit OS=Acinetobacter baumannii 44362_6 GN=sdhA PE=4 SV=1	ACIBA	13
12	0	25.4	44.68	35.84	31.75	tr|A0A017AE78|A0A017AE78_ACIBA	Succinate dehydrogenase, flavoprotein subunit OS=Acinetobacter baumannii 44362_7 GN=sdhA PE=4 SV=1	ACIBA	13
12	0	25.4	44.68	35.84	31.75	tr|A0A017A1M5|A0A017A1M5_ACIBA	Succinate dehydrogenase, flavoprotein subunit OS=Acinetobacter baumannii 44362_8 GN=sdhA PE=4 SV=1	ACIBA	13
12	0	25.4	44.68	35.84	31.75	tr|A0A016ZWG7|A0A016ZWG7_ACIBA	Succinate dehydrogenase, flavoprotein subunit OS=Acinetobacter baumannii 44362_9 GN=sdhA PE=4 SV=1	ACIBA	13
12	0	25.4	44.68	35.84	31.75	tr|A0A016ZBC7|A0A016ZBC7_ACIBA	Succinate dehydrogenase, flavoprotein subunit OS=Acinetobacter baumannii 44437_3 GN=sdhA PE=4 SV=1	ACIBA	13
12	0	25.4	44.68	35.84	31.75	tr|A0A016Z5V5|A0A016Z5V5_ACIBA	Succinate dehydrogenase, flavoprotein subunit OS=Acinetobacter baumannii 44437_4 GN=sdhA PE=4 SV=1	ACIBA	13
12	0	25.4	44.68	35.84	31.75	tr|A0A016YWL6|A0A016YWL6_ACIBA	Succinate dehydrogenase, flavoprotein subunit OS=Acinetobacter baumannii 44437_5 GN=sdhA PE=4 SV=1	ACIBA	13
12	0	25.4	44.68	35.84	31.75	tr|A0A016YFL4|A0A016YFL4_ACIBA	Succinate dehydrogenase, flavoprotein subunit OS=Acinetobacter baumannii 44437_9 GN=sdhA PE=4 SV=1	ACIBA	13
12	0	25.4	44.68	35.84	31.75	tr|A0A016Y9V6|A0A016Y9V6_ACIBA	Succinate dehydrogenase, flavoprotein subunit OS=Acinetobacter baumannii 44437_8 GN=sdhA PE=4 SV=1	ACIBA	13
12	0	25.4	44.68	35.84	31.75	tr|A0A016XWY8|A0A016XWY8_ACIBA	Succinate dehydrogenase, flavoprotein subunit OS=Acinetobacter baumannii 44437_7 GN=sdhA PE=4 SV=1	ACIBA	13
12	0	25.4	44.68	35.84	31.75	tr|A0A015KMS3|A0A015KMS3_ACIBA	Succinate dehydrogenase, flavoprotein subunit OS=Acinetobacter baumannii 25681_3 GN=sdhA PE=4 SV=1	ACIBA	13
12	0	25.4	44.68	35.84	31.75	tr|A0A015J9C2|A0A015J9C2_ACIBA	Succinate dehydrogenase, flavoprotein subunit OS=Acinetobacter baumannii 25681_9 GN=sdhA PE=4 SV=1	ACIBA	13
12	0	25.4	44.68	35.84	31.75	tr|A0A015IWF2|A0A015IWF2_ACIBA	Succinate dehydrogenase, flavoprotein subunit OS=Acinetobacter baumannii 25681_6 GN=sdhA PE=4 SV=1	ACIBA	13
12	0	25.4	44.68	35.84	31.75	tr|A0A015I347|A0A015I347_ACIBA	Succinate dehydrogenase, flavoprotein subunit OS=Acinetobacter baumannii 25681_2 GN=sdhA PE=4 SV=1	ACIBA	13
12	0	25.4	44.68	35.84	31.75	tr|A0A015H4W1|A0A015H4W1_ACIBA	Succinate dehydrogenase, flavoprotein subunit OS=Acinetobacter baumannii 25681_5 GN=sdhA PE=4 SV=1	ACIBA	13
12	0	25.4	44.68	35.84	31.75	tr|A0A015GNM7|A0A015GNM7_ACIBA	Succinate dehydrogenase, flavoprotein subunit OS=Acinetobacter baumannii 25750_8 GN=sdhA PE=4 SV=1	ACIBA	13
12	0	25.4	44.68	35.84	31.75	tr|A0A015GG68|A0A015GG68_ACIBA	Succinate dehydrogenase, flavoprotein subunit OS=Acinetobacter baumannii 25681_8 GN=sdhA PE=4 SV=1	ACIBA	13
12	0	25.4	44.68	35.84	31.75	tr|A0A015GBW0|A0A015GBW0_ACIBA	Succinate dehydrogenase, flavoprotein subunit OS=Acinetobacter baumannii 44327_8 GN=sdhA PE=4 SV=1	ACIBA	13
12	0	25.4	44.68	35.84	31.75	tr|A0A015GAF2|A0A015GAF2_ACIBA	Succinate dehydrogenase, flavoprotein subunit OS=Acinetobacter baumannii 25750_6 GN=sdhA PE=4 SV=1	ACIBA	13
12	0	25.4	44.68	35.84	31.75	tr|A0A015FL83|A0A015FL83_ACIBA	Succinate dehydrogenase, flavoprotein subunit OS=Acinetobacter baumannii 44327_5 GN=sdhA PE=4 SV=1	ACIBA	13
12	0	25.4	44.68	35.84	31.75	tr|A0A015FGW7|A0A015FGW7_ACIBA	Succinate dehydrogenase, flavoprotein subunit OS=Acinetobacter baumannii 25750_7 GN=sdhA PE=4 SV=1	ACIBA	13
12	0	25.4	44.68	35.84	31.75	tr|A0A015FCA2|A0A015FCA2_ACIBA	Succinate dehydrogenase, flavoprotein subunit OS=Acinetobacter baumannii 44327_4 GN=sdhA PE=4 SV=1	ACIBA	13
12	0	25.4	44.68	35.84	31.75	tr|A0A015EUS4|A0A015EUS4_ACIBA	Succinate dehydrogenase, flavoprotein subunit OS=Acinetobacter baumannii 44327_1 GN=sdhA PE=4 SV=1	ACIBA	13
12	0	25.4	44.68	35.84	31.75	tr|A0A015ES50|A0A015ES50_ACIBA	Succinate dehydrogenase, flavoprotein subunit OS=Acinetobacter baumannii 44327_2 GN=sdhA PE=4 SV=1	ACIBA	13
12	0	25.4	44.68	35.84	31.75	tr|A0A015E7F8|A0A015E7F8_ACIBA	Succinate dehydrogenase, flavoprotein subunit OS=Acinetobacter baumannii 44467_10 GN=sdhA PE=4 SV=1	ACIBA	13
12	0	25.4	44.68	35.84	31.75	tr|A0A015DHC2|A0A015DHC2_ACIBA	Succinate dehydrogenase, flavoprotein subunit OS=Acinetobacter baumannii 44327_7 GN=sdhA PE=4 SV=1	ACIBA	13
12	0	25.4	44.68	35.84	31.75	tr|A0A015D7H8|A0A015D7H8_ACIBA	Succinate dehydrogenase, flavoprotein subunit OS=Acinetobacter baumannii 44467_1 GN=sdhA PE=4 SV=1	ACIBA	13
12	0	25.4	44.68	35.84	31.75	tr|A0A015CMY9|A0A015CMY9_ACIBA	Succinate dehydrogenase, flavoprotein subunit OS=Acinetobacter baumannii 44467_4 GN=sdhA PE=4 SV=1	ACIBA	13
12	0	25.4	44.68	35.84	31.75	tr|A0A015CAI2|A0A015CAI2_ACIBA	Succinate dehydrogenase, flavoprotein subunit OS=Acinetobacter baumannii 44467_3 GN=sdhA PE=4 SV=1	ACIBA	13
12	0	25.4	44.68	35.84	31.75	tr|A0A015C5R3|A0A015C5R3_ACIBA	Succinate dehydrogenase, flavoprotein subunit OS=Acinetobacter baumannii 44467_6 GN=sdhA PE=4 SV=1	ACIBA	13
12	0	25.4	44.68	35.84	31.75	tr|A0A015C188|A0A015C188_ACIBA	Succinate dehydrogenase, flavoprotein subunit OS=Acinetobacter baumannii 44467_8 GN=sdhA PE=4 SV=1	ACIBA	13
12	0	25.4	44.68	35.84	31.75	tr|A0A015BSF0|A0A015BSF0_ACIBA	Succinate dehydrogenase, flavoprotein subunit OS=Acinetobacter baumannii 44467_2 GN=sdhA PE=4 SV=1	ACIBA	13
12	0	25.4	44.68	35.84	31.75	tr|A0A015B887|A0A015B887_ACIBA	Succinate dehydrogenase, flavoprotein subunit OS=Acinetobacter baumannii 44467_5 GN=sdhA PE=4 SV=1	ACIBA	13
12	0	25.4	44.68	35.84	31.75	tr|A0A015B3T6|A0A015B3T6_ACIBA	Succinate dehydrogenase, flavoprotein subunit OS=Acinetobacter baumannii 44467_7 GN=sdhA PE=4 SV=1	ACIBA	13
12	0	25.4	44.68	35.84	31.75	tr|A0A015B1A7|A0A015B1A7_ACIBA	Succinate dehydrogenase, flavoprotein subunit OS=Acinetobacter baumannii 44857_10 GN=sdhA PE=4 SV=1	ACIBA	13
12	0	25.4	44.68	35.84	31.75	tr|A0A014ZWI6|A0A014ZWI6_ACIBA	Succinate dehydrogenase, flavoprotein subunit OS=Acinetobacter baumannii 25561_10 GN=sdhA PE=4 SV=1	ACIBA	13
12	0	25.4	44.68	35.84	31.75	tr|A0A014ZCT6|A0A014ZCT6_ACIBA	Succinate dehydrogenase, flavoprotein subunit OS=Acinetobacter baumannii 44327_6 GN=sdhA PE=4 SV=1	ACIBA	13
12	0	25.4	44.68	35.84	31.75	tr|A0A014Z9H0|A0A014Z9H0_ACIBA	Succinate dehydrogenase, flavoprotein subunit OS=Acinetobacter baumannii 25766_3 GN=sdhA PE=4 SV=1	ACIBA	13
12	0	25.4	44.68	35.84	31.75	tr|A0A014Z1S0|A0A014Z1S0_ACIBA	Succinate dehydrogenase, flavoprotein subunit OS=Acinetobacter baumannii 25766_2 GN=sdhA PE=4 SV=1	ACIBA	13
12	0	25.4	44.68	35.84	31.75	tr|A0A014Z151|A0A014Z151_ACIBA	Succinate dehydrogenase, flavoprotein subunit OS=Acinetobacter baumannii 44857_9 GN=sdhA PE=4 SV=1	ACIBA	13
12	0	25.4	44.68	35.84	31.75	tr|A0A014YN83|A0A014YN83_ACIBA	Succinate dehydrogenase, flavoprotein subunit OS=Acinetobacter baumannii 25766_1 GN=sdhA PE=4 SV=1	ACIBA	13
12	0	25.4	44.68	35.84	31.75	tr|A0A014YH19|A0A014YH19_ACIBA	Succinate dehydrogenase, flavoprotein subunit OS=Acinetobacter baumannii 25766_10 GN=sdhA PE=4 SV=1	ACIBA	13
12	0	25.4	44.68	35.84	31.75	tr|A0A014Y601|A0A014Y601_ACIBA	Succinate dehydrogenase, flavoprotein subunit OS=Acinetobacter baumannii 25691_1 GN=sdhA PE=4 SV=1	ACIBA	13
12	0	25.4	44.68	35.84	31.75	tr|A0A014Y5V5|A0A014Y5V5_ACIBA	Succinate dehydrogenase, flavoprotein subunit OS=Acinetobacter baumannii 25766_5 GN=sdhA PE=4 SV=1	ACIBA	13
12	0	25.4	44.68	35.84	31.75	tr|A0A014XLV2|A0A014XLV2_ACIBA	Succinate dehydrogenase, flavoprotein subunit OS=Acinetobacter baumannii 25766_7 GN=sdhA PE=4 SV=1	ACIBA	13
12	0	25.4	44.68	35.84	31.75	tr|A0A014XLN2|A0A014XLN2_ACIBA	Succinate dehydrogenase, flavoprotein subunit OS=Acinetobacter baumannii 25766_4 GN=sdhA PE=4 SV=1	ACIBA	13
12	0	25.4	44.68	35.84	31.75	tr|A0A014WIX2|A0A014WIX2_ACIBA	Succinate dehydrogenase, flavoprotein subunit OS=Acinetobacter baumannii 25766_6 GN=sdhA PE=4 SV=1	ACIBA	13
12	0	25.4	44.68	35.84	31.75	tr|A0A014W5M2|A0A014W5M2_ACIBA	Succinate dehydrogenase, flavoprotein subunit OS=Acinetobacter baumannii 25691_2 GN=sdhA PE=4 SV=1	ACIBA	13
12	0	25.4	44.68	35.84	31.75	tr|A0A014W1Q8|A0A014W1Q8_ACIBA	Succinate dehydrogenase, flavoprotein subunit OS=Acinetobacter baumannii 25691_9 GN=sdhA PE=4 SV=1	ACIBA	13
12	0	25.4	44.68	35.84	31.75	tr|A0A014VZQ5|A0A014VZQ5_ACIBA	Succinate dehydrogenase, flavoprotein subunit OS=Acinetobacter baumannii 25935_5 GN=sdhA PE=4 SV=1	ACIBA	13
12	0	25.4	44.68	35.84	31.75	tr|A0A014VJP4|A0A014VJP4_ACIBA	Succinate dehydrogenase, flavoprotein subunit OS=Acinetobacter baumannii 25691_10 GN=sdhA PE=4 SV=1	ACIBA	13
12	0	25.4	44.68	35.84	31.75	tr|A0A014V7Q4|A0A014V7Q4_ACIBA	Succinate dehydrogenase, flavoprotein subunit OS=Acinetobacter baumannii 25935_1 GN=sdhA PE=4 SV=1	ACIBA	13
12	0	25.4	44.68	35.84	31.75	tr|A0A014UC74|A0A014UC74_ACIBA	Succinate dehydrogenase, flavoprotein subunit OS=Acinetobacter baumannii 25691_6 GN=sdhA PE=4 SV=1	ACIBA	13
12	0	25.4	44.68	35.84	31.75	tr|A0A014U9U7|A0A014U9U7_ACIBA	Succinate dehydrogenase, flavoprotein subunit OS=Acinetobacter baumannii 25935_8 GN=sdhA PE=4 SV=1	ACIBA	13
12	0	25.4	44.68	35.84	31.75	tr|A0A014U5L0|A0A014U5L0_ACIBA	Succinate dehydrogenase, flavoprotein subunit OS=Acinetobacter baumannii 25935_9 GN=sdhA PE=4 SV=1	ACIBA	13
12	0	25.4	44.68	35.84	31.75	tr|A0A014TWJ4|A0A014TWJ4_ACIBA	Succinate dehydrogenase, flavoprotein subunit OS=Acinetobacter baumannii 25935_2 GN=sdhA PE=4 SV=1	ACIBA	13
12	0	25.4	44.68	35.84	31.75	tr|A0A014TV31|A0A014TV31_ACIBA	Succinate dehydrogenase, flavoprotein subunit OS=Acinetobacter baumannii 25935_6 GN=sdhA PE=4 SV=1	ACIBA	13
12	0	25.4	44.68	35.84	31.75	tr|A0A014T2I9|A0A014T2I9_ACIBA	Succinate dehydrogenase, flavoprotein subunit OS=Acinetobacter baumannii 25935_4 GN=sdhA PE=4 SV=1	ACIBA	13
12	0	25.4	44.68	35.84	31.75	tr|A0A014SZI8|A0A014SZI8_ACIBA	Succinate dehydrogenase, flavoprotein subunit OS=Acinetobacter baumannii 24975_4 GN=sdhA PE=4 SV=1	ACIBA	13
12	0	25.4	44.68	35.84	31.75	tr|A0A014S751|A0A014S751_ACIBA	Succinate dehydrogenase, flavoprotein subunit OS=Acinetobacter baumannii 25935_7 GN=sdhA PE=4 SV=1	ACIBA	13
12	0	25.4	44.68	35.84	31.75	tr|A0A014RZ23|A0A014RZ23_ACIBA	Succinate dehydrogenase, flavoprotein subunit OS=Acinetobacter baumannii 25935_10 GN=sdhA PE=4 SV=1	ACIBA	13
12	0	25.4	44.68	35.84	31.75	tr|A0A014RYS6|A0A014RYS6_ACIBA	Succinate dehydrogenase, flavoprotein subunit OS=Acinetobacter baumannii 24975_5 GN=sdhA PE=4 SV=1	ACIBA	13
12	0	25.4	44.68	35.84	31.75	tr|A0A014QPR5|A0A014QPR5_ACIBA	Succinate dehydrogenase, flavoprotein subunit OS=Acinetobacter baumannii 24975_9 GN=sdhA PE=4 SV=1	ACIBA	13
12	0	25.4	44.68	35.84	31.75	tr|A0A014QNH0|A0A014QNH0_ACIBA	Succinate dehydrogenase, flavoprotein subunit OS=Acinetobacter baumannii 24975_1 GN=sdhA PE=4 SV=1	ACIBA	13
12	0	25.4	44.68	35.84	31.75	tr|A0A014QIJ2|A0A014QIJ2_ACIBA	Succinate dehydrogenase, flavoprotein subunit OS=Acinetobacter baumannii 25561_7 GN=sdhA PE=4 SV=1	ACIBA	13
12	0	25.4	44.68	35.84	31.75	tr|A0A014Q286|A0A014Q286_ACIBA	Succinate dehydrogenase, flavoprotein subunit OS=Acinetobacter baumannii 25561_2 GN=sdhA PE=4 SV=1	ACIBA	13
12	0	25.4	44.68	35.84	31.75	tr|A0A014PPH7|A0A014PPH7_ACIBA	Succinate dehydrogenase, flavoprotein subunit OS=Acinetobacter baumannii 25561_1 GN=sdhA PE=4 SV=1	ACIBA	13
12	0	25.4	44.68	35.84	31.75	tr|A0A014PCV3|A0A014PCV3_ACIBA	Succinate dehydrogenase, flavoprotein subunit OS=Acinetobacter baumannii 24975_7 GN=sdhA PE=4 SV=1	ACIBA	13
12	0	25.4	44.68	35.84	31.75	tr|A0A014MWU8|A0A014MWU8_ACIBA	Succinate dehydrogenase, flavoprotein subunit OS=Acinetobacter baumannii 24845_3 GN=sdhA PE=4 SV=1	ACIBA	13
12	0	25.4	44.68	35.84	31.75	tr|A0A014MAN1|A0A014MAN1_ACIBA	Succinate dehydrogenase, flavoprotein subunit OS=Acinetobacter baumannii 24845_6 GN=sdhA PE=4 SV=1	ACIBA	13
12	0	25.4	44.68	35.84	31.75	tr|A0A014LUL6|A0A014LUL6_ACIBA	Succinate dehydrogenase, flavoprotein subunit OS=Acinetobacter baumannii 24845_10 GN=sdhA PE=4 SV=1	ACIBA	13
12	0	25.4	44.68	35.84	31.75	tr|A0A014LKG0|A0A014LKG0_ACIBA	Succinate dehydrogenase, flavoprotein subunit OS=Acinetobacter baumannii 24845_1 GN=sdhA PE=4 SV=1	ACIBA	13
12	0	25.4	44.68	35.84	31.75	tr|A0A014JSD3|A0A014JSD3_ACIBA	Succinate dehydrogenase, flavoprotein subunit OS=Acinetobacter baumannii 24845_4 GN=sdhA PE=4 SV=1	ACIBA	13
12	0	25.4	44.68	35.84	31.75	tr|A0A014JQC3|A0A014JQC3_ACIBA	Succinate dehydrogenase, flavoprotein subunit OS=Acinetobacter baumannii 24845_8 GN=sdhA PE=4 SV=1	ACIBA	13
12	0	25.4	44.68	35.84	31.75	tr|A0A014JNN5|A0A014JNN5_ACIBA	Succinate dehydrogenase, flavoprotein subunit OS=Acinetobacter baumannii 25253_3 GN=sdhA PE=4 SV=1	ACIBA	13
12	0	25.4	44.68	35.84	31.75	tr|A0A014JDW5|A0A014JDW5_ACIBA	Succinate dehydrogenase, flavoprotein subunit OS=Acinetobacter baumannii 25253_4 GN=sdhA PE=4 SV=1	ACIBA	13
12	0	25.4	44.68	35.84	31.75	tr|A0A014J5D4|A0A014J5D4_ACIBA	Succinate dehydrogenase, flavoprotein subunit OS=Acinetobacter baumannii 24845_5 GN=sdhA PE=4 SV=1	ACIBA	13
12	0	25.4	44.68	35.84	31.75	tr|A0A014IQX5|A0A014IQX5_ACIBA	Succinate dehydrogenase, flavoprotein subunit OS=Acinetobacter baumannii 24845_9 GN=sdhA PE=4 SV=1	ACIBA	13
12	0	25.4	44.68	35.84	31.75	tr|A0A014IQ40|A0A014IQ40_ACIBA	Succinate dehydrogenase, flavoprotein subunit OS=Acinetobacter baumannii 25253_1 GN=sdhA PE=4 SV=1	ACIBA	13
12	0	25.4	44.68	35.84	31.75	tr|A0A014INP7|A0A014INP7_ACIBA	Succinate dehydrogenase, flavoprotein subunit OS=Acinetobacter baumannii 24845_7 GN=sdhA PE=4 SV=1	ACIBA	13
12	0	25.4	44.68	35.84	31.75	tr|A0A014HXD2|A0A014HXD2_ACIBA	Succinate dehydrogenase, flavoprotein subunit OS=Acinetobacter baumannii 25253_8 GN=sdhA PE=4 SV=1	ACIBA	13
12	0	25.4	44.68	35.84	31.75	tr|A0A014HI00|A0A014HI00_ACIBA	Succinate dehydrogenase, flavoprotein subunit OS=Acinetobacter baumannii 25253_10 GN=sdhA PE=4 SV=1	ACIBA	13
12	0	25.4	44.68	35.84	31.75	tr|A0A014H0U7|A0A014H0U7_ACIBA	Succinate dehydrogenase, flavoprotein subunit OS=Acinetobacter baumannii 25307_2 GN=sdhA PE=4 SV=1	ACIBA	13
12	0	25.4	44.68	35.84	31.75	tr|A0A014GXU8|A0A014GXU8_ACIBA	Succinate dehydrogenase, flavoprotein subunit OS=Acinetobacter baumannii 25253_5 GN=sdhA PE=4 SV=1	ACIBA	13
12	0	25.4	44.68	35.84	31.75	tr|A0A014GXD1|A0A014GXD1_ACIBA	Succinate dehydrogenase, flavoprotein subunit OS=Acinetobacter baumannii 25253_7 GN=sdhA PE=4 SV=1	ACIBA	13
12	0	25.4	44.68	35.84	31.75	tr|A0A014GIW7|A0A014GIW7_ACIBA	Succinate dehydrogenase, flavoprotein subunit OS=Acinetobacter baumannii 25307_6 GN=sdhA PE=4 SV=1	ACIBA	13
12	0	25.4	44.68	35.84	31.75	tr|A0A014G7Q5|A0A014G7Q5_ACIBA	Succinate dehydrogenase, flavoprotein subunit OS=Acinetobacter baumannii 25253_6 GN=sdhA PE=4 SV=1	ACIBA	13
12	0	25.4	44.68	35.84	31.75	tr|A0A014FUQ9|A0A014FUQ9_ACIBA	Succinate dehydrogenase, flavoprotein subunit OS=Acinetobacter baumannii 25307_4 GN=sdhA PE=4 SV=1	ACIBA	13
12	0	25.4	44.68	35.84	31.75	tr|A0A014FSS1|A0A014FSS1_ACIBA	Succinate dehydrogenase, flavoprotein subunit OS=Acinetobacter baumannii 25307_5 GN=sdhA PE=4 SV=1	ACIBA	13
12	0	25.4	44.68	35.84	31.75	tr|A0A014EWJ3|A0A014EWJ3_ACIBA	Succinate dehydrogenase, flavoprotein subunit OS=Acinetobacter baumannii 25307_3 GN=sdhA PE=4 SV=1	ACIBA	13
12	0	25.4	44.68	35.84	31.75	tr|A0A014DNM9|A0A014DNM9_ACIBA	Succinate dehydrogenase, flavoprotein subunit OS=Acinetobacter baumannii 25307_8 GN=sdhA PE=4 SV=1	ACIBA	13
12	0	25.4	44.68	35.84	31.75	tr|A0A014BRS9|A0A014BRS9_ACIBA	Succinate dehydrogenase, flavoprotein subunit OS=Acinetobacter baumannii 44895_1 GN=sdhA PE=4 SV=1	ACIBA	13
12	0	25.4	44.68	35.84	31.75	tr|A0A014BQ48|A0A014BQ48_ACIBA	Succinate dehydrogenase, flavoprotein subunit OS=Acinetobacter baumannii 44895_10 GN=sdhA PE=4 SV=1	ACIBA	13
12	0	25.4	44.68	35.84	31.75	tr|A0A014BJP9|A0A014BJP9_ACIBA	Succinate dehydrogenase, flavoprotein subunit OS=Acinetobacter baumannii 44895_2 GN=sdhA PE=4 SV=1	ACIBA	13
12	0	25.4	44.68	35.84	31.75	tr|A0A014AZM0|A0A014AZM0_ACIBA	Succinate dehydrogenase, flavoprotein subunit OS=Acinetobacter baumannii 44895_6 GN=sdhA PE=4 SV=1	ACIBA	13
12	0	25.4	44.68	35.84	31.75	tr|A0A014AS32|A0A014AS32_ACIBA	Succinate dehydrogenase, flavoprotein subunit OS=Acinetobacter baumannii 44895_3 GN=sdhA PE=4 SV=1	ACIBA	13
12	0	25.4	44.68	35.84	31.75	tr|A0A014AFR2|A0A014AFR2_ACIBA	Succinate dehydrogenase, flavoprotein subunit OS=Acinetobacter baumannii 44895_4 GN=sdhA PE=4 SV=1	ACIBA	13
12	0	25.4	44.68	35.84	31.75	tr|A0A013ZWY0|A0A013ZWY0_ACIBA	Succinate dehydrogenase, flavoprotein subunit OS=Acinetobacter baumannii 44895_8 GN=sdhA PE=4 SV=1	ACIBA	13
12	0	25.4	46.27	37.12	32.88	tr|A0A013ZAE5|A0A013ZAE5_ACIBA	Succinate dehydrogenase, flavoprotein subunit OS=Acinetobacter baumannii 44895_5 GN=sdhA PE=4 SV=1	ACIBA	13
12	0	25.4	44.68	35.84	31.75	tr|A0A013YZM4|A0A013YZM4_ACIBA	Succinate dehydrogenase, flavoprotein subunit OS=Acinetobacter baumannii 44895_9 GN=sdhA PE=4 SV=1	ACIBA	13
12	0	25.4	44.68	35.84	31.75	tr|A0A013YX19|A0A013YX19_ACIBA	Succinate dehydrogenase, flavoprotein subunit OS=Acinetobacter baumannii 45002_4 GN=sdhA PE=4 SV=1	ACIBA	13
12	0	25.4	44.68	35.84	31.75	tr|A0A013YFF5|A0A013YFF5_ACIBA	Succinate dehydrogenase, flavoprotein subunit OS=Acinetobacter baumannii 45002_10 GN=sdhA PE=4 SV=1	ACIBA	13
12	0	25.4	44.68	35.84	31.75	tr|A0A013Y1W1|A0A013Y1W1_ACIBA	Succinate dehydrogenase, flavoprotein subunit OS=Acinetobacter baumannii 45002_8 GN=sdhA PE=4 SV=1	ACIBA	13
12	0	25.4	44.68	35.84	31.75	tr|A0A013X2D4|A0A013X2D4_ACIBA	Succinate dehydrogenase, flavoprotein subunit OS=Acinetobacter baumannii 45002_7 GN=sdhA PE=4 SV=1	ACIBA	13
12	0	25.4	44.68	35.84	31.75	tr|A0A013WWW0|A0A013WWW0_ACIBA	Succinate dehydrogenase, flavoprotein subunit OS=Acinetobacter baumannii 45002_3 GN=sdhA PE=4 SV=1	ACIBA	13
12	0	25.4	44.68	35.84	31.75	tr|A0A013WQN2|A0A013WQN2_ACIBA	Succinate dehydrogenase, flavoprotein subunit OS=Acinetobacter baumannii 1406589 GN=sdhA PE=4 SV=1	ACIBA	13
12	0	25.4	44.68	35.84	31.75	tr|A0A013W7Y4|A0A013W7Y4_ACIBA	Succinate dehydrogenase, flavoprotein subunit OS=Acinetobacter baumannii 25307_1 GN=sdhA PE=4 SV=1	ACIBA	13
12	0	25.4	44.68	35.84	31.75	tr|A0A013W7B3|A0A013W7B3_ACIBA	Succinate dehydrogenase, flavoprotein subunit OS=Acinetobacter baumannii 45002_5 GN=sdhA PE=4 SV=1	ACIBA	13
12	0	25.4	44.68	35.84	31.75	tr|A0A013VPN2|A0A013VPN2_ACIBA	Succinate dehydrogenase, flavoprotein subunit OS=Acinetobacter baumannii 45002_6 GN=sdhA PE=4 SV=1	ACIBA	13
12	0	25.4	44.68	35.84	31.75	tr|A0A013VK23|A0A013VK23_ACIBA	Succinate dehydrogenase, flavoprotein subunit OS=Acinetobacter baumannii 98826 GN=sdhA PE=4 SV=1	ACIBA	13
12	0	25.4	44.68	35.84	31.75	tr|A0A013UDU2|A0A013UDU2_ACIBA	Succinate dehydrogenase, flavoprotein subunit OS=Acinetobacter baumannii 213697 GN=sdhA PE=4 SV=1	ACIBA	13
12	0	25.4	44.68	35.84	31.75	tr|A0A013UCY1|A0A013UCY1_ACIBA	Succinate dehydrogenase, flavoprotein subunit OS=Acinetobacter baumannii 70136 GN=sdhA PE=4 SV=1	ACIBA	13
12	0	25.4	44.68	35.84	31.75	tr|A0A013TUE9|A0A013TUE9_ACIBA	Succinate dehydrogenase, flavoprotein subunit OS=Acinetobacter baumannii 426863 GN=sdhA PE=4 SV=1	ACIBA	13
12	0	25.4	44.68	35.84	31.75	tr|A0A013TTN9|A0A013TTN9_ACIBA	Succinate dehydrogenase, flavoprotein subunit OS=Acinetobacter baumannii 981176 GN=sdhA PE=4 SV=1	ACIBA	13
12	0	25.4	44.68	35.84	31.75	tr|A0A013S583|A0A013S583_ACIBA	Succinate dehydrogenase, flavoprotein subunit OS=Acinetobacter baumannii 1494580 GN=sdhA PE=4 SV=1	ACIBA	13
12	0	25.4	44.68	35.84	31.75	tr|A0A013S0K8|A0A013S0K8_ACIBA	Succinate dehydrogenase, flavoprotein subunit OS=Acinetobacter baumannii 628418 GN=sdhA PE=4 SV=1	ACIBA	13
12	0	25.4	44.68	35.84	31.75	tr|A0A013RKS5|A0A013RKS5_ACIBA	Succinate dehydrogenase, flavoprotein subunit OS=Acinetobacter baumannii 730795 GN=sdhA PE=4 SV=1	ACIBA	13
12	0	25.4	44.68	35.84	31.75	tr|A0A013RKR5|A0A013RKR5_ACIBA	Succinate dehydrogenase, flavoprotein subunit OS=Acinetobacter baumannii 303002 GN=sdhA PE=4 SV=1	ACIBA	13
12	0	25.4	44.68	35.84	31.75	tr|A0A013RFD9|A0A013RFD9_ACIBA	Succinate dehydrogenase, flavoprotein subunit OS=Acinetobacter baumannii 145660 GN=sdhA PE=4 SV=1	ACIBA	13
12	0	25.4	44.68	35.84	31.75	tr|A0A013RD22|A0A013RD22_ACIBA	Succinate dehydrogenase, flavoprotein subunit OS=Acinetobacter baumannii 755829 GN=sdhA PE=4 SV=1	ACIBA	13
12	0	25.4	44.68	35.84	31.75	tr|A0A013QWJ1|A0A013QWJ1_ACIBA	Succinate dehydrogenase, flavoprotein subunit OS=Acinetobacter baumannii 541915 GN=sdhA PE=4 SV=1	ACIBA	13
12	0	25.4	44.68	35.84	31.75	tr|A0A013QF96|A0A013QF96_ACIBA	Succinate dehydrogenase, flavoprotein subunit OS=Acinetobacter baumannii 466215 GN=sdhA PE=4 SV=1	ACIBA	13
12	0	25.4	44.68	35.84	31.75	tr|A0A013QEJ7|A0A013QEJ7_ACIBA	Succinate dehydrogenase, flavoprotein subunit OS=Acinetobacter baumannii 277047 GN=sdhA PE=4 SV=1	ACIBA	13
12	0	25.4	44.68	35.84	31.75	tr|A0A013PL34|A0A013PL34_ACIBA	Succinate dehydrogenase, flavoprotein subunit OS=Acinetobacter baumannii 214216 GN=sdhA PE=4 SV=1	ACIBA	13
12	0	25.4	44.68	35.84	31.75	tr|A0A013NNG5|A0A013NNG5_ACIBA	Succinate dehydrogenase, flavoprotein subunit OS=Acinetobacter baumannii 14216 GN=sdhA PE=4 SV=1	ACIBA	13
12	0	25.4	44.68	35.84	31.75	tr|A0A013N141|A0A013N141_ACIBA	Succinate dehydrogenase, flavoprotein subunit OS=Acinetobacter baumannii 1392509 GN=sdhA PE=4 SV=1	ACIBA	13
12	0	25.4	44.68	35.84	31.75	tr|A0A013MQA0|A0A013MQA0_ACIBA	Succinate dehydrogenase, flavoprotein subunit OS=Acinetobacter baumannii 339786 GN=sdhA PE=4 SV=1	ACIBA	13
12	0	25.4	44.68	35.84	31.75	tr|A0A013MN88|A0A013MN88_ACIBA	Succinate dehydrogenase, flavoprotein subunit OS=Acinetobacter baumannii 1397513 GN=sdhA PE=4 SV=1	ACIBA	13
12	0	25.4	44.68	35.84	31.75	tr|A0A013ME51|A0A013ME51_ACIBA	Succinate dehydrogenase, flavoprotein subunit OS=Acinetobacter baumannii 1406182 GN=sdhA PE=4 SV=1	ACIBA	13
12	0	25.4	44.68	35.84	31.75	tr|A0A013LKE4|A0A013LKE4_ACIBA	Succinate dehydrogenase, flavoprotein subunit OS=Acinetobacter baumannii 1266220 GN=sdhA PE=4 SV=1	ACIBA	13
12	0	25.4	44.68	35.84	31.75	tr|A0A013L5V8|A0A013L5V8_ACIBA	Succinate dehydrogenase, flavoprotein subunit OS=Acinetobacter baumannii 1276470-86 GN=sdhA PE=4 SV=1	ACIBA	13
12	0	25.4	44.68	35.84	31.75	tr|A0A013KVK8|A0A013KVK8_ACIBA	Succinate dehydrogenase, flavoprotein subunit OS=Acinetobacter baumannii 1391434 GN=sdhA PE=4 SV=1	ACIBA	13
12	0	25.4	44.68	35.84	31.75	tr|A0A013KUC4|A0A013KUC4_ACIBA	Succinate dehydrogenase, flavoprotein subunit OS=Acinetobacter baumannii 1294222 GN=sdhA PE=4 SV=1	ACIBA	13
12	0	25.4	44.68	35.84	31.75	tr|A0A013JDT6|A0A013JDT6_ACIBA	Succinate dehydrogenase, flavoprotein subunit OS=Acinetobacter baumannii 1232509 GN=sdhA PE=4 SV=1	ACIBA	13
12	0	25.4	44.68	35.84	31.75	tr|A0A013IX69|A0A013IX69_ACIBA	Succinate dehydrogenase, flavoprotein subunit OS=Acinetobacter baumannii 1413735 GN=sdhA PE=4 SV=1	ACIBA	13
12	0	25.4	44.68	35.84	31.75	tr|A0A013IUZ5|A0A013IUZ5_ACIBA	Succinate dehydrogenase, flavoprotein subunit OS=Acinetobacter baumannii 1295549 GN=sdhA PE=4 SV=1	ACIBA	13
12	0	25.4	44.68	35.84	31.75	tr|A0A013IM29|A0A013IM29_ACIBA	Succinate dehydrogenase, flavoprotein subunit OS=Acinetobacter baumannii 1117819 GN=sdhA PE=4 SV=1	ACIBA	13
12	0	25.4	44.68	35.84	31.75	tr|A0A013HWQ5|A0A013HWQ5_ACIBA	Succinate dehydrogenase, flavoprotein subunit OS=Acinetobacter baumannii 11126 GN=sdhA PE=4 SV=1	ACIBA	13
12	0	25.4	44.68	35.84	31.75	tr|A0A013HV89|A0A013HV89_ACIBA	Succinate dehydrogenase, flavoprotein subunit OS=Acinetobacter baumannii 1058283 GN=sdhA PE=4 SV=1	ACIBA	13
12	0	25.4	44.68	35.84	31.75	tr|A0A013HD94|A0A013HD94_ACIBA	Succinate dehydrogenase, flavoprotein subunit OS=Acinetobacter baumannii 1237202 GN=sdhA PE=4 SV=1	ACIBA	13
12	0	25.4	44.68	35.84	31.75	tr|A0A013GZI9|A0A013GZI9_ACIBA	Succinate dehydrogenase, flavoprotein subunit OS=Acinetobacter baumannii 1262761-97 GN=sdhA PE=4 SV=1	ACIBA	13
12	0	25.4	44.68	35.84	31.75	tr|A0A013GEK1|A0A013GEK1_ACIBA	Succinate dehydrogenase, flavoprotein subunit OS=Acinetobacter baumannii 1170863 GN=sdhA PE=4 SV=1	ACIBA	13
12	0	25.4	44.68	35.84	31.75	tr|A0A013FZB1|A0A013FZB1_ACIBA	Succinate dehydrogenase, flavoprotein subunit OS=Acinetobacter baumannii 1007214 GN=sdhA PE=4 SV=1	ACIBA	13
12	0	25.4	44.68	35.84	31.75	tr|A0A011P2M5|A0A011P2M5_ACIBA	Succinate dehydrogenase, flavoprotein subunit OS=Acinetobacter baumannii 1287985 GN=sdhA PE=4 SV=1	ACIBA	13
12	0	25.4	44.68	35.84	31.75	tr|A0A011M6J0|A0A011M6J0_ACIBA	Succinate dehydrogenase, flavoprotein subunit OS=Acinetobacter baumannii 1045092 GN=sdhA PE=4 SV=1	ACIBA	13
12	0	25.4	44.68	35.84	31.75	tr|A0A011M199|A0A011M199_ACIBA	Succinate dehydrogenase, flavoprotein subunit OS=Acinetobacter baumannii 10519 GN=sdhA PE=4 SV=1	ACIBA	13
12	0	25.4	44.68	35.84	31.75	tr|A0A011LT99|A0A011LT99_ACIBA	Succinate dehydrogenase, flavoprotein subunit OS=Acinetobacter baumannii 923118 GN=sdhA PE=4 SV=1	ACIBA	13
12	0	25.4	44.68	35.84	31.75	tr|A0A011L9S1|A0A011L9S1_ACIBA	Succinate dehydrogenase, flavoprotein subunit OS=Acinetobacter baumannii 73736 GN=sdhA PE=4 SV=1	ACIBA	13
12	0	25.4	44.68	35.84	31.75	tr|A0A011L664|A0A011L664_ACIBA	Succinate dehydrogenase, flavoprotein subunit OS=Acinetobacter baumannii 836190 GN=sdhA PE=4 SV=1	ACIBA	13
12	0	25.4	44.68	35.84	31.75	tr|A0A011KVQ1|A0A011KVQ1_ACIBA	Succinate dehydrogenase, flavoprotein subunit OS=Acinetobacter baumannii 846928 GN=sdhA PE=4 SV=1	ACIBA	13
12	0	25.4	44.68	35.84	31.75	tr|A0A011JWV4|A0A011JWV4_ACIBA	Succinate dehydrogenase, flavoprotein subunit OS=Acinetobacter baumannii 825610 GN=sdhA PE=4 SV=1	ACIBA	13
12	0	25.4	44.68	35.84	31.75	tr|A0A011JQ94|A0A011JQ94_ACIBA	Succinate dehydrogenase, flavoprotein subunit OS=Acinetobacter baumannii 737393 GN=sdhA PE=4 SV=1	ACIBA	13
12	0	25.4	44.68	35.84	31.75	tr|A0A011JGD8|A0A011JGD8_ACIBA	Succinate dehydrogenase, flavoprotein subunit OS=Acinetobacter baumannii 457946 GN=sdhA PE=4 SV=1	ACIBA	13
12	0	25.4	44.68	35.84	31.75	tr|A0A011J848|A0A011J848_ACIBA	Succinate dehydrogenase, flavoprotein subunit OS=Acinetobacter baumannii 655555 GN=sdhA PE=4 SV=1	ACIBA	13
12	0	25.4	44.68	35.84	31.75	tr|A0A011IF02|A0A011IF02_ACIBA	Succinate dehydrogenase, flavoprotein subunit OS=Acinetobacter baumannii 607805 GN=sdhA PE=4 SV=1	ACIBA	13
12	0	25.4	44.68	35.84	31.75	tr|A0A011IAK0|A0A011IAK0_ACIBA	Succinate dehydrogenase, flavoprotein subunit OS=Acinetobacter baumannii 3390 GN=sdhA PE=4 SV=1	ACIBA	13
12	0	25.4	44.68	35.84	31.75	tr|A0A011I5G5|A0A011I5G5_ACIBA	Succinate dehydrogenase, flavoprotein subunit OS=Acinetobacter baumannii 480175 GN=sdhA PE=4 SV=1	ACIBA	13
12	0	25.4	44.68	35.84	31.75	tr|A0A011HNR1|A0A011HNR1_ACIBA	Succinate dehydrogenase, flavoprotein subunit OS=Acinetobacter baumannii 23671 GN=sdhA PE=4 SV=1	ACIBA	13
12	0	25.4	44.68	35.84	31.75	tr|A0A011HJK8|A0A011HJK8_ACIBA	Succinate dehydrogenase, flavoprotein subunit OS=Acinetobacter baumannii 318814 GN=sdhA PE=4 SV=1	ACIBA	13
12	0	25.4	44.68	35.84	31.75	tr|A0A011H688|A0A011H688_ACIBA	Succinate dehydrogenase, flavoprotein subunit OS=Acinetobacter baumannii 2887 GN=sdhA PE=4 SV=1	ACIBA	13
12	0	25.4	44.68	35.84	31.75	tr|A0A011GYW3|A0A011GYW3_ACIBA	Succinate dehydrogenase, flavoprotein subunit OS=Acinetobacter baumannii 273929 GN=sdhA PE=4 SV=1	ACIBA	13
12	0	25.4	44.68	35.84	31.75	tr|A0A011GBB8|A0A011GBB8_ACIBA	Succinate dehydrogenase, flavoprotein subunit OS=Acinetobacter baumannii 1471012 GN=sdhA PE=4 SV=1	ACIBA	13
12	0	25.4	44.68	35.84	31.75	tr|A0A011FPY6|A0A011FPY6_ACIBA	Succinate dehydrogenase, flavoprotein subunit OS=Acinetobacter baumannii 1412924 GN=sdhA PE=4 SV=1	ACIBA	13
12	0	25.4	44.68	35.84	31.75	tr|A0A011FGW5|A0A011FGW5_ACIBA	Succinate dehydrogenase, flavoprotein subunit OS=Acinetobacter baumannii 1475764 GN=sdhA PE=4 SV=1	ACIBA	13
12	0	25.4	44.68	35.84	31.75	tr|A0A011F6E5|A0A011F6E5_ACIBA	Succinate dehydrogenase, flavoprotein subunit OS=Acinetobacter baumannii 1533268 GN=sdhA PE=4 SV=1	ACIBA	13
12	0	25.4	44.68	35.84	31.75	tr|A0A011F6E4|A0A011F6E4_ACIBA	Succinate dehydrogenase, flavoprotein subunit OS=Acinetobacter baumannii 1482820 GN=sdhA PE=4 SV=1	ACIBA	13
12	0	25.4	44.68	35.84	31.75	tr|A0A011EPC2|A0A011EPC2_ACIBA	Succinate dehydrogenase, flavoprotein subunit OS=Acinetobacter baumannii 1293320 GN=sdhA PE=4 SV=1	ACIBA	13
12	0	25.4	44.68	35.84	31.75	tr|A0A011DZW6|A0A011DZW6_ACIBA	Succinate dehydrogenase, flavoprotein subunit OS=Acinetobacter baumannii 1237893 GN=sdhA PE=4 SV=1	ACIBA	13
12	0	25.4	44.68	35.84	31.75	tr|A0A011DMD6|A0A011DMD6_ACIBA	Succinate dehydrogenase, flavoprotein subunit OS=Acinetobacter baumannii 1264936 GN=sdhA PE=4 SV=1	ACIBA	13
12	0	25.4	44.68	35.84	31.75	tr|A0A011DA74|A0A011DA74_ACIBA	Succinate dehydrogenase, flavoprotein subunit OS=Acinetobacter baumannii 1207552 GN=sdhA PE=4 SV=1	ACIBA	13
12	0	25.4	44.68	35.84	31.75	tr|A0A011CJJ4|A0A011CJJ4_ACIBA	Succinate dehydrogenase, flavoprotein subunit OS=Acinetobacter baumannii 1271651 GN=sdhA PE=4 SV=1	ACIBA	13
12	0	25.4	44.68	35.84	31.75	tr|A0A011C9E0|A0A011C9E0_ACIBA	Succinate dehydrogenase, flavoprotein subunit OS=Acinetobacter baumannii 1095464 GN=sdhA PE=4 SV=1	ACIBA	13
12	0	25.4	44.68	35.84	31.75	tr|A0A011BP79|A0A011BP79_ACIBA	Succinate dehydrogenase, flavoprotein subunit OS=Acinetobacter baumannii 1064293_45 GN=sdhA PE=4 SV=1	ACIBA	13
12	0	25.4	44.68	35.84	31.75	tr|A0A011BL94|A0A011BL94_ACIBA	Succinate dehydrogenase, flavoprotein subunit OS=Acinetobacter baumannii 1022959 GN=sdhA PE=4 SV=1	ACIBA	13
12	0	25.4	44.68	35.84	31.75	tr|A0A011BHA2|A0A011BHA2_ACIBA	Succinate dehydrogenase, flavoprotein subunit OS=Acinetobacter baumannii 1271213 GN=sdhA PE=4 SV=1	ACIBA	13
12	0	25.4	44.68	35.84	31.75	tr|A0A011BC43|A0A011BC43_ACIBA	Succinate dehydrogenase, flavoprotein subunit OS=Acinetobacter baumannii 1188188 GN=sdhA PE=4 SV=1	ACIBA	13
12	0	25.4	44.68	35.84	31.75	tr|A0A011ASL3|A0A011ASL3_ACIBA	Succinate dehydrogenase, flavoprotein subunit OS=Acinetobacter baumannii 1178044 GN=sdhA PE=4 SV=1	ACIBA	13
12	0	25.4	44.68	35.84	31.75	tr|A0A010ZH92|A0A010ZH92_ACIBA	Succinate dehydrogenase, flavoprotein subunit OS=Acinetobacter baumannii 7893 GN=sdhA PE=4 SV=1	ACIBA	13
12	0	25.4	44.68	35.84	31.75	tr|A0A010ZGH5|A0A010ZGH5_ACIBA	Succinate dehydrogenase, flavoprotein subunit OS=Acinetobacter baumannii 1062314 GN=sdhA PE=4 SV=1	ACIBA	13
12	0	25.4	44.68	35.84	31.75	tr|A0A010Z9R9|A0A010Z9R9_ACIBA	Succinate dehydrogenase, flavoprotein subunit OS=Acinetobacter baumannii 1296252 GN=sdhA PE=4 SV=1	ACIBA	13
12	0	25.4	44.68	35.84	31.75	tr|A0A010YRN6|A0A010YRN6_ACIBA	Succinate dehydrogenase, flavoprotein subunit OS=Acinetobacter baumannii 24812_10 GN=sdhA PE=4 SV=1	ACIBA	13
12	0	25.4	44.68	35.84	31.75	tr|A0A010Y6Y3|A0A010Y6Y3_ACIBA	Succinate dehydrogenase, flavoprotein subunit OS=Acinetobacter baumannii 24860_10 GN=sdhA PE=4 SV=1	ACIBA	13
12	0	25.4	44.68	35.84	31.75	tr|A0A010Y352|A0A010Y352_ACIBA	Succinate dehydrogenase, flavoprotein subunit OS=Acinetobacter baumannii 24812_6 GN=sdhA PE=4 SV=1	ACIBA	13
12	0	25.4	44.68	35.84	31.75	tr|A0A010X3G9|A0A010X3G9_ACIBA	Succinate dehydrogenase, flavoprotein subunit OS=Acinetobacter baumannii 24812_4 GN=sdhA PE=4 SV=1	ACIBA	13
12	0	25.4	44.68	35.84	31.75	tr|A0A010WPS4|A0A010WPS4_ACIBA	Succinate dehydrogenase, flavoprotein subunit OS=Acinetobacter baumannii 24860_2 GN=sdhA PE=4 SV=1	ACIBA	13
12	0	25.4	44.68	35.84	31.75	tr|A0A010W9P4|A0A010W9P4_ACIBA	Succinate dehydrogenase, flavoprotein subunit OS=Acinetobacter baumannii 121738 GN=sdhA PE=4 SV=1	ACIBA	13
12	0	25.4	44.68	35.84	31.75	tr|A0A010W1P4|A0A010W1P4_ACIBA	Succinate dehydrogenase, flavoprotein subunit OS=Acinetobacter baumannii 24860_4 GN=sdhA PE=4 SV=1	ACIBA	13
12	0	25.4	44.68	35.84	31.75	tr|A0A010VVZ1|A0A010VVZ1_ACIBA	Succinate dehydrogenase, flavoprotein subunit OS=Acinetobacter baumannii 24860_7 GN=sdhA PE=4 SV=1	ACIBA	13
12	0	25.4	44.68	35.84	31.75	tr|A0A010VJQ5|A0A010VJQ5_ACIBA	Succinate dehydrogenase, flavoprotein subunit OS=Acinetobacter baumannii 24860_8 GN=sdhA PE=4 SV=1	ACIBA	13
12	0	25.4	44.68	35.84	31.75	tr|A0A010V0B7|A0A010V0B7_ACIBA	Succinate dehydrogenase, flavoprotein subunit OS=Acinetobacter baumannii 323408 GN=sdhA PE=4 SV=1	ACIBA	13
12	0	25.4	44.68	35.84	31.75	tr|A0A010UV34|A0A010UV34_ACIBA	Succinate dehydrogenase, flavoprotein subunit OS=Acinetobacter baumannii 470922 GN=sdhA PE=4 SV=1	ACIBA	13
12	0	25.4	44.68	35.84	31.75	tr|A0A010U3Z1|A0A010U3Z1_ACIBA	Succinate dehydrogenase, flavoprotein subunit OS=Acinetobacter baumannii 458282 GN=sdhA PE=4 SV=1	ACIBA	13
12	0	25.4	44.68	35.84	31.75	tr|A0A010U2M2|A0A010U2M2_ACIBA	Succinate dehydrogenase, flavoprotein subunit OS=Acinetobacter baumannii 722310 GN=sdhA PE=4 SV=1	ACIBA	13
12	0	25.4	44.68	35.84	31.75	tr|A0A010T8F5|A0A010T8F5_ACIBA	Succinate dehydrogenase, flavoprotein subunit OS=Acinetobacter baumannii 472237-120 GN=sdhA PE=4 SV=1	ACIBA	13
12	0	25.4	44.68	35.84	31.75	tr|A0A010T1S4|A0A010T1S4_ACIBA	Succinate dehydrogenase, flavoprotein subunit OS=Acinetobacter baumannii 1426993 GN=sdhA PE=4 SV=1	ACIBA	13
12	0	25.4	44.68	35.84	31.75	tr|A0A010SYS0|A0A010SYS0_ACIBA	Succinate dehydrogenase, flavoprotein subunit OS=Acinetobacter baumannii 1488685 GN=sdhA PE=4 SV=1	ACIBA	13
12	0	25.4	44.68	35.84	31.75	tr|A0A010SAC9|A0A010SAC9_ACIBA	Succinate dehydrogenase, flavoprotein subunit OS=Acinetobacter baumannii 1552389 GN=sdhA PE=4 SV=1	ACIBA	13
12	0	25.4	44.68	35.84	31.75	tr|A0A010QV09|A0A010QV09_ACIBA	Succinate dehydrogenase, flavoprotein subunit OS=Acinetobacter baumannii 1552818 GN=sdhA PE=4 SV=1	ACIBA	13
12	0	25.4	44.68	35.84	31.75	tr|A0A010PP34|A0A010PP34_ACIBA	Succinate dehydrogenase, flavoprotein subunit OS=Acinetobacter baumannii 1417041 GN=sdhA PE=4 SV=1	ACIBA	13
12	0	25.4	44.68	35.84	31.75	tr|A0A010NN47|A0A010NN47_ACIBA	Succinate dehydrogenase, flavoprotein subunit OS=Acinetobacter baumannii 1593273 GN=sdhA PE=4 SV=1	ACIBA	13
12	0	25.4	44.68	35.84	31.75	tr|A0A010NIE8|A0A010NIE8_ACIBA	Succinate dehydrogenase, flavoprotein subunit OS=Acinetobacter baumannii 1575710 GN=sdhA PE=4 SV=1	ACIBA	13
12	0	25.4	44.68	35.84	31.75	tr|A0A010NDY8|A0A010NDY8_ACIBA	Succinate dehydrogenase, flavoprotein subunit OS=Acinetobacter baumannii 268680 GN=sdhA PE=4 SV=1	ACIBA	13
12	0	25.4	44.68	35.84	31.75	tr|A0A010N0B3|A0A010N0B3_ACIBA	Succinate dehydrogenase, flavoprotein subunit OS=Acinetobacter baumannii 831240 GN=sdhA PE=4 SV=1	ACIBA	13
12	0	25.4	44.68	35.84	31.75	tr|A0A010M4P8|A0A010M4P8_ACIBA	Succinate dehydrogenase, flavoprotein subunit OS=Acinetobacter baumannii 232184 GN=sdhA PE=4 SV=1	ACIBA	13
12	0	25.4	44.68	35.84	31.75	tr|A0A010LVC0|A0A010LVC0_ACIBA	Succinate dehydrogenase, flavoprotein subunit OS=Acinetobacter baumannii 42887 GN=sdhA PE=4 SV=1	ACIBA	13
12	0	25.4	44.68	35.84	31.75	tr|A0A010LJN4|A0A010LJN4_ACIBA	Succinate dehydrogenase, flavoprotein subunit OS=Acinetobacter baumannii 532279 GN=sdhA PE=4 SV=1	ACIBA	13
12	0	25.4	44.68	35.84	31.75	tr|A0A010KCC5|A0A010KCC5_ACIBA	Succinate dehydrogenase, flavoprotein subunit OS=Acinetobacter baumannii 144107 GN=sdhA PE=4 SV=1	ACIBA	13
12	0	25.4	44.68	35.84	31.75	tr|A0A010K4J3|A0A010K4J3_ACIBA	Succinate dehydrogenase, flavoprotein subunit OS=Acinetobacter baumannii 397971 GN=sdhA PE=4 SV=1	ACIBA	13
12	0	25.4	44.68	35.84	31.75	tr|A0A010J298|A0A010J298_ACIBA	Succinate dehydrogenase, flavoprotein subunit OS=Acinetobacter baumannii 43926 GN=sdhA PE=4 SV=1	ACIBA	13
12	0	25.4	44.68	35.84	31.75	tr|A0A010ICH8|A0A010ICH8_ACIBA	Succinate dehydrogenase, flavoprotein subunit OS=Acinetobacter baumannii 1552865 GN=sdhA PE=4 SV=1	ACIBA	13
12	0	25.4	44.68	35.84	31.75	tr|A0A010IBC5|A0A010IBC5_ACIBA	Succinate dehydrogenase, flavoprotein subunit OS=Acinetobacter baumannii 1546444 GN=sdhA PE=4 SV=1	ACIBA	13
12	0	25.4	44.68	35.84	31.75	tr|A0A010HS25|A0A010HS25_ACIBA	Succinate dehydrogenase, flavoprotein subunit OS=Acinetobacter baumannii 1440750 GN=sdhA PE=4 SV=1	ACIBA	13
12	0	25.4	44.68	35.84	31.75	tr|A0A010HML1|A0A010HML1_ACIBA	Succinate dehydrogenase, flavoprotein subunit OS=Acinetobacter baumannii 554515 GN=sdhA PE=4 SV=1	ACIBA	13
12	0	25.4	44.68	35.84	31.75	tr|A0A010H734|A0A010H734_ACIBA	Succinate dehydrogenase, flavoprotein subunit OS=Acinetobacter baumannii 1526966 GN=sdhA PE=4 SV=1	ACIBA	13
12	0	25.4	44.68	35.84	31.75	tr|A0A010FUX7|A0A010FUX7_ACIBA	Succinate dehydrogenase, flavoprotein subunit OS=Acinetobacter baumannii 1525283 GN=sdhA PE=4 SV=1	ACIBA	13
12	0	25.4	44.68	35.84	31.75	tr|A0A010FMH7|A0A010FMH7_ACIBA	Succinate dehydrogenase, flavoprotein subunit OS=Acinetobacter baumannii 1277411 GN=sdhA PE=4 SV=1	ACIBA	13
12	0	25.4	44.68	35.84	31.75	tr|A0A010FHC8|A0A010FHC8_ACIBA	Succinate dehydrogenase, flavoprotein subunit OS=Acinetobacter baumannii 1106579 GN=sdhA PE=4 SV=1	ACIBA	13
12	0	25.4	44.68	35.84	31.75	tr|A0A010FEE0|A0A010FEE0_ACIBA	Succinate dehydrogenase, flavoprotein subunit OS=Acinetobacter baumannii 50595 GN=sdhA PE=4 SV=1	ACIBA	13
12	0	25.4	44.68	35.84	31.75	tr|A0A010ENH6|A0A010ENH6_ACIBA	Succinate dehydrogenase, flavoprotein subunit OS=Acinetobacter baumannii 959073 GN=sdhA PE=4 SV=1	ACIBA	13
12	0	25.4	44.68	35.84	31.75	tr|A0A010EEV5|A0A010EEV5_ACIBA	Succinate dehydrogenase, flavoprotein subunit OS=Acinetobacter baumannii 1096934 GN=sdhA PE=4 SV=1	ACIBA	13
12	0	25.4	44.68	35.84	31.75	tr|A0A010E1C4|A0A010E1C4_ACIBA	Succinate dehydrogenase, flavoprotein subunit OS=Acinetobacter baumannii 993520 GN=sdhA PE=4 SV=1	ACIBA	13
12	0	25.4	44.68	35.84	31.75	tr|A0A010DZQ1|A0A010DZQ1_ACIBA	Succinate dehydrogenase, flavoprotein subunit OS=Acinetobacter baumannii 1291820 GN=sdhA PE=4 SV=1	ACIBA	13
12	0	25.4	44.68	35.84	31.75	tr|A0A010DRX2|A0A010DRX2_ACIBA	Succinate dehydrogenase, flavoprotein subunit OS=Acinetobacter baumannii 972082 GN=sdhA PE=4 SV=1	ACIBA	13
12	0	25.4	44.68	35.84	31.75	tr|A0A010DJH2|A0A010DJH2_ACIBA	Succinate dehydrogenase, flavoprotein subunit OS=Acinetobacter baumannii 942194 GN=sdhA PE=4 SV=1	ACIBA	13
12	0	25.4	44.68	35.84	31.75	tr|A0A010D357|A0A010D357_ACIBA	Succinate dehydrogenase, flavoprotein subunit OS=Acinetobacter baumannii 942133 GN=sdhA PE=4 SV=1	ACIBA	13
12	0	25.4	44.68	35.84	31.75	tr|A0A010CJ49|A0A010CJ49_ACIBA	Succinate dehydrogenase, flavoprotein subunit OS=Acinetobacter baumannii 929679-2095 GN=sdhA PE=4 SV=1	ACIBA	13
12	0	25.4	44.68	35.84	31.75	tr|A0A010C706|A0A010C706_ACIBA	Succinate dehydrogenase, flavoprotein subunit OS=Acinetobacter baumannii 947299 GN=sdhA PE=4 SV=1	ACIBA	13
12	0	25.4	44.68	35.84	31.75	tr|A0A010BQ89|A0A010BQ89_ACIBA	Succinate dehydrogenase, flavoprotein subunit OS=Acinetobacter baumannii 58452 GN=sdhA PE=4 SV=1	ACIBA	13
12	0	25.4	44.68	35.84	31.75	tr|A0A010BKU9|A0A010BKU9_ACIBA	Succinate dehydrogenase, flavoprotein subunit OS=Acinetobacter baumannii 662545-1347 GN=sdhA PE=4 SV=1	ACIBA	13
12	0	25.4	44.68	35.84	31.75	tr|A0A010B799|A0A010B799_ACIBA	Succinate dehydrogenase, flavoprotein subunit OS=Acinetobacter baumannii 653020 GN=sdhA PE=4 SV=1	ACIBA	13
12	0	25.4	44.68	35.84	31.75	tr|A0A010AAI6|A0A010AAI6_ACIBA	Succinate dehydrogenase, flavoprotein subunit OS=Acinetobacter baumannii 796380-2102 GN=sdhA PE=4 SV=1	ACIBA	13
12	0	25.4	44.68	35.84	31.75	tr|A0A010A5N2|A0A010A5N2_ACIBA	Succinate dehydrogenase, flavoprotein subunit OS=Acinetobacter baumannii 781407 GN=sdhA PE=4 SV=1	ACIBA	13
12	0	25.4	44.68	35.84	31.75	tr|A0A009ZXW6|A0A009ZXW6_ACIBA	Succinate dehydrogenase, flavoprotein subunit OS=Acinetobacter baumannii 532413 GN=sdhA PE=4 SV=1	ACIBA	13
12	0	25.4	44.68	35.84	31.75	tr|A0A009ZUD5|A0A009ZUD5_ACIBA	Succinate dehydrogenase, flavoprotein subunit OS=Acinetobacter baumannii 564012 GN=sdhA PE=4 SV=1	ACIBA	13
12	0	25.4	44.68	35.84	31.75	tr|A0A009ZR24|A0A009ZR24_ACIBA	Succinate dehydrogenase, flavoprotein subunit OS=Acinetobacter baumannii 562700 GN=sdhA PE=4 SV=1	ACIBA	13
12	0	25.4	44.68	35.84	31.75	tr|A0A009YRL8|A0A009YRL8_ACIBA	Succinate dehydrogenase, flavoprotein subunit OS=Acinetobacter baumannii 34001 GN=sdhA PE=4 SV=1	ACIBA	13
12	0	25.4	44.68	35.84	31.75	tr|A0A009YHQ4|A0A009YHQ4_ACIBA	Succinate dehydrogenase, flavoprotein subunit OS=Acinetobacter baumannii 472237-1196 GN=sdhA PE=4 SV=1	ACIBA	13
12	0	25.4	44.68	35.84	31.75	tr|A0A009Y7H0|A0A009Y7H0_ACIBA	Succinate dehydrogenase, flavoprotein subunit OS=Acinetobacter baumannii 136706 GN=sdhA PE=4 SV=1	ACIBA	13
12	0	25.4	44.68	35.84	31.75	tr|A0A009XNA2|A0A009XNA2_ACIBA	Succinate dehydrogenase, flavoprotein subunit OS=Acinetobacter baumannii 34654 GN=sdhA PE=4 SV=1	ACIBA	13
12	0	25.4	44.68	35.84	31.75	tr|A0A009XI78|A0A009XI78_ACIBA	Succinate dehydrogenase, flavoprotein subunit OS=Acinetobacter baumannii 29280 GN=sdhA PE=4 SV=1	ACIBA	13
12	0	25.4	44.68	35.84	31.75	tr|A0A009X7B1|A0A009X7B1_ACIBA	Succinate dehydrogenase, flavoprotein subunit OS=Acinetobacter baumannii 1289546 GN=sdhA PE=4 SV=1	ACIBA	13
12	0	25.4	44.68	35.84	31.75	tr|A0A009WMJ8|A0A009WMJ8_ACIBA	Succinate dehydrogenase, flavoprotein subunit OS=Acinetobacter baumannii 1051830 GN=sdhA PE=4 SV=1	ACIBA	13
12	0	25.4	44.68	35.84	31.75	tr|A0A009WFU0|A0A009WFU0_ACIBA	Succinate dehydrogenase, flavoprotein subunit OS=Acinetobacter baumannii 1075025 GN=sdhA PE=4 SV=1	ACIBA	13
12	0	25.4	44.68	35.84	31.75	tr|A0A009W3N9|A0A009W3N9_ACIBA	Succinate dehydrogenase, flavoprotein subunit OS=Acinetobacter baumannii 1051176 GN=sdhA PE=4 SV=1	ACIBA	13
12	0	25.4	44.68	35.84	31.75	tr|A0A009W3I2|A0A009W3I2_ACIBA	Succinate dehydrogenase, flavoprotein subunit OS=Acinetobacter baumannii 1247182 GN=sdhA PE=4 SV=1	ACIBA	13
12	0	25.4	44.68	35.84	31.75	tr|A0A009V0L6|A0A009V0L6_ACIBA	Succinate dehydrogenase, flavoprotein subunit OS=Acinetobacter baumannii 1046674 GN=sdhA PE=4 SV=1	ACIBA	13
12	0	25.4	44.68	35.84	31.75	tr|A0A009UU27|A0A009UU27_ACIBA	Succinate dehydrogenase, flavoprotein subunit OS=Acinetobacter baumannii 1042969-1265 GN=sdhA PE=4 SV=1	ACIBA	13
12	0	25.4	44.68	35.84	31.75	tr|A0A009UL10|A0A009UL10_ACIBA	Succinate dehydrogenase, flavoprotein subunit OS=Acinetobacter baumannii 1043903 GN=sdhA PE=4 SV=1	ACIBA	13
12	0	25.4	44.68	35.84	31.75	tr|A0A009UB90|A0A009UB90_ACIBA	Succinate dehydrogenase, flavoprotein subunit OS=Acinetobacter baumannii 1046051 GN=sdhA PE=4 SV=1	ACIBA	13
12	0	25.4	44.68	35.84	31.75	tr|A0A009U8S7|A0A009U8S7_ACIBA	Succinate dehydrogenase, flavoprotein subunit OS=Acinetobacter baumannii 1040094 GN=sdhA PE=4 SV=1	ACIBA	13
12	0	25.4	44.68	35.84	31.75	tr|A0A009U0F9|A0A009U0F9_ACIBA	Succinate dehydrogenase, flavoprotein subunit OS=Acinetobacter baumannii 1043794 GN=sdhA PE=4 SV=1	ACIBA	13
12	0	25.4	44.68	35.84	31.75	tr|A0A009TV61|A0A009TV61_ACIBA	Succinate dehydrogenase, flavoprotein subunit OS=Acinetobacter baumannii 1032241 GN=sdhA PE=4 SV=1	ACIBA	13
12	0	25.4	44.68	35.84	31.75	tr|A0A009TCW9|A0A009TCW9_ACIBA	Succinate dehydrogenase, flavoprotein subunit OS=Acinetobacter baumannii 1036938 GN=sdhA PE=4 SV=1	ACIBA	13
12	0	25.4	44.68	35.84	31.75	tr|A0A009SLH0|A0A009SLH0_ACIBA	Succinate dehydrogenase, flavoprotein subunit OS=Acinetobacter baumannii 1031433 GN=sdhA PE=4 SV=1	ACIBA	13
12	0	25.4	44.68	35.84	31.75	tr|A0A009SJZ2|A0A009SJZ2_ACIBA	Succinate dehydrogenase, flavoprotein subunit OS=Acinetobacter baumannii 17534 GN=sdhA PE=4 SV=1	ACIBA	13
12	0	25.4	44.68	35.84	31.75	tr|A0A009SF93|A0A009SF93_ACIBA	Succinate dehydrogenase, flavoprotein subunit OS=Acinetobacter baumannii 951631 GN=sdhA PE=4 SV=1	ACIBA	13
12	0	25.4	44.68	35.84	31.75	tr|A0A009SF40|A0A009SF40_ACIBA	Succinate dehydrogenase, flavoprotein subunit OS=Acinetobacter baumannii 99063 GN=sdhA PE=4 SV=1	ACIBA	13
12	0	25.4	44.68	35.84	31.75	tr|A0A009R8W4|A0A009R8W4_ACIBA	Succinate dehydrogenase, flavoprotein subunit OS=Acinetobacter baumannii 724909 GN=sdhA PE=4 SV=1	ACIBA	13
12	0	25.4	44.68	35.84	31.75	tr|A0A009QLA1|A0A009QLA1_ACIBA	Succinate dehydrogenase, flavoprotein subunit OS=Acinetobacter baumannii 4749 GN=sdhA PE=4 SV=1	ACIBA	13
12	0	25.4	44.68	35.84	31.75	tr|A0A009QKL8|A0A009QKL8_ACIBA	Succinate dehydrogenase, flavoprotein subunit OS=Acinetobacter baumannii 625974 GN=sdhA PE=4 SV=1	ACIBA	13
12	0	25.4	44.68	35.84	31.75	tr|A0A009Q3J4|A0A009Q3J4_ACIBA	Succinate dehydrogenase, flavoprotein subunit OS=Acinetobacter baumannii 342950 GN=sdhA PE=4 SV=1	ACIBA	13
12	0	25.4	44.68	35.84	31.75	tr|A0A009PWH2|A0A009PWH2_ACIBA	Succinate dehydrogenase, flavoprotein subunit OS=Acinetobacter baumannii 647609 GN=sdhA PE=4 SV=1	ACIBA	13
12	0	25.4	44.68	35.84	31.75	tr|A0A009PFZ2|A0A009PFZ2_ACIBA	Succinate dehydrogenase, flavoprotein subunit OS=Acinetobacter baumannii 400834 GN=sdhA PE=4 SV=1	ACIBA	13
12	0	25.4	44.68	35.84	31.75	tr|A0A009P0E3|A0A009P0E3_ACIBA	Succinate dehydrogenase, flavoprotein subunit OS=Acinetobacter baumannii 466760 GN=sdhA PE=4 SV=1	ACIBA	13
12	0	25.4	44.68	35.84	31.75	tr|A0A009N2F5|A0A009N2F5_ACIBA	Succinate dehydrogenase, flavoprotein subunit OS=Acinetobacter baumannii 299505 GN=sdhA PE=4 SV=1	ACIBA	13
12	0	25.4	44.68	35.84	31.75	tr|A0A009M0M9|A0A009M0M9_ACIBA	Succinate dehydrogenase, flavoprotein subunit OS=Acinetobacter baumannii 1440422 GN=sdhA PE=4 SV=1	ACIBA	13
12	0	25.4	44.68	35.84	31.75	tr|A0A009LD82|A0A009LD82_ACIBA	Succinate dehydrogenase, flavoprotein subunit OS=Acinetobacter baumannii 1462234 GN=J545_3237 PE=4 SV=1	ACIBA	13
12	0	25.4	44.68	35.84	31.75	tr|A0A009LCB7|A0A009LCB7_ACIBA	Succinate dehydrogenase, flavoprotein subunit OS=Acinetobacter baumannii 1461963 GN=sdhA PE=4 SV=1	ACIBA	13
12	0	25.4	44.68	35.84	31.75	tr|A0A009LC78|A0A009LC78_ACIBA	Succinate dehydrogenase, flavoprotein subunit OS=Acinetobacter baumannii 1465485 GN=sdhA PE=4 SV=1	ACIBA	13
12	0	25.4	44.68	35.84	31.75	tr|A0A009JSS6|A0A009JSS6_ACIBA	Succinate dehydrogenase, flavoprotein subunit OS=Acinetobacter baumannii 1406750 GN=sdhA PE=4 SV=1	ACIBA	13
12	0	25.4	44.68	35.84	31.75	tr|A0A009JNG6|A0A009JNG6_ACIBA	Succinate dehydrogenase, flavoprotein subunit OS=Acinetobacter baumannii 1419130 GN=sdhA PE=4 SV=1	ACIBA	13
12	0	25.4	44.68	35.84	31.75	tr|A0A009IVV1|A0A009IVV1_ACIBA	Succinate dehydrogenase, flavoprotein subunit OS=Acinetobacter baumannii 1429530 GN=sdhA PE=4 SV=1	ACIBA	13
12	0	25.4	44.68	35.84	31.75	tr|A0A009IHI1|A0A009IHI1_ACIBA	Succinate dehydrogenase, flavoprotein subunit OS=Acinetobacter baumannii 1397084 GN=sdhA PE=4 SV=1	ACIBA	13
12	0	25.4	44.68	35.84	31.75	tr|A0A009HU63|A0A009HU63_ACIBA	Succinate dehydrogenase, flavoprotein subunit OS=Acinetobacter baumannii 1295743 GN=sdhA PE=4 SV=1	ACIBA	13
12	0	25.4	44.68	35.84	31.75	tr|A0A009HCR1|A0A009HCR1_ACIBA	Succinate dehydrogenase, flavoprotein subunit OS=Acinetobacter baumannii 1294217 GN=sdhA PE=4 SV=1	ACIBA	13
12	0	25.4	44.68	35.84	31.75	tr|A0A009H0B1|A0A009H0B1_ACIBA	Succinate dehydrogenase, flavoprotein subunit OS=Acinetobacter baumannii 118362 GN=sdhA PE=4 SV=1	ACIBA	13
12	0	25.4	44.68	35.84	31.75	tr|A0A009GMF5|A0A009GMF5_ACIBA	Succinate dehydrogenase, flavoprotein subunit OS=Acinetobacter baumannii 1267820 GN=sdhA PE=4 SV=1	ACIBA	13
12	0	25.4	44.68	35.84	31.75	tr|A0A009G1B0|A0A009G1B0_ACIBA	Succinate dehydrogenase, flavoprotein subunit OS=Acinetobacter baumannii 1202252 GN=sdhA PE=4 SV=1	ACIBA	13
12	0	25.4	44.68	35.84	31.75	tr|A0A009FM68|A0A009FM68_ACIBA	Succinate dehydrogenase, flavoprotein subunit OS=Acinetobacter baumannii 1159076 GN=sdhA PE=4 SV=1	ACIBA	13
12	0	25.4	44.68	35.84	31.75	tr|A0A009FFS2|A0A009FFS2_ACIBA	Succinate dehydrogenase, flavoprotein subunit OS=Acinetobacter baumannii 1035119 GN=sdhA PE=4 SV=1	ACIBA	13
12	0	25.4	44.68	35.84	31.75	tr|A0A009EV97|A0A009EV97_ACIBA	Succinate dehydrogenase, flavoprotein subunit OS=Acinetobacter baumannii 984213 GN=sdhA PE=4 SV=1	ACIBA	13
12	0	25.4	42.78	37.63	33.33	tr|A0A014WCC4|A0A014WCC4_ACIBA	Succinate dehydrogenase, flavoprotein subunit OS=Acinetobacter baumannii 25766_9 GN=sdhA PE=4 SV=1	ACIBA	13
12	0	25.16	42.88	35.84	31.75	tr|A0A029AYL7|A0A029AYL7_ACIBA	Succinate dehydrogenase, flavoprotein subunit OS=Acinetobacter baumannii 25442_7 GN=sdhA PE=4 SV=1	ACIBA	13
12	0	25	40.59	31.75	31.75	tr|A0A022A512|A0A022A512_ACIBA	Succinate dehydrogenase, flavoprotein subunit OS=Acinetobacter baumannii 25569_7 GN=sdhA PE=4 SV=1	ACIBA	13
13	25.65	25.65	42.94	29.09	25.31	tr|A0A067A265|A0A067A265_9PSED	Elongation factor G OS=Pseudomonas sp. P482 GN=fusA PE=3 SV=1	9PSED	12
13	0	23.62	41.12	27.13	23.36	tr|A0A077F2N3|A0A077F2N3_9PSED	Elongation factor G OS=Pseudomonas alkylphenolia GN=fusA PE=3 SV=1	9PSED	11
14	24.8	24.8	36.6	31.85	26.65	tr|A0A088NN88|A0A088NN88_9PSED	Acetyl-coenzyme A synthetase OS=Pseudomonas mosselii SJ10 GN=acsA PE=3 SV=1	9PSED	12
14	0	22.74	34.3	29.56	24.35	tr|F0DYL4|F0DYL4_PSEDT	Acetyl-coenzyme A synthetase OS=Pseudomonas sp. (strain TJI-51) GN=acsA PE=3 SV=1	PSEDT	10
15	23.97	23.97	55.19	51.18	44.81	tr|S3NIQ8|S3NIQ8_9GAMM	Citrate synthase OS=Acinetobacter rudis CIP 110305 GN=F945_00836 PE=3 SV=1	9GAMM	12
16	23.69	23.69	51.85	38.36	31.62	sp|A8R3S4|QEDH_PSEPU	Quinoprotein ethanol dehydrogenase OS=Pseudomonas putida GN=qedA PE=1 SV=1	PSEPU	11
17	23.24	23.24	35.41	32.88	21.79	tr|S3P5G9|S3P5G9_9GAMM	ATP synthase subunit alpha OS=Acinetobacter rudis CIP 110305 GN=atpA PE=3 SV=1	9GAMM	9
17	0	21.16	32.68	30.16	19.07	tr|R9B9N7|R9B9N7_9GAMM	ATP synthase subunit alpha OS=Acinetobacter tandoii DSM 14970 = CIP 107469 GN=atpA PE=3 SV=1	9GAMM	8
18	23.12	31.95	61.87	49.49	47.22	tr|N9DMV4|N9DMV4_9GAMM	Elongation factor Tu OS=Acinetobacter bouvetii DSM 14964 = CIP 107468 GN=tuf PE=3 SV=1	9GAMM	16
19	22.24	22.24	43.15	32.83	32.65	tr|S3NJY9|S3NJY9_9GAMM	Isocitrate lyase OS=Acinetobacter rudis CIP 110305 GN=F945_00894 PE=3 SV=1	9GAMM	13
20	22.05	22.05	35.76	14.98	11.45	tr|S3MQJ9|S3MQJ9_9GAMM	DNA-directed RNA polymerase subunit beta OS=Acinetobacter rudis CIP 110305 GN=rpoB PE=3 SV=1	9GAMM	10
21	21.65	21.65	28.47	23.89	18.61	tr|S7WRH8|S7WRH8_9GAMM	Malate synthase G OS=Acinetobacter gerneri MTCC 9824 GN=glcB PE=3 SV=1	9GAMM	10
21	0	21.65	28.47	23.89	18.61	tr|N8ZRQ5|N8ZRQ5_9GAMM	Malate synthase G OS=Acinetobacter gerneri DSM 14967 = CIP 107464 GN=glcB PE=3 SV=1	9GAMM	10
22	20.73	20.73	58.24	48.53	39.41	tr|A0A077F7T3|A0A077F7T3_9PSED	Ketol-acid reductoisomerase OS=Pseudomonas alkylphenolia GN=ilvC PE=3 SV=1	9PSED	9
22	0	20.49	55.62	48.82	39.64	tr|S2F0N2|S2F0N2_9PSED	Ketol-acid reductoisomerase OS=Pseudomonas sp. G5(2012) GN=ilvC PE=3 SV=1	9PSED	9
22	0	20.49	55.62	48.82	39.64	tr|J3FK95|J3FK95_9PSED	Ketol-acid reductoisomerase OS=Pseudomonas sp. GM24 GN=ilvC PE=3 SV=1	9PSED	9
22	0	20.49	55.62	48.82	39.64	tr|J3E8G3|J3E8G3_9PSED	Ketol-acid reductoisomerase OS=Pseudomonas sp. GM16 GN=ilvC PE=3 SV=1	9PSED	9
22	0	20.49	55.62	48.82	39.64	tr|J3DSQ0|J3DSQ0_9PSED	Ketol-acid reductoisomerase OS=Pseudomonas sp. GM78 GN=ilvC PE=3 SV=1	9PSED	9
22	0	20.49	55.62	48.82	39.64	tr|A0A0A6FBN8|A0A0A6FBN8_9PSED	Ketol-acid reductoisomerase OS=Pseudomonas chlororaphis GN=NZ35_26665 PE=4 SV=1	9PSED	9
22	0	20.49	55.62	48.82	39.64	tr|A0A083UG41|A0A083UG41_PSEPU	Ketol-acid reductoisomerase OS=Pseudomonas putida GN=ilvC PE=3 SV=1	PSEPU	9
23	20.56	20.56	44.66	39.87	31.15	tr|S3NXM4|S3NXM4_9GAMM	Uncharacterized protein OS=Acinetobacter rudis CIP 110305 GN=F945_02445 PE=3 SV=1	9GAMM	11
23	0	18.5	40.96	36.17	27.45	tr|S3NWA4|S3NWA4_9GAMM	Uncharacterized protein OS=Acinetobacter rudis CIP 110305 GN=F945_02689 PE=3 SV=1	9GAMM	10
24	20.45	20.45	55.61	55.61	50.27	tr|S3MUV7|S3MUV7_9GAMM	Alkyl hydroperoxide reductase subunit C OS=Acinetobacter rudis CIP 110305 GN=F945_02567 PE=4 SV=1	9GAMM	10
25	20.39	20.39	50.53	31.98	29.42	tr|S3NBC8|S3NBC8_9GAMM	Glutamine synthetase OS=Acinetobacter rudis CIP 110305 GN=F945_01062 PE=3 SV=1	9GAMM	11
25	0	20.13	44.35	31.98	29.42	tr|N9E194|N9E194_ACIRA	Glutamine synthetase OS=Acinetobacter radioresistens NIPH 2130 GN=F940_00632 PE=3 SV=1	ACIRA	11
25	0	20.13	44.35	31.98	29.42	tr|K6UXX7|K6UXX7_ACIRA	Glutamine synthetase OS=Acinetobacter radioresistens DSM 6976 = NBRC 102413 = CIP 103788 GN=glnA PE=3 SV=1	ACIRA	11
25	0	20.13	44.16	31.85	29.3	tr|J4ZH36|J4ZH36_ACIRA	Glutamine synthetase OS=Acinetobacter radioresistens WC-A-157 GN=glnA_1 PE=3 SV=1	ACIRA	11
25	0	20.13	44.16	31.85	29.3	tr|D0T2E7|D0T2E7_ACIRA	Glutamine synthetase OS=Acinetobacter radioresistens SH164 GN=glnA PE=3 SV=1	ACIRA	11
25	0	20.13	44.16	31.85	29.3	tr|C6RKD5|C6RKD5_ACIRA	Glutamine synthetase OS=Acinetobacter radioresistens SK82 GN=glnA PE=3 SV=1	ACIRA	11
25	0	20.13	44.35	31.98	29.42	tr|A0A062C323|A0A062C323_ACIBA	Glutamine synthetase OS=Acinetobacter baumannii 263903-1 GN=glnA PE=3 SV=1	ACIBA	11
25	0	20.13	44.35	31.98	29.42	tr|A0A010R844|A0A010R844_ACIBA	Glutamine synthetase OS=Acinetobacter baumannii 1294596 GN=glnA PE=3 SV=1	ACIBA	11
25	0	20.13	44.35	31.98	29.42	tr|A0A010IVM7|A0A010IVM7_ACIBA	Glutamine synthetase OS=Acinetobacter baumannii 1239920 GN=glnA PE=3 SV=1	ACIBA	11
25	0	20.13	44.35	31.98	29.42	tr|A0A010FRF4|A0A010FRF4_ACIBA	Glutamine synthetase OS=Acinetobacter baumannii 983759 GN=glnA PE=3 SV=1	ACIBA	11
25	0	20.13	44.35	31.98	29.42	tr|A0A009RV01|A0A009RV01_ACIBA	Glutamine synthetase OS=Acinetobacter baumannii 869535 GN=glnA PE=3 SV=1	ACIBA	11
25	0	20.13	44.35	31.98	29.42	tr|A0A009P4Q9|A0A009P4Q9_ACIBA	Glutamine synthetase OS=Acinetobacter baumannii 272263 GN=glnA PE=3 SV=1	ACIBA	11
25	0	20.13	44.35	31.98	29.42	tr|A0A009MCV9|A0A009MCV9_ACIBA	Glutamine synthetase OS=Acinetobacter baumannii 230853 GN=glnA PE=3 SV=1	ACIBA	11
25	0	20.13	44.35	31.98	29.42	tr|A0A009KW34|A0A009KW34_ACIBA	Glutamine synthetase OS=Acinetobacter baumannii 1461402 GN=glnA PE=3 SV=1	ACIBA	11
25	0	18.65	37.1	29.85	27.29	tr|W3SXV3|W3SXV3_ACIBA	Glutamine synthetase OS=Acinetobacter baumannii CI78 GN=glnA PE=3 SV=1	ACIBA	10
25	0	18.65	37.1	29.85	27.29	tr|V6ISK0|V6ISK0_9GAMM	Glutamine synthetase OS=Acinetobacter nosocomialis M2 GN=glnA PE=3 SV=1	9GAMM	10
25	0	18.65	37.1	29.85	27.29	tr|V2VG06|V2VG06_9GAMM	Glutamine synthetase OS=Acinetobacter oleivorans CIP 110421 GN=P254_00305 PE=3 SV=1	9GAMM	10
25	0	18.65	37.1	29.85	27.29	tr|U4NYA9|U4NYA9_ACIPI	Glutamine synthetase OS=Acinetobacter pittii 42F GN=APICBIBUN_01122 PE=3 SV=1	ACIPI	10
25	0	18.65	37.1	29.85	27.29	tr|U4NH26|U4NH26_ACIBA	Glutamine synthetase OS=Acinetobacter baumannii 107m GN=ABICBIBUN_13397 PE=3 SV=1	ACIBA	10
25	0	18.65	37.1	29.85	27.29	tr|U4N8W3|U4N8W3_9GAMM	Glutamine synthetase OS=Acinetobacter nosocomialis 28F GN=ANICBIBUN_04822 PE=3 SV=1	9GAMM	10
25	0	18.65	37.1	29.85	27.29	tr|R8Z145|R8Z145_ACIPI	Glutamine synthetase OS=Acinetobacter pittii ANC 4052 GN=F929_03395 PE=3 SV=1	ACIPI	10
25	0	18.65	37.1	29.85	27.29	tr|R8YUM1|R8YUM1_ACIPI	Glutamine synthetase OS=Acinetobacter pittii ANC 4050 GN=F931_00301 PE=3 SV=1	ACIPI	10
25	0	18.65	37.1	29.85	27.29	tr|R8Y710|R8Y710_ACICA	Glutamine synthetase OS=Acinetobacter calcoaceticus ANC 3811 GN=F935_00543 PE=3 SV=1	ACICA	10
25	0	18.65	37.1	29.85	27.29	tr|N9SDK4|N9SDK4_9GAMM	Glutamine synthetase OS=Acinetobacter ursingii NIPH 706 GN=F943_01832 PE=3 SV=1	9GAMM	10
25	0	18.65	37.1	29.85	27.29	tr|N9RY99|N9RY99_9GAMM	Glutamine synthetase OS=Acinetobacter sp. NIPH 542 GN=F886_03112 PE=3 SV=1	9GAMM	10
25	0	18.65	37.1	29.85	27.29	tr|N9G302|N9G302_ACIPI	Glutamine synthetase OS=Acinetobacter pittii ANC 3678 GN=F930_01438 PE=3 SV=1	ACIPI	10
25	0	18.65	37.1	29.85	27.29	tr|N9G0N2|N9G0N2_ACIPI	Glutamine synthetase OS=Acinetobacter pittii CIP 70.29 GN=F928_02477 PE=3 SV=1	ACIPI	10
25	0	18.65	37.1	29.85	27.29	tr|N9DS07|N9DS07_ACICA	Glutamine synthetase OS=Acinetobacter calcoaceticus DSM 30006 = CIP 81.8 GN=F936_01282 PE=3 SV=1	ACICA	10
25	0	18.65	37.1	29.85	27.29	tr|N9D385|N9D385_ACICA	Glutamine synthetase OS=Acinetobacter calcoaceticus ANC 3680 GN=F937_01712 PE=3 SV=1	ACICA	10
25	0	18.65	37.1	29.85	27.29	tr|N9BYW6|N9BYW6_9GAMM	Glutamine synthetase OS=Acinetobacter ursingii ANC 3649 GN=F942_02788 PE=3 SV=1	9GAMM	10
25	0	18.65	37.1	29.85	27.29	tr|N9BUR8|N9BUR8_9GAMM	Glutamine synthetase OS=Acinetobacter ursingii DSM 16037 = CIP 107286 GN=F944_00402 PE=3 SV=1	9GAMM	10
25	0	18.65	37.1	29.85	27.29	tr|N9A4W9|N9A4W9_9GAMM	Glutamine synthetase OS=Acinetobacter nosocomialis NIPH 386 GN=F958_01837 PE=3 SV=1	9GAMM	10
25	0	18.65	37.1	29.85	27.29	tr|N8X4D3|N8X4D3_9GAMM	Glutamine synthetase OS=Acinetobacter sp. NIPH 817 GN=F968_01057 PE=3 SV=1	9GAMM	10
25	0	18.65	37.1	29.85	27.29	tr|N8SM96|N8SM96_9GAMM	Glutamine synthetase OS=Acinetobacter nosocomialis NIPH 2119 GN=F984_00288 PE=3 SV=1	9GAMM	10
25	0	18.65	37.1	29.85	27.29	tr|N8N0X1|N8N0X1_ACICA	Glutamine synthetase OS=Acinetobacter calcoaceticus NIPH 13 GN=F997_03401 PE=3 SV=1	ACICA	10
25	0	18.65	36.94	29.72	27.18	tr|L9LZ76|L9LZ76_9GAMM	Glutamine synthetase OS=Acinetobacter sp. OIFC021 GN=glnA_1 PE=3 SV=1	9GAMM	10
25	0	18.65	36.94	29.72	27.18	tr|K9C785|K9C785_9GAMM	Glutamine synthetase OS=Acinetobacter sp. WC-136 GN=glnA_1 PE=3 SV=1	9GAMM	10
25	0	18.65	36.94	29.72	27.18	tr|K9C660|K9C660_9GAMM	Glutamine synthetase OS=Acinetobacter sp. WC-487 GN=glnA_1 PE=3 SV=1	9GAMM	10
25	0	18.65	36.94	29.72	27.18	tr|K9AC08|K9AC08_9GAMM	Glutamine synthetase OS=Acinetobacter sp. WC-141 GN=glnA PE=3 SV=1	9GAMM	10
25	0	18.65	37.1	29.85	27.29	tr|K2P7G6|K2P7G6_9GAMM	Glutamine synthetase OS=Acinetobacter nosocomialis Ab22222 GN=W9I_03287 PE=3 SV=1	9GAMM	10
25	0	18.65	36.94	29.72	27.18	tr|F0KJQ9|F0KJQ9_ACICP	Glutamine synthetase OS=Acinetobacter calcoaceticus (strain PHEA-2) GN=glnA PE=3 SV=1	ACICP	10
25	0	18.65	37.1	29.85	27.29	tr|D8JF86|D8JF86_ACISD	Glutamine synthetase OS=Acinetobacter oleivorans (strain JCM 16667 / KCTC 23045 / DR1) GN=AOLE_05275 PE=3 SV=1	ACISD	10
25	0	18.65	37.1	29.85	27.29	tr|D6JUK0|D6JUK0_ACIPI	Glutamine synthetase OS=Acinetobacter sp. SH024 GN=HMPREF0013_01833 PE=3 SV=1	ACIPI	10
25	0	18.65	36.94	29.72	27.18	tr|D0S1W8|D0S1W8_ACICA	Glutamine synthetase OS=Acinetobacter calcoaceticus RUH2202 GN=glnA PE=3 SV=1	ACICA	10
25	0	18.65	37.1	29.85	27.29	tr|D0BXX9|D0BXX9_9GAMM	Glutamine synthetase OS=Acinetobacter sp. RUH2624 GN=HMPREF0014_00990 PE=3 SV=2	9GAMM	10
25	0	18.65	37.1	29.85	27.29	tr|A0A066P8K9|A0A066P8K9_ACIBA	Glutamine synthetase OS=Acinetobacter baumanii BIDMC 57 GN=AE32_02556 PE=3 SV=1	ACIBA	10
25	0	18.65	37.1	29.85	27.29	tr|A0A062T0S0|A0A062T0S0_ACIBA	Glutamine synthetase OS=Acinetobacter baumannii 25977_9 GN=glnA PE=3 SV=1	ACIBA	10
25	0	18.65	37.1	29.85	27.29	tr|A0A062NJT9|A0A062NJT9_ACIBA	Glutamine synthetase OS=Acinetobacter baumannii 796380-1375 GN=glnA PE=3 SV=1	ACIBA	10
25	0	18.65	37.1	29.85	27.29	tr|A0A062KW91|A0A062KW91_ACIBA	Glutamine synthetase OS=Acinetobacter baumannii 1571545 GN=glnA PE=3 SV=1	ACIBA	10
25	0	18.65	37.1	29.85	27.29	tr|A0A062IY69|A0A062IY69_ACIBA	Glutamine synthetase OS=Acinetobacter baumannii 233846 GN=glnA PE=3 SV=1	ACIBA	10
25	0	18.65	37.1	29.85	27.29	tr|A0A062GNF9|A0A062GNF9_ACIBA	Glutamine synthetase OS=Acinetobacter baumannii 72431 GN=glnA PE=3 SV=1	ACIBA	10
25	0	18.65	37.1	29.85	27.29	tr|A0A062G5Q8|A0A062G5Q8_ACIBA	Glutamine synthetase OS=Acinetobacter baumannii 6112 GN=glnA PE=3 SV=1	ACIBA	10
25	0	18.65	37.1	29.85	27.29	tr|A0A062DT59|A0A062DT59_ACIBA	Glutamine synthetase OS=Acinetobacter baumannii 1451147 GN=glnA PE=3 SV=1	ACIBA	10
25	0	18.65	37.1	29.85	27.29	tr|A0A062AAF3|A0A062AAF3_ACIBA	Glutamine synthetase OS=Acinetobacter baumannii 1264765 GN=glnA PE=3 SV=1	ACIBA	10
25	0	18.65	37.1	29.85	27.29	tr|A0A022KM95|A0A022KM95_ACIBA	Glutamine synthetase OS=Acinetobacter baumannii 478810 GN=glnA PE=3 SV=1	ACIBA	10
25	0	18.65	37.1	29.85	27.29	tr|A0A022J4D4|A0A022J4D4_ACIBA	Glutamine synthetase OS=Acinetobacter baumannii 1564232 GN=glnA PE=3 SV=1	ACIBA	10
25	0	18.65	37.1	29.85	27.29	tr|A0A022IJ97|A0A022IJ97_ACIBA	Glutamine synthetase OS=Acinetobacter baumannii 1592897 GN=glnA PE=3 SV=1	ACIBA	10
25	0	18.65	37.1	29.85	27.29	tr|A0A014EU42|A0A014EU42_ACIBA	Glutamine synthetase OS=Acinetobacter baumannii 25977_10 GN=glnA PE=3 SV=1	ACIBA	10
25	0	18.65	37.1	29.85	27.29	tr|A0A014EL45|A0A014EL45_ACIBA	Glutamine synthetase OS=Acinetobacter baumannii 25977_1 GN=glnA PE=3 SV=1	ACIBA	10
25	0	18.65	37.1	29.85	27.29	tr|A0A014EC92|A0A014EC92_ACIBA	Glutamine synthetase OS=Acinetobacter baumannii 25977_2 GN=glnA PE=3 SV=1	ACIBA	10
25	0	18.65	37.1	29.85	27.29	tr|A0A014D6N3|A0A014D6N3_ACIBA	Glutamine synthetase OS=Acinetobacter baumannii 25977_6 GN=glnA PE=3 SV=1	ACIBA	10
25	0	18.65	37.1	29.85	27.29	tr|A0A014CJG9|A0A014CJG9_ACIBA	Glutamine synthetase OS=Acinetobacter baumannii 25977_3 GN=glnA PE=3 SV=1	ACIBA	10
25	0	18.65	37.1	29.85	27.29	tr|A0A014C4K3|A0A014C4K3_ACIBA	Glutamine synthetase OS=Acinetobacter baumannii 25977_4 GN=glnA PE=3 SV=1	ACIBA	10
25	0	18.65	37.1	29.85	27.29	tr|A0A014BJK8|A0A014BJK8_ACIBA	Glutamine synthetase OS=Acinetobacter baumannii 25977_7 GN=glnA PE=3 SV=1	ACIBA	10
25	0	18.65	37.1	29.85	27.29	tr|A0A014B6E1|A0A014B6E1_ACIBA	Glutamine synthetase OS=Acinetobacter baumannii 25977_8 GN=glnA PE=3 SV=1	ACIBA	10
25	0	18.65	37.1	29.85	27.29	tr|A0A013VU21|A0A013VU21_ACIBA	Glutamine synthetase OS=Acinetobacter baumannii 88816 GN=glnA PE=3 SV=1	ACIBA	10
25	0	18.65	37.1	29.85	27.29	tr|A0A013SZ92|A0A013SZ92_ACIBA	Glutamine synthetase OS=Acinetobacter baumannii 826659 GN=glnA PE=3 SV=1	ACIBA	10
25	0	18.65	37.1	29.85	27.29	tr|A0A013S5U7|A0A013S5U7_ACIBA	Glutamine synthetase OS=Acinetobacter baumannii 742879 GN=glnA PE=3 SV=1	ACIBA	10
25	0	18.65	37.1	29.85	27.29	tr|A0A013S3Q7|A0A013S3Q7_ACIBA	Glutamine synthetase OS=Acinetobacter baumannii 573719 GN=glnA PE=3 SV=1	ACIBA	10
25	0	18.65	37.1	29.85	27.29	tr|A0A013RJ59|A0A013RJ59_ACIBA	Glutamine synthetase OS=Acinetobacter baumannii 883425 GN=glnA PE=3 SV=1	ACIBA	10
25	0	18.65	37.1	29.85	27.29	tr|A0A013PZH2|A0A013PZH2_ACIBA	Glutamine synthetase OS=Acinetobacter baumannii 225588 GN=glnA PE=3 SV=1	ACIBA	10
25	0	18.65	37.1	29.85	27.29	tr|A0A013MPK7|A0A013MPK7_ACIBA	Glutamine synthetase OS=Acinetobacter baumannii 1294243 GN=glnA PE=3 SV=1	ACIBA	10
25	0	18.65	37.1	29.85	27.29	tr|A0A013MB03|A0A013MB03_ACIBA	Glutamine synthetase OS=Acinetobacter baumannii 1424608 GN=glnA PE=3 SV=1	ACIBA	10
25	0	18.65	37.1	29.85	27.29	tr|A0A013KTW8|A0A013KTW8_ACIBA	Glutamine synthetase OS=Acinetobacter baumannii 1179249 GN=glnA PE=3 SV=1	ACIBA	10
25	0	18.65	37.1	29.85	27.29	tr|A0A013JIB7|A0A013JIB7_ACIBA	Glutamine synthetase OS=Acinetobacter baumannii 1281984 GN=glnA PE=3 SV=1	ACIBA	10
25	0	18.65	37.1	29.85	27.29	tr|A0A013IYQ5|A0A013IYQ5_ACIBA	Glutamine synthetase OS=Acinetobacter baumannii 1130196 GN=glnA PE=3 SV=1	ACIBA	10
25	0	18.65	37.1	29.85	27.29	tr|A0A011J260|A0A011J260_ACIBA	Glutamine synthetase OS=Acinetobacter baumannii 723929 GN=glnA PE=3 SV=1	ACIBA	10
25	0	18.65	37.1	29.85	27.29	tr|A0A011I7C0|A0A011I7C0_ACIBA	Glutamine synthetase OS=Acinetobacter baumannii 694762 GN=glnA PE=3 SV=1	ACIBA	10
25	0	18.65	37.1	29.85	27.29	tr|A0A011GKB0|A0A011GKB0_ACIBA	Glutamine synthetase OS=Acinetobacter baumannii 216872 GN=glnA PE=3 SV=1	ACIBA	10
25	0	18.65	37.1	29.85	27.29	tr|A0A011ELZ6|A0A011ELZ6_ACIBA	Glutamine synthetase OS=Acinetobacter baumannii 1245249 GN=glnA PE=3 SV=1	ACIBA	10
25	0	18.65	37.1	29.85	27.29	tr|A0A011B844|A0A011B844_ACIBA	Glutamine synthetase OS=Acinetobacter baumannii 1245593 GN=glnA PE=3 SV=1	ACIBA	10
25	0	18.65	37.1	29.85	27.29	tr|A0A010W2V7|A0A010W2V7_ACIBA	Glutamine synthetase OS=Acinetobacter baumannii 121738 GN=glnA PE=3 SV=1	ACIBA	10
25	0	18.65	37.1	29.85	27.29	tr|A0A010V6V2|A0A010V6V2_ACIBA	Glutamine synthetase OS=Acinetobacter baumannii 263903-2 GN=glnA PE=3 SV=1	ACIBA	10
25	0	18.65	37.1	29.85	27.29	tr|A0A010MR65|A0A010MR65_ACIBA	Glutamine synthetase OS=Acinetobacter baumannii 259052 GN=glnA PE=3 SV=1	ACIBA	10
25	0	18.65	37.1	29.85	27.29	tr|A0A010LZZ5|A0A010LZZ5_ACIBA	Glutamine synthetase OS=Acinetobacter baumannii 1578804 GN=glnA PE=3 SV=1	ACIBA	10
25	0	18.65	37.1	29.85	27.29	tr|A0A010JQU6|A0A010JQU6_ACIBA	Glutamine synthetase OS=Acinetobacter baumannii 1566109 GN=glnA PE=3 SV=1	ACIBA	10
25	0	18.65	37.1	29.85	27.29	tr|A0A010IS42|A0A010IS42_ACIBA	Glutamine synthetase OS=Acinetobacter baumannii 766875 GN=glnA PE=3 SV=1	ACIBA	10
25	0	18.65	37.1	29.85	27.29	tr|A0A010IML7|A0A010IML7_ACIBA	Glutamine synthetase OS=Acinetobacter baumannii 1542444 GN=glnA PE=3 SV=1	ACIBA	10
25	0	18.65	37.1	29.85	27.29	tr|A0A010H1H0|A0A010H1H0_ACIBA	Glutamine synthetase OS=Acinetobacter baumannii 907131 GN=glnA PE=3 SV=1	ACIBA	10
25	0	18.65	37.1	29.85	27.29	tr|A0A009ZAF8|A0A009ZAF8_ACIBA	Glutamine synthetase OS=Acinetobacter baumannii 479375 GN=glnA PE=3 SV=1	ACIBA	10
25	0	18.65	37.1	29.85	27.29	tr|A0A009RN63|A0A009RN63_ACIBA	Glutamine synthetase OS=Acinetobacter baumannii 809848 GN=glnA PE=3 SV=1	ACIBA	10
25	0	18.65	37.1	29.85	27.29	tr|A0A009MZF6|A0A009MZF6_ACIBA	Glutamine synthetase OS=Acinetobacter baumannii 1475718 GN=glnA PE=3 SV=1	ACIBA	10
25	0	18.65	37.1	29.85	27.29	tr|A0A009KZX5|A0A009KZX5_ACIBA	Glutamine synthetase OS=Acinetobacter baumannii 1419130 GN=glnA PE=3 SV=1	ACIBA	10
25	0	18.65	37.1	29.85	27.29	tr|A0A009J180|A0A009J180_ACIBA	Glutamine synthetase OS=Acinetobacter baumannii 1396970 GN=glnA PE=3 SV=1	ACIBA	10
25	0	18.65	37.1	29.85	27.29	tr|A0A009IZ60|A0A009IZ60_ACIBA	Glutamine synthetase OS=Acinetobacter baumannii 1429530 GN=glnA PE=3 SV=1	ACIBA	10
25	0	18.65	37.1	29.85	27.29	tr|A0A009HMI0|A0A009HMI0_ACIBA	Glutamine synthetase OS=Acinetobacter baumannii 1295259 GN=glnA PE=3 SV=1	ACIBA	10
25	0	18.65	37.1	29.85	27.29	tr|A0A009GY92|A0A009GY92_ACIBA	Glutamine synthetase OS=Acinetobacter baumannii 1289694 GN=glnA PE=3 SV=1	ACIBA	10
26	19.68	24.12	27.34	16.68	9.95	tr|S3NT79|S3NT79_9GAMM	DNA-directed RNA polymerase subunit beta' OS=Acinetobacter rudis CIP 110305 GN=rpoC PE=3 SV=1	9GAMM	9
27	19.55	19.55	36.2	25.63	19.35	tr|S3N3H2|S3N3H2_9GAMM	30S ribosomal protein S1 OS=Acinetobacter rudis CIP 110305 GN=F945_01679 PE=3 SV=1	9GAMM	10
27	0	17.5	32.26	23.3	17.03	tr|S7WRJ5|S7WRJ5_9GAMM	30S ribosomal protein S1 OS=Acinetobacter gerneri MTCC 9824 GN=L289_1153 PE=3 SV=1	9GAMM	8
27	0	17.5	32.26	23.3	17.03	tr|N8ZK97|N8ZK97_9GAMM	30S ribosomal protein S1 OS=Acinetobacter gerneri DSM 14967 = CIP 107464 GN=F960_01487 PE=3 SV=1	9GAMM	8
28	18.88	20.93	36.44	26.97	23.24	tr|S3MR04|S3MR04_9GAMM	Polyribonucleotide nucleotidyltransferase OS=Acinetobacter rudis CIP 110305 GN=pnp PE=3 SV=1	9GAMM	10
29	18.27	18.27	45.58	27.78	17.68	tr|S3N7E8|S3N7E8_9GAMM	Phosphoenolpyruvate synthase OS=Acinetobacter rudis CIP 110305 GN=F945_01710 PE=3 SV=1	9GAMM	7
30	18.15	18.15	23.03	16.71	12.63	tr|S3PMH3|S3PMH3_9GAMM	Carbamoyl-phosphate synthase (glutamine-hydrolyzing) OS=Acinetobacter rudis CIP 110305 GN=F945_00903 PE=3 SV=1	9GAMM	8
31	17.36	17.36	39.48	29.07	21.69	tr|S3P0N0|S3P0N0_9GAMM	Glutamate dehydrogenase OS=Acinetobacter rudis CIP 110305 GN=F945_00855 PE=3 SV=1	9GAMM	8
32	17.06	17.15	66.67	46.21	32.07	tr|M2XLQ2|M2XLQ2_9NOCA	Elongation factor Tu OS=Rhodococcus qingshengii BKS 20-40 GN=tuf PE=3 SV=1	9NOCA	8
32	0	17.15	66.67	46.21	32.07	tr|C3JJN0|C3JJN0_RHOER	Elongation factor Tu OS=Rhodococcus erythropolis SK121 GN=tuf PE=3 SV=1	RHOER	8
32	0	17.15	66.67	46.21	32.07	tr|A0A069JHF9|A0A069JHF9_9NOCA	Elongation factor Tu OS=Rhodococcus qingshengii GN=tuf PE=3 SV=1	9NOCA	8
33	16.97	16.97	30.6	20.4	15.7	tr|S3P031|S3P031_9GAMM	Isocitrate dehydrogenase, NADP-dependent OS=Acinetobacter rudis CIP 110305 GN=F945_00632 PE=4 SV=1	9GAMM	8
34	16.38	16.38	50.27	35.99	30.22	tr|H3N0A0|H3N0A0_KLEOX	Outer membrane protein C OS=Klebsiella oxytoca 10-5250 GN=HMPREF9694_01646 PE=3 SV=1	KLEOX	8
35	16.31	16.31	30.29	18.7	13.45	tr|S3NNJ9|S3NNJ9_9GAMM	Chaperone protein DnaK OS=Acinetobacter rudis CIP 110305 GN=dnaK PE=2 SV=1	9GAMM	7
36	16.22	24.8	30.61	27.5	21.17	tr|A0A066ZY47|A0A066ZY47_9PSED	Aconitate hydratase 2 OS=Pseudomonas sp. P482 GN=acnB PE=3 SV=1	9PSED	13
36	0	24.65	29.28	25.95	21.01	tr|A0A077F680|A0A077F680_9PSED	Aconitate hydratase 2 OS=Pseudomonas alkylphenolia GN=PSAKL28_17880 PE=3 SV=1	9PSED	13
37	16.04	16.04	81.63	43.2	43.2	tr|A0A077FBW2|A0A077FBW2_9PSED	Succinyl-CoA ligase [ADP-forming] subunit alpha OS=Pseudomonas alkylphenolia GN=PSAKL28_36060 PE=3 SV=1	ADP-forming	8
37	0	16.04	74.49	43.2	43.2	tr|V9X2M0|V9X2M0_9PSED	Succinyl-CoA ligase [ADP-forming] subunit alpha OS=Pseudomonas sp. FGI182 GN=C163_17980 PE=3 SV=1	ADP-forming	8
37	0	16.04	74.49	43.2	43.2	tr|V9V0D0|V9V0D0_9PSED	Succinyl-CoA ligase [ADP-forming] subunit alpha OS=Pseudomonas monteilii SB3101 GN=X970_16795 PE=3 SV=1	ADP-forming	8
37	0	16.04	74.49	43.2	43.2	tr|V9UNJ0|V9UNJ0_9PSED	Succinyl-CoA ligase [ADP-forming] subunit alpha OS=Pseudomonas monteilii SB3078 GN=X969_17145 PE=3 SV=1	ADP-forming	8
37	0	16.04	74.49	43.2	43.2	tr|V7D532|V7D532_9PSED	Succinyl-CoA ligase [ADP-forming] subunit alpha OS=Pseudomonas taiwanensis SJ9 GN=O164_23870 PE=3 SV=1	ADP-forming	8
37	0	16.04	74.49	43.2	43.2	tr|V6JHV8|V6JHV8_PSEPU	Succinyl-CoA ligase [ADP-forming] subunit alpha OS=Pseudomonas putida S610 GN=sucD PE=3 SV=1	ADP-forming	8
37	0	16.04	74.49	43.2	43.2	tr|Q1I7L4|Q1I7L4_PSEE4	Succinyl-CoA ligase [ADP-forming] subunit alpha OS=Pseudomonas entomophila (strain L48) GN=sucD PE=3 SV=1	ADP-forming	8
37	0	16.04	74.49	43.2	43.2	tr|L1M5A5|L1M5A5_PSEPU	Succinyl-CoA ligase [ADP-forming] subunit alpha OS=Pseudomonas putida CSV86 GN=CSV86_06066 PE=3 SV=1	ADP-forming	8
37	0	16.04	74.49	43.2	43.2	tr|L0FNZ0|L0FNZ0_PSEPU	Succinyl-CoA ligase [ADP-forming] subunit alpha OS=Pseudomonas putida HB3267 GN=B479_17845 PE=3 SV=1	ADP-forming	8
37	0	16.04	74.49	43.2	43.2	tr|J8RU67|J8RU67_PSEPU	Succinyl-CoA ligase [ADP-forming] subunit alpha OS=Pseudomonas putida S11 GN=PPS11_32215 PE=3 SV=1	ADP-forming	8
37	0	16.04	74.49	43.2	43.2	tr|J3E4M2|J3E4M2_9PSED	Succinyl-CoA ligase [ADP-forming] subunit alpha OS=Pseudomonas sp. GM84 GN=PMI38_01338 PE=3 SV=1	ADP-forming	8
37	0	16.04	74.49	43.2	43.2	tr|F8FSN0|F8FSN0_PSEP6	Succinyl-CoA ligase [ADP-forming] subunit alpha OS=Pseudomonas putida (strain S16) GN=PPS_3586 PE=3 SV=1	ADP-forming	8
37	0	16.04	74.49	43.2	43.2	tr|A0A099N1Q5|A0A099N1Q5_9PSED	Succinyl-CoA synthetase subunit alpha OS=Pseudomonas plecoglossicida GN=GT93_17830 PE=4 SV=1	9PSED	8
37	0	16.04	74.49	43.2	43.2	tr|A0A088NMY3|A0A088NMY3_9PSED	Succinyl-CoA synthetase subunit alpha OS=Pseudomonas mosselii SJ10 GN=O165_014705 PE=4 SV=1	9PSED	8
37	0	16.04	74.49	43.2	43.2	tr|A0A067AF13|A0A067AF13_9PSED	Succinyl-CoA ligase [ADP-forming] subunit alpha OS=Pseudomonas sp. P482 GN=sucD PE=3 SV=1	ADP-forming	8
37	0	16.04	71.86	43.05	43.05	tr|W6RFW4|W6RFW4_PSEPS	Succinyl-CoA ligase [ADP-forming] subunit alpha OS=Pseudomonas pseudoalcaligenes CECT 5344 GN=sucD PE=3 SV=1	ADP-forming	8
37	0	16.04	71.86	43.05	43.05	tr|A0A087FEJ8|A0A087FEJ8_9PSED	Succinyl-CoA ligase [ADP-forming] subunit alpha OS=Pseudomonas sp. 1-7 GN=JF55_04700 PE=3 SV=1	ADP-forming	8
37	0	16.04	71.86	43.05	43.05	tr|A0A061CSK3|A0A061CSK3_PSEPS	Succinyl-CoA ligase [ADP-forming] subunit alpha OS=Pseudomonas pseudoalcaligenes GN=sucD PE=3 SV=1	ADP-forming	8
37	0	15.93	81.29	43.2	43.2	tr|A0A089WT24|A0A089WT24_9PSED	Succinyl-CoA synthetase subunit alpha OS=Pseudomonas cremoricolorata GN=LK03_14090 PE=4 SV=1	9PSED	8
37	0	15.76	70.41	43.2	43.2	tr|U2SEG1|U2SEG1_PSEPU	Succinyl-CoA ligase [ADP-forming] subunit alpha OS=Pseudomonas putida LF54 GN=O999_12195 PE=3 SV=1	ADP-forming	8
37	0	15.76	70.41	43.2	43.2	tr|S2K156|S2K156_9PSED	Succinyl-CoA ligase [ADP-forming] subunit alpha OS=Pseudomonas plecoglossicida NB2011 GN=L321_10970 PE=3 SV=1	ADP-forming	8
38	16.03	31.18	72.8	64.23	47.86	tr|S2ETU0|S2ETU0_9PSED	Elongation factor Tu OS=Pseudomonas sp. G5(2012) GN=tuf PE=3 SV=1	9PSED	15
38	0	31.18	72.8	64.23	47.86	tr|J3D3E1|J3D3E1_9PSED	Elongation factor Tu OS=Pseudomonas sp. GM78 GN=tuf PE=3 SV=1	9PSED	15
38	0	31.18	72.8	64.23	47.86	tr|J3AZF0|J3AZF0_9PSED	Elongation factor Tu OS=Pseudomonas sp. GM55 GN=tuf PE=3 SV=1	9PSED	15
38	0	31.18	72.8	64.23	47.86	tr|A0A083UQB8|A0A083UQB8_PSEPU	Elongation factor Tu OS=Pseudomonas putida GN=tuf PE=3 SV=1	PSEPU	15
39	16	18.05	45.22	34.73	27.51	tr|L1M5J1|L1M5J1_PSEPU	Citrate synthase OS=Pseudomonas putida CSV86 GN=gltA PE=3 SV=1	PSEPU	7
39	0	16.89	44.06	31.24	27.51	tr|V9WWL9|V9WWL9_9PSED	Citrate synthase OS=Pseudomonas sp. FGI182 GN=gltA PE=3 SV=1	9PSED	7
39	0	16.89	44.06	31.24	27.51	tr|V9V3S9|V9V3S9_9PSED	Citrate synthase OS=Pseudomonas monteilii SB3101 GN=gltA PE=3 SV=1	9PSED	7
39	0	16.89	44.06	31.24	27.51	tr|V9UME3|V9UME3_9PSED	Citrate synthase OS=Pseudomonas monteilii SB3078 GN=gltA PE=3 SV=1	9PSED	7
39	0	16.89	44.06	31.24	27.51	tr|L0FP91|L0FP91_PSEPU	Citrate synthase OS=Pseudomonas putida HB3267 GN=gltA PE=3 SV=1	PSEPU	7
39	0	16.89	44.06	31.24	27.51	tr|F8FSN9|F8FSN9_PSEP6	Citrate synthase OS=Pseudomonas putida (strain S16) GN=PPS_3595 PE=3 SV=1	PSEP6	7
39	0	16.89	44.06	31.24	27.51	tr|A0A099N498|A0A099N498_9PSED	Type II citrate synthase OS=Pseudomonas plecoglossicida GN=gltA PE=4 SV=1	9PSED	7
39	0	16.89	44.06	31.24	27.51	tr|A0A077FBJ7|A0A077FBJ7_9PSED	Citrate synthase OS=Pseudomonas alkylphenolia GN=PSAKL28_36150 PE=3 SV=1	9PSED	7
39	0	16.89	44.06	31.24	27.51	tr|A0A059V4A3|A0A059V4A3_PSEPU	Citrate synthase OS=Pseudomonas putida GN=DW66_4038 PE=3 SV=1	PSEPU	7
39	0	16.89	41.72	31.24	27.51	tr|Q88FA4|Q88FA4_PSEPK	Citrate synthase OS=Pseudomonas putida (strain KT2440) GN=gltA PE=3 SV=1	PSEPK	7
39	0	16.89	41.72	31.24	27.51	tr|N9UN93|N9UN93_PSEPU	Citrate synthase OS=Pseudomonas putida TRO1 GN=gltA PE=3 SV=1	PSEPU	7
39	0	16.89	41.72	31.24	27.51	tr|M7QYU2|M7QYU2_PSEPU	Citrate synthase OS=Pseudomonas putida LS46 GN=gltA PE=3 SV=1	PSEPU	7
39	0	16.89	41.72	31.24	27.51	tr|I7B4Q5|I7B4Q5_PSEPT	Citrate synthase OS=Pseudomonas putida (strain DOT-T1E) GN=gltA PE=3 SV=1	PSEPT	7
39	0	16.89	41.72	31.24	27.51	tr|I3V0R0|I3V0R0_PSEPU	Citrate synthase OS=Pseudomonas putida ND6 GN=YSA_08431 PE=3 SV=1	PSEPU	7
39	0	16.89	41.72	31.24	27.51	tr|E4RDD4|E4RDD4_PSEPB	Citrate synthase OS=Pseudomonas putida (strain BIRD-1) GN=gltA PE=3 SV=1	PSEPB	7
39	0	16.89	41.72	31.24	27.51	tr|B0KNX6|B0KNX6_PSEPG	Citrate synthase OS=Pseudomonas putida (strain GB-1) GN=PputGB1_3765 PE=3 SV=1	PSEPG	7
39	0	16.89	41.72	31.24	27.51	tr|A5W106|A5W106_PSEP1	Citrate synthase OS=Pseudomonas putida (strain F1 / ATCC 700007) GN=Pput_1660 PE=3 SV=1	PSEP1	7
39	0	16.89	38.69	31.24	27.51	tr|U7RDL6|U7RDL6_PSEPU	Citrate synthase OS=Pseudomonas putida SJ3 GN=gltA PE=3 SV=1	PSEPU	7
39	0	16.89	40.09	31.24	27.51	tr|U2SYY5|U2SYY5_PSEPU	Citrate synthase OS=Pseudomonas putida LF54 GN=gltA PE=3 SV=1	PSEPU	7
39	0	16.89	38.69	31.24	27.51	tr|T2H4L4|T2H4L4_PSEPU	Citrate synthase OS=Pseudomonas putida NBRC 14164 GN=gltA PE=3 SV=1	PSEPU	7
39	0	16.89	38.69	31.24	27.51	tr|R9V923|R9V923_PSEPU	Citrate synthase OS=Pseudomonas putida H8234 GN=gltA PE=3 SV=1	PSEPU	7
39	0	16.89	38.69	31.24	27.51	tr|A0A099EAJ9|A0A099EAJ9_9PSED	Type II citrate synthase OS=Pseudomonas sp. H2 GN=gltA PE=4 SV=1	9PSED	7
39	0	16.89	38.69	31.24	27.51	tr|A0A084CI87|A0A084CI87_9PSED	Citrate synthase OS=Pseudomonas sp. WCS358 GN=gltA PE=3 SV=1	9PSED	7
39	0	16.03	37.06	27.97	27.51	tr|U5VGW2|U5VGW2_9PSED	Citrate synthase OS=Pseudomonas sp. VLB120 GN=gltA PE=3 SV=1	9PSED	7
39	0	16.03	34.73	27.97	27.51	tr|S2KTL0|S2KTL0_9PSED	Citrate synthase OS=Pseudomonas plecoglossicida NB2011 GN=gltA PE=3 SV=1	9PSED	7
39	0	16.03	34.73	27.97	27.51	tr|J2YS11|J2YS11_9PSED	Citrate synthase OS=Pseudomonas sp. GM84 GN=PMI38_01329 PE=3 SV=1	9PSED	7
39	0	16.03	34.03	27.97	27.51	tr|G8AA92|G8AA92_PSEPU	Citrate synthase OS=Pseudomonas putida GN=gltA PE=3 SV=1	PSEPU	7
39	0	16.03	34.73	27.97	27.51	tr|B1JAW1|B1JAW1_PSEPW	Citrate synthase OS=Pseudomonas putida (strain W619) GN=PputW619_3517 PE=3 SV=1	PSEPW	7
40	15.16	15.16	52.81	50.56	32.3	tr|H3NA94|H3NA94_KLEOX	Outer membrane protein A OS=Klebsiella oxytoca 10-5250 GN=HMPREF9694_05087 PE=3 SV=1	KLEOX	6
40	0	14.36	57.02	47.47	32.3	tr|Z5V950|Z5V950_KLEOX	Outer membrane protein A OS=Klebsiella oxytoca MGH 27 GN=L373_04035 PE=3 SV=1	KLEOX	6
40	0	14.36	57.02	47.47	32.3	tr|Z5TWC9|Z5TWC9_KLEOX	Outer membrane protein A OS=Klebsiella oxytoca MGH 41 GN=L387_02961 PE=3 SV=1	KLEOX	6
40	0	14.36	55.77	46.43	31.59	tr|X8I023|X8I023_9ENTR	Outer membrane protein A OS=Klebsiella sp. AS10 GN=ompA PE=3 SV=1	9ENTR	6
40	0	14.36	57.02	47.47	32.3	tr|X5FSA5|X5FSA5_KLEOX	Outer membrane protein A OS=Klebsiella oxytoca HKOPL1 GN=J415_21390 PE=3 SV=1	KLEOX	6
40	0	14.36	62.46	52	35.38	tr|J5V9L9|J5V9L9_9ENTR	Outer membrane protein A (Fragment) OS=Klebsiella sp. OBRC7 GN=ompA PE=3 SV=1	9ENTR	6
40	0	14.36	55.77	46.43	31.59	tr|I6W439|I6W439_KLEOX	Outer membrane protein A OS=Klebsiella oxytoca E718 GN=A225_2079 PE=3 SV=1	KLEOX	6
40	0	14.36	57.02	47.47	32.3	tr|H3L5R5|H3L5R5_KLEOX	Outer membrane protein A OS=Klebsiella oxytoca 10-5242 GN=HMPREF9686_00900 PE=3 SV=1	KLEOX	6
40	0	14.36	57.02	47.47	32.3	tr|G8WJG1|G8WJG1_KLEOK	Outer membrane protein A OS=Klebsiella oxytoca (strain ATCC 8724 / DSM 4798 / JCM 20051 / NBRC 3318 / NRRL B-199 / KCTC 1686) GN=KOX_16195 PE=3 SV=1	KLEOK	6
40	0	14.36	55.77	46.43	31.59	tr|A0A085CHU2|A0A085CHU2_KLEOX	Membrane protein OS=Klebsiella oxytoca GN=FF19_23930 PE=3 SV=1	KLEOX	6
40	0	14.36	57.02	47.47	32.3	tr|A0A068MHN9|A0A068MHN9_KLEOX	Membrane protein OS=Klebsiella oxytoca GN=HR38_14715 PE=3 SV=1	KLEOX	6
40	0	14.36	55.77	46.43	31.59	tr|A0A068HA54|A0A068HA54_KLEOX	Membrane protein OS=Klebsiella oxytoca KONIH1 GN=KONIH1_10275 PE=3 SV=1	KLEOX	6
40	0	13.04	46.07	43.82	25.56	tr|K6JH01|K6JH01_KLEOX	Outer membrane protein A OS=Klebsiella oxytoca M5al GN=KOXM_20572 PE=3 SV=1	KLEOX	5
41	15.15	15.15	36.78	30.34	20.51	tr|L1M5F6|L1M5F6_PSEPU	Succinate dehydrogenase flavoprotein subunit OS=Pseudomonas putida CSV86 GN=sdhA PE=4 SV=1	PSEPU	8
41	0.03	13.21	37.8	28.14	18.31	tr|A0A067AFT5|A0A067AFT5_9PSED	Succinate dehydrogenase, flavoprotein subunit OS=Pseudomonas sp. P482 GN=sdhA PE=4 SV=1	9PSED	7
41	0	13.25	37.97	28.14	18.31	tr|Q3KFV1|Q3KFV1_PSEPF	Succinate dehydrogenase flavoprotein subunit OS=Pseudomonas fluorescens (strain Pf0-1) GN=Pfl01_1612 PE=4 SV=1	PSEPF	7
41	0	13.25	37.97	28.14	18.31	tr|K0WCI3|K0WCI3_PSEFL	Succinate dehydrogenase OS=Pseudomonas fluorescens R124 GN=I1A_001583 PE=4 SV=1	PSEFL	7
41	0	13.25	37.97	28.14	18.31	tr|J3D9R3|J3D9R3_9PSED	Succinate dehydrogenase, flavoprotein subunit OS=Pseudomonas sp. GM78 GN=PMI35_05104 PE=4 SV=1	9PSED	7
41	0	13.25	37.97	28.14	18.31	tr|A0A031FZM0|A0A031FZM0_9PSED	Succinate dehydrogenase OS=Pseudomonas sp. RIT288 GN=BW33_03596 PE=4 SV=1	9PSED	7
41	0	13.25	34.92	28.14	18.31	tr|V9QSX2|V9QSX2_9PSED	Succinate dehydrogenase flavoprotein subunit OS=Pseudomonas sp. TKP GN=sdhA PE=4 SV=1	9PSED	7
41	0	13.25	36.27	28.14	18.31	tr|V8DDZ8|V8DDZ8_9PSED	Succinate dehydrogenase flavoprotein subunit OS=Pseudomonas chlororaphis subsp. aurantiaca PB-St2 GN=sdhA PE=4 SV=1	9PSED	7
41	0	13.25	36.27	28.14	18.31	tr|J2YLV5|J2YLV5_9PSED	Succinate dehydrogenase, flavoprotein subunit OS=Pseudomonas chlororaphis subsp. aureofaciens 30-84 GN=sdhA PE=4 SV=1	9PSED	7
41	0	13.25	36.27	28.14	18.31	tr|J2LYS1|J2LYS1_9PSED	Succinate dehydrogenase, flavoprotein subunit OS=Pseudomonas sp. GM17 GN=PMI20_05550 PE=4 SV=1	9PSED	7
41	0	13.25	36.27	28.14	18.31	tr|I4XRS3|I4XRS3_9PSED	Succinate dehydrogenase, flavoprotein subunit OS=Pseudomonas chlororaphis O6 GN=sdhA PE=4 SV=1	9PSED	7
41	0	13.25	36.27	28.14	18.31	tr|A0A0A4GS56|A0A0A4GS56_9PSED	Succinate dehydrogenase OS=Pseudomonas mediterranea CFBP 5447 GN=sdhA PE=4 SV=1	9PSED	7
41	0	13.25	36.27	28.14	18.31	tr|A0A0A1I4U3|A0A0A1I4U3_9PSED	Succinate dehydrogenase flavoprotein subunit OS=Pseudomonas sp. SHC52 GN=BN844_2416 PE=4 SV=1	9PSED	7
41	0	13.25	34.92	28.14	18.31	tr|A0A023CAD0|A0A023CAD0_9PSED	Succinate dehydrogenase OS=Pseudomonas extremaustralis 14-3 substr. 14-3b GN=sdhA PE=4 SV=1	9PSED	7
41	0	13.08	36.27	28.14	18.31	tr|A0A077FFA1|A0A077FFA1_9PSED	Succinate dehydrogenase flavoprotein subunit OS=Pseudomonas alkylphenolia GN=PSAKL28_36120 PE=4 SV=1	9PSED	7
41	0	13.08	34.58	28.14	18.31	tr|U6ZPY2|U6ZPY2_9PSED	Succinate dehydrogenase flavoprotein subunit OS=Pseudomonas sp. CMAA1215 GN=sdhA PE=4 SV=1	9PSED	7
42	14.61	14.61	46.34	43.29	36.59	tr|S3P1U9|S3P1U9_9GAMM	Malate dehydrogenase OS=Acinetobacter rudis CIP 110305 GN=mdh PE=3 SV=1	9GAMM	7
43	14.52	14.52	40.17	30.54	20.92	tr|L1M4P2|L1M4P2_PSEPU	Dihydrolipoyl dehydrogenase OS=Pseudomonas putida CSV86 GN=CSV86_06056 PE=3 SV=1	PSEPU	6
43	0	14.22	31.17	29.5	19.87	tr|A0A067A9H5|A0A067A9H5_9PSED	Dihydrolipoyl dehydrogenase OS=Pseudomonas sp. P482 GN=BV82_1042 PE=3 SV=1	9PSED	6
43	0	12.54	32.22	30.54	17.15	tr|V9X0F4|V9X0F4_9PSED	Dihydrolipoyl dehydrogenase OS=Pseudomonas sp. FGI182 GN=C163_17990 PE=3 SV=1	9PSED	5
43	0	12.54	32.22	30.54	17.15	tr|V9V244|V9V244_9PSED	Dihydrolipoyl dehydrogenase OS=Pseudomonas monteilii SB3101 GN=X970_16805 PE=3 SV=1	9PSED	5
43	0	12.54	32.22	30.54	17.15	tr|V9UPP4|V9UPP4_9PSED	Dihydrolipoyl dehydrogenase OS=Pseudomonas monteilii SB3078 GN=X969_17155 PE=3 SV=1	9PSED	5
43	0	12.54	32.22	30.54	17.15	tr|L0FN64|L0FN64_PSEPU	Dihydrolipoyl dehydrogenase OS=Pseudomonas putida HB3267 GN=B479_17855 PE=3 SV=1	PSEPU	5
43	0	12.54	32.22	30.54	17.15	tr|J2Y6D4|J2Y6D4_9PSED	Dihydrolipoyl dehydrogenase OS=Pseudomonas sp. GM84 GN=PMI38_01336 PE=3 SV=1	9PSED	5
43	0	12.54	32.22	30.54	17.15	tr|F8FSN2|F8FSN2_PSEP6	Dihydrolipoyl dehydrogenase OS=Pseudomonas putida (strain S16) GN=PPS_3588 PE=3 SV=1	PSEP6	5
43	0	12.54	32.22	30.54	17.15	tr|A0A099N1J8|A0A099N1J8_9PSED	Dihydrolipoamide dehydrogenase OS=Pseudomonas plecoglossicida GN=GT93_17840 PE=4 SV=1	9PSED	5
43	0	12.54	32.22	30.54	17.15	tr|A0A059UV43|A0A059UV43_PSEPU	Dihydrolipoyl dehydrogenase OS=Pseudomonas putida GN=DW66_4031 PE=3 SV=1	PSEPU	5
43	0	12.45	28.45	26.78	17.15	tr|Q1I7L2|Q1I7L2_PSEE4	Dihydrolipoyl dehydrogenase OS=Pseudomonas entomophila (strain L48) GN=lpd PE=3 SV=1	PSEE4	5
43	0	12.45	28.45	26.78	17.15	tr|N9VWZ3|N9VWZ3_PSEPU	Dihydrolipoyl dehydrogenase OS=Pseudomonas putida TRO1 GN=C206_00070 PE=3 SV=1	PSEPU	5
43	0	12.45	28.45	26.78	17.15	tr|M7RF41|M7RF41_PSEPU	Dihydrolipoyl dehydrogenase OS=Pseudomonas putida LS46 GN=PPUTLS46_019611 PE=3 SV=1	PSEPU	5
43	0	12.45	28.45	26.78	17.15	tr|I7BZM6|I7BZM6_PSEPT	Dihydrolipoyl dehydrogenase OS=Pseudomonas putida (strain DOT-T1E) GN=lpdG PE=3 SV=1	PSEPT	5
43	0	12.45	28.45	26.78	17.15	tr|I3V0R7|I3V0R7_PSEPU	Dihydrolipoyl dehydrogenase OS=Pseudomonas putida ND6 GN=YSA_08443 PE=3 SV=1	PSEPU	5
43	0	12.45	28.45	26.78	17.15	tr|B0KNW9|B0KNW9_PSEPG	Dihydrolipoyl dehydrogenase OS=Pseudomonas putida (strain GB-1) GN=PputGB1_3758 PE=3 SV=1	PSEPG	5
43	0	12.45	28.45	26.78	17.15	tr|A0A088NM59|A0A088NM59_9PSED	Dihydrolipoamide dehydrogenase OS=Pseudomonas mosselii SJ10 GN=O165_014715 PE=4 SV=1	9PSED	5
43	0	12.45	28.45	26.78	17.15	sp|P31052|DLDH2_PSEPU	Dihydrolipoyl dehydrogenase OS=Pseudomonas putida GN=lpdG PE=1 SV=4	PSEPU	5
44	14.51	14.51	35.56	23.98	22.19	tr|A0A010SFS2|A0A010SFS2_PSEFL	Dihydroxy-acid dehydratase OS=Pseudomonas fluorescens HK44 GN=ilvD PE=3 SV=1	PSEFL	7
44	0	14.51	30.34	23.98	22.19	tr|F0E476|F0E476_PSEDT	Dihydroxy-acid dehydratase OS=Pseudomonas sp. (strain TJI-51) GN=ilvD PE=3 SV=1	PSEDT	7
44	0	14.51	31	23.98	22.19	tr|A0A088NSY9|A0A088NSY9_9PSED	Dihydroxy-acid dehydratase OS=Pseudomonas mosselii SJ10 GN=ilvD PE=3 SV=1	9PSED	7
44	0	14.51	28.38	23.98	22.19	sp|Q1IGF7|ILVD_PSEE4	Dihydroxy-acid dehydratase OS=Pseudomonas entomophila (strain L48) GN=ilvD PE=3 SV=1	PSEE4	7
44	0	12.49	31.16	19.58	17.78	tr|A0A089YA87|A0A089YA87_9PSED	Dihydroxy-acid dehydratase OS=Pseudomonas chlororaphis subsp. aurantiaca GN=ilvD PE=3 SV=1	9PSED	6
44	0	12.49	31.16	19.58	17.78	tr|A0A068ARZ2|A0A068ARZ2_9PSED	Dihydroxy-acid dehydratase OS=Pseudomonas chlororaphis GN=ilvD PE=3 SV=1	9PSED	6
44	0	12.49	30.67	21.7	19.9	tr|W8PZC0|W8PZC0_9PSED	Dihydroxy-acid dehydratase OS=Pseudomonas brassicacearum GN=ilvD PE=3 SV=1	9PSED	6
44	0	12.49	28.55	19.58	17.78	tr|W6W8C7|W6W8C7_9PSED	Dihydroxy-acid dehydratase OS=Pseudomonas sp. GM30 GN=ilvD PE=3 SV=1	9PSED	6
44	0	12.49	28.55	19.58	17.78	tr|U6ZX76|U6ZX76_9PSED	Dihydroxy-acid dehydratase OS=Pseudomonas sp. CMAA1215 GN=ilvD PE=3 SV=1	9PSED	6
44	0	12.49	30.67	21.7	19.9	tr|S6HBX8|S6HBX8_9PSED	Dihydroxy-acid dehydratase OS=Pseudomonas sp. CFII68 GN=ilvD PE=3 SV=1	9PSED	6
44	0	12.49	30.67	21.7	19.9	tr|J2XWD9|J2XWD9_PSEFL	Dihydroxy-acid dehydratase OS=Pseudomonas fluorescens Q2-87 GN=ilvD PE=3 SV=1	PSEFL	6
44	0	12.49	29.2	19.58	17.78	tr|I4NAM4|I4NAM4_9PSED	Dihydroxy-acid dehydratase OS=Pseudomonas sp. M47T1 GN=ilvD PE=3 SV=1	9PSED	6
44	0	12.49	30.67	21.7	19.9	tr|G8Q3Q0|G8Q3Q0_PSEFL	Dihydroxy-acid dehydratase OS=Pseudomonas fluorescens F113 GN=ilvD PE=3 SV=1	PSEFL	6
44	0	12.49	28.55	19.58	17.78	tr|A0A031GC78|A0A031GC78_9PSED	Dihydroxy-acid dehydratase OS=Pseudomonas sp. RIT288 GN=ilvD PE=3 SV=1	9PSED	6
44	0	12.49	30.67	21.7	19.9	sp|B0KN82|ILVD_PSEPG	Dihydroxy-acid dehydratase OS=Pseudomonas putida (strain GB-1) GN=ilvD PE=3 SV=1	PSEPG	6
44	0	12.49	28.06	21.7	19.9	tr|V9X4I0|V9X4I0_9PSED	Dihydroxy-acid dehydratase OS=Pseudomonas sp. FGI182 GN=ilvD PE=3 SV=1	9PSED	6
44	0	12.49	28.06	21.7	19.9	tr|V9V964|V9V964_9PSED	Dihydroxy-acid dehydratase OS=Pseudomonas monteilii SB3101 GN=ilvD PE=3 SV=1	9PSED	6
44	0	12.49	28.06	21.7	19.9	tr|V9UP46|V9UP46_9PSED	Dihydroxy-acid dehydratase OS=Pseudomonas monteilii SB3078 GN=ilvD PE=3 SV=1	9PSED	6
44	0	12.49	26.59	19.58	17.78	tr|V8QYY6|V8QYY6_9PSED	Dihydroxy-acid dehydratase OS=Pseudomonas moraviensis R28-S GN=ilvD PE=3 SV=1	9PSED	6
44	0	12.49	25.94	19.58	17.78	tr|V8DFX3|V8DFX3_9PSED	Dihydroxy-acid dehydratase OS=Pseudomonas chlororaphis subsp. aurantiaca PB-St2 GN=ilvD PE=3 SV=1	9PSED	6
44	0	12.49	26.59	19.58	17.78	tr|S6KPU6|S6KPU6_9PSED	Dihydroxy-acid dehydratase OS=Pseudomonas sp. CF161 GN=ilvD PE=3 SV=1	9PSED	6
44	0	12.49	28.06	21.7	19.9	tr|L0FRJ1|L0FRJ1_PSEPU	Dihydroxy-acid dehydratase OS=Pseudomonas putida HB3267 GN=ilvD PE=3 SV=1	PSEPU	6
44	0	12.49	28.71	21.7	19.9	tr|I4JYW9|I4JYW9_PSEFL	Dihydroxy-acid dehydratase OS=Pseudomonas fluorescens Q8r1-96 GN=ilvD PE=3 SV=1	PSEFL	6
44	0	12.49	28.06	21.7	19.9	tr|F8FWV5|F8FWV5_PSEP6	Dihydroxy-acid dehydratase OS=Pseudomonas putida (strain S16) GN=ilvD PE=3 SV=1	PSEP6	6
44	0	12.49	28.71	21.7	19.9	tr|F2K6D1|F2K6D1_PSEBN	Dihydroxy-acid dehydratase OS=Pseudomonas brassicacearum (strain NFM421) GN=ilvD PE=3 SV=1	PSEBN	6
44	0	12.49	28.06	21.7	19.9	tr|A0A099N783|A0A099N783_9PSED	Dihydroxy-acid dehydratase OS=Pseudomonas plecoglossicida GN=ilvD PE=3 SV=1	9PSED	6
44	0	12.49	28.06	21.7	19.9	tr|A0A059V5V5|A0A059V5V5_PSEPU	Dihydroxy-acid dehydratase OS=Pseudomonas putida GN=ilvD PE=3 SV=1	PSEPU	6
44	0	12.49	28.71	21.7	19.9	sp|B1J2M0|ILVD_PSEPW	Dihydroxy-acid dehydratase OS=Pseudomonas putida (strain W619) GN=ilvD PE=3 SV=1	PSEPW	6
44	0	12.49	26.1	21.7	19.9	tr|A0A099E6X0|A0A099E6X0_9PSED	Dihydroxy-acid dehydratase OS=Pseudomonas sp. H2 GN=ilvD PE=3 SV=1	9PSED	6
44	0	12.49	26.1	21.7	19.9	tr|A0A084C8I7|A0A084C8I7_9PSED	Dihydroxy-acid dehydratase OS=Pseudomonas sp. WCS358 GN=ilvD PE=3 SV=1	9PSED	6
45	14.49	24.63	61.57	45.2	34.5	tr|X5I9U7|X5I9U7_9PSED	ATP synthase subunit beta OS=Pseudomonas protegens Cab57 GN=atpD PE=3 SV=1	9PSED	10
45	0	24.63	61.57	45.2	34.5	tr|R4RF35|R4RF35_PSEPH	ATP synthase subunit beta OS=Pseudomonas protegens (strain DSM 19095 / CHA0) GN=atpD PE=3 SV=1	PSEPH	10
45	0	24.63	61.57	45.2	34.5	sp|Q4K3A9|ATPB_PSEF5	ATP synthase subunit beta OS=Pseudomonas fluorescens (strain Pf-5 / ATCC BAA-477) GN=atpD PE=1 SV=1	PSEF5	10
45	0	24.56	62	48.25	36.83	tr|U6ZW49|U6ZW49_9PSED	ATP synthase subunit beta OS=Pseudomonas sp. CMAA1215 GN=atpD PE=3 SV=1	9PSED	10
45	0	24.41	55.68	45.2	34.5	tr|A0A077LDE2|A0A077LDE2_9PSED	ATP synthase subunit beta OS=Pseudomonas sp. StFLB209 GN=atpD PE=3 SV=1	9PSED	10
45	0	24.34	52.18	45.2	34.5	tr|V8DGW8|V8DGW8_9PSED	ATP synthase subunit beta OS=Pseudomonas chlororaphis subsp. aurantiaca PB-St2 GN=atpD PE=3 SV=1	9PSED	10
45	0	24.34	52.18	45.2	34.5	tr|J2XUQ7|J2XUQ7_9PSED	ATP synthase subunit beta OS=Pseudomonas chlororaphis subsp. aureofaciens 30-84 GN=atpD PE=3 SV=1	9PSED	10
45	0	24.34	52.18	45.2	34.5	tr|J2W5I8|J2W5I8_9PSED	ATP synthase subunit beta OS=Pseudomonas sp. GM17 GN=atpD PE=3 SV=1	9PSED	10
45	0	24.34	52.18	45.2	34.5	tr|A0A089Y965|A0A089Y965_9PSED	ATP synthase subunit beta OS=Pseudomonas chlororaphis subsp. aurantiaca GN=atpD PE=3 SV=1	9PSED	10
45	0	24.27	53.93	45.2	34.5	sp|Q1I2I7|ATPB_PSEE4	ATP synthase subunit beta OS=Pseudomonas entomophila (strain L48) GN=atpD PE=3 SV=1	PSEE4	10
45	0	24.2	50.44	45.2	34.5	tr|U5VLM2|U5VLM2_9PSED	ATP synthase subunit beta OS=Pseudomonas sp. VLB120 GN=atpD PE=3 SV=1	9PSED	10
45	0	23.58	52.18	41.7	34.5	tr|L1LXQ9|L1LXQ9_PSEPU	ATP synthase subunit beta OS=Pseudomonas putida CSV86 GN=atpD PE=3 SV=1	PSEPU	10
45	0	23.58	52.18	41.7	34.5	tr|A0A067AB38|A0A067AB38_9PSED	ATP synthase subunit beta OS=Pseudomonas sp. P482 GN=atpD PE=3 SV=1	9PSED	10
45	0	23.52	48.69	41.7	34.5	tr|I4Y430|I4Y430_9PSED	ATP synthase subunit beta OS=Pseudomonas chlororaphis O6 GN=atpD PE=3 SV=1	9PSED	10
45	0	23.52	48.69	41.7	34.5	tr|A0A068AXS7|A0A068AXS7_9PSED	ATP synthase subunit beta OS=Pseudomonas chlororaphis GN=atpD PE=3 SV=1	9PSED	10
45	0	23.44	50.44	41.7	34.5	tr|V6JCX7|V6JCX7_PSEPU	ATP synthase subunit beta OS=Pseudomonas putida S610 GN=atpD PE=3 SV=1	PSEPU	10
46	14.4	14.4	36.72	27.38	17.05	tr|S3P0U2|S3P0U2_9GAMM	Phosphoenolpyruvate carboxykinase [GTP] OS=Acinetobacter rudis CIP 110305 GN=pckG PE=3 SV=1	GTP	6
47	13.97	13.97	35.31	30.3	23.69	tr|S3PAV4|S3PAV4_9GAMM	Adenylosuccinate synthetase OS=Acinetobacter rudis CIP 110305 GN=purA PE=3 SV=1	9GAMM	7
48	13.96	13.96	54.07	43.65	43.65	tr|G2HR09|G2HR09_9PROT	Flagellin OS=Arcobacter butzleri ED-1 GN=ABED_2065 PE=4 SV=1	9PROT	9
48	0	13.96	54.07	43.65	43.65	tr|E6L4L8|E6L4L8_9PROT	Bacterial flagellin subfamily OS=Arcobacter butzleri JV22 GN=HMPREF9401_1394 PE=4 SV=1	9PROT	9
48	0	13.96	54.07	43.65	43.65	tr|A8EWZ5|A8EWZ5_ARCB4	Flagellin OS=Arcobacter butzleri (strain RM4018) GN=flaB PE=4 SV=1	ARCB4	9
48	0	13.96	54.07	43.65	43.65	tr|A8CDT6|A8CDT6_9PROT	Flagellin A OS=Arcobacter butzleri GN=flaA PE=4 SV=1	9PROT	9
48	0	13.45	47.88	43.65	43.65	tr|A9YQJ0|A9YQJ0_9PROT	FlaB OS=Arcobacter butzleri PE=4 SV=1	9PROT	9
48	0	11.93	54.07	35.83	35.83	tr|A9YQI2|A9YQI2_9PROT	FlaB OS=Arcobacter butzleri PE=4 SV=1	9PROT	7
48	0	11.93	46.25	35.83	35.83	tr|A9YQI6|A9YQI6_9PROT	FlaB OS=Arcobacter butzleri PE=4 SV=1	9PROT	8
49	13.82	13.82	48.02	36.41	30.61	tr|S3PPA3|S3PPA3_9GAMM	Citrate synthase OS=Acinetobacter rudis CIP 110305 GN=F945_00337 PE=3 SV=1	9GAMM	6
49	0	13.82	48.53	36.8	30.93	tr|S3P411|S3P411_9GAMM	Citrate synthase OS=Acinetobacter rudis CIP 110305 GN=F945_02003 PE=3 SV=1	9GAMM	6
50	13.7	18.49	31.98	13.26	10.32	tr|A0A077F2S9|A0A077F2S9_9PSED	DNA-directed RNA polymerase subunit beta OS=Pseudomonas alkylphenolia GN=rpoB PE=3 SV=1	9PSED	9
50	0.02	17.65	23.51	12.09	10.32	tr|F6AJ99|F6AJ99_PSEF1	DNA-directed RNA polymerase subunit beta OS=Pseudomonas fulva (strain 12-X) GN=rpoB PE=3 SV=1	PSEF1	9
50	0	18.42	29.55	13.26	10.32	tr|A0A067A6K5|A0A067A6K5_9PSED	DNA-directed RNA polymerase subunit beta OS=Pseudomonas sp. P482 GN=rpoB PE=3 SV=1	9PSED	9
50	0	18.28	27.56	13.26	10.32	tr|L1M3S4|L1M3S4_PSEPU	DNA-directed RNA polymerase subunit beta OS=Pseudomonas putida CSV86 GN=rpoB PE=3 SV=1	PSEPU	9
50	0	17.85	28.08	12.09	10.32	tr|A0A089YBK0|A0A089YBK0_9PSED	DNA-directed RNA polymerase subunit beta OS=Pseudomonas cremoricolorata GN=rpoB PE=3 SV=1	9PSED	9
50	0	17.84	27.27	12.09	10.32	tr|U5VKK4|U5VKK4_9PSED	DNA-directed RNA polymerase subunit beta OS=Pseudomonas sp. VLB120 GN=rpoB PE=3 SV=1	9PSED	9
50	0	17.84	27.27	12.09	10.32	tr|A0A099DX22|A0A099DX22_9PSED	DNA-directed RNA polymerase subunit beta OS=Pseudomonas sp. H2 GN=rpoB PE=3 SV=1	9PSED	9
50	0	17.84	27.27	12.09	10.32	tr|A0A088NTS2|A0A088NTS2_9PSED	DNA-directed RNA polymerase subunit beta OS=Pseudomonas mosselii SJ10 GN=rpoB PE=3 SV=1	9PSED	9
50	0	17.84	27.27	12.09	10.32	sp|B1JDX1|RPOB_PSEPW	DNA-directed RNA polymerase subunit beta OS=Pseudomonas putida (strain W619) GN=rpoB PE=3 SV=1	PSEPW	9
50	0	17.78	26.38	12.09	10.32	tr|V9WNK1|V9WNK1_9PSED	DNA-directed RNA polymerase subunit beta OS=Pseudomonas sp. FGI182 GN=rpoB PE=3 SV=1	9PSED	9
50	0	17.78	26.38	12.09	10.32	tr|V9UV89|V9UV89_9PSED	DNA-directed RNA polymerase subunit beta OS=Pseudomonas monteilii SB3101 GN=rpoB PE=3 SV=1	9PSED	9
50	0	17.78	26.38	12.09	10.32	tr|V9UCC8|V9UCC8_9PSED	DNA-directed RNA polymerase subunit beta OS=Pseudomonas monteilii SB3078 GN=rpoB PE=3 SV=1	9PSED	9
50	0	17.78	26.38	12.09	10.32	tr|V7D4E1|V7D4E1_9PSED	DNA-directed RNA polymerase subunit beta OS=Pseudomonas taiwanensis SJ9 GN=rpoB PE=3 SV=1	9PSED	9
50	0	17.78	26.38	12.09	10.32	tr|V6J5R6|V6J5R6_PSEPU	DNA-directed RNA polymerase subunit beta OS=Pseudomonas putida S610 GN=rpoB PE=3 SV=1	PSEPU	9
50	0	17.78	26.38	12.09	10.32	tr|U2SYU9|U2SYU9_PSEPU	DNA-directed RNA polymerase subunit beta OS=Pseudomonas putida LF54 GN=rpoB PE=3 SV=1	PSEPU	9
50	0	17.78	26.38	12.09	10.32	tr|N9W1K4|N9W1K4_PSEPU	DNA-directed RNA polymerase subunit beta OS=Pseudomonas putida TRO1 GN=rpoB PE=3 SV=1	PSEPU	9
50	0	17.78	26.38	12.09	10.32	tr|M7RE84|M7RE84_PSEPU	DNA-directed RNA polymerase subunit beta OS=Pseudomonas putida LS46 GN=rpoB PE=3 SV=1	PSEPU	9
50	0	17.78	26.38	12.09	10.32	tr|L0FEN9|L0FEN9_PSEPU	DNA-directed RNA polymerase subunit beta OS=Pseudomonas putida HB3267 GN=rpoB PE=3 SV=1	PSEPU	9
50	0	17.78	26.38	12.09	10.32	tr|I3UWU7|I3UWU7_PSEPU	DNA-directed RNA polymerase subunit beta OS=Pseudomonas putida ND6 GN=rpoB PE=3 SV=1	PSEPU	9
50	0	17.78	26.38	12.09	10.32	tr|F8G113|F8G113_PSEP6	DNA-directed RNA polymerase subunit beta OS=Pseudomonas putida (strain S16) GN=rpoB PE=3 SV=1	PSEP6	9
50	0	17.78	26.38	12.09	10.32	tr|E4REW8|E4REW8_PSEPB	DNA-directed RNA polymerase subunit beta OS=Pseudomonas putida (strain BIRD-1) GN=rpoB PE=3 SV=1	PSEPB	9
50	0	17.78	26.38	12.09	10.32	tr|A0A099MSM7|A0A099MSM7_9PSED	DNA-directed RNA polymerase subunit beta OS=Pseudomonas plecoglossicida GN=rpoB PE=3 SV=1	9PSED	9
50	0	17.78	26.38	12.09	10.32	tr|A0A059UR85|A0A059UR85_PSEPU	DNA-directed RNA polymerase subunit beta OS=Pseudomonas putida GN=rpoB PE=3 SV=1	PSEPU	9
50	0	17.78	26.38	12.09	10.32	sp|Q88QP2|RPOB_PSEPK	DNA-directed RNA polymerase subunit beta OS=Pseudomonas putida (strain KT2440) GN=rpoB PE=3 SV=1	PSEPK	9
50	0	17.78	26.38	12.09	10.32	sp|A5VXP0|RPOB_PSEP1	DNA-directed RNA polymerase subunit beta OS=Pseudomonas putida (strain F1 / ATCC 700007) GN=rpoB PE=3 SV=1	PSEP1	9
50	0	17.23	25.5	10.32	10.32	tr|A0A084C575|A0A084C575_9PSED	DNA-directed RNA polymerase subunit beta OS=Pseudomonas sp. WCS358 GN=rpoB PE=3 SV=1	9PSED	9
50	0	17.23	25.5	10.32	10.32	sp|Q1IFX3|RPOB_PSEE4	DNA-directed RNA polymerase subunit beta OS=Pseudomonas entomophila (strain L48) GN=rpoB PE=3 SV=1	PSEE4	9
50	0	16.53	25.13	12.6	9.654	tr|A0A077LJ83|A0A077LJ83_9PSED	DNA-directed RNA polymerase subunit beta OS=Pseudomonas sp. StFLB209 GN=rpoB PE=3 SV=1	9PSED	8
50	0	15.08	23.8	9.506	9.506	tr|I7C7T8|I7C7T8_PSEPT	DNA-directed RNA polymerase subunit beta OS=Pseudomonas putida (strain DOT-T1E) GN=rpoB PE=3 SV=1	PSEPT	8
51	13.66	13.66	43.3	32.47	21.39	tr|A0A067AFT7|A0A067AFT7_9PSED	Succinyl-CoA ligase [ADP-forming] subunit beta OS=Pseudomonas sp. P482 GN=sucC PE=3 SV=1	ADP-forming	6
51	0	13.66	40.98	32.47	21.39	tr|U7RE56|U7RE56_PSEPU	Succinyl-CoA ligase [ADP-forming] subunit beta OS=Pseudomonas putida SJ3 GN=sucC PE=3 SV=1	ADP-forming	6
51	0	13.66	40.98	32.47	21.39	tr|T2H3A3|T2H3A3_PSEPU	Succinyl-CoA ligase [ADP-forming] subunit beta OS=Pseudomonas putida NBRC 14164 GN=sucC PE=3 SV=1	ADP-forming	6
51	0	13.66	40.98	32.47	21.39	tr|R9V7U5|R9V7U5_PSEPU	Succinyl-CoA ligase [ADP-forming] subunit beta OS=Pseudomonas putida H8234 GN=sucC PE=3 SV=1	ADP-forming	6
51	0	13.66	40.98	32.47	21.39	tr|J3IXD5|J3IXD5_9PSED	Succinyl-CoA ligase [ADP-forming] subunit beta OS=Pseudomonas sp. GM84 GN=sucC PE=3 SV=1	ADP-forming	6
51	0	13.66	40.98	32.47	21.39	tr|A0A099E9F2|A0A099E9F2_9PSED	Succinyl-CoA ligase [ADP-forming] subunit beta OS=Pseudomonas sp. H2 GN=sucC PE=3 SV=1	ADP-forming	6
51	0	13.66	40.98	32.47	21.39	tr|A0A084CI79|A0A084CI79_9PSED	Succinyl-CoA ligase [ADP-forming] subunit beta OS=Pseudomonas sp. WCS358 GN=sucC PE=3 SV=1	ADP-forming	6
51	0	13.66	40.98	32.47	21.39	sp|B0KNW8|SUCC_PSEPG	Succinyl-CoA ligase [ADP-forming] subunit beta OS=Pseudomonas putida (strain GB-1) GN=sucC PE=3 SV=1	PSEPG	6
51	0	11.56	39.43	28.61	17.53	tr|L1M5G2|L1M5G2_PSEPU	Succinyl-CoA ligase [ADP-forming] subunit beta OS=Pseudomonas putida CSV86 GN=sucC PE=3 SV=1	ADP-forming	5
51	0	11.56	39.18	28.35	17.27	tr|A0A077FF97|A0A077FF97_9PSED	Succinyl-CoA ligase [ADP-forming] subunit beta OS=Pseudomonas alkylphenolia GN=sucC PE=3 SV=1	ADP-forming	5
51	0	11.56	37.11	28.61	17.53	tr|A0A089YF31|A0A089YF31_9PSED	Succinyl-CoA ligase [ADP-forming] subunit beta OS=Pseudomonas cremoricolorata GN=sucC PE=3 SV=1	ADP-forming	5
51	0	11.56	37.11	28.61	17.53	tr|A0A088NQS8|A0A088NQS8_9PSED	Succinyl-CoA ligase [ADP-forming] subunit beta OS=Pseudomonas mosselii SJ10 GN=sucC PE=3 SV=1	ADP-forming	5
51	0	11.56	37.11	28.61	17.53	tr|A0A077LKJ9|A0A077LKJ9_9PSED	Succinyl-CoA ligase [ADP-forming] subunit beta OS=Pseudomonas sp. StFLB209 GN=sucC PE=3 SV=1	ADP-forming	5
52	13.32	13.32	62.16	62.16	52.7	sp|Q9F646|AZUR5_PSEPU	Azurin OS=Pseudomonas putida PE=1 SV=1	PSEPU	8
53	13.05	13.05	39.57	25.59	22.51	tr|A0A067A698|A0A067A698_9PSED	Trigger factor OS=Pseudomonas sp. P482 GN=tig PE=3 SV=1	9PSED	6
54	12.97	12.97	44.8	26.1	23.79	tr|S3MUU2|S3MUU2_9GAMM	O-acetylhomoserine (Thiol)-lyase OS=Acinetobacter rudis CIP 110305 GN=F945_03352 PE=3 SV=1	9GAMM	6
55	12.83	12.83	31.72	21.33	15.05	tr|A0A077F563|A0A077F563_9PSED	30S ribosomal protein S1 OS=Pseudomonas alkylphenolia GN=PSAKL28_13820 PE=3 SV=1	9PSED	5
55	0	12.83	31.66	21.29	15.03	tr|A0A067A677|A0A067A677_9PSED	30S ribosomal protein S1 OS=Pseudomonas sp. P482 GN=rpsA PE=3 SV=1	9PSED	5
55	0	10.73	27.99	17.65	11.41	tr|W0HDK7|W0HDK7_PSECI	30S ribosomal protein S1 OS=Pseudomonas cichorii JBC1 GN=PCH70_37520 PE=3 SV=1	PSECI	4
55	0	10.73	27.99	17.65	11.41	tr|K6BP61|K6BP61_PSEVI	30S ribosomal protein S1 OS=Pseudomonas viridiflava UASWS0038 GN=rpsA PE=3 SV=1	PSEVI	4
55	0	10.73	26.16	18.64	12.37	tr|L1LSY4|L1LSY4_PSEPU	30S ribosomal protein S1 OS=Pseudomonas putida CSV86 GN=rpsA PE=3 SV=1	PSEPU	4
56	12.72	12.72	26.69	26.69	19.92	tr|A0A099E320|A0A099E320_9PSED	Glyceraldehyde-3-phosphate dehydrogenase OS=Pseudomonas sp. H2 GN=MD26_15810 PE=4 SV=1	9PSED	6
56	0	12.72	26.69	26.69	19.92	tr|A0A088NGY5|A0A088NGY5_9PSED	Glyceraldehyde-3-phosphate dehydrogenase OS=Pseudomonas mosselii SJ10 GN=O165_004620 PE=4 SV=1	9PSED	6
56	0	12.72	26.97	26.97	20.12	tr|A0A084C9Y2|A0A084C9Y2_9PSED	Glyceraldehyde-3-phosphate dehydrogenase OS=Pseudomonas sp. WCS358 GN=PC358_13140 PE=3 SV=1	9PSED	6
56	0	12.72	26.69	26.69	19.92	tr|A0A077F928|A0A077F928_9PSED	Glyceraldehyde-3-phosphate dehydrogenase OS=Pseudomonas alkylphenolia GN=PSAKL28_16500 PE=3 SV=1	9PSED	6
56	0	11.37	25.52	23.86	17.01	tr|V9WRF6|V9WRF6_9PSED	Glyceraldehyde-3-phosphate dehydrogenase OS=Pseudomonas sp. FGI182 GN=C163_08155 PE=3 SV=1	9PSED	5
56	0	11.37	25.52	23.86	17.01	tr|V9UWN1|V9UWN1_9PSED	Glyceraldehyde-3-phosphate dehydrogenase OS=Pseudomonas monteilii SB3101 GN=X970_06615 PE=3 SV=1	9PSED	5
56	0	11.37	25.52	23.86	17.01	tr|V9UGY1|V9UGY1_9PSED	Glyceraldehyde-3-phosphate dehydrogenase OS=Pseudomonas monteilii SB3078 GN=X969_06640 PE=3 SV=1	9PSED	5
56	0	11.37	25.52	23.86	17.01	tr|V7DEK9|V7DEK9_9PSED	Glyceraldehyde-3-phosphate dehydrogenase OS=Pseudomonas taiwanensis SJ9 GN=O164_10400 PE=3 SV=1	9PSED	5
56	0	11.37	25.52	23.86	17.01	tr|L0FIP1|L0FIP1_PSEPU	Glyceraldehyde-3-phosphate dehydrogenase OS=Pseudomonas putida HB3267 GN=B479_08370 PE=3 SV=1	PSEPU	5
56	0	11.37	25.52	23.86	17.01	tr|F8FUQ6|F8FUQ6_PSEP6	Glyceraldehyde-3-phosphate dehydrogenase OS=Pseudomonas putida (strain S16) GN=PPS_1716 PE=3 SV=1	PSEP6	5
56	0	11.37	25.26	23.61	16.84	tr|A0A099MY81|A0A099MY81_9PSED	Glyceraldehyde-3-phosphate dehydrogenase OS=Pseudomonas plecoglossicida GN=GT93_07795 PE=4 SV=1	9PSED	5
56	0	11.37	25.52	23.86	17.01	tr|A0A059UVC7|A0A059UVC7_PSEPU	Glyceraldehyde-3-phosphate dehydrogenase OS=Pseudomonas putida GN=DW66_2007 PE=3 SV=1	PSEPU	5
56	0	11.37	23.61	23.61	16.84	tr|J2YBP3|J2YBP3_9PSED	Glyceraldehyde-3-phosphate dehydrogenase OS=Pseudomonas sp. GM84 GN=PMI38_04627 PE=3 SV=1	9PSED	5
56	0	10.61	25.05	23.41	16.63	tr|U7RII0|U7RII0_PSEPU	Glyceraldehyde-3-phosphate dehydrogenase OS=Pseudomonas putida SJ3 GN=O162_10565 PE=3 SV=1	PSEPU	5
56	0	10.61	25.05	23.41	16.63	tr|U2U664|U2U664_PSEPU	Glyceraldehyde-3-phosphate dehydrogenase OS=Pseudomonas putida LF54 GN=O999_14780 PE=3 SV=1	PSEPU	5
56	0	10.61	25.05	23.41	16.63	tr|R9V4X9|R9V4X9_PSEPU	Glyceraldehyde-3-phosphate dehydrogenase OS=Pseudomonas putida H8234 GN=L483_07990 PE=3 SV=1	PSEPU	5
56	0	10.61	25.05	23.41	16.63	tr|Q88KZ0|Q88KZ0_PSEPK	Glyceraldehyde-3-phosphate dehydrogenase OS=Pseudomonas putida (strain KT2440) GN=gap-2 PE=3 SV=1	PSEPK	5
56	0	10.61	25.31	23.65	16.8	tr|N9U9Y0|N9U9Y0_PSEPU	Glyceraldehyde-3-phosphate dehydrogenase OS=Pseudomonas putida TRO1 GN=C206_23381 PE=3 SV=1	PSEPU	5
56	0	10.61	25.31	23.65	16.8	tr|M7RS50|M7RS50_PSEPU	Glyceraldehyde-3-phosphate dehydrogenase OS=Pseudomonas putida LS46 GN=PPUTLS46_004464 PE=3 SV=1	PSEPU	5
56	0	10.61	26.69	23.41	16.63	tr|K9NM76|K9NM76_9PSED	Glyceraldehyde-3-phosphate dehydrogenase OS=Pseudomonas sp. UW4 GN=gap1 PE=3 SV=1	9PSED	5
56	0	10.61	26.69	23.41	16.63	tr|J3FSR3|J3FSR3_9PSED	Glyceraldehyde-3-phosphate dehydrogenase OS=Pseudomonas sp. GM33 GN=PMI26_02555 PE=3 SV=1	9PSED	5
56	0	10.61	26.69	23.41	16.63	tr|J2U9P9|J2U9P9_9PSED	Glyceraldehyde-3-phosphate dehydrogenase OS=Pseudomonas sp. GM74 GN=PMI34_04633 PE=3 SV=1	9PSED	5
56	0	10.61	25.31	23.65	16.8	tr|I7C201|I7C201_PSEPT	Glyceraldehyde-3-phosphate dehydrogenase OS=Pseudomonas putida (strain DOT-T1E) GN=gap-2 PE=3 SV=1	PSEPT	5
56	0	10.61	25.05	23.41	16.63	tr|I3UQ08|I3UQ08_PSEPU	Glyceraldehyde-3-phosphate dehydrogenase OS=Pseudomonas putida ND6 GN=YSA_01477 PE=3 SV=1	PSEPU	5
56	0	10.61	25.05	23.41	16.63	tr|F0ECT9|F0ECT9_PSEDT	Glyceraldehyde-3-phosphate dehydrogenase OS=Pseudomonas sp. (strain TJI-51) GN=G1E_27070 PE=3 SV=1	PSEDT	5
56	0	10.61	25.31	23.65	16.8	tr|E4R986|E4R986_PSEPB	Glyceraldehyde-3-phosphate dehydrogenase OS=Pseudomonas putida (strain BIRD-1) GN=gap_2 PE=3 SV=1	PSEPB	5
56	0	10.61	25.05	23.41	16.63	tr|B0KH88|B0KH88_PSEPG	Glyceraldehyde-3-phosphate dehydrogenase OS=Pseudomonas putida (strain GB-1) GN=PputGB1_1690 PE=3 SV=1	PSEPG	5
56	0	10.61	25.05	23.41	16.63	tr|A5W6F7|A5W6F7_PSEP1	Glyceraldehyde-3-phosphate dehydrogenase OS=Pseudomonas putida (strain F1 / ATCC 700007) GN=Pput_3593 PE=3 SV=1	PSEP1	5
56	0	10.61	23.65	23.65	16.8	tr|V6J7K0|V6J7K0_PSEPU	Glyceraldehyde-3-phosphate dehydrogenase OS=Pseudomonas putida S610 GN=gap PE=3 SV=1	PSEPU	5
56	0	10.61	23.65	23.65	16.8	tr|S2F1L8|S2F1L8_9PSED	Glyceraldehyde-3-phosphate dehydrogenase OS=Pseudomonas sp. G5(2012) GN=PG5_36690 PE=3 SV=1	9PSED	5
56	0	10.61	23.41	23.41	16.63	tr|J3GPG3|J3GPG3_9PSED	Glyceraldehyde-3-phosphate dehydrogenase OS=Pseudomonas sp. GM49 GN=PMI29_01406 PE=3 SV=1	9PSED	5
56	0	10.61	23.41	23.41	16.63	tr|J3A410|J3A410_9PSED	Glyceraldehyde-3-phosphate dehydrogenase OS=Pseudomonas sp. GM48 GN=PMI28_01460 PE=3 SV=1	9PSED	5
56	0	10.61	23.41	23.41	16.63	tr|J2X3V6|J2X3V6_9PSED	Glyceraldehyde-3-phosphate dehydrogenase OS=Pseudomonas sp. GM78 GN=PMI35_05607 PE=3 SV=1	9PSED	5
56	0	10.61	23.41	23.41	16.63	tr|J2SUR6|J2SUR6_9PSED	Glyceraldehyde-3-phosphate dehydrogenase OS=Pseudomonas sp. GM55 GN=PMI31_05671 PE=3 SV=1	9PSED	5
56	0	10.61	23.41	23.41	16.63	tr|B1J604|B1J604_PSEPW	Glyceraldehyde-3-phosphate dehydrogenase OS=Pseudomonas putida (strain W619) GN=PputW619_1666 PE=3 SV=1	PSEPW	5
56	0	10.61	23.41	23.41	16.63	tr|A0A083UK68|A0A083UK68_PSEPU	Glyceraldehyde-3-phosphate dehydrogenase OS=Pseudomonas putida GN=HA62_20360 PE=3 SV=1	PSEPU	5
56	0	10.61	23.65	23.65	16.8	tr|A0A067A6M7|A0A067A6M7_9PSED	Glyceraldehyde-3-phosphate dehydrogenase OS=Pseudomonas sp. P482 GN=BV82_3896 PE=3 SV=1	9PSED	5
57	12.22	12.22	33.26	23.57	21.59	tr|G9PU94|G9PU94_9BACT	Uncharacterized protein OS=Synergistes sp. 3_1_syn1 GN=HMPREF1006_02729 PE=4 SV=1	9BACT	7
57	0	12.22	33.26	23.57	21.59	tr|A0A010ZP19|A0A010ZP19_9BACT	Uncharacterized protein OS=Cloacibacillus evryensis DSM 19522 GN=Cloev_1137 PE=4 SV=1	9BACT	7
58	12.18	12.18	44.79	35.02	31.86	tr|D7AIQ1|D7AIQ1_GEOSK	Malate dehydrogenase OS=Geobacter sulfurreducens (strain DL-1 / KN400) GN=mdh PE=3 SV=1	GEOSK	6
58	0	12.18	44.79	35.02	31.86	sp|Q74D53|MDH_GEOSL	Malate dehydrogenase OS=Geobacter sulfurreducens (strain ATCC 51573 / DSM 12127 / PCA) GN=mdh PE=3 SV=1	GEOSL	6
59	12.1	12.1	31.83	25.07	22.25	tr|B2XCL7|B2XCL7_9GAMM	Outer membrane protein (Fragment) OS=Acinetobacter sp. BM-8 PE=2 SV=1	9GAMM	9
60	11.85	11.85	33.33	26.28	26.28	tr|I4N5T2|I4N5T2_9PSED	Glutamine synthetase OS=Pseudomonas sp. M47T1 GN=PMM47T1_09191 PE=3 SV=1	9PSED	6
60	0	11.85	33.33	26.28	26.28	tr|A0A098SR13|A0A098SR13_9PSED	Glutamine synthetase OS=Pseudomonas lutea GN=glnA PE=4 SV=1	9PSED	6
60	0	11.15	31.41	24.79	21.79	tr|A0A077FFR4|A0A077FFR4_9PSED	Glutamine synthetase OS=Pseudomonas alkylphenolia GN=PSAKL28_49380 PE=3 SV=1	9PSED	6
60	0	11.15	29.7	24.79	21.79	tr|V6JD13|V6JD13_PSEPU	Glutamine synthetase OS=Pseudomonas putida S610 GN=glnA PE=3 SV=1	PSEPU	6
61	11.62	11.62	25.93	16.27	12.57	tr|S3NFS4|S3NFS4_9GAMM	Malate dehydrogenase (Oxaloacetate-decarboxylating)(NADP+) OS=Acinetobacter rudis CIP 110305 GN=F945_01019 PE=3 SV=1	9GAMM	5
62	11.61	11.62	39.18	31.27	27.15	tr|S3MTM3|S3MTM3_9GAMM	Elongation factor Ts OS=Acinetobacter rudis CIP 110305 GN=tsf PE=3 SV=1	9GAMM	5
63	11.53	11.53	44.9	26.98	23.36	tr|U7A0C8|U7A0C8_9PSED	Isocitrate lyase OS=Pseudomonas sp. CMAA1215 GN=P308_20490 PE=4 SV=1	9PSED	5
63	0	11.37	43.31	26.98	23.36	tr|A0A067A417|A0A067A417_9PSED	Isocitrate lyase OS=Pseudomonas sp. P482 GN=aceA PE=4 SV=1	9PSED	5
63	0	9.47	39.23	21.32	17.69	tr|L1LZL4|L1LZL4_PSEPU	Isocitrate lyase OS=Pseudomonas putida CSV86 GN=CSV86_15855 PE=4 SV=1	PSEPU	4
64	11.43	11.43	26.83	16.14	16.14	tr|S3NJU3|S3NJU3_9GAMM	Dihydrolipoyl dehydrogenase OS=Acinetobacter rudis CIP 110305 GN=F945_00843 PE=3 SV=1	9GAMM	6
65	11.42	20.82	36.38	26.65	21.79	tr|V9X424|V9X424_9PSED	ATP synthase subunit alpha OS=Pseudomonas sp. FGI182 GN=atpA PE=3 SV=1	9PSED	10
65	0	20.82	36.38	26.65	21.79	tr|V9US86|V9US86_9PSED	ATP synthase subunit alpha OS=Pseudomonas monteilii SB3078 GN=atpA PE=3 SV=1	9PSED	10
65	0	20.82	36.38	26.65	21.79	tr|V7DGC8|V7DGC8_9PSED	ATP synthase subunit alpha OS=Pseudomonas taiwanensis SJ9 GN=atpA PE=3 SV=1	9PSED	10
65	0	20.82	36.38	26.65	21.79	tr|V4H6L2|V4H6L2_PSEPU	ATP synthase subunit alpha OS=Pseudomonas putida S12 GN=atpA PE=3 SV=1	PSEPU	10
65	0	20.82	36.38	26.65	21.79	tr|U7RAR5|U7RAR5_PSEPU	ATP synthase subunit alpha OS=Pseudomonas putida SJ3 GN=atpA PE=3 SV=1	PSEPU	10
65	0	20.82	36.38	26.65	21.79	tr|U2SCZ7|U2SCZ7_PSEPU	ATP synthase subunit alpha OS=Pseudomonas putida LF54 GN=atpA PE=3 SV=1	PSEPU	10
65	0	20.82	36.38	26.65	21.79	tr|T2HEE4|T2HEE4_PSEPU	ATP synthase subunit alpha OS=Pseudomonas putida NBRC 14164 GN=atpA PE=3 SV=1	PSEPU	10
65	0	20.82	36.38	26.65	21.79	tr|R9VBM5|R9VBM5_PSEPU	ATP synthase subunit alpha OS=Pseudomonas putida H8234 GN=atpA PE=3 SV=1	PSEPU	10
65	0	20.82	36.38	26.65	21.79	tr|N9VU02|N9VU02_PSEPU	ATP synthase subunit alpha OS=Pseudomonas putida TRO1 GN=atpA PE=3 SV=1	PSEPU	10
65	0	20.82	36.38	26.65	21.79	tr|M7QXY5|M7QXY5_PSEPU	ATP synthase subunit alpha OS=Pseudomonas putida LS46 GN=atpA PE=3 SV=1	PSEPU	10
65	0	20.82	36.38	26.65	21.79	tr|L0FDD2|L0FDD2_PSEPU	ATP synthase subunit alpha OS=Pseudomonas putida HB3267 GN=atpA PE=3 SV=1	PSEPU	10
65	0	20.82	36.38	26.65	21.79	tr|J3E4B8|J3E4B8_9PSED	ATP synthase subunit alpha OS=Pseudomonas sp. GM84 GN=atpA PE=3 SV=1	9PSED	10
65	0	20.82	36.38	26.65	21.79	tr|I7C9D8|I7C9D8_PSEPT	ATP synthase subunit alpha OS=Pseudomonas putida (strain DOT-T1E) GN=atpA PE=3 SV=1	PSEPT	10
65	0	20.82	36.38	26.65	21.79	tr|I3UVG6|I3UVG6_PSEPU	ATP synthase subunit alpha OS=Pseudomonas putida ND6 GN=atpA PE=3 SV=1	PSEPU	10
65	0	20.82	36.38	26.65	21.79	tr|F8G282|F8G282_PSEP6	ATP synthase subunit alpha OS=Pseudomonas putida (strain S16) GN=atpA PE=3 SV=1	PSEP6	10
65	0	20.82	36.38	26.65	21.79	tr|E4R8N6|E4R8N6_PSEPB	ATP synthase subunit alpha OS=Pseudomonas putida (strain BIRD-1) GN=atpA PE=3 SV=1	PSEPB	10
65	0	20.82	36.38	26.65	21.79	tr|A0A099N6N5|A0A099N6N5_9PSED	ATP synthase subunit alpha OS=Pseudomonas plecoglossicida GN=atpA PE=3 SV=1	9PSED	10
65	0	20.82	36.38	26.65	21.79	tr|A0A099E5C6|A0A099E5C6_9PSED	ATP synthase subunit alpha OS=Pseudomonas sp. H2 GN=atpA PE=3 SV=1	9PSED	10
65	0	20.82	36.38	26.65	21.79	tr|A0A084C999|A0A084C999_9PSED	ATP synthase subunit alpha OS=Pseudomonas sp. WCS358 GN=atpA PE=3 SV=1	9PSED	10
65	0	20.82	36.38	26.65	21.79	tr|A0A059UTI1|A0A059UTI1_PSEPU	ATP synthase subunit alpha OS=Pseudomonas putida GN=atpA PE=3 SV=1	PSEPU	10
65	0	20.82	36.38	26.65	21.79	sp|Q88BX2|ATPA_PSEPK	ATP synthase subunit alpha OS=Pseudomonas putida (strain KT2440) GN=atpA PE=3 SV=1	PSEPK	10
65	0	20.82	36.38	26.65	21.79	sp|B0KRB0|ATPA_PSEPG	ATP synthase subunit alpha OS=Pseudomonas putida (strain GB-1) GN=atpA PE=3 SV=1	PSEPG	10
65	0	20.82	36.38	26.65	21.79	sp|A5WBA5|ATPA_PSEP1	ATP synthase subunit alpha OS=Pseudomonas putida (strain F1 / ATCC 700007) GN=atpA PE=3 SV=1	PSEP1	10
65	0	20.82	34.24	26.65	21.79	tr|V9V8F8|V9V8F8_9PSED	ATP synthase subunit alpha OS=Pseudomonas monteilii SB3101 GN=atpA PE=3 SV=1	9PSED	10
65	0	20.64	32.68	26.65	21.79	tr|S2JWV9|S2JWV9_9PSED	ATP synthase subunit alpha OS=Pseudomonas plecoglossicida NB2011 GN=atpA PE=3 SV=1	9PSED	10
65	0	20.25	36.19	26.46	21.6	tr|A0A077LHM4|A0A077LHM4_9PSED	ATP synthase subunit alpha OS=Pseudomonas sp. StFLB209 GN=atpA PE=3 SV=1	9PSED	10
65	0	18.69	33.66	23.93	19.07	tr|L1LXA5|L1LXA5_PSEPU	ATP synthase subunit alpha OS=Pseudomonas putida CSV86 GN=atpA PE=3 SV=1	PSEPU	9
65	0	18.69	33.66	23.93	19.07	tr|F0E814|F0E814_PSEDT	ATP synthase subunit alpha OS=Pseudomonas sp. (strain TJI-51) GN=atpA PE=3 SV=1	PSEDT	9
65	0	18.69	33.66	23.93	19.07	tr|A0A077FIT8|A0A077FIT8_9PSED	ATP synthase subunit alpha OS=Pseudomonas alkylphenolia GN=atpA PE=3 SV=1	9PSED	9
65	0	18.69	33.66	23.93	19.07	tr|A0A067A1C7|A0A067A1C7_9PSED	ATP synthase subunit alpha OS=Pseudomonas sp. P482 GN=atpA PE=3 SV=1	9PSED	9
65	0	18.69	33.66	23.93	19.07	sp|B1JFU3|ATPA_PSEPW	ATP synthase subunit alpha OS=Pseudomonas putida (strain W619) GN=atpA PE=3 SV=1	PSEPW	9
65	0	18.69	31.32	23.93	19.07	tr|A0A088NRQ4|A0A088NRQ4_9PSED	ATP synthase subunit alpha OS=Pseudomonas mosselii SJ10 GN=atpA PE=3 SV=1	9PSED	9
66	11.36	11.36	42.26	40.18	16.67	tr|A0A067AGD7|A0A067AGD7_9PSED	Ornithine carbamoyltransferase OS=Pseudomonas sp. P482 GN=BV82_0371 PE=3 SV=1	9PSED	5
66	0	10.8	42.26	40.18	16.67	tr|J3ECJ5|J3ECJ5_9PSED	Ornithine carbamoyltransferase OS=Pseudomonas sp. GM17 GN=PMI20_02875 PE=3 SV=1	9PSED	5
66	0	10.8	42.26	40.18	16.67	tr|J2ETS8|J2ETS8_9PSED	Ornithine carbamoyltransferase OS=Pseudomonas chlororaphis subsp. aureofaciens 30-84 GN=argF PE=3 SV=1	9PSED	5
66	0	10.8	42.26	40.18	16.67	tr|I4XZT3|I4XZT3_9PSED	Ornithine carbamoyltransferase OS=Pseudomonas chlororaphis O6 GN=argF_1 PE=3 SV=1	9PSED	5
66	0	10.8	42.26	40.18	16.67	tr|A0A089ZM12|A0A089ZM12_9PSED	Ornithine carbamoyltransferase OS=Pseudomonas chlororaphis subsp. aurantiaca GN=JM49_07735 PE=3 SV=1	9PSED	5
66	0	10.8	42.26	40.18	16.67	tr|A0A068AMJ4|A0A068AMJ4_9PSED	Ornithine carbamoyltransferase OS=Pseudomonas chlororaphis GN=EY04_23500 PE=3 SV=1	9PSED	5
66	0	9.77	32.14	30.06	16.67	tr|V8DLF6|V8DLF6_9PSED	Ornithine carbamoyltransferase OS=Pseudomonas chlororaphis subsp. aurantiaca PB-St2 GN=U724_08525 PE=3 SV=1	9PSED	5
67	11.33	11.33	43.12	43.12	37.32	tr|Q748G4|Q748G4_GEOSL	Flagellin OS=Geobacter sulfurreducens (strain ATCC 51573 / DSM 12127 / PCA) GN=fliC PE=4 SV=1	GEOSL	5
67	0	11.33	43.12	43.12	37.32	tr|D7AE44|D7AE44_GEOSK	Flagellin OS=Geobacter sulfurreducens (strain DL-1 / KN400) GN=fliC PE=4 SV=1	GEOSK	5
68	11.26	11.26	37.06	25.87	19.81	tr|S3NCE4|S3NCE4_9GAMM	Enolase OS=Acinetobacter rudis CIP 110305 GN=eno PE=3 SV=1	9GAMM	5
69	11.26	11.26	32.79	17.56	17.56	tr|A0A077F608|A0A077F608_9PSED	4-aminobutyrate aminotransferase OS=Pseudomonas alkylphenolia GN=PSAKL28_01760 PE=3 SV=1	9PSED	6
70	11.2	11.2	29.1	27.11	27.11	tr|S3MQI7|S3MQI7_9GAMM	Acetate kinase OS=Acinetobacter rudis CIP 110305 GN=ackA PE=3 SV=1	9GAMM	6
71	11.09	11.09	76	58.86	49.71	tr|U0FT65|U0FT65_9NOCA	Peptidyl-prolyl cis-trans isomerase OS=Rhodococcus sp. P27 GN=N806_32865 PE=3 SV=1	9NOCA	6
71	0	11.09	76	58.86	49.71	tr|T5I6Q1|T5I6Q1_RHOER	Peptidyl-prolyl cis-trans isomerase OS=Rhodococcus erythropolis DN1 GN=N601_10245 PE=3 SV=1	RHOER	6
71	0	11.09	67.51	52.28	44.16	tr|T1VHV2|T1VHV2_RHOER	Peptidyl-prolyl cis-trans isomerase OS=Rhodococcus erythropolis CCM2595 GN=O5Y_00105 PE=3 SV=1	RHOER	6
71	0	11.09	76	58.86	49.71	tr|M2WIL3|M2WIL3_9NOCA	Peptidyl-prolyl cis-trans isomerase OS=Rhodococcus qingshengii BKS 20-40 GN=G418_08888 PE=3 SV=1	9NOCA	6
71	0	11.09	67.51	52.28	44.16	tr|C3JLF8|C3JLF8_RHOER	Peptidyl-prolyl cis-trans isomerase OS=Rhodococcus erythropolis SK121 GN=RHOER0001_5377 PE=3 SV=1	RHOER	6
71	0	11.09	76	58.86	49.71	tr|C0ZLF7|C0ZLF7_RHOE4	Peptidyl-prolyl cis-trans isomerase OS=Rhodococcus erythropolis (strain PR4 / NBRC 100887) GN=RER_00170 PE=3 SV=1	RHOE4	6
71	0	11.09	76	58.86	49.71	tr|A0A069JI22|A0A069JI22_9NOCA	Peptidyl-prolyl cis-trans isomerase OS=Rhodococcus qingshengii GN=EN35_27950 PE=3 SV=1	9NOCA	6
72	11.06	11.06	19.02	14.15	9.631	tr|S3MWR1|S3MWR1_9GAMM	Outer membrane protein assembly factor BamA OS=Acinetobacter rudis CIP 110305 GN=bamA PE=3 SV=1	9GAMM	5
73	10.92	23.43	55.33	36.8	30.46	tr|R9NUN4|R9NUN4_9ENTR	Elongation factor Tu OS=Erwinia tracheiphila PSU-1 GN=tuf PE=3 SV=1	9ENTR	11
73	0	23.43	55.33	36.8	30.46	tr|R9NU42|R9NU42_9ENTR	Elongation factor Tu OS=Erwinia tracheiphila PSU-1 GN=tuf PE=3 SV=1	9ENTR	11
73	0	23.43	52.03	36.8	30.46	tr|N0GN13|N0GN13_ERWAM	Elongation factor Tu OS=Erwinia amylovora MR1 GN=tuf PE=3 SV=1	ERWAM	11
73	0	23.43	52.03	36.8	30.46	tr|N0G1K5|N0G1K5_ERWAM	Elongation factor Tu OS=Erwinia amylovora Ea644 GN=tufa1 PE=3 SV=1	ERWAM	11
73	0	23.43	52.03	36.8	30.46	tr|B2VK35|B2VK35_ERWT9	Elongation factor Tu OS=Erwinia tasmaniensis (strain DSM 17950 / Et1/99) GN=tufA PE=3 SV=1	ERWT9	11
73	0	22.01	57.07	37.96	27.23	tr|A0A014NBE8|A0A014NBE8_9ENTR	Elongation factor Tu (Fragment) OS=Erwinia mallotivora GN=tuf PE=3 SV=1	9ENTR	10
73	0	22.01	55.33	36.8	26.4	tr|A0A014NB26|A0A014NB26_9ENTR	Elongation factor Tu OS=Erwinia mallotivora GN=tuf PE=3 SV=1	9ENTR	10
73	0	22.01	55.33	36.8	26.4	tr|A0A014MEK2|A0A014MEK2_9ENTR	Elongation factor Tu OS=Erwinia mallotivora GN=tuf PE=3 SV=1	9ENTR	10
73	0	21.39	47.97	32.74	26.4	tr|V6DDJ1|V6DDJ1_ERWAM	Elongation factor Tu OS=Erwinia amylovora LA637 GN=tufA PE=3 SV=1	ERWAM	10
73	0	21.39	47.97	32.74	26.4	tr|V6D5C8|V6D5C8_ERWAM	Elongation factor Tu OS=Erwinia amylovora LA636 GN=tufA PE=3 SV=1	ERWAM	10
73	0	21.39	47.97	32.74	26.4	tr|V6CUG5|V6CUG5_ERWAM	Elongation factor Tu OS=Erwinia amylovora LA635 GN=tufA PE=3 SV=1	ERWAM	10
73	0	21.39	47.97	32.74	26.4	tr|N0G4K1|N0G4K1_ERWAM	Elongation factor Tu OS=Erwinia amylovora UPN527 GN=tufa3 PE=3 SV=1	ERWAM	10
73	0	21.39	47.97	32.74	26.4	tr|N0FP55|N0FP55_ERWAM	Elongation factor Tu OS=Erwinia amylovora CFBP 1232 GN=tufa3 PE=3 SV=1	ERWAM	10
73	0	21.39	47.97	32.74	26.4	tr|N0FJL3|N0FJL3_ERWAM	Elongation factor Tu OS=Erwinia amylovora 01SFR-BO GN=tufa3 PE=3 SV=1	ERWAM	10
73	0	21.39	47.97	32.74	26.4	tr|N0F8V9|N0F8V9_ERWAM	Elongation factor Tu OS=Erwinia amylovora CFBP 2585 GN=tufa3 PE=3 SV=1	ERWAM	10
73	0	21.39	47.97	32.74	26.4	tr|N0EW39|N0EW39_ERWAM	Elongation factor Tu OS=Erwinia amylovora Ea266 GN=tufa3 PE=3 SV=1	ERWAM	10
73	0	21.39	47.97	32.74	26.4	tr|N0ELS9|N0ELS9_ERWAM	Elongation factor Tu OS=Erwinia amylovora Ea356 GN=tufa3 PE=3 SV=1	ERWAM	10
73	0	21.39	47.97	32.74	26.4	tr|L0WNX6|L0WNX6_ERWAM	Elongation factor Tu OS=Erwinia amylovora ACW56400 GN=tufa3 PE=3 SV=1	ERWAM	10
73	0	21.39	47.97	32.74	26.4	tr|E5B9X9|E5B9X9_ERWAM	Elongation factor Tu OS=Erwinia amylovora ATCC BAA-2158 GN=tufA PE=3 SV=1	ERWAM	10
73	0	21.39	47.97	32.74	26.4	tr|E3DIK2|E3DIK2_ERWSE	Elongation factor Tu OS=Erwinia sp. (strain Ejp617) GN=tufA PE=3 SV=1	ERWSE	10
73	0	21.39	47.97	32.74	26.4	tr|D4IDQ4|D4IDQ4_ERWAE	Elongation factor Tu OS=Erwinia amylovora (strain ATCC 49946 / CCPPB 0273 / Ea273 / 27-3) GN=tufA PE=3 SV=1	ERWAE	10
73	0	21.39	47.97	32.74	26.4	tr|D4I2Y0|D4I2Y0_ERWAC	Elongation factor Tu OS=Erwinia amylovora (strain CFBP1430) GN=tufA3 PE=3 SV=1	ERWAC	10
73	0	21.39	47.97	32.74	26.4	tr|D0FWW1|D0FWW1_ERWPE	Elongation factor Tu OS=Erwinia pyrifoliae (strain Ep1/96) GN=tufA PE=3 SV=1	ERWPE	10
73	0	21.39	47.97	32.74	26.4	tr|B2VG88|B2VG88_ERWT9	Elongation factor Tu OS=Erwinia tasmaniensis (strain DSM 17950 / Et1/99) GN=tufA PE=3 SV=1	ERWT9	10
73	0	21.39	47.97	32.74	26.4	tr|A0A034UQ68|A0A034UQ68_ERWAM	Elongation factor Tu OS=Erwinia amylovora NBRC 12687 GN=tufB PE=3 SV=1	ERWAM	10
73	0	21.39	45.18	32.74	26.4	tr|V6D899|V6D899_ERWAM	Elongation factor Tu OS=Erwinia amylovora LA637 GN=tufA PE=3 SV=1	ERWAM	10
73	0	21.39	45.18	32.74	26.4	tr|V6CX13|V6CX13_ERWAM	Elongation factor Tu OS=Erwinia amylovora LA636 GN=tufA PE=3 SV=1	ERWAM	10
73	0	21.39	45.18	32.74	26.4	tr|V6CLG1|V6CLG1_ERWAM	Elongation factor Tu OS=Erwinia amylovora LA635 GN=tufA PE=3 SV=1	ERWAM	10
73	0	21.39	45.18	32.74	26.4	tr|N0FVH6|N0FVH6_ERWAM	Elongation factor Tu OS=Erwinia amylovora UPN527 GN=tufa1 PE=3 SV=1	ERWAM	10
73	0	21.39	45.18	32.74	26.4	tr|N0FL71|N0FL71_ERWAM	Elongation factor Tu OS=Erwinia amylovora CFBP 1232 GN=tufa1 PE=3 SV=1	ERWAM	10
73	0	21.39	45.18	32.74	26.4	tr|N0FAQ4|N0FAQ4_ERWAM	Elongation factor Tu OS=Erwinia amylovora 01SFR-BO GN=tufa1 PE=3 SV=1	ERWAM	10
73	0	21.39	45.18	32.74	26.4	tr|N0EVT5|N0EVT5_ERWAM	Elongation factor Tu OS=Erwinia amylovora CFBP 2585 GN=tufa1 PE=3 SV=1	ERWAM	10
73	0	21.39	45.18	32.74	26.4	tr|N0EK38|N0EK38_ERWAM	Elongation factor Tu OS=Erwinia amylovora Ea266 GN=tufa1 PE=3 SV=1	ERWAM	10
73	0	21.39	45.18	32.74	26.4	tr|N0EBR1|N0EBR1_ERWAM	Elongation factor Tu OS=Erwinia amylovora Ea356 GN=tufa1 PE=3 SV=1	ERWAM	10
73	0	21.39	45.18	32.74	26.4	tr|L0WX05|L0WX05_ERWAM	Elongation factor Tu OS=Erwinia amylovora ACW56400 GN=tufa1 PE=3 SV=1	ERWAM	10
73	0	21.39	45.18	32.74	26.4	tr|E5B0P5|E5B0P5_ERWAM	Elongation factor Tu OS=Erwinia amylovora ATCC BAA-2158 GN=tufA PE=3 SV=1	ERWAM	10
73	0	21.39	45.18	32.74	26.4	tr|D4ICM8|D4ICM8_ERWAE	Elongation factor Tu OS=Erwinia amylovora (strain ATCC 49946 / CCPPB 0273 / Ea273 / 27-3) GN=tufB PE=3 SV=1	ERWAE	10
73	0	21.39	45.18	32.74	26.4	tr|D4HUQ1|D4HUQ1_ERWAC	Elongation factor Tu OS=Erwinia amylovora (strain CFBP1430) GN=tufA1 PE=3 SV=1	ERWAC	10
73	0	21.39	45.18	32.74	26.4	tr|D2T8S7|D2T8S7_ERWP6	Elongation factor Tu OS=Erwinia pyrifoliae (strain DSM 12163 / CIP 106111 / Ep16/96) GN=tufA PE=3 SV=1	ERWP6	10
73	0	21.39	45.18	32.74	26.4	tr|A0A034UWC5|A0A034UWC5_ERWAM	Elongation factor Tu OS=Erwinia amylovora NBRC 12687 GN=tuf PE=3 SV=1	ERWAM	10
73	0	21	53.55	37.56	28.68	tr|R9FQW7|R9FQW7_YEREN	Elongation factor Tu OS=Yersinia enterocolitica subsp. palearctica YE-P4 GN=tuf PE=3 SV=1	YEREN	9
73	0	21	53.55	37.56	28.68	tr|R9FHV3|R9FHV3_YEREN	Elongation factor Tu OS=Yersinia enterocolitica subsp. palearctica YE-P1 GN=tuf PE=3 SV=1	YEREN	9
73	0	21	53.55	37.56	28.68	tr|R9FFC3|R9FFC3_YEREN	Elongation factor Tu OS=Yersinia enterocolitica subsp. palearctica YE-150 GN=tuf PE=3 SV=1	YEREN	9
73	0	21	53.55	37.56	28.68	tr|R9ETJ0|R9ETJ0_YEREN	Elongation factor Tu OS=Yersinia enterocolitica subsp. palearctica YE-149 GN=tuf PE=3 SV=1	YEREN	9
73	0	21	53.55	37.56	28.68	tr|N1L5M8|N1L5M8_YEREN	Elongation factor Tu OS=Yersinia enterocolitica (type O:2) str. YE3094/96 GN=tufA PE=3 SV=1	YEREN	9
73	0	21	53.55	37.56	28.68	tr|N1L1I1|N1L1I1_YEREN	Elongation factor Tu OS=Yersinia enterocolitica (type O:3) str. YE12/03 GN=tufA PE=3 SV=1	YEREN	9
73	0	21	53.55	37.56	28.68	tr|N1KSG8|N1KSG8_YEREN	Elongation factor Tu OS=Yersinia enterocolitica (type O:5,27) str. YE149/02 GN=tufA PE=3 SV=1	YEREN	9
73	0	21	53.55	37.56	28.68	tr|N1KHR8|N1KHR8_YEREN	Elongation factor Tu OS=Yersinia enterocolitica (type O:9) str. YE56/03 GN=tufA PE=3 SV=1	YEREN	9
73	0	21	53.69	37.66	28.75	tr|N1KAM1|N1KAM1_YEREN	Elongation factor Tu (Fragment) OS=Yersinia enterocolitica (type O:9) str. YE212/02 GN=tufA PE=3 SV=1	YEREN	9
73	0	21	53.55	37.56	28.68	tr|L0RJQ0|L0RJQ0_YEREN	Elongation factor Tu OS=Yersinia enterocolitica IP 10393 GN=tuf PE=3 SV=1	YEREN	9
73	0	21	53.55	37.56	28.68	tr|G4KCH4|G4KCH4_YEREN	Elongation factor Tu OS=Yersinia enterocolitica subsp. palearctica PhRBD_Ye1 GN=tuf PE=3 SV=1	YEREN	9
73	0	21	53.55	37.56	28.68	tr|F4N1S2|F4N1S2_YEREN	Elongation factor Tu OS=Yersinia enterocolitica W22703 GN=tuf2 PE=3 SV=1	YEREN	9
73	0	21	53.55	37.56	28.68	tr|F0KUM4|F0KUM4_YERE3	Elongation factor Tu OS=Yersinia enterocolitica subsp. palearctica serotype O:9 / biotype 3 (strain 105.5R(r)) GN=tuf PE=3 SV=1	YERE3	9
73	0	21	53.55	37.56	28.68	tr|E7B7X9|E7B7X9_YERE1	Elongation factor Tu OS=Yersinia enterocolitica subsp. palearctica serotype O:3 (strain DSM 13030 / CIP 106945 / Y11) GN=tuf PE=3 SV=1	YERE1	9
73	0	21	53.55	37.56	28.68	tr|A0A094UQI4|A0A094UQI4_YEREN	Elongation factor Tu OS=Yersinia enterocolitica GN=tuf PE=3 SV=1	YEREN	9
73	0	20.95	50.25	37.56	28.68	tr|A0A085G500|A0A085G500_9ENTR	Elongation factor Tu OS=Ewingella americana ATCC 33852 GN=tufA PE=3 SV=1	9ENTR	9
73	0	20.95	47.46	37.56	28.68	tr|C4U8X1|C4U8X1_YERAL	Elongation factor Tu OS=Yersinia aldovae ATCC 35236 GN=tuf PE=3 SV=1	YERAL	9
73	0	20.46	54.31	35.79	26.9	tr|A0A0A1B540|A0A0A1B540_9ENTR	Elongation factor Tu OS=Pantoea sp. PSNIH2 GN=tuf PE=4 SV=1	9ENTR	9
73	0	19.9	50.25	33.25	26.9	tr|V5ZC24|V5ZC24_9ENTR	Elongation factor Tu OS=Erwinia piriflorinigrans CFBP 5888 GN=tuf PE=3 SV=1	9ENTR	9
73	0	18.96	59.64	36.55	27.66	tr|K4FE35|K4FE35_PECSS	Elongation factor Tu OS=Pectobacterium sp. (strain SCC3193) GN=tuf PE=3 SV=1	PECSS	8
73	0	18.96	59.64	36.55	27.66	tr|J8Q0N6|J8Q0N6_9ENTR	Elongation factor Tu OS=Pectobacterium wasabiae CFBP 3304 GN=tuf PE=3 SV=1	9ENTR	8
73	0	18.96	59.64	36.55	27.66	tr|J7KV16|J7KV16_PECCC	Elongation factor Tu OS=Pectobacterium carotovorum subsp. carotovorum PCC21 GN=tuf PE=3 SV=1	PECCC	8
73	0	18.96	59.64	36.55	27.66	tr|D0KAT0|D0KAT0_PECWW	Elongation factor Tu OS=Pectobacterium wasabiae (strain WPP163) GN=tuf PE=3 SV=1	PECWW	8
73	0	18.96	59.64	36.55	27.66	tr|C6DG79|C6DG79_PECCP	Elongation factor Tu OS=Pectobacterium carotovorum subsp. carotovorum (strain PC1) GN=tuf PE=3 SV=1	PECCP	8
73	0	18.96	59.64	36.55	27.66	tr|A0A094RVE2|A0A094RVE2_PECCA	Elongation factor Tu OS=Pectobacterium carotovorum subsp. odoriferum GN=tuf PE=3 SV=1	PECCA	8
73	0	18.96	59.8	36.64	27.74	tr|A0A093R542|A0A093R542_9ENTR	Elongation factor Tu (Fragment) OS=Pectobacterium betavasculorum GN=tuf PE=4 SV=1	9ENTR	8
73	0	18.96	59.64	36.55	27.66	tr|A0A086ESI7|A0A086ESI7_PECCA	Elongation factor Tu OS=Pectobacterium carotovorum subsp. brasiliense GN=tuf PE=3 SV=1	PECCA	8
73	0	18.96	59.64	36.55	27.66	tr|A0A086EDN7|A0A086EDN7_PECCA	Elongation factor Tu OS=Pectobacterium carotovorum subsp. brasiliense GN=tuf PE=3 SV=1	PECCA	8
73	0	18.96	53.55	36.55	27.66	sp|A4W5A0|EFTU_ENT38	Elongation factor Tu OS=Enterobacter sp. (strain 638) GN=tuf1 PE=3 SV=1	ENT38	8
73	0	18.95	46.45	33.25	24.37	sp|A8GKK1|EFTU2_SERP5	Elongation factor Tu 2 OS=Serratia proteamaculans (strain 568) GN=tuf2 PE=3 SV=1	SERP5	8
73	0	18.95	43.65	33.25	24.37	tr|S4YTM5|S4YTM5_SERPL	Elongation factor Tu OS=Serratia plymuthica S13 GN=tuf PE=3 SV=1	SERPL	8
73	0	18.95	43.65	33.25	24.37	tr|S4YAU1|S4YAU1_SERPL	Elongation factor Tu OS=Serratia plymuthica S13 GN=tuf PE=3 SV=1	SERPL	8
73	0	18.95	43.65	33.25	24.37	tr|S0AA01|S0AA01_SERPL	Elongation factor Tu OS=Serratia plymuthica 4Rx13 GN=tuf2 PE=3 SV=1	SERPL	8
73	0	18.95	43.65	33.25	24.37	tr|G0BXN0|G0BXN0_9ENTR	Elongation factor Tu OS=Serratia sp. AS13 GN=tuf PE=3 SV=1	9ENTR	8
73	0	18.95	43.65	33.25	24.37	tr|G0BRF0|G0BRF0_9ENTR	Elongation factor Tu OS=Serratia sp. AS12 GN=tuf PE=3 SV=1	9ENTR	8
73	0	18.95	43.65	33.25	24.37	tr|G0B9K5|G0B9K5_SERSA	Elongation factor Tu OS=Serratia plymuthica (strain AS9) GN=tuf PE=3 SV=1	SERSA	8
73	0	18.95	43.65	33.25	24.37	tr|A0A023V122|A0A023V122_SERPL	Elongation factor Tu OS=Serratia plymuthica GN=tuf PE=3 SV=1	SERPL	8
73	0	18.95	43.65	33.25	24.37	tr|A0A023UNQ8|A0A023UNQ8_SERPL	Elongation factor Tu OS=Serratia plymuthica GN=tuf PE=3 SV=1	SERPL	8
73	0	18.9	40.36	33.25	24.37	tr|A0A087L3S8|A0A087L3S8_9ENTR	Elongation factor Tu OS=Serratia sp. Ag1 GN=tuf PE=3 SV=1	9ENTR	8
73	0	18.9	40.36	33.25	24.37	tr|A0A087KKY0|A0A087KKY0_9ENTR	Elongation factor Tu OS=Serratia sp. Ag2 GN=tuf PE=3 SV=1	9ENTR	8
73	0	18.49	47.46	33.25	22.84	tr|V5Z3P3|V5Z3P3_9ENTR	Elongation factor Tu OS=Erwinia piriflorinigrans CFBP 5888 GN=tuf PE=3 SV=1	9ENTR	8
73	0	17.88	43.4	29.19	22.84	tr|E3DCG2|E3DCG2_ERWSE	Elongation factor Tu OS=Erwinia sp. (strain Ejp617) GN=tufA PE=3 SV=1	ERWSE	8
73	0	17.88	43.4	29.19	22.84	tr|D0FN32|D0FN32_ERWPE	Elongation factor Tu OS=Erwinia pyrifoliae (strain Ep1/96) GN=tufA PE=3 SV=1	ERWPE	8
73	0	17.88	40.61	29.19	22.84	tr|D2TCV5|D2TCV5_ERWP6	Elongation factor Tu OS=Erwinia pyrifoliae (strain DSM 12163 / CIP 106111 / Ep16/96) GN=tufA PE=3 SV=1	ERWP6	8
73	0	17.87	47.97	32.23	25.89	tr|D8MKX7|D8MKX7_ERWBE	Elongation factor Tu OS=Erwinia billingiae (strain Eb661) GN=tufA PE=3 SV=1	ERWBE	8
74	10.9	10.9	27.1	16.37	13.65	tr|L1LZH7|L1LZH7_PSEPU	Phosphoenolpyruvate carboxykinase [ATP] OS=Pseudomonas putida CSV86 GN=pckA PE=3 SV=1	ATP	6
75	10.89	10.89	9.831	7.333	5.963	tr|S3NMN9|S3NMN9_9GAMM	Uncharacterized protein (Fragment) OS=Acinetobacter rudis CIP 110305 GN=F945_01224 PE=4 SV=1	9GAMM	5
75	0	10.89	9.02	6.51	5.176	tr|N8ZV71|N8ZV71_9GAMM	Uncharacterized protein (Fragment) OS=Acinetobacter gerneri DSM 14967 = CIP 107464 GN=F960_00157 PE=4 SV=1	9GAMM	5
75	0	10.89	9.333	7.583	6.167	tr|A0A009GBM5|A0A009GBM5_ACIBA	Type I secretion C-terminal target domain protein OS=Acinetobacter baumannii 118362 GN=J517_3834 PE=4 SV=1	ACIBA	5
76	10.89	10.89	41.22	30.49	24.39	tr|S3MR21|S3MR21_9GAMM	D-3-phosphoglycerate dehydrogenase OS=Acinetobacter rudis CIP 110305 GN=F945_03334 PE=3 SV=1	9GAMM	5
77	10.85	12.69	20.14	13.79	12.28	tr|L1LVV1|L1LVV1_PSEPU	Malate synthase G OS=Pseudomonas putida CSV86 GN=glcB PE=3 SV=1	PSEPU	6
77	0.02	10.69	23.72	11.17	9.655	tr|A0A067ACE4|A0A067ACE4_9PSED	Malate synthase G OS=Pseudomonas sp. P482 GN=glcB PE=3 SV=1	9PSED	5
77	0	10.62	24.41	11.17	9.655	tr|A0A077F2E6|A0A077F2E6_9PSED	Malate synthase G OS=Pseudomonas alkylphenolia GN=glcB PE=3 SV=1	9PSED	5
78	10.83	10.83	40	26.29	18.65	tr|A0A067AHX3|A0A067AHX3_9PSED	Glutamate dehydrogenase OS=Pseudomonas sp. P482 GN=BV82_0069 PE=3 SV=1	9PSED	5
78	0	10.67	40	26.29	18.65	tr|A0A077FEU2|A0A077FEU2_9PSED	Glutamate dehydrogenase OS=Pseudomonas alkylphenolia GN=PSAKL28_46180 PE=3 SV=1	9PSED	5
78	0	10.4	37.44	23.77	18.61	tr|A0A088NUG7|A0A088NUG7_9PSED	Glutamate dehydrogenase OS=Pseudomonas mosselii SJ10 GN=O165_027445 PE=4 SV=1	9PSED	5
78	0	10.25	37.44	23.77	18.61	tr|V9WSW3|V9WSW3_9PSED	Glutamate dehydrogenase OS=Pseudomonas sp. FGI182 GN=C163_03380 PE=3 SV=1	9PSED	5
78	0	10.25	37.44	23.77	18.61	tr|V9UUT7|V9UUT7_9PSED	Glutamate dehydrogenase OS=Pseudomonas monteilii SB3101 GN=X970_01765 PE=3 SV=1	9PSED	5
78	0	10.25	37.44	23.77	18.61	tr|V9UGR5|V9UGR5_9PSED	Glutamate dehydrogenase OS=Pseudomonas monteilii SB3078 GN=X969_01775 PE=3 SV=1	9PSED	5
78	0	10.25	37.19	23.61	18.49	tr|V7DEZ1|V7DEZ1_9PSED	Glutamate dehydrogenase OS=Pseudomonas taiwanensis SJ9 GN=O164_09560 PE=3 SV=1	9PSED	5
78	0	10.25	37.44	23.77	18.61	tr|L0FFC2|L0FFC2_PSEPU	Glutamate dehydrogenase OS=Pseudomonas putida HB3267 GN=B479_03810 PE=3 SV=1	PSEPU	5
78	0	10.25	37.44	23.77	18.61	tr|B1JF25|B1JF25_PSEPW	Glutamate dehydrogenase OS=Pseudomonas putida (strain W619) GN=PputW619_4509 PE=3 SV=1	PSEPW	5
78	0	10.25	37.44	23.77	18.61	tr|A0A099MSZ9|A0A099MSZ9_9PSED	Glutamate dehydrogenase OS=Pseudomonas plecoglossicida GN=GT93_01995 PE=4 SV=1	9PSED	5
78	0	10.25	37.44	23.77	18.61	tr|A0A059URK5|A0A059URK5_PSEPU	Glutamate dehydrogenase OS=Pseudomonas putida GN=DW66_0679 PE=3 SV=1	PSEPU	5
78	0	10.25	34.98	23.77	18.61	tr|F8FRX8|F8FRX8_PSEP6	Glutamate dehydrogenase OS=Pseudomonas putida (strain S16) GN=PPS_0672 PE=3 SV=1	PSEP6	5
79	10.79	10.79	20.76	14.59	8.53	tr|S3NIR2|S3NIR2_9GAMM	Oxoglutarate dehydrogenase (Succinyl-transferring), E1 component OS=Acinetobacter rudis CIP 110305 GN=F945_00841 PE=4 SV=1	9GAMM	5
80	10.72	10.72	28.37	24.21	12.9	tr|S3MUU9|S3MUU9_9GAMM	Acetyl-CoA hydrolase OS=Acinetobacter rudis CIP 110305 GN=F945_03357 PE=4 SV=1	9GAMM	4
81	10.62	10.62	17.82	8.908	7.847	tr|A0A077FBJ4|A0A077FBJ4_9PSED	2-oxoglutarate dehydrogenase E1 component OS=Pseudomonas alkylphenolia GN=PSAKL28_36100 PE=4 SV=1	9PSED	5
81	0	8.69	17.6	7.741	6.681	tr|A0A067A656|A0A067A656_9PSED	Oxoglutarate dehydrogenase (Succinyl-transferring), E1 component OS=Pseudomonas sp. P482 GN=sucA PE=4 SV=1	9PSED	4
82	10.57	12.23	48.22	36.09	18.64	tr|V2U5C2|V2U5C2_9GAMM	Ketol-acid reductoisomerase OS=Acinetobacter oleivorans CIP 110421 GN=ilvC PE=3 SV=1	9GAMM	4
82	0	12.23	48.22	36.09	18.64	tr|N9RXZ9|N9RXZ9_9GAMM	Ketol-acid reductoisomerase OS=Acinetobacter sp. NIPH 542 GN=ilvC PE=3 SV=1	9GAMM	4
82	0	12.23	48.22	36.09	18.64	tr|N9DCU2|N9DCU2_ACICA	Ketol-acid reductoisomerase OS=Acinetobacter calcoaceticus ANC 3680 GN=ilvC PE=3 SV=1	ACICA	4
82	0	12.23	48.22	36.09	18.64	tr|N8X2D3|N8X2D3_9GAMM	Ketol-acid reductoisomerase OS=Acinetobacter sp. NIPH 817 GN=ilvC PE=3 SV=1	9GAMM	4
82	0	12.23	48.22	36.09	18.64	tr|K8ZTZ1|K8ZTZ1_9GAMM	Ketol-acid reductoisomerase OS=Acinetobacter sp. WC-141 GN=ilvC PE=3 SV=1	9GAMM	4
82	0	12.23	48.22	36.09	18.64	tr|D8JGB1|D8JGB1_ACISD	Ketol-acid reductoisomerase OS=Acinetobacter oleivorans (strain JCM 16667 / KCTC 23045 / DR1) GN=ilvC PE=3 SV=1	ACISD	4
82	0	12.23	48.22	36.09	18.64	tr|D0S5L5|D0S5L5_ACICA	Ketol-acid reductoisomerase OS=Acinetobacter calcoaceticus RUH2202 GN=ilvC PE=3 SV=1	ACICA	4
82	0	12.23	45.27	36.09	18.64	tr|N9DSG9|N9DSG9_ACICA	Ketol-acid reductoisomerase OS=Acinetobacter calcoaceticus DSM 30006 = CIP 81.8 GN=ilvC PE=3 SV=1	ACICA	4
82	0	12.23	45.27	36.09	18.64	tr|N8N7U5|N8N7U5_ACICA	Ketol-acid reductoisomerase OS=Acinetobacter calcoaceticus NIPH 13 GN=ilvC PE=3 SV=1	ACICA	4
82	0	10.33	44.97	35.8	15.38	tr|R8Y2L0|R8Y2L0_ACICA	Ketol-acid reductoisomerase OS=Acinetobacter calcoaceticus ANC 3811 GN=ilvC PE=3 SV=1	ACICA	3
83	10.55	10.55	24.87	18.34	9.524	tr|A0A073KMI9|A0A073KMI9_9GAMM	Quinone-reactive Ni/Fe hydrogenase, large subunit OS=Shewanella xiamenensis GN=SXM_1830 PE=3 SV=1	9GAMM	4
83	0	10.49	20.46	18.34	9.524	tr|Q0HUR1|Q0HUR1_SHESR	Nickel-dependent hydrogenase, large subunit OS=Shewanella sp. (strain MR-7) GN=Shewmr7_2156 PE=3 SV=1	SHESR	4
83	0	10.49	20.46	18.34	9.524	tr|Q0HJ72|Q0HJ72_SHESM	Nickel-dependent hydrogenase, large subunit OS=Shewanella sp. (strain MR-4) GN=Shewmr4_1821 PE=3 SV=1	SHESM	4
83	0	10.49	20.46	18.34	9.524	tr|A0KWE1|A0KWE1_SHESA	Nickel-dependent hydrogenase, large subunit OS=Shewanella sp. (strain ANA-3) GN=Shewana3_1879 PE=3 SV=1	SHESA	4
83	0	9.53	17.81	15.7	9.524	tr|V1DFC8|V1DFC8_9GAMM	Quinone-reactive Ni/Fe-hydrogenase large subunit OS=Shewanella decolorationis S12 GN=hydB-1 PE=3 SV=1	9GAMM	4
83	0	9.53	17.81	15.7	9.524	tr|A1E3C2|A1E3C2_9GAMM	Quinone-reactive Ni/Fe-hydrogenase large subunit OS=Shewanella decolorationis GN=hydB PE=3 SV=1	9GAMM	4
83	0	8.56	18.34	16.23	7.407	tr|A1S678|A1S678_SHEAM	Hydrogenase large chain OS=Shewanella amazonensis (strain ATCC BAA-1098 / SB2B) GN=Sama_1678 PE=3 SV=1	SHEAM	3
84	10.52	10.52	46.83	27.25	24.34	tr|B1J647|B1J647_PSEPW	Extracellular ligand-binding receptor OS=Pseudomonas putida (strain W619) GN=PputW619_4659 PE=4 SV=1	PSEPW	5
84	0	10.52	44.71	27.25	24.34	tr|B0KKX2|B0KKX2_PSEPG	Extracellular ligand-binding receptor OS=Pseudomonas putida (strain GB-1) GN=PputGB1_4923 PE=4 SV=1	PSEPG	5
84	0	10.43	36.24	27.25	24.34	tr|U2UA10|U2UA10_PSEPU	ABC transporter OS=Pseudomonas putida LF54 GN=O999_10315 PE=4 SV=1	PSEPU	5
84	0	10.43	39.95	27.25	24.34	tr|V9X2K7|V9X2K7_9PSED	ABC transporter OS=Pseudomonas sp. FGI182 GN=C163_23740 PE=4 SV=1	9PSED	5
84	0	10.43	39.95	27.25	24.34	tr|V4GJ66|V4GJ66_PSEPU	ABC transporter OS=Pseudomonas putida S12 GN=RPPX_07900 PE=4 SV=1	PSEPU	5
84	0	10.43	39.95	27.25	24.34	tr|Q88DF8|Q88DF8_PSEPK	Branched-chain amino acid ABC transporter, periplasmic amino acid-binding protein OS=Pseudomonas putida (strain KT2440) GN=PP_4867 PE=4 SV=1	PSEPK	5
84	0	10.43	39.95	27.25	24.34	tr|N9VUV3|N9VUV3_PSEPU	Extracellular ligand-binding receptor OS=Pseudomonas putida TRO1 GN=C206_23191 PE=4 SV=1	PSEPU	5
84	0	10.43	39.95	27.25	24.34	tr|M7RR61|M7RR61_PSEPU	Extracellular ligand-binding receptor OS=Pseudomonas putida LS46 GN=PPUTLS46_006296 PE=4 SV=1	PSEPU	5
84	0	10.43	39.95	27.25	24.34	tr|L0FSC8|L0FSC8_PSEPU	Extracellular ligand-binding receptor OS=Pseudomonas putida HB3267 GN=B479_23785 PE=4 SV=1	PSEPU	5
84	0	10.43	39.95	27.25	24.34	tr|I3UTM9|I3UTM9_PSEPU	Extracellular ligand-binding receptor OS=Pseudomonas putida ND6 GN=YSA_03849 PE=4 SV=1	PSEPU	5
84	0	10.43	39.95	27.25	24.34	tr|E4R7L2|E4R7L2_PSEPB	Extracellular ligand-binding receptor OS=Pseudomonas putida (strain BIRD-1) GN=PPUBIRD1_4654 PE=4 SV=1	PSEPB	5
84	0	10.43	39.95	27.25	24.34	tr|A5W9Q5|A5W9Q5_PSEP1	Amino acid/amide ABC transporter substrate-binding protein, HAAT family OS=Pseudomonas putida (strain F1 / ATCC 700007) GN=Pput_4745 PE=4 SV=1	PSEP1	5
84	0	10.43	29.37	27.25	24.34	tr|I7C5W1|I7C5W1_PSEPT	Extracellular ligand-binding receptor OS=Pseudomonas putida (strain DOT-T1E) GN=T1E_2625 PE=4 SV=1	PSEPT	5
84	0	9.97	34.31	24.47	24.47	tr|T2HCZ1|T2HCZ1_PSEPU	Branched-chain amino acid ABC transporter substrate-binding protein OS=Pseudomonas putida NBRC 14164 GN=PP4_49360 PE=4 SV=1	PSEPU	5
84	0	9.97	31.22	24.34	24.34	tr|U7RND3|U7RND3_PSEPU	ABC transporter OS=Pseudomonas putida SJ3 GN=O162_00285 PE=4 SV=1	PSEPU	5
84	0	9.97	31.22	24.34	24.34	tr|R9V9M0|R9V9M0_PSEPU	ABC transporter OS=Pseudomonas putida H8234 GN=L483_29480 PE=4 SV=1	PSEPU	5
84	0	9.89	39.95	24.34	24.34	tr|V9V3P6|V9V3P6_9PSED	ABC transporter OS=Pseudomonas monteilii SB3101 GN=X970_22880 PE=4 SV=1	9PSED	5
84	0	9.89	39.95	24.34	24.34	tr|V9URW9|V9URW9_9PSED	ABC transporter OS=Pseudomonas monteilii SB3078 GN=X969_23245 PE=4 SV=1	9PSED	5
84	0	9.89	39.95	24.34	24.34	tr|V7DIC3|V7DIC3_9PSED	ABC transporter OS=Pseudomonas taiwanensis SJ9 GN=O164_01110 PE=4 SV=1	9PSED	5
84	0	9.89	39.95	24.34	24.34	tr|F8FSW4|F8FSW4_PSEP6	Extracellular ligand-binding receptor OS=Pseudomonas putida (strain S16) GN=PPS_4711 PE=4 SV=1	PSEP6	5
84	0	9.89	39.95	24.34	24.34	tr|A0A099N755|A0A099N755_9PSED	Amino acid ABC transporter substrate-binding protein OS=Pseudomonas plecoglossicida GN=GT93_23690 PE=4 SV=1	9PSED	5
84	0	9.89	39.95	24.34	24.34	tr|A0A059V3B4|A0A059V3B4_PSEPU	Extracellular ligand-binding receptor OS=Pseudomonas putida GN=DW66_5103 PE=4 SV=1	PSEPU	5
84	0	9.89	31.36	25.99	25.99	tr|J8VB83|J8VB83_PSEPU	Extracellular ligand-binding receptor OS=Pseudomonas putida S11 GN=PPS11_25974 PE=4 SV=1	PSEPU	5
84	0	8.47	40.21	22.75	19.84	tr|V6JBH9|V6JBH9_PSEPU	Receptor ligand binding region family protein OS=Pseudomonas putida S610 GN=EDP1_1109 PE=4 SV=1	PSEPU	4
84	0	8.47	39.15	21.69	18.78	tr|S2JTK2|S2JTK2_9PSED	Extracellular ligand-binding receptor OS=Pseudomonas plecoglossicida NB2011 GN=L321_22287 PE=4 SV=1	9PSED	4
85	10.23	10.23	18.03	10.5	8.621	tr|S6HTJ0|S6HTJ0_9PSED	Chaperone protein DnaK OS=Pseudomonas sp. CF149 GN=dnaK PE=2 SV=1	9PSED	5
85	0	9.42	15.44	8.58	8.58	sp|B0KIS5|DNAK_PSEPG	Chaperone protein DnaK OS=Pseudomonas putida (strain GB-1) GN=dnaK PE=3 SV=1	PSEPG	5
85	0	9.1	18.03	10.5	6.27	tr|V8D8G5|V8D8G5_9PSED	Chaperone protein DnaK OS=Pseudomonas chlororaphis subsp. aurantiaca PB-St2 GN=dnaK PE=2 SV=1	9PSED	4
85	0	9.1	18.03	10.5	6.27	tr|I4XW74|I4XW74_9PSED	Chaperone protein DnaK OS=Pseudomonas chlororaphis O6 GN=dnaK PE=2 SV=1	9PSED	4
85	0	9.1	18.03	10.5	6.27	tr|A0A089YF81|A0A089YF81_9PSED	Chaperone protein DnaK OS=Pseudomonas chlororaphis subsp. aurantiaca GN=dnaK PE=2 SV=1	9PSED	4
85	0	9.1	18.03	10.5	6.27	tr|A0A068AEY6|A0A068AEY6_9PSED	Chaperone protein DnaK OS=Pseudomonas chlororaphis GN=dnaK PE=2 SV=1	9PSED	4
85	0	8.21	15	8.125	6.25	tr|A0A089ZQV5|A0A089ZQV5_9PSED	Chaperone protein DnaK OS=Pseudomonas rhizosphaerae GN=dnaK PE=2 SV=1	9PSED	4
85	0	8.18	18.03	8.15	6.27	tr|X5IIQ8|X5IIQ8_9PSED	Chaperone protein DnaK OS=Pseudomonas protegens Cab57 GN=dnaK PE=2 SV=1	9PSED	4
85	0	8.18	17.81	8.125	6.25	tr|W2D766|W2D766_9PSED	Chaperone protein DnaK OS=Pseudomonas sp. FH4 GN=dnaK PE=2 SV=1	9PSED	4
85	0	8.18	18.03	8.15	6.27	tr|U6ZVP4|U6ZVP4_9PSED	Chaperone protein DnaK OS=Pseudomonas sp. CMAA1215 GN=dnaK PE=2 SV=1	9PSED	4
85	0	8.18	18.03	8.15	6.27	tr|R4R0P0|R4R0P0_PSEPH	Chaperone protein DnaK OS=Pseudomonas protegens (strain DSM 19095 / CHA0) GN=dnaK PE=2 SV=1	PSEPH	4
85	0	8.18	18	8.138	6.26	tr|I4MXQ8|I4MXQ8_9PSED	Chaperone protein DnaK OS=Pseudomonas sp. M47T1 GN=dnaK PE=2 SV=1	9PSED	4
85	0	8.18	18.03	8.15	6.27	sp|Q4KIH1|DNAK_PSEF5	Chaperone protein DnaK OS=Pseudomonas fluorescens (strain Pf-5 / ATCC BAA-477) GN=dnaK PE=3 SV=1	PSEF5	4
85	0	8.18	15.7	8.163	6.279	tr|M5QZD4|M5QZD4_9PSED	Chaperone protein DnaK OS=Pseudomonas sp. Lz4W GN=dnaK PE=2 SV=1	9PSED	4
85	0	8.18	16.12	8.138	6.26	tr|A0A098SUX1|A0A098SUX1_9PSED	Chaperone protein DnaK OS=Pseudomonas lutea GN=dnaK PE=2 SV=1	9PSED	4
85	0	8.18	13.75	8.125	6.25	tr|A0A075PCY8|A0A075PCY8_PSEFL	Chaperone protein DnaK OS=Pseudomonas fluorescens GN=dnaK PE=2 SV=1	PSEFL	4
86	9.91	9.91	36.36	20.95	17.98	tr|A0A066ZUQ4|A0A066ZUQ4_9PSED	Aldehyde dehydrogenase family protein OS=Pseudomonas sp. P482 GN=BV82_4952 PE=3 SV=1	9PSED	5
86	0	7.83	36.36	17.19	14.23	tr|A0A077F6E9|A0A077F6E9_9PSED	Aldehyde dehydrogenase OS=Pseudomonas alkylphenolia GN=PSAKL28_06260 PE=3 SV=1	9PSED	4
87	9.89	9.89	41.39	24.72	11.94	tr|A0A0A1VC18|A0A0A1VC18_9BURK	Outer membrane protein OS=Acidovorax sp. MR-S7 GN=AVS7_00440 PE=4 SV=1	9BURK	5
88	9.75	9.75	13.09	10.74	7.606	tr|S3MSA3|S3MSA3_9GAMM	NADH dehydrogenase (Quinone), G subunit OS=Acinetobacter rudis CIP 110305 GN=F945_02949 PE=4 SV=1	9GAMM	5
89	9.66	9.66	38.46	27.78	27.78	tr|A0A089WT20|A0A089WT20_9PSED	Succinate dehydrogenase OS=Pseudomonas cremoricolorata GN=sdhB PE=4 SV=1	9PSED	5
89	0	9.62	38.46	27.78	27.78	tr|X5I6V7|X5I6V7_9PSED	Succinate dehydrogenase iron-sulfur subunit OS=Pseudomonas protegens Cab57 GN=sdhB PE=4 SV=1	9PSED	5
89	0	9.62	38.46	27.78	27.78	tr|V8DCJ3|V8DCJ3_9PSED	Succinate dehydrogenase iron-sulfur subunit OS=Pseudomonas chlororaphis subsp. aurantiaca PB-St2 GN=sdhB PE=4 SV=1	9PSED	5
89	0	9.62	38.46	27.78	27.78	tr|R4RGU2|R4RGU2_PSEPH	Succinate dehydrogenase iron-sulfur subunit SdhB OS=Pseudomonas protegens (strain DSM 19095 / CHA0) GN=sdhB PE=4 SV=1	PSEPH	5
89	0	9.62	38.46	27.78	27.78	tr|Q4KFZ0|Q4KFZ0_PSEF5	Succinate dehydrogenase, iron-sulfur protein OS=Pseudomonas fluorescens (strain Pf-5 / ATCC BAA-477) GN=sdhB PE=4 SV=1	PSEF5	5
89	0	9.62	38.46	27.78	27.78	tr|J3DRI3|J3DRI3_9PSED	Succinate dehydrogenase and fumarate reductase iron-sulfur protein OS=Pseudomonas sp. GM17 GN=PMI20_05551 PE=4 SV=1	9PSED	5
89	0	9.62	38.46	27.78	27.78	tr|J2FH23|J2FH23_9PSED	Succinate dehydrogenase, iron-sulfur protein OS=Pseudomonas chlororaphis subsp. aureofaciens 30-84 GN=sdhB PE=4 SV=1	9PSED	5
89	0	9.62	38.46	27.78	27.78	tr|I4XS90|I4XS90_9PSED	Succinate dehydrogenase, iron-sulfur protein OS=Pseudomonas chlororaphis O6 GN=sdhB PE=4 SV=1	9PSED	5
89	0	9.62	38.46	27.78	27.78	tr|A0A089YCQ9|A0A089YCQ9_9PSED	Succinate dehydrogenase OS=Pseudomonas chlororaphis subsp. aurantiaca GN=sdhB PE=4 SV=1	9PSED	5
89	0	9.62	38.46	27.78	27.78	tr|A0A068AH32|A0A068AH32_9PSED	Succinate dehydrogenase OS=Pseudomonas chlororaphis GN=sdhB PE=4 SV=1	9PSED	5
89	0	9.49	32.48	27.78	27.78	tr|L1M5A0|L1M5A0_PSEPU	Succinate dehydrogenase iron-sulfur subunit OS=Pseudomonas putida CSV86 GN=sdhB PE=3 SV=1	PSEPU	5
89	0	9.49	27.78	27.78	27.78	tr|W2DK34|W2DK34_9PSED	Succinate dehydrogenase iron-sulfur subunit OS=Pseudomonas sp. FH4 GN=sdhB PE=3 SV=1	9PSED	5
89	0	7.87	26.92	20.94	20.94	tr|J3IT19|J3IT19_9PSED	Succinate dehydrogenase and fumarate reductase iron-sulfur protein OS=Pseudomonas sp. GM80 GN=PMI37_00645 PE=4 SV=1	9PSED	4
89	0	7.87	26.92	20.94	20.94	tr|A0A085VHA0|A0A085VHA0_PSESX	Succinate dehydrogenase OS=Pseudomonas syringae GN=sdhB PE=4 SV=1	PSESX	4
89	0	7.74	20.94	20.94	20.94	tr|U3HSN3|U3HSN3_PSEST	Succinate dehydrogenase iron-sulfur subunit OS=Pseudomonas stutzeri MF28 GN=sdhB PE=4 SV=1	PSEST	4
90	9.48	10.91	30.54	20.05	20.05	tr|W6W0D7|W6W0D7_9PSED	Adenylosuccinate synthetase OS=Pseudomonas sp. GM30 GN=purA PE=3 SV=1	9PSED	6
90	0	10.91	30.54	20.05	20.05	tr|W2F3W0|W2F3W0_PSEFL	Adenylosuccinate synthetase OS=Pseudomonas fluorescens FH5 GN=purA PE=3 SV=1	PSEFL	6
90	0	10.91	30.54	20.05	20.05	tr|W2DWW4|W2DWW4_9PSED	Adenylosuccinate synthetase OS=Pseudomonas sp. FH1 GN=purA PE=3 SV=1	9PSED	6
90	0	10.91	30.54	20.05	20.05	tr|V7DWU3|V7DWU3_PSEFL	Adenylosuccinate synthetase OS=Pseudomonas fluorescens BBc6R8 GN=purA PE=3 SV=1	PSEFL	6
90	0	10.91	30.54	20.05	20.05	tr|S6J573|S6J573_9PSED	Adenylosuccinate synthetase OS=Pseudomonas sp. CF150 GN=purA PE=3 SV=1	9PSED	6
90	0	10.91	30.54	20.05	20.05	tr|S6IS65|S6IS65_9PSED	Adenylosuccinate synthetase OS=Pseudomonas sp. CF161 GN=purA PE=3 SV=1	9PSED	6
90	0	10.91	30.54	20.05	20.05	tr|S6ICQ7|S6ICQ7_9PSED	Adenylosuccinate synthetase OS=Pseudomonas sp. CFT9 GN=purA PE=3 SV=1	9PSED	6
90	0	10.91	30.54	20.05	20.05	tr|S6I0U6|S6I0U6_9PSED	Adenylosuccinate synthetase OS=Pseudomonas sp. CF149 GN=purA PE=3 SV=1	9PSED	6
90	0	10.91	30.54	20.05	20.05	tr|K0WXL6|K0WXL6_PSEFL	Adenylosuccinate synthetase OS=Pseudomonas fluorescens R124 GN=purA PE=3 SV=1	PSEFL	6
90	0	10.91	30.54	20.05	20.05	tr|J3ISV1|J3ISV1_9PSED	Adenylosuccinate synthetase OS=Pseudomonas sp. GM80 GN=purA PE=3 SV=1	9PSED	6
90	0	10.91	30.54	20.05	20.05	tr|J3DWP8|J3DWP8_9PSED	Adenylosuccinate synthetase OS=Pseudomonas sp. GM16 GN=purA PE=3 SV=1	9PSED	6
90	0	10.91	30.54	20.05	20.05	tr|J2QKR1|J2QKR1_9PSED	Adenylosuccinate synthetase OS=Pseudomonas sp. GM24 GN=purA PE=3 SV=1	9PSED	6
90	0	10.91	30.54	20.05	20.05	tr|J1IB61|J1IB61_9PSED	Adenylosuccinate synthetase OS=Pseudomonas sp. Ag1 GN=purA PE=3 SV=1	9PSED	6
90	0	10.91	30.54	20.05	20.05	tr|I4KV97|I4KV97_9PSED	Adenylosuccinate synthetase OS=Pseudomonas synxantha BG33R GN=purA PE=3 SV=1	9PSED	6
90	0	10.91	30.54	20.05	20.05	tr|I4K2P2|I4K2P2_PSEFL	Adenylosuccinate synthetase OS=Pseudomonas fluorescens SS101 GN=purA PE=3 SV=1	PSEFL	6
90	0	10.91	30.54	20.05	20.05	tr|I2BXY6|I2BXY6_PSEFL	Adenylosuccinate synthetase OS=Pseudomonas fluorescens A506 GN=purA PE=3 SV=1	PSEFL	6
90	0	10.91	30.54	20.05	20.05	tr|E2XKF4|E2XKF4_PSEFL	Adenylosuccinate synthetase OS=Pseudomonas fluorescens WH6 GN=purA PE=3 SV=1	PSEFL	6
90	0	10.91	30.54	20.05	20.05	tr|A0A0A6DDT3|A0A0A6DDT3_9PSED	Adenylosuccinate synthetase OS=Pseudomonas chlororaphis GN=NZ35_08035 PE=4 SV=1	9PSED	6
90	0	10.91	30.54	20.05	20.05	tr|A0A0A1YSC5|A0A0A1YSC5_PSEFL	Adenylosuccinate synthetase OS=Pseudomonas fluorescens LMG 5329 GN=K814_0128435 PE=4 SV=1	PSEFL	6
90	0	10.91	30.54	20.05	20.05	tr|A0A086CQK4|A0A086CQK4_9PSED	Adenylosuccinate synthetase OS=Pseudomonas sp. BRG-100 GN=purA PE=3 SV=1	9PSED	6
90	0	10.91	30.54	20.05	20.05	tr|A0A075PHS1|A0A075PHS1_PSEFL	Adenylosuccinate synthetase OS=Pseudomonas fluorescens GN=purA PE=3 SV=1	PSEFL	6
90	0	10.91	30.54	20.05	20.05	tr|A0A060FX42|A0A060FX42_9PSED	Adenylosuccinate synthetase OS=Pseudomonas sp. WCS374 GN=purA PE=3 SV=1	9PSED	6
90	0	8.86	25.87	15.38	15.38	tr|W6VC81|W6VC81_9PSED	Adenylosuccinate synthetase OS=Pseudomonas sp. GM41(2012) GN=purA PE=3 SV=1	9PSED	5
90	0	8.86	25.87	15.38	15.38	tr|W2DBY3|W2DBY3_9PSED	Adenylosuccinate synthetase OS=Pseudomonas sp. FH4 GN=purA PE=3 SV=1	9PSED	5
90	0	8.86	25.87	15.38	15.38	tr|V9QQL1|V9QQL1_9PSED	Adenylosuccinate synthetase OS=Pseudomonas sp. TKP GN=purA PE=3 SV=1	9PSED	5
90	0	8.86	25.87	15.38	15.38	tr|V8RF04|V8RF04_9PSED	Adenylosuccinate synthetase OS=Pseudomonas moraviensis R28-S GN=purA PE=3 SV=1	9PSED	5
90	0	8.86	25.87	15.38	15.38	tr|U7DE08|U7DE08_PSEFL	Adenylosuccinate synthetase OS=Pseudomonas fluorescens NCIMB 11764 GN=purA PE=3 SV=1	PSEFL	5
90	0	8.86	25.87	15.38	15.38	tr|U1SNS8|U1SNS8_PSEFL	Adenylosuccinate synthetase OS=Pseudomonas fluorescens EGD-AQ6 GN=purA PE=3 SV=1	PSEFL	5
90	0	8.86	25.87	15.38	15.38	tr|S2FIR2|S2FIR2_9PSED	Adenylosuccinate synthetase OS=Pseudomonas sp. G5(2012) GN=purA PE=3 SV=1	9PSED	5
90	0	8.86	25.75	15.31	15.31	tr|M5QPA8|M5QPA8_9PSED	Adenylosuccinate synthetase OS=Pseudomonas sp. Lz4W GN=purA PE=3 SV=1	9PSED	5
90	0	8.86	25.87	15.38	15.38	tr|M4KAP6|M4KAP6_9PSED	Adenylosuccinate synthetase OS=Pseudomonas poae RE*1-1-14 GN=purA PE=3 SV=1	9PSED	5
90	0	8.86	25.87	15.38	15.38	tr|L7H953|L7H953_PSEFL	Adenylosuccinate synthetase OS=Pseudomonas fluorescens BRIP34879 GN=purA PE=3 SV=1	PSEFL	5
90	0	8.86	25.87	15.38	15.38	tr|K9NEN0|K9NEN0_9PSED	Adenylosuccinate synthetase OS=Pseudomonas sp. UW4 GN=purA PE=3 SV=1	9PSED	5
90	0	8.86	25.87	15.38	15.38	tr|J3H1P2|J3H1P2_9PSED	Adenylosuccinate synthetase OS=Pseudomonas sp. GM67 GN=purA PE=3 SV=1	9PSED	5
90	0	8.86	25.87	15.38	15.38	tr|J3FTY8|J3FTY8_9PSED	Adenylosuccinate synthetase OS=Pseudomonas sp. GM33 GN=purA PE=3 SV=1	9PSED	5
90	0	8.86	25.87	15.38	15.38	tr|J3DUJ1|J3DUJ1_9PSED	Adenylosuccinate synthetase OS=Pseudomonas sp. GM102 GN=purA PE=3 SV=1	9PSED	5
90	0	8.86	25.87	15.38	15.38	tr|J3AWR6|J3AWR6_9PSED	Adenylosuccinate synthetase OS=Pseudomonas sp. GM60 GN=purA PE=3 SV=1	9PSED	5
90	0	8.86	25.87	15.38	15.38	tr|J2XV09|J2XV09_9PSED	Adenylosuccinate synthetase OS=Pseudomonas sp. GM25 GN=purA PE=3 SV=1	9PSED	5
90	0	8.86	25.87	15.38	15.38	tr|J2V431|J2V431_9PSED	Adenylosuccinate synthetase OS=Pseudomonas sp. GM74 GN=purA PE=3 SV=1	9PSED	5
90	0	8.86	25.87	15.38	15.38	tr|J2SGF4|J2SGF4_9PSED	Adenylosuccinate synthetase OS=Pseudomonas sp. GM50 GN=purA PE=3 SV=1	9PSED	5
90	0	8.86	25.87	15.38	15.38	tr|A0A089ZQY5|A0A089ZQY5_9PSED	Adenylosuccinate synthetase OS=Pseudomonas rhizosphaerae GN=purA PE=3 SV=1	9PSED	5
90	0	8.86	25.87	15.38	15.38	tr|A0A083URB8|A0A083URB8_PSEPU	Adenylosuccinate synthetase OS=Pseudomonas putida GN=purA PE=3 SV=1	PSEPU	5
90	0	8.86	25.87	15.38	15.38	tr|A0A077FEJ8|A0A077FEJ8_9PSED	Adenylosuccinate synthetase OS=Pseudomonas alkylphenolia GN=purA PE=3 SV=1	9PSED	5
90	0	8.86	25.87	15.38	15.38	tr|A0A060FHJ6|A0A060FHJ6_9PSED	Adenylosuccinate synthetase OS=Pseudomonas simiae GN=purA PE=3 SV=1	9PSED	5
90	0	8.86	25.87	15.38	15.38	tr|A0A059L7B6|A0A059L7B6_9PSED	Adenylosuccinate synthetase OS=Pseudomonas mandelii PD30 GN=purA PE=3 SV=1	9PSED	5
90	0	8.86	25.87	15.38	15.38	tr|A0A031FY70|A0A031FY70_9PSED	Adenylosuccinate synthetase OS=Pseudomonas sp. RIT288 GN=purA PE=3 SV=1	9PSED	5
90	0	8.86	25.87	15.38	15.38	tr|A0A023CFT0|A0A023CFT0_9PSED	Adenylosuccinate synthetase OS=Pseudomonas extremaustralis 14-3 substr. 14-3b GN=purA PE=3 SV=1	9PSED	5
90	0	8.86	25.87	15.38	15.38	sp|Q3KIY4|PURA_PSEPF	Adenylosuccinate synthetase OS=Pseudomonas fluorescens (strain Pf0-1) GN=purA PE=1 SV=1	PSEPF	5
90	0	8.86	22.61	15.38	15.38	tr|A0A031ITZ5|A0A031ITZ5_9PSED	Adenylosuccinate synthetase OS=Pseudomonas sp. RIT357 GN=purA PE=3 SV=1	9PSED	5
90	0	8.86	22.61	15.38	15.38	sp|C3KDW8|PURA_PSEFS	Adenylosuccinate synthetase OS=Pseudomonas fluorescens (strain SBW25) GN=purA PE=3 SV=1	PSEFS	5
91	9.18	9.18	31.39	21.65	15.82	tr|S3NC65|S3NC65_9GAMM	Aspartate aminotransferase OS=Acinetobacter rudis CIP 110305 GN=F945_01039 PE=3 SV=1	9GAMM	4
92	9.13	9.13	31.4	19.26	13.98	tr|S4A7E5|S4A7E5_ACIGI	Threonine synthase OS=Acinetobacter guillouiae MSP4-18 GN=L291_0280 PE=3 SV=1	ACIGI	4
92	0	9.13	31.4	19.26	13.98	tr|N8X0Y3|N8X0Y3_ACIGI	Threonine synthase OS=Acinetobacter guillouiae NIPH 991 GN=F964_01217 PE=3 SV=1	ACIGI	4
92	0	9.13	31.4	19.26	13.98	tr|N8S9L2|N8S9L2_ACIGI	Threonine synthase OS=Acinetobacter guillouiae CIP 63.46 GN=F981_00843 PE=3 SV=1	ACIGI	4
92	0	9.13	31.4	19.26	13.98	tr|A0A077KUD2|A0A077KUD2_ACIGI	Threonine synthase OS=Acinetobacter guillouiae GN=thrC PE=3 SV=1	ACIGI	4
92	0	9.13	31.4	19.26	13.98	tr|A0A072CY08|A0A072CY08_9GAMM	Threonine synthase OS=Acinetobacter sp. ETR1 GN=DT74_06260 PE=3 SV=1	9GAMM	4
92	0	7.09	27.3	15.56	10.46	tr|S3NT58|S3NT58_9GAMM	Threonine synthase OS=Acinetobacter rudis CIP 110305 GN=F945_00262 PE=3 SV=1	9GAMM	3
92	0	7.09	23.62	16.54	11.29	tr|S7WPX7|S7WPX7_9GAMM	Threonine synthase OS=Acinetobacter gerneri MTCC 9824 GN=L289_0180 PE=3 SV=1	9GAMM	3
92	0	7.09	23.62	16.54	11.29	tr|N8ZF89|N8ZF89_9GAMM	Threonine synthase OS=Acinetobacter gerneri DSM 14967 = CIP 107464 GN=F960_03803 PE=3 SV=1	9GAMM	3
93	8.84	8.84	44.5	40.83	34.86	tr|S3MWJ0|S3MWJ0_9GAMM	Uncharacterized protein OS=Acinetobacter rudis CIP 110305 GN=F945_02877 PE=3 SV=1	9GAMM	4
94	8.8	8.8	27.7	24.32	19.26	tr|S3P0L9|S3P0L9_9GAMM	Succinyl-CoA ligase [ADP-forming] subunit alpha OS=Acinetobacter rudis CIP 110305 GN=F945_00845 PE=3 SV=1	ADP-forming	4
95	8.74	8.74	33.8	18.84	15.79	tr|H3N9S0|H3N9S0_KLEOX	Uncharacterized protein OS=Klebsiella oxytoca 10-5250 GN=HMPREF9694_05069 PE=4 SV=1	KLEOX	5
95	0	8.74	25.63	18.94	15.88	tr|X8L621|X8L621_KLEOX	Outer membrane protein N OS=Klebsiella oxytoca OK-1 GN=ompN_4 PE=4 SV=1	KLEOX	5
95	0	8.74	25.63	18.94	15.88	tr|X8KMX9|X8KMX9_KLEOX	Outer membrane protein N OS=Klebsiella oxytoca KA-2 GN=ompN_4 PE=4 SV=1	KLEOX	5
95	0	8.74	25.63	18.94	15.88	tr|V3NVH1|V3NVH1_KLEOX	Outer membrane pore protein F OS=Klebsiella oxytoca MGH 28 GN=L374_02436 PE=4 SV=1	KLEOX	5
95	0	8.74	25.63	18.94	15.88	tr|V3LJJ8|V3LJJ8_KLEOX	Outer membrane pore protein F OS=Klebsiella oxytoca MGH 42 GN=L388_01700 PE=4 SV=1	KLEOX	5
95	0	8.74	25.56	18.89	15.83	tr|J5XC57|J5XC57_9ENTR	Outer membrane protein N OS=Klebsiella sp. OBRC7 GN=ompN_1 PE=4 SV=1	9ENTR	5
95	0	8.74	25.63	18.94	15.88	tr|H3M2X7|H3M2X7_KLEOX	Uncharacterized protein OS=Klebsiella oxytoca 10-5245 GN=HMPREF9689_01315 PE=4 SV=1	KLEOX	5
95	0	8.74	25.63	18.94	15.88	tr|H3LKY8|H3LKY8_KLEOX	Uncharacterized protein OS=Klebsiella oxytoca 10-5243 GN=HMPREF9687_00870 PE=4 SV=1	KLEOX	5
95	0	8.74	25.63	18.94	15.88	tr|A0A022HUQ0|A0A022HUQ0_KLEOX	Outer membrane pore protein F OS=Klebsiella oxytoca G54 GN=T655_00886 PE=4 SV=1	KLEOX	5
95	0	6.73	25.48	15.79	12.74	tr|Z5VCM6|Z5VCM6_KLEOX	Outer membrane pore protein F OS=Klebsiella oxytoca MGH 27 GN=L373_04053 PE=4 SV=1	KLEOX	4
95	0	6.73	25.48	15.79	12.74	tr|H3L5P7|H3L5P7_KLEOX	Uncharacterized protein OS=Klebsiella oxytoca 10-5242 GN=HMPREF9686_00882 PE=4 SV=1	KLEOX	4
95	0	6.64	22.56	15.88	12.81	tr|Z5U621|Z5U621_KLEOX	Outer membrane pore protein F OS=Klebsiella oxytoca MGH 41 GN=L387_01842 PE=4 SV=1	KLEOX	4
95	0	6.64	22.44	15.79	12.74	tr|X8I1P8|X8I1P8_9ENTR	Outer membrane protein N OS=Klebsiella sp. AS10 GN=ompN_5 PE=4 SV=1	9ENTR	4
95	0	6.64	22.44	15.79	12.74	tr|X5GAH9|X5GAH9_KLEOX	Outer membrane protein F OS=Klebsiella oxytoca HKOPL1 GN=J415_21485 PE=4 SV=1	KLEOX	4
95	0	6.64	22.56	15.88	12.81	tr|K6KJE8|K6KJE8_KLEOX	Outer membrane protein 1A/OmpK35 porin OS=Klebsiella oxytoca M5al GN=KOXM_20676 PE=4 SV=1	KLEOX	4
95	0	6.64	22.44	15.79	12.74	tr|I6VTK7|I6VTK7_KLEOX	Outer membrane protein F OS=Klebsiella oxytoca E718 GN=A225_2060 PE=4 SV=1	KLEOX	4
95	0	6.64	22.44	15.79	12.74	tr|G8WIQ2|G8WIQ2_KLEOK	Outer membrane protein 1A/OmpK35 porin OS=Klebsiella oxytoca (strain ATCC 8724 / DSM 4798 / JCM 20051 / NBRC 3318 / NRRL B-199 / KCTC 1686) GN=KOX_16100 PE=4 SV=1	KLEOK	4
95	0	6.64	22.44	15.79	12.74	tr|A0A068MKA9|A0A068MKA9_KLEOX	Membrane protein OS=Klebsiella oxytoca GN=FF19_24020 PE=4 SV=1	KLEOX	4
96	8.74	8.74	29.44	29.44	23.81	tr|U5VNU9|U5VNU9_9PSED	50S ribosomal protein L1 OS=Pseudomonas sp. VLB120 GN=rplA PE=3 SV=1	9PSED	4
96	0	8.1	29.44	23.81	23.81	tr|A0A067ABX7|A0A067ABX7_9PSED	50S ribosomal protein L1 OS=Pseudomonas sp. P482 GN=rplA PE=3 SV=1	9PSED	4
96	0	8	23.81	23.81	23.81	tr|A0A099DXV5|A0A099DXV5_9PSED	50S ribosomal protein L1 OS=Pseudomonas sp. H2 GN=rplA PE=3 SV=1	9PSED	4
96	0	8	23.81	23.81	23.81	tr|A0A084C578|A0A084C578_9PSED	50S ribosomal protein L1 OS=Pseudomonas sp. WCS358 GN=rplA PE=3 SV=1	9PSED	4
96	0	6.71	21.65	21.65	16.02	tr|X5I8S8|X5I8S8_9PSED	50S ribosomal protein L1 OS=Pseudomonas protegens Cab57 GN=rplA PE=3 SV=1	9PSED	3
96	0	6.71	21.65	21.65	16.02	tr|R4RSG3|R4RSG3_PSEPH	50S ribosomal protein L1 OS=Pseudomonas protegens (strain DSM 19095 / CHA0) GN=rplA PE=3 SV=1	PSEPH	3
96	0	6.71	21.65	21.65	16.02	sp|Q4K523|RL1_PSEF5	50S ribosomal protein L1 OS=Pseudomonas fluorescens (strain Pf-5 / ATCC BAA-477) GN=rplA PE=3 SV=1	PSEF5	3
97	8.72	8.72	25.5	16.76	11.66	tr|A0A077F9Y0|A0A077F9Y0_9PSED	60 kDa chaperonin OS=Pseudomonas alkylphenolia GN=groL PE=3 SV=1	9PSED	4
97	0	8.72	25.45	16.73	11.64	tr|A0A066ZW96|A0A066ZW96_9PSED	60 kDa chaperonin OS=Pseudomonas sp. P482 GN=groL PE=3 SV=1	9PSED	4
98	8.71	12.7	25.35	12.77	7.829	tr|L1LVM6|L1LVM6_PSEPU	Carbamoyl-phosphate synthase (glutamine-hydrolyzing) OS=Pseudomonas putida CSV86 GN=carB PE=3 SV=1	PSEPU	5
98	0	12.12	24.51	11.93	7.829	tr|A0A077F6P0|A0A077F6P0_9PSED	Carbamoyl-phosphate synthase (glutamine-hydrolyzing) OS=Pseudomonas alkylphenolia GN=PSAKL28_07210 PE=3 SV=1	9PSED	5
98	0	12.12	23.39	11.93	7.829	tr|A0A067A3V3|A0A067A3V3_9PSED	Carbamoyl-phosphate synthase (glutamine-hydrolyzing) OS=Pseudomonas sp. P482 GN=carB PE=3 SV=1	9PSED	5
99	8.64	8.64	22.21	7.955	3.926	tr|I9PKR8|I9PKR8_9BACE	SusC/RagA family TonB-linked outer membrane protein OS=Bacteroides cellulosilyticus CL02T12C19 GN=HMPREF1062_06168 PE=3 SV=1	9BACE	3
99	0	8.17	23	7.208	4.348	tr|E2NG04|E2NG04_9BACE	TonB-linked outer membrane protein, SusC/RagA family (Fragment) OS=Bacteroides cellulosilyticus DSM 14838 GN=BACCELL_03226 PE=3 SV=1	9BACE	3
99	0	8.17	19.94	6.508	3.926	tr|R6KQQ2|R6KQQ2_9BACE	SusC/RagA family TonB-linked outer membrane protein OS=Bacteroides cellulosilyticus CAG:158 GN=BN506_00434 PE=3 SV=1	9BACE	3
100	8.5	8.5	27.56	19.16	16.27	tr|F8X0D5|F8X0D5_9PORP	Uncharacterized protein OS=Dysgonomonas mossii DSM 22836 GN=HMPREF9456_01897 PE=4 SV=1	9PORP	4
101	8.49	8.49	12.31	6.481	4.167	tr|C5A125|C5A125_ECOBW	Beta-galactosidase OS=Escherichia coli (strain K12 / MC4100 / BW2952) GN=lacZ PE=3 SV=1	ECOBW	4
101	0	8.49	11.04	6.836	4.395	tr|X7R371|X7R371_ECOLX	Beta-galactosidase OS=Escherichia coli BIDMC 6 GN=lacZ PE=3 SV=1	ECOLX	4
101	0	8.49	11.04	6.836	4.395	tr|X7PSC1|X7PSC1_ECOLX	Beta-galactosidase OS=Escherichia coli BWH 40 GN=lacZ PE=3 SV=1	ECOLX	4
101	0	8.49	11.04	6.836	4.395	tr|X7NLK9|X7NLK9_ECOLX	Beta-galactosidase OS=Escherichia coli BIDMC 2B GN=lacZ PE=3 SV=1	ECOLX	4
101	0	8.49	11.04	6.836	4.395	tr|X7NL96|X7NL96_ECOLX	Beta-galactosidase OS=Escherichia coli BIDMC 3 GN=lacZ PE=3 SV=1	ECOLX	4
101	0	8.49	11.04	6.836	4.395	tr|X7MYY6|X7MYY6_ECOLX	Beta-galactosidase OS=Escherichia coli BIDMC 9 GN=lacZ PE=3 SV=1	ECOLX	4
101	0	8.49	11.04	6.836	4.395	tr|X7MEZ3|X7MEZ3_ECOLX	Beta-galactosidase OS=Escherichia coli BIDMC 15 GN=lacZ PE=3 SV=1	ECOLX	4
101	0	8.49	11.04	6.836	4.395	tr|X7M6K5|X7M6K5_ECOLX	Beta-galactosidase OS=Escherichia coli BIDMC 17A GN=lacZ PE=3 SV=1	ECOLX	4
101	0	8.49	11.04	6.836	4.395	tr|X7LDC1|X7LDC1_ECOLX	Beta-galactosidase OS=Escherichia coli BIDMC 17B GN=lacZ PE=3 SV=1	ECOLX	4
101	0	8.49	11.04	6.836	4.395	tr|X7KY55|X7KY55_ECOLX	Beta-galactosidase OS=Escherichia coli BIDMC 19A GN=lacZ PE=3 SV=1	ECOLX	4
101	0	8.49	11.04	6.836	4.395	tr|X7KNA9|X7KNA9_ECOLX	Beta-galactosidase OS=Escherichia coli BIDMC 19B GN=lacZ PE=3 SV=1	ECOLX	4
101	0	8.49	11.04	6.836	4.395	tr|X7J849|X7J849_ECOLX	Beta-galactosidase OS=Escherichia coli BIDMC 43a GN=lacZ PE=3 SV=1	ECOLX	4
101	0	8.49	11.04	6.836	4.395	tr|X7ISC7|X7ISC7_ECOLX	Beta-galactosidase OS=Escherichia coli BIDMC 43b GN=lacZ PE=3 SV=1	ECOLX	4
101	0	8.49	11.04	6.836	4.395	tr|W7IEM2|W7IEM2_ECOLX	Beta-galactosidase OS=Escherichia coli EC096/10 GN=lacZ PE=3 SV=1	ECOLX	4
101	0	8.49	11.04	6.836	4.395	tr|W3UVZ9|W3UVZ9_ECOLX	Beta-galactosidase OS=Escherichia coli O6:H16:CFA/II str. B2C GN=lacZ PE=3 SV=1	ECOLX	4
101	0	8.49	11.04	6.836	4.395	tr|W1XGH6|W1XGH6_ECOLX	Beta-galactosidase OS=Escherichia coli DORA_A_5_14_21 GN=lacZ PE=3 SV=1	ECOLX	4
101	0	8.49	11.04	6.836	4.395	tr|W1TCL3|W1TCL3_ECOLX	Beta-galactosidase OS=Escherichia coli ATCC BAA-2196 GN=lacZ PE=3 SV=1	ECOLX	4
101	0	8.49	11.04	6.836	4.395	tr|W1BRU2|W1BRU2_ECOLX	Beta-galactosidase OS=Escherichia coli IS25 GN=lacZ PE=3 SV=1	ECOLX	4
101	0	8.49	11.04	6.836	4.395	tr|V8LG17|V8LG17_ECOLX	Beta-galactosidase OS=Escherichia coli LAU-EC9 GN=lacZ PE=3 SV=1	ECOLX	4
101	0	8.49	11.04	6.836	4.395	tr|V8JSW1|V8JSW1_ECOLX	Beta-galactosidase OS=Escherichia coli LAU-EC10 GN=lacZ PE=3 SV=1	ECOLX	4
101	0	8.49	11.04	6.836	4.395	tr|V8J2W3|V8J2W3_ECOLX	Beta-galactosidase OS=Escherichia coli LAU-EC8 GN=lacZ PE=3 SV=1	ECOLX	4
101	0	8.49	11.04	6.836	4.395	tr|V8FD47|V8FD47_ECOLX	Beta-galactosidase OS=Escherichia coli ATCC BAA-2209 GN=lacZ PE=3 SV=1	ECOLX	4
101	0	8.49	11.04	6.836	4.395	tr|V6WPI8|V6WPI8_ECOLX	Beta-galactosidase OS=Escherichia coli E1777 GN=lacZ PE=3 SV=1	ECOLX	4
101	0	8.49	11.04	6.836	4.395	tr|V6PLM5|V6PLM5_ECOLX	Beta-galactosidase OS=Escherichia coli ECA-727 GN=lacZ PE=3 SV=1	ECOLX	4
101	0	8.49	11.04	6.836	4.395	tr|V6MQL4|V6MQL4_ECOLX	Beta-galactosidase OS=Escherichia coli ECC-Z GN=lacZ PE=3 SV=1	ECOLX	4
101	0	8.49	11.04	6.836	4.395	tr|V6FGB3|V6FGB3_ECOLX	Beta-galactosidase OS=Escherichia coli 97.0259 GN=lacZ PE=3 SV=1	ECOLX	4
101	0	8.49	11.04	6.836	4.395	tr|V6EKR1|V6EKR1_ECOLX	Beta-galactosidase OS=Escherichia coli IS5 GN=lacZ PE=3 SV=1	ECOLX	4
101	0	8.49	11.04	6.836	4.395	tr|V6E177|V6E177_ECOLX	Beta-galactosidase OS=Escherichia coli IS1 GN=lacZ PE=3 SV=1	ECOLX	4
101	0	8.49	11.06	6.849	4.403	tr|V5FGA0|V5FGA0_ECOLX	Beta-galactosidase OS=Escherichia coli CE516 GN=lacZ PE=3 SV=1	ECOLX	4
101	0	8.49	11.04	6.836	4.395	tr|V5DY90|V5DY90_ECOLX	Beta-galactosidase OS=Escherichia coli CE549 GN=lacZ PE=3 SV=1	ECOLX	4
101	0	8.49	11.04	6.836	4.395	tr|V4GGB8|V4GGB8_ECOLX	Beta-galactosidase OS=Escherichia coli HVH 152 (4-3447545) GN=lacZ PE=3 SV=1	ECOLX	4
101	0	8.49	11.04	6.836	4.395	tr|V4GFB9|V4GFB9_ECOLX	Beta-galactosidase OS=Escherichia coli UMEA 3148-1 GN=lacZ PE=3 SV=1	ECOLX	4
101	0	8.49	11.04	6.836	4.395	tr|V4CTH0|V4CTH0_ECOLX	Beta-galactosidase OS=Escherichia coli HVH 136 (4-5970458) GN=lacZ PE=3 SV=1	ECOLX	4
101	0	8.49	11.04	6.836	4.395	tr|V4B4B9|V4B4B9_ECOLX	Beta-galactosidase OS=Escherichia coli HVH 36 (4-5675286) GN=lacZ PE=3 SV=1	ECOLX	4
101	0	8.49	11.04	6.836	4.395	tr|V3IQZ0|V3IQZ0_ECOLX	Beta-galactosidase OS=Escherichia coli BWH 32 GN=lacZ PE=3 SV=1	ECOLX	4
101	0	8.49	11.04	6.836	4.395	tr|V3BQY4|V3BQY4_ECOLX	Beta-galactosidase OS=Escherichia coli BIDMC 37 GN=lacZ PE=3 SV=1	ECOLX	4
101	0	8.49	11.04	6.836	4.395	tr|V2U446|V2U446_ECOLX	Beta-galactosidase OS=Escherichia coli UMEA 3323-1 GN=lacZ PE=3 SV=1	ECOLX	4
101	0	8.49	11.04	6.836	4.395	tr|V2RZK0|V2RZK0_ECOLX	Beta-galactosidase OS=Escherichia coli HVH 50 (4-2593475) GN=lacZ PE=3 SV=1	ECOLX	4
101	0	8.49	11.04	6.836	4.395	tr|V2QXV5|V2QXV5_ECOLX	Beta-galactosidase OS=Escherichia coli HVH 98 (4-5799287) GN=lacZ PE=3 SV=1	ECOLX	4
101	0	8.49	11.04	6.836	4.395	tr|V1AES8|V1AES8_ECOLX	Beta-galactosidase OS=Escherichia coli 908658 GN=lacZ PE=3 SV=1	ECOLX	4
101	0	8.49	11.04	6.836	4.395	tr|V0ZZ53|V0ZZ53_ECOLX	Beta-galactosidase OS=Escherichia coli 908573 GN=lacZ PE=3 SV=1	ECOLX	4
101	0	8.49	11.04	6.836	4.395	tr|V0YVJ3|V0YVJ3_ECOLX	Beta-galactosidase OS=Escherichia coli 908585 GN=lacZ PE=3 SV=1	ECOLX	4
101	0	8.49	11.04	6.836	4.395	tr|V0YNT4|V0YNT4_ECOLX	Beta-galactosidase OS=Escherichia coli 908616 GN=lacZ PE=3 SV=1	ECOLX	4
101	0	8.49	11.04	6.836	4.395	tr|V0XQG5|V0XQG5_ECOLX	Beta-galactosidase OS=Escherichia coli 908555 GN=lacZ PE=3 SV=1	ECOLX	4
101	0	8.49	11.04	6.836	4.395	tr|V0XK47|V0XK47_ECOLX	Beta-galactosidase OS=Escherichia coli 908525 GN=lacZ PE=3 SV=1	ECOLX	4
101	0	8.49	11.04	6.836	4.395	tr|V0WIE3|V0WIE3_ECOLX	Beta-galactosidase OS=Escherichia coli 908522 GN=lacZ PE=3 SV=1	ECOLX	4
101	0	8.49	11.04	6.836	4.395	tr|V0W492|V0W492_ECOLX	Beta-galactosidase OS=Escherichia coli 907889 GN=lacZ PE=3 SV=1	ECOLX	4
101	0	8.49	11.04	6.836	4.395	tr|V0VV72|V0VV72_ECOLX	Beta-galactosidase OS=Escherichia coli 908521 GN=lacZ PE=3 SV=1	ECOLX	4
101	0	8.49	11.04	6.836	4.395	tr|V0TEF9|V0TEF9_ECOLX	Beta-galactosidase OS=Escherichia coli 907715 GN=lacZ PE=3 SV=1	ECOLX	4
101	0	8.49	11.04	6.836	4.395	tr|V0SZC4|V0SZC4_ECOLX	Beta-galactosidase OS=Escherichia coli 907672 GN=lacZ PE=3 SV=1	ECOLX	4
101	0	8.49	11.04	6.836	4.395	tr|U9ZAZ0|U9ZAZ0_ECOLX	Beta-galactosidase OS=Escherichia coli 907713 GN=lacZ PE=3 SV=1	ECOLX	4
101	0	8.49	11.04	6.836	4.395	tr|U9Z5L5|U9Z5L5_ECOLX	Beta-galactosidase OS=Escherichia coli 907357 GN=lacZ PE=3 SV=1	ECOLX	4
101	0	8.49	11.04	6.836	4.395	tr|U9Z217|U9Z217_ECOLX	Beta-galactosidase OS=Escherichia coli 110957 GN=lacZ PE=3 SV=1	ECOLX	4
101	0	8.49	11.04	6.836	4.395	tr|U9VHQ1|U9VHQ1_ECOLX	Beta-galactosidase OS=Escherichia coli SCD2 GN=lacZ PE=3 SV=1	ECOLX	4
101	0	8.49	11.04	6.836	4.395	tr|U7C033|U7C033_ECOLX	Beta-galactosidase OS=Escherichia coli BIDMC 19C GN=lacZ PE=3 SV=1	ECOLX	4
101	0	8.49	11.04	6.836	4.395	tr|U1JRH5|U1JRH5_ECOLX	Beta-galactosidase OS=Escherichia coli O104:H21 str. CFSAN002237 GN=lacZ PE=3 SV=1	ECOLX	4
101	0	8.49	11.04	6.836	4.395	tr|U1I4L1|U1I4L1_ECOLX	Beta-galactosidase OS=Escherichia coli O104:H21 str. CFSAN002236 GN=lacZ PE=3 SV=1	ECOLX	4
101	0	8.49	11.04	6.836	4.395	tr|U0ZH95|U0ZH95_ECOLX	Beta-galactosidase OS=Escherichia coli 95JB1 GN=lacZ PE=3 SV=1	ECOLX	4
101	0	8.49	11.04	6.836	4.395	tr|U0EWB6|U0EWB6_ECOLX	Beta-galactosidase OS=Escherichia coli UMEA 3292-1 GN=lacZ PE=3 SV=1	ECOLX	4
101	0	8.49	11.04	6.836	4.395	tr|U0EEQ1|U0EEQ1_ECOLX	Beta-galactosidase OS=Escherichia coli UMEA 3271-1 GN=lacZ PE=3 SV=1	ECOLX	4
101	0	8.49	11.04	6.836	4.395	tr|U0CF59|U0CF59_ECOLX	Beta-galactosidase OS=Escherichia coli UMEA 3144-1 GN=lacZ PE=3 SV=1	ECOLX	4
101	0	8.49	11.04	6.836	4.395	tr|U0BP52|U0BP52_ECOLX	Beta-galactosidase OS=Escherichia coli UMEA 3150-1 GN=lacZ PE=3 SV=1	ECOLX	4
101	0	8.49	11.04	6.836	4.395	tr|U0B7J1|U0B7J1_ECOLX	Beta-galactosidase OS=Escherichia coli KOEGE 7 (16a) GN=lacZ PE=3 SV=1	ECOLX	4
101	0	8.49	11.04	6.836	4.395	tr|U0B6P8|U0B6P8_ECOLX	Beta-galactosidase OS=Escherichia coli KOEGE 3 (4a) GN=lacZ PE=3 SV=1	ECOLX	4
101	0	8.49	11.04	6.836	4.395	tr|T9YAP9|T9YAP9_ECOLX	Beta-galactosidase OS=Escherichia coli HVH 155 (4-4509048) GN=lacZ PE=3 SV=1	ECOLX	4
101	0	8.49	11.04	6.836	4.395	tr|T9Y643|T9Y643_ECOLX	Beta-galactosidase OS=Escherichia coli 95NR1 GN=lacZ PE=3 SV=1	ECOLX	4
101	0	8.49	11.04	6.836	4.395	tr|T9U663|T9U663_ECOLX	Beta-galactosidase OS=Escherichia coli UMEA 3889-1 GN=lacZ PE=3 SV=1	ECOLX	4
101	0	8.49	11.04	6.836	4.395	tr|T9TFL0|T9TFL0_ECOLX	Beta-galactosidase OS=Escherichia coli UMEA 3805-1 GN=lacZ PE=3 SV=1	ECOLX	4
101	0	8.49	11.04	6.836	4.395	tr|T9Q6Y7|T9Q6Y7_ECOLX	Beta-galactosidase OS=Escherichia coli UMEA 3682-1 GN=lacZ PE=3 SV=1	ECOLX	4
101	0	8.49	11.04	6.836	4.395	tr|T9NYL4|T9NYL4_ECOLX	Beta-galactosidase OS=Escherichia coli UMEA 3592-1 GN=lacZ PE=3 SV=1	ECOLX	4
101	0	8.49	11.04	6.836	4.395	tr|T9MW82|T9MW82_ECOLX	Beta-galactosidase OS=Escherichia coli UMEA 3609-1 GN=lacZ PE=3 SV=1	ECOLX	4
101	0	8.49	11.04	6.836	4.395	tr|T9M5B1|T9M5B1_ECOLX	Beta-galactosidase OS=Escherichia coli UMEA 3355-1 GN=lacZ PE=3 SV=1	ECOLX	4
101	0	8.49	11.04	6.836	4.395	tr|T9KPW0|T9KPW0_ECOLX	Beta-galactosidase OS=Escherichia coli UMEA 3329-1 GN=lacZ PE=3 SV=1	ECOLX	4
101	0	8.49	11.04	6.836	4.395	tr|T9KM74|T9KM74_ECOLX	Beta-galactosidase OS=Escherichia coli UMEA 3318-1 GN=lacZ PE=3 SV=1	ECOLX	4
101	0	8.49	11.04	6.836	4.395	tr|T9JPP7|T9JPP7_ECOLX	Beta-galactosidase OS=Escherichia coli UMEA 3314-1 GN=lacZ PE=3 SV=1	ECOLX	4
101	0	8.49	11.04	6.836	4.395	tr|T9J3I8|T9J3I8_ECOLX	Beta-galactosidase OS=Escherichia coli UMEA 3317-1 GN=lacZ PE=3 SV=1	ECOLX	4
101	0	8.49	11.04	6.836	4.395	tr|T9GKS3|T9GKS3_ECOLX	Beta-galactosidase OS=Escherichia coli UMEA 3240-1 GN=lacZ PE=3 SV=1	ECOLX	4
101	0	8.49	11.04	6.836	4.395	tr|T9DV59|T9DV59_ECOLX	Beta-galactosidase OS=Escherichia coli UMEA 3212-1 GN=lacZ PE=3 SV=1	ECOLX	4
101	0	8.49	11.04	6.836	4.395	tr|T9B7G4|T9B7G4_ECOLX	Beta-galactosidase OS=Escherichia coli UMEA 3201-1 GN=lacZ PE=3 SV=1	ECOLX	4
101	0	8.49	11.04	6.836	4.395	tr|T9B3E1|T9B3E1_ECOLX	Beta-galactosidase OS=Escherichia coli UMEA 3199-1 GN=lacZ PE=3 SV=1	ECOLX	4
101	0	8.49	11.04	6.836	4.395	tr|T9AGG7|T9AGG7_ECOLX	Beta-galactosidase OS=Escherichia coli UMEA 3200-1 GN=lacZ PE=3 SV=1	ECOLX	4
101	0	8.49	11.04	6.836	4.395	tr|T8YWU0|T8YWU0_ECOLX	Beta-galactosidase OS=Escherichia coli UMEA 3174-1 GN=lacZ PE=3 SV=1	ECOLX	4
101	0	8.49	11.04	6.836	4.395	tr|T8YHQ9|T8YHQ9_ECOLX	Beta-galactosidase OS=Escherichia coli UMEA 3180-1 GN=lacZ PE=3 SV=1	ECOLX	4
101	0	8.49	11.04	6.836	4.395	tr|T8X2G2|T8X2G2_ECOLX	Beta-galactosidase OS=Escherichia coli UMEA 3163-1 GN=lacZ PE=3 SV=1	ECOLX	4
101	0	8.49	11.04	6.836	4.395	tr|T8SZB9|T8SZB9_ECOLX	Beta-galactosidase OS=Escherichia coli UMEA 3139-1 GN=lacZ PE=3 SV=1	ECOLX	4
101	0	8.49	11.04	6.836	4.395	tr|T8SAL2|T8SAL2_ECOLX	Beta-galactosidase OS=Escherichia coli UMEA 3124-1 GN=lacZ PE=3 SV=1	ECOLX	4
101	0	8.49	11.04	6.836	4.395	tr|T8PLM6|T8PLM6_ECOLX	Beta-galactosidase OS=Escherichia coli UMEA 3065-1 GN=lacZ PE=3 SV=1	ECOLX	4
101	0	8.49	11.04	6.836	4.395	tr|T8NF79|T8NF79_ECOLX	Beta-galactosidase OS=Escherichia coli UMEA 3033-1 GN=lacZ PE=3 SV=1	ECOLX	4
101	0	8.49	11.04	6.836	4.395	tr|T8M374|T8M374_ECOLX	Beta-galactosidase OS=Escherichia coli KOEGE 131 (358a) GN=lacZ PE=3 SV=1	ECOLX	4
101	0	8.49	11.04	6.836	4.395	tr|T8L6Y7|T8L6Y7_ECOLX	Beta-galactosidase OS=Escherichia coli KOEGE 73 (195a) GN=lacZ PE=3 SV=1	ECOLX	4
101	0	8.49	11.04	6.836	4.395	tr|T8KC18|T8KC18_ECOLX	Beta-galactosidase OS=Escherichia coli KOEGE 77 (202a) GN=lacZ PE=3 SV=1	ECOLX	4
101	0	8.49	11.04	6.836	4.395	tr|T8IVL4|T8IVL4_ECOLX	Beta-galactosidase OS=Escherichia coli KOEGE 62 (175a) GN=lacZ PE=3 SV=1	ECOLX	4
101	0	8.49	11.04	6.836	4.395	tr|T8INU4|T8INU4_ECOLX	Beta-galactosidase OS=Escherichia coli KOEGE 68 (182a) GN=lacZ PE=3 SV=1	ECOLX	4
101	0	8.49	11.04	6.836	4.395	tr|T8G9W0|T8G9W0_ECOLX	Beta-galactosidase OS=Escherichia coli KOEGE 40 (102a) GN=lacZ PE=3 SV=1	ECOLX	4
101	0	8.49	11.04	6.836	4.395	tr|T8DXF8|T8DXF8_ECOLX	Beta-galactosidase OS=Escherichia coli HVH 221 (4-3136817) GN=lacZ PE=3 SV=1	ECOLX	4
101	0	8.49	11.04	6.836	4.395	tr|T8DUY3|T8DUY3_ECOLX	Beta-galactosidase OS=Escherichia coli HVH 223 (4-2976528) GN=lacZ PE=3 SV=1	ECOLX	4
101	0	8.49	11.04	6.836	4.395	tr|T8AK26|T8AK26_ECOLX	Beta-galactosidase OS=Escherichia coli HVH 215 (4-3008371) GN=lacZ PE=3 SV=1	ECOLX	4
101	0	8.49	11.04	6.836	4.395	tr|T7ZNZ3|T7ZNZ3_ECOLX	Beta-galactosidase OS=Escherichia coli HVH 209 (4-3062651) GN=lacZ PE=3 SV=1	ECOLX	4
101	0	8.49	11.04	6.836	4.395	tr|T7ZH88|T7ZH88_ECOLX	Beta-galactosidase OS=Escherichia coli HVH 208 (4-3112292) GN=lacZ PE=3 SV=1	ECOLX	4
101	0	8.49	11.04	6.836	4.395	tr|T7XKE1|T7XKE1_ECOLX	Beta-galactosidase OS=Escherichia coli HVH 206 (4-3128229) GN=lacZ PE=3 SV=1	ECOLX	4
101	0	8.49	11.04	6.836	4.395	tr|T7W3M9|T7W3M9_ECOLX	Beta-galactosidase OS=Escherichia coli HVH 200 (4-4449924) GN=lacZ PE=3 SV=1	ECOLX	4
101	0	8.49	11.04	6.836	4.395	tr|T7UL43|T7UL43_ECOLX	Beta-galactosidase OS=Escherichia coli HVH 195 (3-7155360) GN=lacZ PE=3 SV=1	ECOLX	4
101	0	8.49	11.04	6.836	4.395	tr|T7T0B4|T7T0B4_ECOLX	Beta-galactosidase OS=Escherichia coli HVH 193 (4-3331423) GN=lacZ PE=3 SV=1	ECOLX	4
101	0	8.49	11.04	6.836	4.395	tr|T7S5E8|T7S5E8_ECOLX	Beta-galactosidase OS=Escherichia coli HVH 189 (4-3220125) GN=lacZ PE=3 SV=1	ECOLX	4
101	0	8.49	11.04	6.836	4.395	tr|T7QS52|T7QS52_ECOLX	Beta-galactosidase OS=Escherichia coli HVH 188 (4-2356988) GN=lacZ PE=3 SV=1	ECOLX	4
101	0	8.49	11.04	6.836	4.395	tr|T7PQI8|T7PQI8_ECOLX	Beta-galactosidase OS=Escherichia coli HVH 182 (4-0985554) GN=lacZ PE=3 SV=1	ECOLX	4
101	0	8.49	11.04	6.836	4.395	tr|T7NUI2|T7NUI2_ECOLX	Beta-galactosidase OS=Escherichia coli HVH 183 (4-3205932) GN=lacZ PE=3 SV=1	ECOLX	4
101	0	8.49	11.04	6.836	4.395	tr|T7LVK4|T7LVK4_ECOLX	Beta-galactosidase OS=Escherichia coli HVH 173 (3-9175482) GN=lacZ PE=3 SV=1	ECOLX	4
101	0	8.49	11.04	6.836	4.395	tr|T7KD73|T7KD73_ECOLX	Beta-galactosidase OS=Escherichia coli HVH 167 (4-6073565) GN=lacZ PE=3 SV=1	ECOLX	4
101	0	8.49	11.04	6.836	4.395	tr|T7JFY8|T7JFY8_ECOLX	Beta-galactosidase OS=Escherichia coli HVH 164 (4-5953081) GN=lacZ PE=3 SV=1	ECOLX	4
101	0	8.49	11.04	6.836	4.395	tr|T7J5A0|T7J5A0_ECOLX	Beta-galactosidase OS=Escherichia coli HVH 163 (4-4697553) GN=lacZ PE=3 SV=1	ECOLX	4
101	0	8.49	11.04	6.836	4.395	tr|T7HB77|T7HB77_ECOLX	Beta-galactosidase OS=Escherichia coli HVH 150 (4-3258106) GN=lacZ PE=3 SV=1	ECOLX	4
101	0	8.49	11.04	6.836	4.395	tr|T7GWK7|T7GWK7_ECOLX	Beta-galactosidase OS=Escherichia coli HVH 151 (4-5755573) GN=lacZ PE=3 SV=1	ECOLX	4
101	0	8.49	11.04	6.836	4.395	tr|T7EXM4|T7EXM4_ECOLX	Beta-galactosidase OS=Escherichia coli HVH 145 (4-5672112) GN=lacZ PE=3 SV=1	ECOLX	4
101	0	8.49	11.04	6.836	4.395	tr|T7DMF9|T7DMF9_ECOLX	Beta-galactosidase OS=Escherichia coli HVH 140 (4-5894387) GN=lacZ PE=3 SV=1	ECOLX	4
101	0	8.49	11.04	6.836	4.395	tr|T7DBT3|T7DBT3_ECOLX	Beta-galactosidase OS=Escherichia coli HVH 139 (4-3192644) GN=lacZ PE=3 SV=1	ECOLX	4
101	0	8.49	11.04	6.836	4.395	tr|T7BGY7|T7BGY7_ECOLX	Beta-galactosidase OS=Escherichia coli HVH 133 (4-4466519) GN=lacZ PE=3 SV=1	ECOLX	4
101	0	8.49	11.04	6.836	4.395	tr|T7ATV1|T7ATV1_ECOLX	Beta-galactosidase OS=Escherichia coli HVH 134 (4-6073441) GN=lacZ PE=3 SV=1	ECOLX	4
101	0	8.49	11.04	6.836	4.395	tr|T7ALI3|T7ALI3_ECOLX	Beta-galactosidase OS=Escherichia coli HVH 135 (4-4449320) GN=lacZ PE=3 SV=1	ECOLX	4
101	0	8.49	11.04	6.836	4.395	tr|T6ZZF2|T6ZZF2_ECOLX	Beta-galactosidase OS=Escherichia coli HVH 130 (4-7036876) GN=lacZ PE=3 SV=1	ECOLX	4
101	0	8.49	11.04	6.836	4.395	tr|T6YLU4|T6YLU4_ECOLX	Beta-galactosidase OS=Escherichia coli HVH 121 (4-6877826) GN=lacZ PE=3 SV=1	ECOLX	4
101	0	8.49	11.04	6.836	4.395	tr|T6XVD7|T6XVD7_ECOLX	Beta-galactosidase OS=Escherichia coli HVH 122 (4-6851606) GN=lacZ PE=3 SV=1	ECOLX	4
101	0	8.49	11.04	6.836	4.395	tr|T6WAX8|T6WAX8_ECOLX	Beta-galactosidase OS=Escherichia coli HVH 119 (4-6879578) GN=lacZ PE=3 SV=1	ECOLX	4
101	0	8.49	11.04	6.836	4.395	tr|T6VC49|T6VC49_ECOLX	Beta-galactosidase OS=Escherichia coli HVH 115 (4-4465997) GN=lacZ PE=3 SV=1	ECOLX	4
101	0	8.49	11.04	6.836	4.395	tr|T6URV2|T6URV2_ECOLX	Beta-galactosidase OS=Escherichia coli HVH 115 (4-4465989) GN=lacZ PE=3 SV=1	ECOLX	4
101	0	8.49	11.04	6.836	4.395	tr|T6U592|T6U592_ECOLX	Beta-galactosidase OS=Escherichia coli HVH 113 (4-7535473) GN=lacZ PE=3 SV=1	ECOLX	4
101	0	8.49	11.04	6.836	4.395	tr|T6RXJ1|T6RXJ1_ECOLX	Beta-galactosidase OS=Escherichia coli HVH 110 (4-6978754) GN=lacZ PE=3 SV=1	ECOLX	4
101	0	8.49	11.04	6.836	4.395	tr|T6RNY8|T6RNY8_ECOLX	Beta-galactosidase OS=Escherichia coli HVH 106 (4-6881831) GN=lacZ PE=3 SV=1	ECOLX	4
101	0	8.49	11.04	6.836	4.395	tr|T6KZ18|T6KZ18_ECOLX	Beta-galactosidase OS=Escherichia coli HVH 85 (4-0792144) GN=lacZ PE=3 SV=1	ECOLX	4
101	0	8.49	11.04	6.836	4.395	tr|T6JPD7|T6JPD7_ECOLX	Beta-galactosidase OS=Escherichia coli HVH 79 (4-2512823) GN=lacZ PE=3 SV=1	ECOLX	4
101	0	8.49	11.04	6.836	4.395	tr|T6JFW4|T6JFW4_ECOLX	Beta-galactosidase OS=Escherichia coli HVH 82 (4-2209276) GN=lacZ PE=3 SV=1	ECOLX	4
101	0	8.49	11.04	6.836	4.395	tr|T6H370|T6H370_ECOLX	Beta-galactosidase OS=Escherichia coli HVH 65 (4-2262045) GN=lacZ PE=3 SV=1	ECOLX	4
101	0	8.49	11.04	6.836	4.395	tr|T6G2P7|T6G2P7_ECOLX	Beta-galactosidase OS=Escherichia coli HVH 69 (4-2837072) GN=lacZ PE=3 SV=1	ECOLX	4
101	0	8.49	11.04	6.836	4.395	tr|T6F489|T6F489_ECOLX	Beta-galactosidase OS=Escherichia coli HVH 63 (4-2542528) GN=lacZ PE=3 SV=1	ECOLX	4
101	0	8.49	11.04	6.836	4.395	tr|T6BLC9|T6BLC9_ECOLX	Beta-galactosidase OS=Escherichia coli HVH 45 (4-3129918) GN=lacZ PE=3 SV=1	ECOLX	4
101	0	8.49	11.04	6.836	4.395	tr|T6B2N6|T6B2N6_ECOLX	Beta-galactosidase OS=Escherichia coli HVH 44 (4-2298570) GN=lacZ PE=3 SV=1	ECOLX	4
101	0	8.49	11.04	6.836	4.395	tr|T6AS19|T6AS19_ECOLX	Beta-galactosidase OS=Escherichia coli HVH 41 (4-2677849) GN=lacZ PE=3 SV=1	ECOLX	4
101	0	8.49	11.04	6.836	4.395	tr|T5ZRE9|T5ZRE9_ECOLX	Beta-galactosidase OS=Escherichia coli HVH 43 (4-2173468) GN=lacZ PE=3 SV=1	ECOLX	4
101	0	8.49	11.04	6.836	4.395	tr|T5Y6K6|T5Y6K6_ECOLX	Beta-galactosidase OS=Escherichia coli HVH 33 (4-2174936) GN=lacZ PE=3 SV=1	ECOLX	4
101	0	8.49	11.04	6.836	4.395	tr|T5VJV0|T5VJV0_ECOLX	Beta-galactosidase OS=Escherichia coli HVH 29 (4-3418073) GN=lacZ PE=3 SV=1	ECOLX	4
101	0	8.49	11.04	6.836	4.395	tr|T5V9V7|T5V9V7_ECOLX	Beta-galactosidase OS=Escherichia coli HVH 25 (4-5851939) GN=lacZ PE=3 SV=1	ECOLX	4
101	0	8.49	11.04	6.836	4.395	tr|T5T9D6|T5T9D6_ECOLX	Beta-galactosidase OS=Escherichia coli HVH 22 (4-2258986) GN=lacZ PE=3 SV=1	ECOLX	4
101	0	8.49	11.04	6.836	4.395	tr|T5SEL6|T5SEL6_ECOLX	Beta-galactosidase OS=Escherichia coli HVH 18 (4-8589585) GN=lacZ PE=3 SV=1	ECOLX	4
101	0	8.49	11.04	6.836	4.395	tr|T5QAZ4|T5QAZ4_ECOLX	Beta-galactosidase OS=Escherichia coli HVH 10 (4-6832164) GN=lacZ PE=3 SV=1	ECOLX	4
101	0	8.49	11.04	6.836	4.395	tr|T5PD76|T5PD76_ECOLX	Beta-galactosidase OS=Escherichia coli HVH 6 (3-8296502) GN=lacZ PE=3 SV=1	ECOLX	4
101	0	8.49	11.04	6.836	4.395	tr|T2N7A0|T2N7A0_9ESCH	Beta-galactosidase OS=Escherichia sp. 1_1_43 GN=lacZ PE=3 SV=1	9ESCH	4
101	0	8.49	11.04	6.836	4.395	tr|S4A9T6|S4A9T6_ECOLX	Beta-galactosidase OS=Escherichia coli E2265 GN=lacZ PE=3 SV=1	ECOLX	4
101	0	8.49	11.04	6.836	4.395	tr|S1R1R8|S1R1R8_ECOLX	Beta-galactosidase OS=Escherichia coli KTE225 GN=lacZ PE=3 SV=1	ECOLX	4
101	0	8.49	11.04	6.836	4.395	tr|S1Q5K5|S1Q5K5_ECOLX	Beta-galactosidase OS=Escherichia coli KTE41 GN=lacZ PE=3 SV=1	ECOLX	4
101	0	8.49	11.04	6.836	4.395	tr|S1PA26|S1PA26_ECOLX	Beta-galactosidase OS=Escherichia coli KTE1 GN=lacZ PE=3 SV=1	ECOLX	4
101	0	8.49	11.04	6.836	4.395	tr|S1MST3|S1MST3_ECOLX	Beta-galactosidase OS=Escherichia coli KTE170 GN=lacZ PE=3 SV=1	ECOLX	4
101	0	8.49	11.04	6.836	4.395	tr|S1MNB1|S1MNB1_9ESCH	Beta-galactosidase OS=Escherichia sp. KTE172 GN=lacZ PE=3 SV=1	9ESCH	4
101	0	8.49	11.04	6.836	4.395	tr|S1M4I3|S1M4I3_ECOLX	Beta-galactosidase OS=Escherichia coli KTE155 GN=lacZ PE=3 SV=1	ECOLX	4
101	0	8.49	11.04	6.836	4.395	tr|S1L6R1|S1L6R1_ECOLX	Beta-galactosidase OS=Escherichia coli KTE132 GN=lacZ PE=3 SV=1	ECOLX	4
101	0	8.49	11.04	6.836	4.395	tr|S1L2A1|S1L2A1_ECOLX	Beta-galactosidase OS=Escherichia coli KTE130 GN=lacZ PE=3 SV=1	ECOLX	4
101	0	8.49	11.04	6.836	4.395	tr|S1KLN5|S1KLN5_ECOLX	Beta-galactosidase OS=Escherichia coli KTE134 GN=lacZ PE=3 SV=1	ECOLX	4
101	0	8.49	11.04	6.836	4.395	tr|S1KBQ7|S1KBQ7_ECOLX	Beta-galactosidase OS=Escherichia coli KTE127 GN=lacZ PE=3 SV=1	ECOLX	4
101	0	8.49	11.04	6.836	4.395	tr|S1IXC6|S1IXC6_ECOLX	Beta-galactosidase OS=Escherichia coli KTE121 GN=lacZ PE=3 SV=1	ECOLX	4
101	0	8.49	11.04	6.836	4.395	tr|S1I4C4|S1I4C4_ECOLX	Beta-galactosidase OS=Escherichia coli KTE103 GN=lacZ PE=3 SV=1	ECOLX	4
101	0	8.49	11.04	6.836	4.395	tr|S1H5G9|S1H5G9_ECOLX	Beta-galactosidase OS=Escherichia coli KTE102 GN=lacZ PE=3 SV=1	ECOLX	4
101	0	8.49	11.04	6.836	4.395	tr|S1FLH0|S1FLH0_ECOLX	Beta-galactosidase OS=Escherichia coli KTE71 GN=lacZ PE=3 SV=1	ECOLX	4
101	0	8.49	11.04	6.836	4.395	tr|S1EV94|S1EV94_ECOLX	Beta-galactosidase OS=Escherichia coli KTE73 GN=lacZ PE=3 SV=1	ECOLX	4
101	0	8.49	11.04	6.836	4.395	tr|S1DL52|S1DL52_ECOLX	Beta-galactosidase OS=Escherichia coli KTE68 GN=lacZ PE=3 SV=1	ECOLX	4
101	0	8.49	11.04	6.836	4.395	tr|S1CPT3|S1CPT3_ECOLX	Beta-galactosidase OS=Escherichia coli KTE61 GN=lacZ PE=3 SV=1	ECOLX	4
101	0	8.49	11.04	6.836	4.395	tr|S1BTJ6|S1BTJ6_ECOLX	Beta-galactosidase OS=Escherichia coli KTE222 GN=lacZ PE=3 SV=1	ECOLX	4
101	0	8.49	11.04	6.836	4.395	tr|S1BTI7|S1BTI7_ECOLX	Beta-galactosidase OS=Escherichia coli KTE221 GN=lacZ PE=3 SV=1	ECOLX	4
101	0	8.49	11.04	6.836	4.395	tr|S1ASI4|S1ASI4_ECOLX	Beta-galactosidase OS=Escherichia coli KTE200 GN=lacZ PE=3 SV=1	ECOLX	4
101	0	8.49	11.04	6.836	4.395	tr|S1AK95|S1AK95_ECOLX	Beta-galactosidase OS=Escherichia coli KTE198 GN=lacZ PE=3 SV=1	ECOLX	4
101	0	8.49	11.04	6.836	4.395	tr|S0ZZ09|S0ZZ09_ECOLX	Beta-galactosidase OS=Escherichia coli KTE199 GN=lacZ PE=3 SV=1	ECOLX	4
101	0	8.49	11.04	6.836	4.395	tr|S0ZGD8|S0ZGD8_ECOLX	Beta-galactosidase OS=Escherichia coli KTE40 GN=lacZ PE=3 SV=1	ECOLX	4
101	0	8.49	11.04	6.836	4.395	tr|S0YGW6|S0YGW6_ECOLX	Beta-galactosidase OS=Escherichia coli KTE34 GN=lacZ PE=3 SV=1	ECOLX	4
101	0	8.49	11.04	6.836	4.395	tr|S0WGP4|S0WGP4_ECOLX	Beta-galactosidase OS=Escherichia coli KTE20 GN=lacZ PE=3 SV=1	ECOLX	4
101	0	8.49	11.04	6.836	4.395	tr|S0VTW5|S0VTW5_ECOLX	Beta-galactosidase OS=Escherichia coli KTE14 GN=lacZ PE=3 SV=1	ECOLX	4
101	0	8.49	11.04	6.836	4.395	tr|S0V1J3|S0V1J3_ECOLX	Beta-galactosidase OS=Escherichia coli KTE35 GN=lacZ PE=3 SV=1	ECOLX	4
101	0	8.49	11.04	6.836	4.395	tr|S0UYG2|S0UYG2_ECOLX	Beta-galactosidase OS=Escherichia coli KTE231 GN=lacZ PE=3 SV=1	ECOLX	4
101	0	8.49	11.04	6.836	4.395	tr|N6W981|N6W981_ECOLX	Beta-galactosidase OS=Escherichia coli O157:H43 str. T22 GN=lacZ PE=3 SV=1	ECOLX	4
101	0	8.49	11.04	6.836	4.395	tr|N4T7X1|N4T7X1_ECOLX	Beta-galactosidase OS=Escherichia coli p0305293.6 GN=lacZ PE=3 SV=1	ECOLX	4
101	0	8.49	11.04	6.836	4.395	tr|N4SWS1|N4SWS1_ECOLX	Beta-galactosidase OS=Escherichia coli p0305293.7 GN=lacZ PE=3 SV=1	ECOLX	4
101	0	8.49	11.04	6.836	4.395	tr|N4S9G6|N4S9G6_ECOLX	Beta-galactosidase OS=Escherichia coli p0305293.5 GN=lacZ PE=3 SV=1	ECOLX	4
101	0	8.49	11.04	6.836	4.395	tr|N4RZE3|N4RZE3_ECOLX	Beta-galactosidase OS=Escherichia coli P0304816.3 GN=lacZ PE=3 SV=1	ECOLX	4
101	0	8.49	11.04	6.836	4.395	tr|N4RW68|N4RW68_ECOLX	Beta-galactosidase OS=Escherichia coli P0304816.5 GN=lacZ PE=3 SV=1	ECOLX	4
101	0	8.49	11.04	6.836	4.395	tr|N4RGG4|N4RGG4_ECOLX	Beta-galactosidase OS=Escherichia coli P0304816.4 GN=lacZ PE=3 SV=1	ECOLX	4
101	0	8.49	11.04	6.836	4.395	tr|N4QXP2|N4QXP2_ECOLX	Beta-galactosidase OS=Escherichia coli P0302308.12 GN=lacZ PE=3 SV=1	ECOLX	4
101	0	8.49	11.04	6.836	4.395	tr|N4QTX8|N4QTX8_ECOLX	Beta-galactosidase OS=Escherichia coli P0302308.13 GN=lacZ PE=3 SV=1	ECOLX	4
101	0	8.49	11.04	6.836	4.395	tr|N4PGI0|N4PGI0_ECOLX	Beta-galactosidase OS=Escherichia coli 178850 GN=lacZ PE=3 SV=1	ECOLX	4
101	0	8.49	11.04	6.836	4.395	tr|N4PAZ3|N4PAZ3_ECOLX	Beta-galactosidase OS=Escherichia coli P0301867.7 GN=lacZ PE=3 SV=1	ECOLX	4
101	0	8.49	11.04	6.836	4.395	tr|N4P9P4|N4P9P4_ECOLX	Beta-galactosidase OS=Escherichia coli P0301867.5 GN=lacZ PE=3 SV=1	ECOLX	4
101	0	8.49	11.04	6.836	4.395	tr|N4NWX3|N4NWX3_ECOLX	Beta-galactosidase OS=Escherichia coli P0301867.3 GN=lacZ PE=3 SV=1	ECOLX	4
101	0	8.49	11.04	6.836	4.395	tr|N4N254|N4N254_ECOLX	Beta-galactosidase OS=Escherichia coli P0298942.14 GN=lacZ PE=3 SV=1	ECOLX	4
101	0	8.49	11.04	6.836	4.395	tr|N4MS80|N4MS80_ECOLX	Beta-galactosidase OS=Escherichia coli 178200 GN=lacZ PE=3 SV=1	ECOLX	4
101	0	8.49	11.04	6.836	4.395	tr|N4MPU1|N4MPU1_ECOLX	Beta-galactosidase OS=Escherichia coli P0298942.12 GN=lacZ PE=3 SV=1	ECOLX	4
101	0	8.49	11.04	6.836	4.395	tr|N4M187|N4M187_ECOLX	Beta-galactosidase OS=Escherichia coli p0305293.9 GN=lacZ PE=3 SV=1	ECOLX	4
101	0	8.49	11.04	6.836	4.395	tr|N4L9P9|N4L9P9_ECOLX	Beta-galactosidase OS=Escherichia coli p0305293.8 GN=lacZ PE=3 SV=1	ECOLX	4
101	0	8.49	11.04	6.836	4.395	tr|N4L3P8|N4L3P8_ECOLX	Beta-galactosidase OS=Escherichia coli p0305293.3 GN=lacZ PE=3 SV=1	ECOLX	4
101	0	8.49	11.04	6.836	4.395	tr|N4KJQ9|N4KJQ9_ECOLX	Beta-galactosidase OS=Escherichia coli p0305293.2 GN=lacZ PE=3 SV=1	ECOLX	4
101	0	8.49	11.04	6.836	4.395	tr|N4K7N4|N4K7N4_ECOLX	Beta-galactosidase OS=Escherichia coli p0305293.15 GN=lacZ PE=3 SV=1	ECOLX	4
101	0	8.49	11.04	6.836	4.395	tr|N4JI16|N4JI16_ECOLX	Beta-galactosidase OS=Escherichia coli p0305293.12 GN=lacZ PE=3 SV=1	ECOLX	4
101	0	8.49	11.04	6.836	4.395	tr|N4IEJ3|N4IEJ3_ECOLX	Beta-galactosidase OS=Escherichia coli P0305260.9 GN=lacZ PE=3 SV=1	ECOLX	4
101	0	8.49	11.04	6.836	4.395	tr|N4I7Y0|N4I7Y0_ECOLX	Beta-galactosidase OS=Escherichia coli p0305293.10 GN=lacZ PE=3 SV=1	ECOLX	4
101	0	8.49	11.04	6.836	4.395	tr|N4HRE1|N4HRE1_ECOLX	Beta-galactosidase OS=Escherichia coli P0305260.8 GN=lacZ PE=3 SV=1	ECOLX	4
101	0	8.49	11.04	6.836	4.395	tr|N4HJB3|N4HJB3_ECOLX	Beta-galactosidase OS=Escherichia coli P0305260.7 GN=lacZ PE=3 SV=1	ECOLX	4
101	0	8.49	11.04	6.836	4.395	tr|N4H7K7|N4H7K7_ECOLX	Beta-galactosidase OS=Escherichia coli P0305260.5 GN=lacZ PE=3 SV=1	ECOLX	4
101	0	8.49	11.04	6.836	4.395	tr|N4H6D9|N4H6D9_ECOLX	Beta-galactosidase OS=Escherichia coli P0305260.6 GN=lacZ PE=3 SV=1	ECOLX	4
101	0	8.49	11.06	6.849	4.403	tr|N4GB36|N4GB36_ECOLX	Beta-galactosidase OS=Escherichia coli P0305260.3 GN=lacZ PE=3 SV=1	ECOLX	4
101	0	8.49	11.04	6.836	4.395	tr|N4G5K1|N4G5K1_ECOLX	Beta-galactosidase OS=Escherichia coli P0305260.4 GN=lacZ PE=3 SV=1	ECOLX	4
101	0	8.49	11.04	6.836	4.395	tr|N4FHK8|N4FHK8_ECOLX	Beta-galactosidase OS=Escherichia coli P0305260.15 GN=lacZ PE=3 SV=1	ECOLX	4
101	0	8.49	11.04	6.836	4.395	tr|N4F7F3|N4F7F3_ECOLX	Beta-galactosidase OS=Escherichia coli P0305260.13 GN=lacZ PE=3 SV=1	ECOLX	4
101	0	8.49	11.04	6.836	4.395	tr|N4EZB9|N4EZB9_ECOLX	Beta-galactosidase OS=Escherichia coli P0305260.12 GN=lacZ PE=3 SV=1	ECOLX	4
101	0	8.49	11.04	6.836	4.395	tr|N4ESW1|N4ESW1_ECOLX	Beta-galactosidase OS=Escherichia coli P0305260.11 GN=lacZ PE=3 SV=1	ECOLX	4
101	0	8.49	11.04	6.836	4.395	tr|N4E2L3|N4E2L3_ECOLX	Beta-galactosidase OS=Escherichia coli P0305260.10 GN=lacZ PE=3 SV=1	ECOLX	4
101	0	8.49	11.04	6.836	4.395	tr|N4DIU1|N4DIU1_ECOLX	Beta-galactosidase OS=Escherichia coli P0304816.8 GN=lacZ PE=3 SV=1	ECOLX	4
101	0	8.49	11.04	6.836	4.395	tr|N4CTW5|N4CTW5_ECOLX	Beta-galactosidase OS=Escherichia coli P0304816.7 GN=lacZ PE=3 SV=1	ECOLX	4
101	0	8.49	11.04	6.836	4.395	tr|N4C6U7|N4C6U7_ECOLX	Beta-galactosidase OS=Escherichia coli P0304816.2 GN=lacZ PE=3 SV=1	ECOLX	4
101	0	8.49	11.04	6.836	4.395	tr|N4BXD0|N4BXD0_ECOLX	Beta-galactosidase OS=Escherichia coli P0304816.6 GN=lacZ PE=3 SV=1	ECOLX	4
101	0	8.49	11.04	6.836	4.395	tr|N4BK74|N4BK74_ECOLX	Beta-galactosidase OS=Escherichia coli P0304816.15 GN=lacZ PE=3 SV=1	ECOLX	4
101	0	8.49	11.04	6.836	4.395	tr|N4B2V6|N4B2V6_ECOLX	Beta-galactosidase OS=Escherichia coli P0304816.13 GN=lacZ PE=3 SV=1	ECOLX	4
101	0	8.49	11.04	6.836	4.395	tr|N4AGJ1|N4AGJ1_ECOLX	Beta-galactosidase OS=Escherichia coli P0304816.14 GN=lacZ PE=3 SV=1	ECOLX	4
101	0	8.49	11.04	6.836	4.395	tr|N4A6J4|N4A6J4_ECOLX	Beta-galactosidase OS=Escherichia coli P0304816.12 GN=lacZ PE=3 SV=1	ECOLX	4
101	0	8.49	11.04	6.836	4.395	tr|N3ZGY6|N3ZGY6_ECOLX	Beta-galactosidase OS=Escherichia coli P0304816.10 GN=lacZ PE=3 SV=1	ECOLX	4
101	0	8.49	11.04	6.836	4.395	tr|N3Z6U9|N3Z6U9_ECOLX	Beta-galactosidase OS=Escherichia coli P0304816.11 GN=lacZ PE=3 SV=1	ECOLX	4
101	0	8.49	11.04	6.836	4.395	tr|N3YFF5|N3YFF5_ECOLX	Beta-galactosidase OS=Escherichia coli P0304777.8 GN=lacZ PE=3 SV=1	ECOLX	4
101	0	8.49	11.04	6.836	4.395	tr|N3YDH1|N3YDH1_ECOLX	Beta-galactosidase OS=Escherichia coli P0304777.9 GN=lacZ PE=3 SV=1	ECOLX	4
101	0	8.49	11.04	6.836	4.395	tr|N3XN58|N3XN58_ECOLX	Beta-galactosidase OS=Escherichia coli P0304777.5 GN=lacZ PE=3 SV=1	ECOLX	4
101	0	8.49	11.04	6.836	4.395	tr|N3XAN3|N3XAN3_ECOLX	Beta-galactosidase OS=Escherichia coli P0304777.4 GN=lacZ PE=3 SV=1	ECOLX	4
101	0	8.49	11.04	6.836	4.395	tr|N3XAD1|N3XAD1_ECOLX	Beta-galactosidase OS=Escherichia coli P0304777.7 GN=lacZ PE=3 SV=1	ECOLX	4
101	0	8.49	11.04	6.836	4.395	tr|N3WLV3|N3WLV3_ECOLX	Beta-galactosidase OS=Escherichia coli P0304777.3 GN=lacZ PE=3 SV=1	ECOLX	4
101	0	8.49	11.04	6.836	4.395	tr|N3W310|N3W310_ECOLX	Beta-galactosidase OS=Escherichia coli P0304777.15 GN=lacZ PE=3 SV=1	ECOLX	4
101	0	8.49	11.04	6.836	4.395	tr|N3VWN5|N3VWN5_ECOLX	Beta-galactosidase OS=Escherichia coli P0304777.2 GN=lacZ PE=3 SV=1	ECOLX	4
101	0	8.49	11.04	6.836	4.395	tr|N3V679|N3V679_ECOLX	Beta-galactosidase OS=Escherichia coli P0304777.14 GN=lacZ PE=3 SV=1	ECOLX	4
101	0	8.49	11.04	6.836	4.395	tr|N3V4E5|N3V4E5_ECOLX	Beta-galactosidase OS=Escherichia coli P0304777.12 GN=lacZ PE=3 SV=1	ECOLX	4
101	0	8.49	11.04	6.836	4.395	tr|N3V2B1|N3V2B1_ECOLX	Beta-galactosidase OS=Escherichia coli P0304777.13 GN=lacZ PE=3 SV=1	ECOLX	4
101	0	8.49	11.04	6.836	4.395	tr|N3U035|N3U035_ECOLX	Beta-galactosidase OS=Escherichia coli P0304777.11 GN=lacZ PE=3 SV=1	ECOLX	4
101	0	8.49	11.04	6.836	4.395	tr|N3TB09|N3TB09_ECOLX	Beta-galactosidase OS=Escherichia coli P0302293.9 GN=lacZ PE=3 SV=1	ECOLX	4
101	0	8.49	11.04	6.836	4.395	tr|N3T518|N3T518_ECOLX	Beta-galactosidase OS=Escherichia coli P0302293.8 GN=lacZ PE=3 SV=1	ECOLX	4
101	0	8.49	11.04	6.836	4.395	tr|N3S5G8|N3S5G8_ECOLX	Beta-galactosidase OS=Escherichia coli P0302293.6 GN=lacZ PE=3 SV=1	ECOLX	4
101	0	8.49	11.04	6.836	4.395	tr|N3RLU3|N3RLU3_ECOLX	Beta-galactosidase OS=Escherichia coli P0302293.4 GN=lacZ PE=3 SV=1	ECOLX	4
101	0	8.49	11.04	6.836	4.395	tr|N3RLL0|N3RLL0_ECOLX	Beta-galactosidase OS=Escherichia coli P0302293.10 GN=lacZ PE=3 SV=1	ECOLX	4
101	0	8.49	11.04	6.836	4.395	tr|N3R7Q5|N3R7Q5_ECOLX	Beta-galactosidase OS=Escherichia coli P0302293.3 GN=lacZ PE=3 SV=1	ECOLX	4
101	0	8.49	11.04	6.836	4.395	tr|N3QID7|N3QID7_ECOLX	Beta-galactosidase OS=Escherichia coli P0304799.3 GN=lacZ PE=3 SV=1	ECOLX	4
101	0	8.49	11.04	6.836	4.395	tr|N3Q4Y7|N3Q4Y7_ECOLX	Beta-galactosidase OS=Escherichia coli p0305293.14 GN=lacZ PE=3 SV=1	ECOLX	4
101	0	8.49	11.04	6.836	4.395	tr|N3P4G3|N3P4G3_ECOLX	Beta-galactosidase OS=Escherichia coli P0301867.13 GN=lacZ PE=3 SV=1	ECOLX	4
101	0	8.49	11.04	6.836	4.395	tr|N3P3A5|N3P3A5_ECOLX	Beta-galactosidase OS=Escherichia coli P0302293.7 GN=lacZ PE=3 SV=1	ECOLX	4
101	0	8.49	11.04	6.836	4.395	tr|N3NY33|N3NY33_ECOLX	Beta-galactosidase OS=Escherichia coli P0301904.3 GN=lacZ PE=3 SV=1	ECOLX	4
101	0	8.49	11.04	6.836	4.395	tr|N3LXB7|N3LXB7_ECOLX	Beta-galactosidase OS=Escherichia coli P0298942.3 GN=lacZ PE=3 SV=1	ECOLX	4
101	0	8.49	11.04	6.836	4.395	tr|N3LX34|N3LX34_ECOLX	Beta-galactosidase OS=Escherichia coli P0298942.4 GN=lacZ PE=3 SV=1	ECOLX	4
101	0	8.49	11.04	6.836	4.395	tr|N3KD84|N3KD84_ECOLX	Beta-galactosidase OS=Escherichia coli p0305293.13 GN=lacZ PE=3 SV=1	ECOLX	4
101	0	8.49	11.04	6.836	4.395	tr|N3JVC4|N3JVC4_ECOLX	Beta-galactosidase OS=Escherichia coli 2733950 GN=lacZ PE=3 SV=1	ECOLX	4
101	0	8.49	11.04	6.836	4.395	tr|N3ID20|N3ID20_ECOLX	Beta-galactosidase OS=Escherichia coli P0302308.4 GN=lacZ PE=3 SV=1	ECOLX	4
101	0	8.49	11.04	6.836	4.395	tr|N3I1P5|N3I1P5_ECOLX	Beta-galactosidase OS=Escherichia coli P0302308.5 GN=lacZ PE=3 SV=1	ECOLX	4
101	0	8.49	11.04	6.836	4.395	tr|N3HP83|N3HP83_ECOLX	Beta-galactosidase OS=Escherichia coli P0302308.2 GN=lacZ PE=3 SV=1	ECOLX	4
101	0	8.49	11.04	6.836	4.395	tr|N3HE29|N3HE29_ECOLX	Beta-galactosidase OS=Escherichia coli P0302308.3 GN=lacZ PE=3 SV=1	ECOLX	4
101	0	8.49	11.04	6.836	4.395	tr|N3H2C3|N3H2C3_ECOLX	Beta-galactosidase OS=Escherichia coli P0301867.8 GN=lacZ PE=3 SV=1	ECOLX	4
101	0	8.49	11.04	6.836	4.395	tr|N3GQN4|N3GQN4_ECOLX	Beta-galactosidase OS=Escherichia coli P0302308.11 GN=lacZ PE=3 SV=1	ECOLX	4
101	0	8.49	11.04	6.836	4.395	tr|N3GEH5|N3GEH5_ECOLX	Beta-galactosidase OS=Escherichia coli P0302308.10 GN=lacZ PE=3 SV=1	ECOLX	4
101	0	8.49	11.04	6.836	4.395	tr|N3FQD4|N3FQD4_ECOLX	Beta-galactosidase OS=Escherichia coli P0301867.11 GN=lacZ PE=3 SV=1	ECOLX	4
101	0	8.49	11.04	6.836	4.395	tr|N3B030|N3B030_ECOLX	Beta-galactosidase OS=Escherichia coli P02997067.6 GN=lacZ PE=3 SV=1	ECOLX	4
101	0	8.49	11.04	6.836	4.395	tr|N3AN93|N3AN93_ECOLX	Beta-galactosidase OS=Escherichia coli P0299438.9 GN=lacZ PE=3 SV=1	ECOLX	4
101	0	8.49	11.04	6.836	4.395	tr|N3ACS2|N3ACS2_ECOLX	Beta-galactosidase OS=Escherichia coli P0299438.8 GN=lacZ PE=3 SV=1	ECOLX	4
101	0	8.49	11.04	6.836	4.395	tr|N2ZYN4|N2ZYN4_ECOLX	Beta-galactosidase OS=Escherichia coli P0299438.7 GN=lacZ PE=3 SV=1	ECOLX	4
101	0	8.49	11.06	6.849	4.403	tr|N2Z8I2|N2Z8I2_ECOLX	Beta-galactosidase OS=Escherichia coli P0299438.5 GN=lacZ PE=3 SV=1	ECOLX	4
101	0	8.49	11.04	6.836	4.395	tr|N2YE58|N2YE58_ECOLX	Beta-galactosidase OS=Escherichia coli P0299438.4 GN=lacZ PE=3 SV=1	ECOLX	4
101	0	8.49	11.04	6.836	4.395	tr|N2Y3U9|N2Y3U9_ECOLX	Beta-galactosidase OS=Escherichia coli P0299438.3 GN=lacZ PE=3 SV=1	ECOLX	4
101	0	8.49	11.04	6.836	4.395	tr|N2XT42|N2XT42_ECOLX	Beta-galactosidase OS=Escherichia coli P0299438.11 GN=lacZ PE=3 SV=1	ECOLX	4
101	0	8.49	11.04	6.836	4.395	tr|N2WYZ5|N2WYZ5_ECOLX	Beta-galactosidase OS=Escherichia coli P0298942.9 GN=lacZ PE=3 SV=1	ECOLX	4
101	0	8.49	11.04	6.836	4.395	tr|N2WX41|N2WX41_ECOLX	Beta-galactosidase OS=Escherichia coli P0299438.10 GN=lacZ PE=3 SV=1	ECOLX	4
101	0	8.49	11.04	6.836	4.395	tr|N2WQQ5|N2WQQ5_ECOLX	Beta-galactosidase OS=Escherichia coli P0298942.8 GN=lacZ PE=3 SV=1	ECOLX	4
101	0	8.49	11.04	6.836	4.395	tr|N2VB21|N2VB21_ECOLX	Beta-galactosidase OS=Escherichia coli P0298942.2 GN=lacZ PE=3 SV=1	ECOLX	4
101	0	8.49	11.04	6.836	4.395	tr|N2V5A2|N2V5A2_ECOLX	Beta-galactosidase OS=Escherichia coli P0298942.6 GN=lacZ PE=3 SV=1	ECOLX	4
101	0	8.49	11.04	6.836	4.395	tr|N2V3Q0|N2V3Q0_ECOLX	Beta-galactosidase OS=Escherichia coli P0298942.15 GN=lacZ PE=3 SV=1	ECOLX	4
101	0	8.49	11.04	6.836	4.395	tr|N2TZY0|N2TZY0_ECOLX	Beta-galactosidase OS=Escherichia coli P0298942.11 GN=lacZ PE=3 SV=1	ECOLX	4
101	0	8.49	11.04	6.836	4.395	tr|N2TG88|N2TG88_ECOLX	Beta-galactosidase OS=Escherichia coli P0298942.10 GN=lacZ PE=3 SV=1	ECOLX	4
101	0	8.49	11.04	6.836	4.395	tr|N2T3Z3|N2T3Z3_ECOLX	Beta-galactosidase OS=Escherichia coli BCE032_MS-12 GN=lacZ PE=3 SV=1	ECOLX	4
101	0	8.49	11.04	6.836	4.395	tr|N2RQG9|N2RQG9_ECOLX	Beta-galactosidase OS=Escherichia coli BCE011_MS-01 GN=lacZ PE=3 SV=1	ECOLX	4
101	0	8.49	11.04	6.836	4.395	tr|N2R387|N2R387_ECOLX	Beta-galactosidase OS=Escherichia coli 2875150 GN=lacZ PE=3 SV=1	ECOLX	4
101	0	8.49	11.04	6.836	4.395	tr|N2QMS0|N2QMS0_ECOLX	Beta-galactosidase OS=Escherichia coli 2866350 GN=lacZ PE=3 SV=1	ECOLX	4
101	0	8.49	11.04	6.836	4.395	tr|N2PWB2|N2PWB2_ECOLX	Beta-galactosidase OS=Escherichia coli 2862600 GN=lacZ PE=3 SV=1	ECOLX	4
101	0	8.49	11.04	6.836	4.395	tr|N2PTS5|N2PTS5_ECOLX	Beta-galactosidase OS=Escherichia coli 2860650 GN=lacZ PE=3 SV=1	ECOLX	4
101	0	8.49	11.04	6.836	4.395	tr|N2NNR5|N2NNR5_ECOLX	Beta-galactosidase OS=Escherichia coli 2730350 GN=lacZ PE=3 SV=1	ECOLX	4
101	0	8.49	11.04	6.836	4.395	tr|N2NFS7|N2NFS7_ECOLX	Beta-galactosidase OS=Escherichia coli 2730450 GN=lacZ PE=3 SV=1	ECOLX	4
101	0	8.49	11.06	6.849	4.403	tr|N2NFF7|N2NFF7_ECOLX	Beta-galactosidase OS=Escherichia coli 2741950 GN=lacZ PE=3 SV=1	ECOLX	4
101	0	8.49	11.04	6.836	4.395	tr|N2M6K7|N2M6K7_ECOLX	Beta-galactosidase OS=Escherichia coli 178900 GN=lacZ PE=3 SV=1	ECOLX	4
101	0	8.49	11.04	6.836	4.395	tr|N2L6B0|N2L6B0_ECOLX	Beta-galactosidase OS=Escherichia coli 2729250 GN=lacZ PE=3 SV=1	ECOLX	4
101	0	8.49	11.04	6.836	4.395	tr|N2L222|N2L222_ECOLX	Beta-galactosidase OS=Escherichia coli 2726950 GN=lacZ PE=3 SV=1	ECOLX	4
101	0	8.49	11.04	6.836	4.395	tr|N2K9H4|N2K9H4_ECOLX	Beta-galactosidase OS=Escherichia coli P0301867.2 GN=lacZ PE=3 SV=1	ECOLX	4
101	0	8.49	11.04	6.836	4.395	tr|N2K0U5|N2K0U5_ECOLX	Beta-galactosidase OS=Escherichia coli P0301867.4 GN=lacZ PE=3 SV=1	ECOLX	4
101	0	8.49	11.04	6.836	4.395	tr|N2JHP9|N2JHP9_ECOLX	Beta-galactosidase OS=Escherichia coli BCE007_MS-11 GN=lacZ PE=3 SV=1	ECOLX	4
101	0	8.49	11.04	6.836	4.395	tr|N2IU16|N2IU16_ECOLX	Beta-galactosidase OS=Escherichia coli 201600.1 GN=lacZ PE=3 SV=1	ECOLX	4
101	0	8.49	11.04	6.836	4.395	tr|N2IJ13|N2IJ13_ECOLX	Beta-galactosidase OS=Escherichia coli P0298942.1 GN=lacZ PE=3 SV=1	ECOLX	4
101	0	8.49	11.04	6.836	4.395	tr|N2H7R2|N2H7R2_ECOLX	Beta-galactosidase OS=Escherichia coli P0299917.1 GN=lacZ PE=3 SV=1	ECOLX	4
101	0	8.49	11.04	6.836	4.395	tr|N2GRV3|N2GRV3_ECOLX	Beta-galactosidase OS=Escherichia coli P0299438.2 GN=lacZ PE=3 SV=1	ECOLX	4
101	0	8.49	11.04	6.836	4.395	tr|N2GD29|N2GD29_ECOLX	Beta-galactosidase OS=Escherichia coli P0305260.1 GN=lacZ PE=3 SV=1	ECOLX	4
101	0	8.49	11.04	6.836	4.395	tr|N2G8C4|N2G8C4_ECOLX	Beta-galactosidase OS=Escherichia coli P0304816.1 GN=lacZ PE=3 SV=1	ECOLX	4
101	0	8.49	11.04	6.836	4.395	tr|N2FKB9|N2FKB9_ECOLX	Beta-galactosidase OS=Escherichia coli p0305293.1 GN=lacZ PE=3 SV=1	ECOLX	4
101	0	8.49	11.04	6.836	4.395	tr|N2FG32|N2FG32_ECOLX	Beta-galactosidase OS=Escherichia coli 2722950 GN=lacZ PE=3 SV=1	ECOLX	4
101	0	8.49	11.04	6.836	4.395	tr|N2F561|N2F561_ECOLX	Beta-galactosidase OS=Escherichia coli 199900.1 GN=lacZ PE=3 SV=1	ECOLX	4
101	0	8.49	11.04	6.836	4.395	tr|N2EAR7|N2EAR7_ECOLX	Beta-galactosidase OS=Escherichia coli 2846750 GN=lacZ PE=3 SV=1	ECOLX	4
101	0	8.49	11.04	6.836	4.395	tr|N2E6X8|N2E6X8_ECOLX	Beta-galactosidase OS=Escherichia coli 174900 GN=lacZ PE=3 SV=1	ECOLX	4
101	0	8.49	11.04	6.836	4.395	tr|N1T2A6|N1T2A6_ECOLX	Beta-galactosidase OS=Escherichia coli P0302293.2 GN=lacZ PE=3 SV=1	ECOLX	4
101	0	8.49	11.04	6.836	4.395	tr|N1SQT4|N1SQT4_ECOLX	Beta-galactosidase OS=Escherichia coli 180050 GN=lacZ PE=3 SV=1	ECOLX	4
101	0	8.49	11.04	6.836	4.395	tr|M9LK80|M9LK80_ECOLX	Beta-galactosidase OS=Escherichia coli BCE001_MS16 GN=lacZ PE=3 SV=1	ECOLX	4
101	0	8.49	11.04	6.836	4.395	tr|M9KML6|M9KML6_ECOLX	Beta-galactosidase OS=Escherichia coli Envira 8/11 GN=lacZ PE=3 SV=1	ECOLX	4
101	0	8.49	11.04	6.836	4.395	tr|M9K8D5|M9K8D5_ECOLX	Beta-galactosidase OS=Escherichia coli 2719100 GN=lacZ PE=3 SV=1	ECOLX	4
101	0	8.49	11.04	6.836	4.395	tr|M9K0W5|M9K0W5_ECOLX	Beta-galactosidase OS=Escherichia coli Jurua 18/11 GN=lacZ PE=3 SV=1	ECOLX	4
101	0	8.49	11.04	6.836	4.395	tr|M9JW40|M9JW40_ECOLX	Beta-galactosidase OS=Escherichia coli Envira 10/1 GN=lacZ PE=3 SV=1	ECOLX	4
101	0	8.49	11.04	6.836	4.395	tr|M9I882|M9I882_ECOLX	Beta-galactosidase OS=Escherichia coli MP020940.1 GN=lacZ PE=3 SV=1	ECOLX	4
101	0	8.49	11.04	6.836	4.395	tr|M9HEV1|M9HEV1_ECOLX	Beta-galactosidase OS=Escherichia coli MP021552.8 GN=lacZ PE=3 SV=1	ECOLX	4
101	0	8.49	11.04	6.836	4.395	tr|M9HCZ4|M9HCZ4_ECOLX	Beta-galactosidase OS=Escherichia coli MP021561.2 GN=lacZ PE=3 SV=1	ECOLX	4
101	0	8.49	11.04	6.836	4.395	tr|M9GFQ0|M9GFQ0_ECOLX	Beta-galactosidase OS=Escherichia coli P0301867.1 GN=lacZ PE=3 SV=1	ECOLX	4
101	0	8.49	11.04	6.836	4.395	tr|M9FV89|M9FV89_ECOLX	Beta-galactosidase OS=Escherichia coli MP021566.1 GN=lacZ PE=3 SV=1	ECOLX	4
101	0	8.49	11.04	6.836	4.395	tr|M9FQ43|M9FQ43_ECOLX	Beta-galactosidase OS=Escherichia coli P0302308.1 GN=lacZ PE=3 SV=1	ECOLX	4
101	0	8.49	11.04	6.836	4.395	tr|M9F6S8|M9F6S8_ECOLX	Beta-galactosidase OS=Escherichia coli ThroopD GN=lacZ PE=3 SV=1	ECOLX	4
101	0	8.49	11.04	6.836	4.395	tr|M9EN02|M9EN02_ECOLX	Beta-galactosidase OS=Escherichia coli 174750 GN=lacZ PE=3 SV=1	ECOLX	4
101	0	8.49	11.04	6.836	4.395	tr|M9ELF1|M9ELF1_ECOLX	Beta-galactosidase OS=Escherichia coli P0304777.1 GN=lacZ PE=3 SV=1	ECOLX	4
101	0	8.49	11.04	6.836	4.395	tr|M9E491|M9E491_ECOLX	Beta-galactosidase OS=Escherichia coli 2731150 GN=lacZ PE=3 SV=1	ECOLX	4
101	0	8.49	11.04	6.836	4.395	tr|M9DZP9|M9DZP9_ECOLX	Beta-galactosidase OS=Escherichia coli 180600 GN=lacZ PE=3 SV=1	ECOLX	4
101	0	8.49	11.04	6.836	4.395	tr|M9CKW7|M9CKW7_ECOLX	Beta-galactosidase OS=Escherichia coli 2747800 GN=lacZ PE=3 SV=1	ECOLX	4
101	0	8.49	11.04	6.836	4.395	tr|M9C7F8|M9C7F8_ECOLX	Beta-galactosidase OS=Escherichia coli 2749250 GN=lacZ PE=3 SV=1	ECOLX	4
101	0	8.49	11.04	6.836	4.395	tr|M9BR09|M9BR09_ECOLX	Beta-galactosidase OS=Escherichia coli 2762100 GN=lacZ PE=3 SV=1	ECOLX	4
101	0	8.49	11.04	6.836	4.395	tr|M9AE44|M9AE44_ECOLX	Beta-galactosidase OS=Escherichia coli 2785200 GN=lacZ PE=3 SV=1	ECOLX	4
101	0	8.49	11.04	6.836	4.395	tr|M9A3L0|M9A3L0_ECOLX	Beta-galactosidase OS=Escherichia coli 2788150 GN=lacZ PE=3 SV=1	ECOLX	4
101	0	8.49	11.04	6.836	4.395	tr|M8Z4A1|M8Z4A1_ECOLX	Beta-galactosidase OS=Escherichia coli 2845350 GN=lacZ PE=3 SV=1	ECOLX	4
101	0	8.49	11.04	6.836	4.395	tr|M8X7M1|M8X7M1_ECOLX	Beta-galactosidase OS=Escherichia coli 2860050 GN=lacZ PE=3 SV=1	ECOLX	4
101	0	8.49	11.04	6.836	4.395	tr|M8WPC7|M8WPC7_ECOLX	Beta-galactosidase OS=Escherichia coli 2865200 GN=lacZ PE=3 SV=1	ECOLX	4
101	0	8.49	11.06	6.849	4.403	tr|M8T6U9|M8T6U9_ECOLX	Beta-galactosidase OS=Escherichia coli 2871950 GN=lacZ PE=3 SV=1	ECOLX	4
101	0	8.49	11.04	6.836	4.395	tr|M8T5G5|M8T5G5_ECOLX	Beta-galactosidase OS=Escherichia coli 2872000 GN=lacZ PE=3 SV=1	ECOLX	4
101	0	8.49	11.04	6.836	4.395	tr|M8RUM3|M8RUM3_ECOLX	Beta-galactosidase OS=Escherichia coli BCE019_MS-13 GN=lacZ PE=3 SV=1	ECOLX	4
101	0	8.49	11.04	6.836	4.395	tr|M8R7K8|M8R7K8_ECOLX	Beta-galactosidase OS=Escherichia coli BCE002_MS12 GN=lacZ PE=3 SV=1	ECOLX	4
101	0	8.49	11.04	6.836	4.395	tr|M8Q8A8|M8Q8A8_ECOLX	Beta-galactosidase OS=Escherichia coli C-34666 GN=lacZ PE=3 SV=1	ECOLX	4
101	0	8.49	11.04	6.836	4.395	tr|M8LFY5|M8LFY5_ECOLX	Beta-galactosidase OS=Escherichia coli MP021552.11 GN=lacZ PE=3 SV=1	ECOLX	4
101	0	8.49	11.04	6.836	4.395	tr|M8LBV4|M8LBV4_ECOLX	Beta-galactosidase OS=Escherichia coli MP021552.7 GN=lacZ PE=3 SV=1	ECOLX	4
101	0	8.49	11.04	6.836	4.395	tr|M8KZF4|M8KZF4_ECOLX	Beta-galactosidase OS=Escherichia coli MP021552.12 GN=lacZ PE=3 SV=1	ECOLX	4
101	0	8.49	11.04	6.836	4.395	tr|M7VSX8|M7VSX8_ECOLX	Beta-galactosidase OS=Escherichia coli O104:H4 str. E112/10 GN=lacZ PE=3 SV=1	ECOLX	4
101	0	8.49	11.04	6.836	4.395	tr|M7VQZ7|M7VQZ7_ECOLX	Beta-galactosidase OS=Escherichia coli O127:H27 str. C43/90 GN=lacZ PE=3 SV=1	ECOLX	4
101	0	8.49	11.04	6.836	4.395	tr|M7VI04|M7VI04_ECOLX	Beta-galactosidase OS=Escherichia coli O104:H4 str. E92/11 GN=lacZ PE=3 SV=1	ECOLX	4
101	0	8.49	11.04	6.836	4.395	tr|M7UXN5|M7UXN5_ECOLX	Beta-galactosidase OS=Escherichia coli ONT:H33 str. C48/93 GN=lacZ PE=3 SV=1	ECOLX	4
101	0	8.49	11.04	6.836	4.395	tr|M5HSI9|M5HSI9_ECOLX	Beta-galactosidase OS=Escherichia coli O111:H8 str. CFSAN001632 GN=lacZ PE=3 SV=1	ECOLX	4
101	0	8.49	11.04	6.836	4.395	tr|M5HAU0|M5HAU0_ECOLX	Beta-galactosidase OS=Escherichia coli O26:H11 str. CFSAN001629 GN=lacZ PE=3 SV=1	ECOLX	4
101	0	8.49	11.04	6.836	4.395	tr|M4JHW7|M4JHW7_ECOLX	Beta-galactosidase OS=Escherichia coli APEC O78 GN=lacZ PE=3 SV=1	ECOLX	4
101	0	8.49	11.04	6.836	4.395	tr|M2NS30|M2NS30_ECOLX	Beta-galactosidase OS=Escherichia coli S17 GN=lacZ PE=3 SV=1	ECOLX	4
101	0	8.49	11.04	6.836	4.395	tr|M2NAB1|M2NAB1_ECOLX	Beta-galactosidase OS=Escherichia coli SEPT362 GN=lacZ PE=3 SV=1	ECOLX	4
101	0	8.49	11.04	6.836	4.395	tr|M2N2Z9|M2N2Z9_ECOLX	Beta-galactosidase OS=Escherichia coli O08 GN=lacZ PE=3 SV=1	ECOLX	4
101	0	8.49	11.04	6.836	4.395	tr|L8CIF2|L8CIF2_ECOLX	Beta-galactosidase OS=Escherichia coli O5:K4(L):H4 str. ATCC 23502 GN=lacZ PE=3 SV=1	ECOLX	4
101	0	8.49	11.04	6.836	4.395	tr|L8BUB6|L8BUB6_ECOLX	Beta-galactosidase OS=Escherichia coli O10:K5(L):H4 str. ATCC 23506 GN=lacZ PE=3 SV=1	ECOLX	4
101	0	8.49	11.04	6.836	4.395	tr|L5IWH7|L5IWH7_ECOLX	Beta-galactosidase OS=Escherichia coli KTE95 GN=lacZ PE=3 SV=1	ECOLX	4
101	0	8.49	11.04	6.836	4.395	tr|L5IFB2|L5IFB2_ECOLX	Beta-galactosidase OS=Escherichia coli KTE90 GN=lacZ PE=3 SV=1	ECOLX	4
101	0	8.49	11.04	6.836	4.395	tr|L5HK94|L5HK94_ECOLX	Beta-galactosidase OS=Escherichia coli KTE82 GN=lacZ PE=3 SV=1	ECOLX	4
101	0	8.49	11.04	6.836	4.395	tr|L5GGR5|L5GGR5_ECOLX	Beta-galactosidase OS=Escherichia coli KTE232 GN=lacZ PE=3 SV=1	ECOLX	4
101	0	8.49	11.04	6.836	4.395	tr|L5FBW9|L5FBW9_ECOLX	Beta-galactosidase OS=Escherichia coli KTE177 GN=lacZ PE=3 SV=1	ECOLX	4
101	0	8.49	11.04	6.836	4.395	tr|L5DYZ1|L5DYZ1_ECOLX	Beta-galactosidase OS=Escherichia coli KTE166 GN=lacZ PE=3 SV=1	ECOLX	4
101	0	8.49	11.04	6.836	4.395	tr|L5D2Z2|L5D2Z2_ECOLX	Beta-galactosidase OS=Escherichia coli KTE163 GN=lacZ PE=3 SV=1	ECOLX	4
101	0	8.49	11.04	6.836	4.395	tr|L4YDE2|L4YDE2_ECOLX	Beta-galactosidase OS=Escherichia coli KTE128 GN=lacZ PE=3 SV=1	ECOLX	4
101	0	8.49	11.04	6.836	4.395	tr|L4Y5B8|L4Y5B8_ECOLX	Beta-galactosidase OS=Escherichia coli KTE125 GN=lacZ PE=3 SV=1	ECOLX	4
101	0	8.49	11.04	6.836	4.395	tr|L4X9E6|L4X9E6_ECOLX	Beta-galactosidase OS=Escherichia coli KTE122 GN=lacZ PE=3 SV=1	ECOLX	4
101	0	8.49	11.04	6.836	4.395	tr|L4X394|L4X394_ECOLX	Beta-galactosidase OS=Escherichia coli KTE120 GN=lacZ PE=3 SV=1	ECOLX	4
101	0	8.49	11.04	6.836	4.395	tr|L4UDP9|L4UDP9_ECOLX	Beta-galactosidase OS=Escherichia coli KTE105 GN=lacZ PE=3 SV=1	ECOLX	4
101	0	8.49	11.04	6.836	4.395	tr|L4PWY5|L4PWY5_ECOLX	Beta-galactosidase OS=Escherichia coli KTE202 GN=lacZ PE=3 SV=1	ECOLX	4
101	0	8.49	11.04	6.836	4.395	tr|L4PMQ5|L4PMQ5_ECOLX	Beta-galactosidase OS=Escherichia coli KTE203 GN=lacZ PE=3 SV=1	ECOLX	4
101	0	8.49	11.04	6.836	4.395	tr|L4P996|L4P996_ECOLX	Beta-galactosidase OS=Escherichia coli KTE197 GN=lacZ PE=3 SV=1	ECOLX	4
101	0	8.49	11.04	6.836	4.395	tr|L4N5U9|L4N5U9_ECOLX	Beta-galactosidase OS=Escherichia coli KTE184 GN=lacZ PE=3 SV=1	ECOLX	4
101	0	8.49	11.04	6.836	4.395	tr|L4MEV6|L4MEV6_ECOLX	Beta-galactosidase OS=Escherichia coli KTE190 GN=lacZ PE=3 SV=1	ECOLX	4
101	0	8.49	11.04	6.836	4.395	tr|L4KAW6|L4KAW6_ECOLX	Beta-galactosidase OS=Escherichia coli KTE158 GN=lacZ PE=3 SV=1	ECOLX	4
101	0	8.49	11.04	6.836	4.395	tr|L4JFB0|L4JFB0_ECOLX	Beta-galactosidase OS=Escherichia coli KTE146 GN=lacZ PE=3 SV=1	ECOLX	4
101	0	8.49	11.04	6.836	4.395	tr|L4J5Y5|L4J5Y5_ECOLX	Beta-galactosidase OS=Escherichia coli KTE147 GN=lacZ PE=3 SV=1	ECOLX	4
101	0	8.49	11.04	6.836	4.395	tr|L4IZH7|L4IZH7_ECOLX	Beta-galactosidase OS=Escherichia coli KTE144 GN=lacZ PE=3 SV=1	ECOLX	4
101	0	8.49	11.04	6.836	4.395	tr|L4I4V1|L4I4V1_ECOLX	Beta-galactosidase OS=Escherichia coli KTE140 GN=lacZ PE=3 SV=1	ECOLX	4
101	0	8.49	11.04	6.836	4.395	tr|L4GH00|L4GH00_ECOLX	Beta-galactosidase OS=Escherichia coli KTE115 GN=lacZ PE=3 SV=1	ECOLX	4
101	0	8.49	11.04	6.836	4.395	tr|L4FMM5|L4FMM5_ECOLX	Beta-galactosidase OS=Escherichia coli KTE91 GN=lacZ PE=3 SV=1	ECOLX	4
101	0	8.49	11.04	6.836	4.395	tr|L4ELQ9|L4ELQ9_ECOLX	Beta-galactosidase OS=Escherichia coli KTE79 GN=lacZ PE=3 SV=1	ECOLX	4
101	0	8.49	11.04	6.836	4.395	tr|L4EF97|L4EF97_ECOLX	Beta-galactosidase OS=Escherichia coli KTE78 GN=lacZ PE=3 SV=1	ECOLX	4
101	0	8.49	11.04	6.836	4.395	tr|L4CM94|L4CM94_ECOLX	Beta-galactosidase OS=Escherichia coli KTE54 GN=lacZ PE=3 SV=1	ECOLX	4
101	0	8.49	11.04	6.836	4.395	tr|L4CIC1|L4CIC1_ECOLX	Beta-galactosidase OS=Escherichia coli KTE50 GN=lacZ PE=3 SV=1	ECOLX	4
101	0	8.49	11.04	6.836	4.395	tr|L4C213|L4C213_ECOLX	Beta-galactosidase OS=Escherichia coli KTE48 GN=lacZ PE=3 SV=1	ECOLX	4
101	0	8.49	11.04	6.836	4.395	tr|L4A642|L4A642_ECOLX	Beta-galactosidase OS=Escherichia coli KTE42 GN=lacZ PE=3 SV=1	ECOLX	4
101	0	8.49	11.04	6.836	4.395	tr|L3X8A0|L3X8A0_ECOLX	Beta-galactosidase OS=Escherichia coli KTE171 GN=lacZ PE=3 SV=1	ECOLX	4
101	0	8.49	11.04	6.836	4.395	tr|L3VZI2|L3VZI2_ECOLX	Beta-galactosidase OS=Escherichia coli KTE161 GN=lacZ PE=3 SV=1	ECOLX	4
101	0	8.49	11.04	6.836	4.395	tr|L3UR89|L3UR89_ECOLX	Beta-galactosidase OS=Escherichia coli KTE119 GN=lacZ PE=3 SV=1	ECOLX	4
101	0	8.49	11.04	6.836	4.395	tr|L3UAF4|L3UAF4_ECOLX	Beta-galactosidase OS=Escherichia coli KTE142 GN=lacZ PE=3 SV=1	ECOLX	4
101	0	8.49	11.04	6.836	4.395	tr|L3U1L4|L3U1L4_ECOLX	Beta-galactosidase OS=Escherichia coli KTE116 GN=lacZ PE=3 SV=1	ECOLX	4
101	0	8.49	11.04	6.836	4.395	tr|L3TZT7|L3TZT7_ECOLX	Beta-galactosidase OS=Escherichia coli KTE111 GN=lacZ PE=3 SV=1	ECOLX	4
101	0	8.49	11.04	6.836	4.395	tr|L3SLJ0|L3SLJ0_ECOLX	Beta-galactosidase OS=Escherichia coli KTE83 GN=lacZ PE=3 SV=1	ECOLX	4
101	0	8.49	11.04	6.836	4.395	tr|L3RRF6|L3RRF6_ECOLX	Beta-galactosidase OS=Escherichia coli KTE80 GN=lacZ PE=3 SV=1	ECOLX	4
101	0	8.49	11.04	6.836	4.395	tr|L3RPG8|L3RPG8_ECOLX	Beta-galactosidase OS=Escherichia coli KTE81 GN=lacZ PE=3 SV=1	ECOLX	4
101	0	8.49	11.04	6.836	4.395	tr|L3R0E5|L3R0E5_ECOLX	Beta-galactosidase OS=Escherichia coli KTE77 GN=lacZ PE=3 SV=1	ECOLX	4
101	0	8.49	11.04	6.836	4.395	tr|L3QT35|L3QT35_ECOLX	Beta-galactosidase OS=Escherichia coli KTE76 GN=lacZ PE=3 SV=1	ECOLX	4
101	0	8.49	11.04	6.836	4.395	tr|L3PBW4|L3PBW4_ECOLX	Beta-galactosidase OS=Escherichia coli KTE66 GN=lacZ PE=3 SV=1	ECOLX	4
101	0	8.49	11.04	6.836	4.395	tr|L3LQL7|L3LQL7_ECOLX	Beta-galactosidase OS=Escherichia coli KTE56 GN=lacZ PE=3 SV=1	ECOLX	4
101	0	8.49	11.04	6.836	4.395	tr|L3L0Y1|L3L0Y1_ECOLX	Beta-galactosidase OS=Escherichia coli KTE51 GN=lacZ PE=3 SV=1	ECOLX	4
101	0	8.49	11.04	6.836	4.395	tr|L3JY26|L3JY26_ECOLX	Beta-galactosidase OS=Escherichia coli KTE237 GN=lacZ PE=3 SV=1	ECOLX	4
101	0	8.49	11.04	6.836	4.395	tr|L3JHN2|L3JHN2_ECOLX	Beta-galactosidase OS=Escherichia coli KTE236 GN=lacZ PE=3 SV=1	ECOLX	4
101	0	8.49	11.04	6.836	4.395	tr|L3IG08|L3IG08_ECOLX	Beta-galactosidase OS=Escherichia coli KTE235 GN=lacZ PE=3 SV=1	ECOLX	4
101	0	8.49	11.04	6.836	4.395	tr|L3H0E2|L3H0E2_ECOLX	Beta-galactosidase OS=Escherichia coli KTE228 GN=lacZ PE=3 SV=1	ECOLX	4
101	0	8.49	11.04	6.836	4.395	tr|L3F4Y8|L3F4Y8_ECOLX	Beta-galactosidase OS=Escherichia coli KTE212 GN=lacZ PE=3 SV=1	ECOLX	4
101	0	8.49	11.04	6.836	4.395	tr|L3EPM0|L3EPM0_ECOLX	Beta-galactosidase OS=Escherichia coli KTE213 GN=lacZ PE=3 SV=1	ECOLX	4
101	0	8.49	11.04	6.836	4.395	tr|L3EGP7|L3EGP7_ECOLX	Beta-galactosidase OS=Escherichia coli KTE208 GN=lacZ PE=3 SV=1	ECOLX	4
101	0	8.49	11.04	6.836	4.395	tr|L3D6D9|L3D6D9_ECOLX	Beta-galactosidase OS=Escherichia coli KTE204 GN=lacZ PE=3 SV=1	ECOLX	4
101	0	8.49	11.04	6.836	4.395	tr|L2ZVF0|L2ZVF0_ECOLX	Beta-galactosidase OS=Escherichia coli KTE181 GN=lacZ PE=3 SV=1	ECOLX	4
101	0	8.49	11.04	6.836	4.395	tr|L2ZHQ8|L2ZHQ8_ECOLX	Beta-galactosidase OS=Escherichia coli KTE44 GN=lacZ PE=3 SV=1	ECOLX	4
101	0	8.49	11.04	6.836	4.395	tr|L2YEE0|L2YEE0_ECOLX	Beta-galactosidase OS=Escherichia coli KTE26 GN=lacZ PE=3 SV=1	ECOLX	4
101	0	8.49	11.04	6.836	4.395	tr|L2XVF9|L2XVF9_ECOLX	Beta-galactosidase OS=Escherichia coli KTE21 GN=lacZ PE=3 SV=1	ECOLX	4
101	0	8.49	11.04	6.836	4.395	tr|L2VAL7|L2VAL7_ECOLX	Beta-galactosidase OS=Escherichia coli KTE10 GN=lacZ PE=3 SV=1	ECOLX	4
101	0	8.49	11.04	6.836	4.395	tr|L2UP01|L2UP01_ECOLX	Beta-galactosidase OS=Escherichia coli KTE2 GN=lacZ PE=3 SV=1	ECOLX	4
101	0	8.49	11.04	6.836	4.395	tr|L2DY22|L2DY22_ECOLX	Beta-galactosidase OS=Escherichia coli O104:H4 str. Ec11-9941 GN=lacZ PE=3 SV=1	ECOLX	4
101	0	8.49	11.04	6.836	4.395	tr|L2DHI1|L2DHI1_ECOLX	Beta-galactosidase OS=Escherichia coli O104:H4 str. Ec12-0466 GN=lacZ PE=3 SV=1	ECOLX	4
101	0	8.49	11.04	6.836	4.395	tr|L2CZT8|L2CZT8_ECOLX	Beta-galactosidase OS=Escherichia coli O104:H4 str. Ec11-6006 GN=lacZ PE=3 SV=1	ECOLX	4
101	0	8.49	11.04	6.836	4.395	tr|L2CMY1|L2CMY1_ECOLX	Beta-galactosidase OS=Escherichia coli O104:H4 str. Ec12-0465 GN=lacZ PE=3 SV=1	ECOLX	4
101	0	8.49	11.04	6.836	4.395	tr|L2C8G2|L2C8G2_ECOLX	Beta-galactosidase OS=Escherichia coli O104:H4 str. Ec11-5604 GN=lacZ PE=3 SV=1	ECOLX	4
101	0	8.49	11.04	6.836	4.395	tr|L2C7R2|L2C7R2_ECOLX	Beta-galactosidase OS=Escherichia coli O104:H4 str. Ec11-4988 GN=lacZ PE=3 SV=1	ECOLX	4
101	0	8.49	11.04	6.836	4.395	tr|L2BP30|L2BP30_ECOLX	Beta-galactosidase OS=Escherichia coli O104:H4 str. Ec11-5603 GN=lacZ PE=3 SV=1	ECOLX	4
101	0	8.49	11.04	6.836	4.395	tr|L2AY01|L2AY01_ECOLX	Beta-galactosidase OS=Escherichia coli O104:H4 str. Ec11-4987 GN=lacZ PE=3 SV=1	ECOLX	4
101	0	8.49	11.04	6.836	4.395	tr|L2AE00|L2AE00_ECOLX	Beta-galactosidase OS=Escherichia coli O104:H4 str. Ec11-4986 GN=lacZ PE=3 SV=1	ECOLX	4
101	0	8.49	11.04	6.836	4.395	tr|L2A8N0|L2A8N0_ECOLX	Beta-galactosidase OS=Escherichia coli O104:H4 str. Ec11-4984 GN=lacZ PE=3 SV=1	ECOLX	4
101	0	8.49	11.04	6.836	4.395	tr|L1ZCW6|L1ZCW6_ECOLX	Beta-galactosidase OS=Escherichia coli O104:H4 str. Ec11-9450 GN=lacZ PE=3 SV=1	ECOLX	4
101	0	8.49	11.04	6.836	4.395	tr|L1ZCN7|L1ZCN7_ECOLX	Beta-galactosidase OS=Escherichia coli O104:H4 str. Ec11-9990 GN=lacZ PE=3 SV=1	ECOLX	4
101	0	8.49	11.04	6.836	4.395	tr|L1Z613|L1Z613_ECOLX	Beta-galactosidase OS=Escherichia coli O104:H4 str. 11-04080 GN=lacZ PE=3 SV=1	ECOLX	4
101	0	8.49	11.04	6.836	4.395	tr|L1Y703|L1Y703_ECOLX	Beta-galactosidase OS=Escherichia coli O104:H4 str. 11-03439 GN=lacZ PE=3 SV=1	ECOLX	4
101	0	8.49	11.04	6.836	4.395	tr|L1Y651|L1Y651_ECOLX	Beta-galactosidase OS=Escherichia coli O104:H4 str. 11-03943 GN=lacZ PE=3 SV=1	ECOLX	4
101	0	8.49	11.04	6.836	4.395	tr|L1XZ75|L1XZ75_ECOLX	Beta-galactosidase OS=Escherichia coli O104:H4 str. 11-02913 GN=lacZ PE=3 SV=1	ECOLX	4
101	0	8.49	11.04	6.836	4.395	tr|L1WZ97|L1WZ97_ECOLX	Beta-galactosidase OS=Escherichia coli O104:H4 str. 11-02318 GN=lacZ PE=3 SV=1	ECOLX	4
101	0	8.49	11.04	6.836	4.395	tr|L1WSD5|L1WSD5_ECOLX	Beta-galactosidase OS=Escherichia coli O104:H4 str. 11-02281 GN=lacZ PE=3 SV=1	ECOLX	4
101	0	8.49	11.04	6.836	4.395	tr|L1WQY8|L1WQY8_ECOLX	Beta-galactosidase OS=Escherichia coli O104:H4 str. 11-02093 GN=lacZ PE=3 SV=1	ECOLX	4
101	0	8.49	11.04	6.836	4.395	tr|L1VJP6|L1VJP6_ECOLX	Beta-galactosidase OS=Escherichia coli O104:H4 str. 11-02092 GN=lacZ PE=3 SV=1	ECOLX	4
101	0	8.49	11.04	6.836	4.395	tr|L1VJE2|L1VJE2_ECOLX	Beta-galactosidase OS=Escherichia coli O104:H4 str. 11-02033-1 GN=lacZ PE=3 SV=1	ECOLX	4
101	0	8.49	11.04	6.836	4.395	tr|L1VFJ1|L1VFJ1_ECOLX	Beta-galactosidase OS=Escherichia coli O104:H4 str. 11-02030 GN=lacZ PE=3 SV=1	ECOLX	4
101	0	8.49	11.04	6.836	4.395	tr|K8FNX9|K8FNX9_ECOLX	Beta-galactosidase OS=Escherichia coli O26:H11 str. CVM9952 GN=lacZ PE=3 SV=1	ECOLX	4
101	0	8.49	11.04	6.836	4.395	tr|K5H1I2|K5H1I2_ECOLX	Beta-galactosidase OS=Escherichia coli 8.0569 GN=lacZ PE=3 SV=1	ECOLX	4
101	0	8.49	11.04	6.836	4.395	tr|K5H059|K5H059_ECOLX	Beta-galactosidase OS=Escherichia coli 8.0566 GN=lacZ PE=3 SV=1	ECOLX	4
101	0	8.49	11.04	6.836	4.395	tr|K5BMQ4|K5BMQ4_ECOLX	Beta-galactosidase OS=Escherichia coli AD30 GN=lacZ PE=3 SV=1	ECOLX	4
101	0	8.49	11.04	6.836	4.395	tr|K4WQK2|K4WQK2_ECOLX	Beta-galactosidase OS=Escherichia coli O111:H8 str. CVM9602 GN=lacZ PE=3 SV=1	ECOLX	4
101	0	8.49	11.04	6.836	4.395	tr|K4W985|K4W985_ECOLX	Beta-galactosidase OS=Escherichia coli O26:H11 str. CVM10030 GN=lacZ PE=3 SV=1	ECOLX	4
101	0	8.49	11.04	6.836	4.395	tr|K4VWZ5|K4VWZ5_ECOLX	Beta-galactosidase OS=Escherichia coli O111:H8 str. CVM9634 GN=lacZ PE=3 SV=1	ECOLX	4
101	0	8.49	11.04	6.836	4.395	tr|K4VWL7|K4VWL7_ECOLX	Beta-galactosidase OS=Escherichia coli O26:H11 str. CVM10021 GN=lacZ PE=3 SV=1	ECOLX	4
101	0	8.49	11.04	6.836	4.395	tr|K4VHH9|K4VHH9_ECOLX	Beta-galactosidase OS=Escherichia coli O26:H11 str. CVM10224 GN=lacZ PE=3 SV=1	ECOLX	4
101	0	8.49	11.04	6.836	4.395	tr|K3RSM5|K3RSM5_ECOLX	Beta-galactosidase OS=Escherichia coli EC1865 GN=lacZ PE=3 SV=1	ECOLX	4
101	0	8.49	11.04	6.836	4.395	tr|K3L0L5|K3L0L5_ECOLX	Beta-galactosidase OS=Escherichia coli N1 GN=lacZ PE=3 SV=1	ECOLX	4
101	0	8.49	11.04	6.836	4.395	tr|K3KSV2|K3KSV2_ECOLX	Beta-galactosidase OS=Escherichia coli 3006 GN=lacZ PE=3 SV=1	ECOLX	4
101	0	8.49	11.04	6.836	4.395	tr|K3J0L0|K3J0L0_ECOLX	Beta-galactosidase OS=Escherichia coli TW00353 GN=lacZ PE=3 SV=1	ECOLX	4
101	0	8.49	11.04	6.836	4.395	tr|K3HJG6|K3HJG6_ECOLX	Beta-galactosidase OS=Escherichia coli TW15901 GN=lacZ PE=3 SV=1	ECOLX	4
101	0	8.49	11.04	6.836	4.395	tr|K0BEY7|K0BEY7_ECO1E	Beta-galactosidase OS=Escherichia coli O104:H4 (strain 2009EL-2071) GN=lacZ PE=3 SV=1	ECO1E	4
101	0	8.49	11.04	6.836	4.395	tr|K0ARK5|K0ARK5_ECO1C	Beta-galactosidase OS=Escherichia coli O104:H4 (strain 2011C-3493) GN=lacZ PE=3 SV=1	ECO1C	4
101	0	8.49	11.04	6.836	4.395	tr|J9ZRC7|J9ZRC7_ECO14	Beta-galactosidase OS=Escherichia coli O104:H4 (strain 2009EL-2050) GN=lacZ PE=3 SV=1	ECO14	4
101	0	8.49	11.04	6.836	4.395	tr|J7R125|J7R125_ECOLX	Beta-galactosidase OS=Escherichia coli GN=lacZ PE=3 SV=1	ECOLX	4
101	0	8.49	11.04	6.836	4.395	tr|J7QIZ4|J7QIZ4_ECOLX	Beta-galactosidase OS=Escherichia coli chi7122 GN=lacZ PE=3 SV=1	ECOLX	4
101	0	8.49	11.07	6.856	4.407	tr|J1RPY5|J1RPY5_STREE	Beta-galactosidase OS=Streptococcus pneumoniae SPAR27 GN=lacZ PE=3 SV=1	STREE	4
101	0	8.49	11.04	6.836	4.395	tr|I6GF64|I6GF64_ECOLX	Beta-galactosidase OS=Escherichia coli EPECa12 GN=lacZ PE=3 SV=1	ECOLX	4
101	0	8.49	11.04	6.836	4.395	tr|I4RK78|I4RK78_ECOLX	Beta-galactosidase OS=Escherichia coli O26:H11 str. CVM10026 GN=lacZ PE=3 SV=1	ECOLX	4
101	0	8.49	11.04	6.836	4.395	tr|I4R9V3|I4R9V3_ECOLX	Beta-galactosidase OS=Escherichia coli O26:H11 str. CVM9942 GN=lacZ PE=3 SV=1	ECOLX	4
101	0	8.49	11.04	6.836	4.395	tr|I4QX10|I4QX10_ECOLX	Beta-galactosidase OS=Escherichia coli O111:H8 str. CVM9574 GN=lacZ PE=3 SV=1	ECOLX	4
101	0	8.49	11.04	6.836	4.395	tr|I4QNY8|I4QNY8_ECOLX	Beta-galactosidase OS=Escherichia coli O111:H8 str. CVM9570 GN=lacZ PE=3 SV=1	ECOLX	4
101	0	8.49	11.04	6.836	4.395	tr|I4PB25|I4PB25_ECOLX	Beta-galactosidase OS=Escherichia coli O103:H25 str. CVM9340 GN=lacZ PE=3 SV=1	ECOLX	4
101	0	8.49	11.04	6.836	4.395	tr|I4JCM2|I4JCM2_ECOLX	Beta-galactosidase OS=Escherichia coli M919 GN=lacZ PE=3 SV=1	ECOLX	4
101	0	8.49	11.04	6.836	4.395	tr|I3A0T2|I3A0T2_ECOLX	Beta-galactosidase OS=Escherichia coli 900105 (10e) GN=lacZ PE=3 SV=1	ECOLX	4
101	0	8.49	11.04	6.836	4.395	tr|I2ZMM1|I2ZMM1_ECOLX	Beta-galactosidase OS=Escherichia coli B41 GN=lacZ PE=3 SV=1	ECOLX	4
101	0	8.49	11.04	6.836	4.395	tr|I2YF19|I2YF19_ECOLX	Beta-galactosidase OS=Escherichia coli 3.2303 GN=lacZ PE=3 SV=1	ECOLX	4
101	0	8.49	11.04	6.836	4.395	tr|I2YDE2|I2YDE2_ECOLX	Beta-galactosidase OS=Escherichia coli 2.4168 GN=lacZ PE=3 SV=1	ECOLX	4
101	0	8.49	11.04	6.836	4.395	tr|I2XH19|I2XH19_ECOLX	Beta-galactosidase OS=Escherichia coli 2.3916 GN=lacZ PE=3 SV=1	ECOLX	4
101	0	8.49	11.04	6.836	4.395	tr|I2W5I9|I2W5I9_ECOLX	Beta-galactosidase OS=Escherichia coli 9.0111 GN=lacZ PE=3 SV=1	ECOLX	4
101	0	8.49	11.04	6.836	4.395	tr|I2UXE0|I2UXE0_ECOLX	Beta-galactosidase OS=Escherichia coli JB1-95 GN=lacZ PE=3 SV=1	ECOLX	4
101	0	8.49	11.04	6.836	4.395	tr|I2UQ88|I2UQ88_ECOLX	Beta-galactosidase OS=Escherichia coli 4.0522 GN=lacZ PE=3 SV=1	ECOLX	4
101	0	8.49	11.04	6.836	4.395	tr|I2T0A2|I2T0A2_ECOLX	Beta-galactosidase OS=Escherichia coli 1.2264 GN=lacZ PE=3 SV=1	ECOLX	4
101	0	8.49	11.04	6.836	4.395	tr|I2R619|I2R619_9ESCH	Beta-galactosidase OS=Escherichia sp. 4_1_40B GN=lacZ PE=3 SV=1	9ESCH	4
101	0	8.49	11.04	6.836	4.395	tr|I2PST8|I2PST8_ECOLX	Beta-galactosidase OS=Escherichia coli H730 GN=lacZ PE=3 SV=1	ECOLX	4
101	0	8.49	11.04	6.836	4.395	tr|I2I4Q1|I2I4Q1_ECOLX	Beta-galactosidase OS=Escherichia coli O32:H37 str. P4 GN=lacZ PE=3 SV=1	ECOLX	4
101	0	8.49	11.04	6.836	4.395	tr|I0ZM88|I0ZM88_ECOLX	Beta-galactosidase OS=Escherichia coli J53 GN=lacZ PE=3 SV=1	ECOLX	4
101	0	8.49	11.04	6.836	4.395	tr|I0VR67|I0VR67_ECOLX	Beta-galactosidase OS=Escherichia coli W26 GN=lacZ PE=3 SV=1	ECOLX	4
101	0	8.49	11.04	6.836	4.395	tr|H9UP02|H9UP02_ECOLX	Beta-galactosidase OS=Escherichia coli P12b GN=lacZ PE=3 SV=1	ECOLX	4
101	0	8.49	11.04	6.836	4.395	tr|H5R514|H5R514_ECOLX	Beta-galactosidase OS=Escherichia coli DEC15E GN=lacZ PE=3 SV=1	ECOLX	4
101	0	8.49	11.04	6.836	4.395	tr|H5QPF5|H5QPF5_ECOLX	Beta-galactosidase OS=Escherichia coli DEC15D GN=lacZ PE=3 SV=1	ECOLX	4
101	0	8.49	11.06	6.849	4.403	tr|H5Q9R5|H5Q9R5_ECOLX	Beta-galactosidase OS=Escherichia coli DEC15C GN=lacZ PE=3 SV=1	ECOLX	4
101	0	8.49	11.04	6.836	4.395	tr|H5PUL0|H5PUL0_ECOLX	Beta-galactosidase OS=Escherichia coli DEC15B GN=lacZ PE=3 SV=1	ECOLX	4
101	0	8.49	11.04	6.836	4.395	tr|H5PEZ7|H5PEZ7_ECOLX	Beta-galactosidase OS=Escherichia coli DEC15A GN=lacZ PE=3 SV=1	ECOLX	4
101	0	8.49	11.04	6.836	4.395	tr|H5P030|H5P030_ECOLX	Beta-galactosidase OS=Escherichia coli DEC14D GN=lacZ PE=3 SV=1	ECOLX	4
101	0	8.49	11.04	6.836	4.395	tr|H5NK81|H5NK81_ECOLX	Beta-galactosidase OS=Escherichia coli DEC14C GN=lacZ PE=3 SV=1	ECOLX	4
101	0	8.49	11.04	6.836	4.395	tr|H5N505|H5N505_ECOLX	Beta-galactosidase OS=Escherichia coli DEC14B GN=lacZ PE=3 SV=1	ECOLX	4
101	0	8.49	11.04	6.836	4.395	tr|H5MQF0|H5MQF0_ECOLX	Beta-galactosidase OS=Escherichia coli DEC14A GN=lacZ PE=3 SV=1	ECOLX	4
101	0	8.49	11.04	6.836	4.395	tr|H5FR82|H5FR82_ECOLX	Beta-galactosidase OS=Escherichia coli DEC10F GN=lacZ PE=3 SV=1	ECOLX	4
101	0	8.49	11.04	6.836	4.395	tr|H5FAC8|H5FAC8_ECOLX	Beta-galactosidase OS=Escherichia coli DEC10E GN=lacZ PE=3 SV=1	ECOLX	4
101	0	8.49	11.04	6.836	4.395	tr|H5ETY7|H5ETY7_ECOLX	Beta-galactosidase OS=Escherichia coli DEC10D GN=lacZ PE=3 SV=1	ECOLX	4
101	0	8.49	11.06	6.849	4.403	tr|H5ED81|H5ED81_ECOLX	Beta-galactosidase OS=Escherichia coli DEC10C GN=lacZ PE=3 SV=1	ECOLX	4
101	0	8.49	11.04	6.836	4.395	tr|H5DE11|H5DE11_ECOLX	Beta-galactosidase OS=Escherichia coli DEC10A GN=lacZ PE=3 SV=1	ECOLX	4
101	0	8.49	11.04	6.836	4.395	tr|H5CXP7|H5CXP7_ECOLX	Beta-galactosidase OS=Escherichia coli DEC9E GN=lacZ PE=3 SV=1	ECOLX	4
101	0	8.49	11.04	6.836	4.395	tr|H5CHC6|H5CHC6_ECOLX	Beta-galactosidase OS=Escherichia coli DEC9D GN=lacZ PE=3 SV=1	ECOLX	4
101	0	8.49	11.04	6.836	4.395	tr|H5C2A1|H5C2A1_ECOLX	Beta-galactosidase OS=Escherichia coli DEC9C GN=lacZ PE=3 SV=1	ECOLX	4
101	0	8.49	11.04	6.836	4.395	tr|H5BLN8|H5BLN8_ECOLX	Beta-galactosidase OS=Escherichia coli DEC9B GN=lacZ PE=3 SV=1	ECOLX	4
101	0	8.49	11.04	6.836	4.395	tr|H5B599|H5B599_ECOLX	Beta-galactosidase OS=Escherichia coli DEC9A GN=lacZ PE=3 SV=1	ECOLX	4
101	0	8.49	11.04	6.836	4.395	tr|H5AQ00|H5AQ00_ECOLX	Beta-galactosidase OS=Escherichia coli DEC8E GN=lacZ PE=3 SV=1	ECOLX	4
101	0	8.49	11.04	6.836	4.395	tr|H5A8S4|H5A8S4_ECOLX	Beta-galactosidase OS=Escherichia coli DEC8D GN=lacZ PE=3 SV=1	ECOLX	4
101	0	8.49	11.04	6.836	4.395	tr|H4Z8Q8|H4Z8Q8_ECOLX	Beta-galactosidase OS=Escherichia coli DEC8B GN=lacZ PE=3 SV=1	ECOLX	4
101	0	8.49	11.04	6.836	4.395	tr|H4YS41|H4YS41_ECOLX	Beta-galactosidase OS=Escherichia coli DEC8A GN=lacZ PE=3 SV=1	ECOLX	4
101	0	8.49	11.04	6.836	4.395	tr|H4YD02|H4YD02_ECOLX	Beta-galactosidase OS=Escherichia coli DEC7E GN=lacZ PE=3 SV=1	ECOLX	4
101	0	8.49	11.04	6.836	4.395	tr|H4XX86|H4XX86_ECOLX	Beta-galactosidase OS=Escherichia coli DEC7D GN=lacZ PE=3 SV=1	ECOLX	4
101	0	8.49	11.04	6.836	4.395	tr|H4XGZ0|H4XGZ0_ECOLX	Beta-galactosidase OS=Escherichia coli DEC7C GN=lacZ PE=3 SV=1	ECOLX	4
101	0	8.49	11.06	6.849	4.403	tr|H4X1J4|H4X1J4_ECOLX	Beta-galactosidase OS=Escherichia coli DEC7B GN=lacZ PE=3 SV=1	ECOLX	4
101	0	8.49	11.04	6.836	4.395	tr|H4WMI8|H4WMI8_ECOLX	Beta-galactosidase OS=Escherichia coli DEC7A GN=lacZ PE=3 SV=1	ECOLX	4
101	0	8.49	11.04	6.836	4.395	tr|H4W6E3|H4W6E3_ECOLX	Beta-galactosidase OS=Escherichia coli DEC6E GN=lacZ PE=3 SV=1	ECOLX	4
101	0	8.49	11.04	6.836	4.395	tr|H4VS97|H4VS97_ECOLX	Beta-galactosidase OS=Escherichia coli DEC6D GN=lacZ PE=3 SV=1	ECOLX	4
101	0	8.49	11.04	6.836	4.395	tr|H4VBW0|H4VBW0_ECOLX	Beta-galactosidase OS=Escherichia coli DEC6C GN=lacZ PE=3 SV=1	ECOLX	4
101	0	8.49	11.04	6.836	4.395	tr|H4UVX4|H4UVX4_ECOLX	Beta-galactosidase OS=Escherichia coli DEC6B GN=lacZ PE=3 SV=1	ECOLX	4
101	0	8.49	11.04	6.836	4.395	tr|H4L892|H4L892_ECOLX	Beta-galactosidase OS=Escherichia coli DEC2E GN=lacZ PE=3 SV=1	ECOLX	4
101	0	8.49	11.04	6.836	4.395	tr|H4KTX4|H4KTX4_ECOLX	Beta-galactosidase OS=Escherichia coli DEC2D GN=lacZ PE=3 SV=1	ECOLX	4
101	0	8.49	11.04	6.836	4.395	tr|H4KCL6|H4KCL6_ECOLX	Beta-galactosidase OS=Escherichia coli DEC2C GN=lacZ PE=3 SV=1	ECOLX	4
101	0	8.49	11.06	6.849	4.403	tr|H4JHY9|H4JHY9_ECOLX	Beta-galactosidase OS=Escherichia coli DEC1E GN=lacZ PE=3 SV=1	ECOLX	4
101	0	8.49	11.04	6.836	4.395	tr|H4J3Y8|H4J3Y8_ECOLX	Beta-galactosidase OS=Escherichia coli DEC1D GN=lacZ PE=3 SV=1	ECOLX	4
101	0	8.49	11.06	6.849	4.403	tr|H4IMJ9|H4IMJ9_ECOLX	Beta-galactosidase OS=Escherichia coli DEC1C GN=lacZ PE=3 SV=1	ECOLX	4
101	0	8.49	11.04	6.836	4.395	tr|H4I720|H4I720_ECOLX	Beta-galactosidase OS=Escherichia coli DEC1B GN=lacZ PE=3 SV=1	ECOLX	4
101	0	8.49	11.04	6.836	4.395	tr|H4HSE9|H4HSE9_ECOLX	Beta-galactosidase OS=Escherichia coli DEC1A GN=lacZ PE=3 SV=1	ECOLX	4
101	0	8.49	11.04	6.836	4.395	tr|H3KJZ8|H3KJZ8_ECOLX	Beta-galactosidase OS=Escherichia coli DEC2B GN=lacZ PE=3 SV=1	ECOLX	4
101	0	8.49	11.04	6.836	4.395	tr|H1FP07|H1FP07_ECOLX	Beta-galactosidase OS=Escherichia coli TA124 GN=lacZ PE=3 SV=1	ECOLX	4
101	0	8.49	11.04	6.836	4.395	tr|H1F8F4|H1F8F4_ECOLX	Beta-galactosidase OS=Escherichia coli H494 GN=lacZ PE=3 SV=1	ECOLX	4
101	0	8.49	11.04	6.836	4.395	tr|H1BRR0|H1BRR0_ECOLX	Beta-galactosidase OS=Escherichia coli 4_1_47FAA GN=lacZ PE=3 SV=1	ECOLX	4
101	0	8.49	11.04	6.836	4.395	tr|H0Q6Q7|H0Q6Q7_ECOLI	Beta-galactosidase OS=Escherichia coli str. K-12 substr. MDS42 GN=lacZ PE=3 SV=1	ECOLI	4
101	0	8.49	11.04	6.836	4.395	tr|G5YCJ0|G5YCJ0_ECOLX	Beta-galactosidase OS=Escherichia coli O104:H4 str. 11-4632 C5 GN=lacZ PE=3 SV=1	ECOLX	4
101	0	8.49	11.04	6.836	4.395	tr|G5XSN7|G5XSN7_ECOLX	Beta-galactosidase OS=Escherichia coli O104:H4 str. 11-4632 C4 GN=lacZ PE=3 SV=1	ECOLX	4
101	0	8.49	11.04	6.836	4.395	tr|G5XMN3|G5XMN3_ECOLX	Beta-galactosidase OS=Escherichia coli O104:H4 str. 11-4632 C3 GN=lacZ PE=3 SV=1	ECOLX	4
101	0	8.49	11.04	6.836	4.395	tr|G5X346|G5X346_ECOLX	Beta-galactosidase OS=Escherichia coli O104:H4 str. 11-4632 C2 GN=lacZ PE=3 SV=1	ECOLX	4
101	0	8.49	11.04	6.836	4.395	tr|G5WNR8|G5WNR8_ECOLX	Beta-galactosidase OS=Escherichia coli O104:H4 str. 11-4632 C1 GN=lacZ PE=3 SV=1	ECOLX	4
101	0	8.49	11.04	6.836	4.395	tr|G5WGF0|G5WGF0_ECOLX	Beta-galactosidase OS=Escherichia coli O104:H4 str. 11-4623 GN=lacZ PE=3 SV=1	ECOLX	4
101	0	8.49	11.04	6.836	4.395	tr|G5VZ79|G5VZ79_ECOLX	Beta-galactosidase OS=Escherichia coli O104:H4 str. 11-4522 GN=lacZ PE=3 SV=1	ECOLX	4
101	0	8.49	11.04	6.836	4.395	tr|G5VJI5|G5VJI5_ECOLX	Beta-galactosidase OS=Escherichia coli O104:H4 str. 11-4404 GN=lacZ PE=3 SV=1	ECOLX	4
101	0	8.49	11.04	6.836	4.395	tr|G5UMI3|G5UMI3_ECOLX	Beta-galactosidase OS=Escherichia coli O104:H4 str. 11-3677 GN=lacZ PE=3 SV=1	ECOLX	4
101	0	8.49	11.04	6.836	4.395	tr|G5UHX3|G5UHX3_ECOLX	Beta-galactosidase OS=Escherichia coli O104:H4 str. 04-8351 GN=lacZ PE=3 SV=1	ECOLX	4
101	0	8.49	11.04	6.836	4.395	tr|G5TTS2|G5TTS2_ECOLX	Beta-galactosidase OS=Escherichia coli O104:H4 str. 09-7901 GN=lacZ PE=3 SV=1	ECOLX	4
101	0	8.49	11.04	6.836	4.395	tr|G5TC86|G5TC86_ECOLX	Beta-galactosidase OS=Escherichia coli O104:H4 str. C236-11 GN=lacZ PE=3 SV=1	ECOLX	4
101	0	8.49	11.04	6.836	4.395	tr|G2F6I7|G2F6I7_ECOLX	Beta-galactosidase OS=Escherichia coli XH001 GN=lacZ PE=3 SV=1	ECOLX	4
101	0	8.49	11.04	6.836	4.395	tr|G2CFY6|G2CFY6_ECOLX	Beta-galactosidase OS=Escherichia coli STEC_S1191 GN=lacZ PE=3 SV=1	ECOLX	4
101	0	8.49	11.06	6.849	4.403	tr|G2C063|G2C063_ECOLX	Beta-galactosidase OS=Escherichia coli STEC_MHI813 GN=lacZ PE=3 SV=1	ECOLX	4
101	0	8.49	11.04	6.836	4.395	tr|G2B5K8|G2B5K8_ECOLX	Beta-galactosidase OS=Escherichia coli G58-1 GN=lacZ PE=3 SV=1	ECOLX	4
101	0	8.49	11.04	6.836	4.395	tr|G2AQD5|G2AQD5_ECOLX	Beta-galactosidase OS=Escherichia coli STEC_EH250 GN=lacZ PE=3 SV=1	ECOLX	4
101	0	8.49	11.04	6.836	4.395	tr|G2AB50|G2AB50_ECOLX	Beta-galactosidase OS=Escherichia coli STEC_DG131-3 GN=lacZ PE=3 SV=1	ECOLX	4
101	0	8.49	11.04	6.836	4.395	tr|G1Z031|G1Z031_ECOLX	Beta-galactosidase OS=Escherichia coli 2534-86 GN=lacZ PE=3 SV=1	ECOLX	4
101	0	8.49	11.06	6.849	4.403	tr|G1YLB9|G1YLB9_ECOLX	Beta-galactosidase OS=Escherichia coli STEC_C165-02 GN=lacZ PE=3 SV=1	ECOLX	4
101	0	8.49	11.04	6.836	4.395	tr|G0ZKW2|G0ZKW2_ECOLI	Beta-galactosidase OS=Escherichia coli str. K-12 substr. MG1655 GN=lacZ PE=3 SV=1	ECOLI	4
101	0	8.49	11.04	6.836	4.395	tr|G0FBN1|G0FBN1_ECOLX	Beta-galactosidase OS=Escherichia coli UMNF18 GN=lacZ PE=3 SV=1	ECOLX	4
101	0	8.49	11.04	6.836	4.395	tr|F9R2F5|F9R2F5_ECOLX	Beta-galactosidase OS=Escherichia coli XH140A GN=lacZ PE=3 SV=1	ECOLX	4
101	0	8.49	11.04	6.836	4.395	tr|F9I3J8|F9I3J8_ECOLX	Beta-galactosidase OS=Escherichia coli O104:H4 str. C227-11 GN=lacZ PE=3 SV=1	ECOLX	4
101	0	8.49	11.04	6.836	4.395	tr|F8YC94|F8YC94_ECOLX	Beta-galactosidase OS=Escherichia coli O104:H4 str. LB226692 GN=lacZ PE=3 SV=1	ECOLX	4
101	0	8.49	11.04	6.836	4.395	tr|F8X7A7|F8X7A7_ECOLX	Beta-galactosidase OS=Escherichia coli MS 79-10 GN=lacZ PE=3 SV=1	ECOLX	4
101	0	8.49	11.04	6.836	4.395	tr|F7MTF3|F7MTF3_ECOLX	Beta-galactosidase OS=Escherichia coli PCN033 GN=lacZ PE=3 SV=1	ECOLX	4
101	0	8.49	11.04	6.836	4.395	tr|F4VRS5|F4VRS5_ECOLX	Beta-galactosidase OS=Escherichia coli H299 GN=lacZ PE=3 SV=1	ECOLX	4
101	0	8.49	11.04	6.836	4.395	tr|F4VAC3|F4VAC3_ECOLX	Beta-galactosidase OS=Escherichia coli H591 GN=lacZ PE=3 SV=1	ECOLX	4
101	0	8.49	11.04	6.836	4.395	tr|F4U507|F4U507_ECOLX	Beta-galactosidase OS=Escherichia coli TA143 GN=lacZ PE=3 SV=1	ECOLX	4
101	0	8.49	11.04	6.836	4.395	tr|F4SIV9|F4SIV9_ECOLX	Beta-galactosidase OS=Escherichia coli H736 GN=lacZ PE=3 SV=1	ECOLX	4
101	0	8.49	11.04	6.836	4.395	tr|F4M5E4|F4M5E4_ECOLX	Beta-galactosidase OS=Escherichia coli UMNK88 GN=lacZ PE=3 SV=1	ECOLX	4
101	0	8.49	11.04	6.836	4.395	tr|E9YDB0|E9YDB0_ECOLX	Beta-galactosidase OS=Escherichia coli TA007 GN=lacZ PE=3 SV=1	ECOLX	4
101	0	8.49	11.04	6.836	4.395	tr|E9XVQ2|E9XVQ2_ECOLX	Beta-galactosidase OS=Escherichia coli H489 GN=lacZ PE=3 SV=1	ECOLX	4
101	0	8.49	11.04	6.836	4.395	tr|E9XAP9|E9XAP9_ECOLX	Beta-galactosidase OS=Escherichia coli H120 GN=lacZ PE=3 SV=1	ECOLX	4
101	0	8.49	11.04	6.836	4.395	tr|E9WPH6|E9WPH6_ECOLX	Beta-galactosidase OS=Escherichia coli E482 GN=lacZ PE=3 SV=1	ECOLX	4
101	0	8.49	11.04	6.836	4.395	tr|E9WB63|E9WB63_ECOLX	Beta-galactosidase OS=Escherichia coli E1520 GN=lacZ PE=3 SV=1	ECOLX	4
101	0	8.49	11.04	6.836	4.395	tr|E9W6A0|E9W6A0_ECOLX	Beta-galactosidase OS=Escherichia coli E1167 GN=lacZ PE=3 SV=1	ECOLX	4
101	0	8.49	11.04	6.836	4.395	tr|E7J4R7|E7J4R7_ECOLX	Beta-galactosidase OS=Escherichia coli OK1357 GN=lacZ PE=3 SV=1	ECOLX	4
101	0	8.49	11.04	6.836	4.395	tr|E7IRJ6|E7IRJ6_ECOLX	Beta-galactosidase OS=Escherichia coli OK1180 GN=lacZ PE=3 SV=1	ECOLX	4
101	0	8.49	11.04	6.836	4.395	tr|E7HN60|E7HN60_ECOLX	Beta-galactosidase OS=Escherichia coli EPECa14 GN=lacZ PE=3 SV=1	ECOLX	4
101	0	8.49	11.04	6.836	4.395	tr|E6BHH0|E6BHH0_ECOLX	Beta-galactosidase OS=Escherichia coli MS 85-1 GN=lacZ PE=3 SV=1	ECOLX	4
101	0	8.49	11.04	6.836	4.395	tr|E6B600|E6B600_ECOLX	Beta-galactosidase OS=Escherichia coli 3431 GN=lacZ PE=3 SV=1	ECOLX	4
101	0	8.49	11.06	6.849	4.403	tr|E3XHJ6|E3XHJ6_ECOLX	Beta-galactosidase OS=Escherichia coli 2362-75 GN=lacZ PE=3 SV=1	ECOLX	4
101	0	8.49	11.04	6.836	4.395	tr|E3PES1|E3PES1_ECOH1	Beta-galactosidase OS=Escherichia coli O78:H11 (strain H10407 / ETEC) GN=lacZ PE=3 SV=1	ECOH1	4
101	0	8.49	11.04	6.836	4.395	tr|E2WR87|E2WR87_ECOLX	Beta-galactosidase OS=Escherichia coli 1827-70 GN=lacZ PE=3 SV=1	ECOLX	4
101	0	8.49	11.04	6.836	4.395	tr|E1IZL9|E1IZL9_ECOLX	Beta-galactosidase OS=Escherichia coli MS 124-1 GN=lacZ PE=3 SV=1	ECOLX	4
101	0	8.49	11.04	6.836	4.395	tr|D8EM07|D8EM07_ECOLX	Beta-galactosidase OS=Escherichia coli MS 107-1 GN=lacZ PE=3 SV=1	ECOLX	4
101	0	8.49	11.04	6.836	4.395	tr|D8E1B6|D8E1B6_ECOLX	Beta-galactosidase OS=Escherichia coli MS 119-7 GN=lacZ PE=3 SV=1	ECOLX	4
101	0	8.49	11.04	6.836	4.395	tr|D8ALB4|D8ALB4_ECOLX	Beta-galactosidase OS=Escherichia coli MS 116-1 GN=lacZ PE=3 SV=1	ECOLX	4
101	0	8.49	11.04	6.836	4.395	tr|D8A044|D8A044_ECOLX	Beta-galactosidase OS=Escherichia coli MS 187-1 GN=lacZ PE=3 SV=1	ECOLX	4
101	0	8.49	11.04	6.836	4.395	tr|D7YI50|D7YI50_ECOLX	Beta-galactosidase OS=Escherichia coli MS 182-1 GN=lacZ PE=3 SV=1	ECOLX	4
101	0	8.49	11.04	6.836	4.395	tr|D7XKI8|D7XKI8_ECOLX	Beta-galactosidase OS=Escherichia coli MS 84-1 GN=lacZ PE=3 SV=1	ECOLX	4
101	0	8.49	11.04	6.836	4.395	tr|D7JJV8|D7JJV8_ECOLX	Beta-galactosidase OS=Escherichia coli FVEC1302 GN=lacZ PE=3 SV=1	ECOLX	4
101	0	8.49	11.06	6.849	4.403	tr|D6J6S5|D6J6S5_ECOLX	Beta-galactosidase OS=Escherichia coli B354 GN=lacZ PE=3 SV=1	ECOLX	4
101	0	8.49	11.04	6.836	4.395	tr|D6IKU6|D6IKU6_ECOLX	Beta-galactosidase OS=Escherichia coli FVEC1412 GN=lacZ PE=3 SV=1	ECOLX	4
101	0	8.49	11.06	6.849	4.403	tr|D6HSM8|D6HSM8_ECOLX	Beta-galactosidase OS=Escherichia coli B088 GN=lacZ PE=3 SV=1	ECOLX	4
101	0	8.49	11.04	6.836	4.395	tr|C9QQT4|C9QQT4_ECOD1	Beta-galactosidase OS=Escherichia coli (strain ATCC 33849 / DSM 4235 / NCIB 12045 / K12 / DH1) GN=lacZ PE=3 SV=1	ECOD1	4
101	0	8.49	11.04	6.836	4.395	tr|C8UID7|C8UID7_ECO1A	Beta-galactosidase OS=Escherichia coli O111:H- (strain 11128 / EHEC) GN=lacZ PE=3 SV=1	ECO1A	4
101	0	8.49	11.04	6.836	4.395	tr|C8TIU3|C8TIU3_ECO26	Beta-galactosidase OS=Escherichia coli O26:H11 (strain 11368 / EHEC) GN=lacZ PE=3 SV=1	ECO26	4
101	0	8.49	11	6.816	4.382	tr|C7LLM9|C7LLM9_MYCML	Beta-galactosidase OS=Mycoplasma mycoides subsp. capri str. GM12 GN=lacZ PE=3 SV=1	MYCML	4
101	0	8.49	11.04	6.836	4.395	tr|C6UB28|C6UB28_ECOBR	Beta-galactosidase OS=Escherichia coli (strain B / REL606) GN=lacZ PE=3 SV=1	ECOBR	4
101	0	8.49	11.04	6.836	4.395	tr|C6ELN6|C6ELN6_ECOBD	Beta-galactosidase OS=Escherichia coli (strain B / BL21-DE3) GN=lacZ PE=3 SV=1	ECOBD	4
101	0	8.49	11.04	6.836	4.395	tr|B8LFD6|B8LFD6_ECOLI	Beta-galactosidase OS=Escherichia coli (strain K12) GN=lacZ PE=3 SV=1	ECOLI	4
101	0	8.49	11.04	6.836	4.395	tr|B7L500|B7L500_ECO55	Beta-galactosidase OS=Escherichia coli (strain 55989 / EAEC) GN=lacZ PE=3 SV=1	ECO55	4
101	0	8.49	11.04	6.836	4.395	tr|B6HZX0|B6HZX0_ECOSE	Beta-galactosidase OS=Escherichia coli (strain SE11) GN=lacZ PE=3 SV=1	ECOSE	4
101	0	8.49	10.78	6.679	4.294	tr|B2NAF2|B2NAF2_ECOLX	Beta-galactosidase OS=Escherichia coli 53638 GN=lacZ PE=3 SV=1	ECOLX	4
101	0	8.49	11.04	6.836	4.395	tr|A0A0A6T3P6|A0A0A6T3P6_ECOLX	Beta-D-galactosidase OS=Escherichia coli GN=lacZ PE=4 SV=1	ECOLX	4
101	0	8.49	11.04	6.836	4.395	tr|A0A0A3VC11|A0A0A3VC11_ECOLX	Beta-D-galactosidase OS=Escherichia coli GN=lacZ PE=4 SV=1	ECOLX	4
101	0	8.49	11.04	6.836	4.395	tr|A0A0A2QSC3|A0A0A2QSC3_ECOLX	Beta-D-galactosidase OS=Escherichia coli GN=lacZ PE=4 SV=1	ECOLX	4
101	0	8.49	11.04	6.836	4.395	tr|A0A0A1A6F7|A0A0A1A6F7_ECOLX	Beta-D-galactosidase OS=Escherichia coli GN=lacZ PE=4 SV=1	ECOLX	4
101	0	8.49	11.04	6.836	4.395	tr|A0A0A0FM83|A0A0A0FM83_ECOLX	Beta-galactosidase OS=Escherichia coli GN=lacZ PE=3 SV=1	ECOLX	4
101	0	8.49	11.04	6.836	4.395	tr|A0A099YJQ0|A0A099YJQ0_ECOLX	Beta-galactosidase OS=Escherichia coli NCTC 50110 GN=lacZ PE=3 SV=1	ECOLX	4
101	0	8.49	11.04	6.836	4.395	tr|A0A097GFJ9|A0A097GFJ9_ECOLX	Beta-galactosidase OS=Escherichia coli FAP1 GN=lacZ PE=3 SV=1	ECOLX	4
101	0	8.49	11.04	6.836	4.395	tr|A0A086VFK0|A0A086VFK0_ECOLX	Beta-galactosidase OS=Escherichia coli GN=lacZ PE=3 SV=1	ECOLX	4
101	0	8.49	11.04	6.836	4.395	tr|A0A085P5J8|A0A085P5J8_ECOLX	Beta-galactosidase OS=Escherichia coli GN=lacZ PE=3 SV=1	ECOLX	4
101	0	8.49	11.04	6.836	4.395	tr|A0A080INE3|A0A080INE3_ECOLX	Beta-galactosidase OS=Escherichia coli 5-366-08_S4_C1 GN=lacZ PE=3 SV=1	ECOLX	4
101	0	8.49	11.04	6.836	4.395	tr|A0A080HVQ9|A0A080HVQ9_ECOLX	Beta-galactosidase OS=Escherichia coli 2-222-05_S4_C3 GN=lacZ PE=3 SV=1	ECOLX	4
101	0	8.49	11.04	6.836	4.395	tr|A0A080HK50|A0A080HK50_ECOLX	Beta-galactosidase OS=Escherichia coli 8-415-05_S1_C2 GN=lacZ PE=3 SV=1	ECOLX	4
101	0	8.49	11.04	6.836	4.395	tr|A0A080GUI6|A0A080GUI6_ECOLX	Beta-galactosidase OS=Escherichia coli 2-222-05_S3_C1 GN=lacZ PE=3 SV=1	ECOLX	4
101	0	8.49	11.04	6.836	4.395	tr|A0A080FMH5|A0A080FMH5_ECOLX	Beta-galactosidase OS=Escherichia coli 7-233-03_S4_C3 GN=lacZ PE=3 SV=1	ECOLX	4
101	0	8.49	11.04	6.836	4.395	tr|A0A080FLN8|A0A080FLN8_ECOLX	Beta-galactosidase OS=Escherichia coli 6-537-08_S1_C3 GN=lacZ PE=3 SV=1	ECOLX	4
101	0	8.49	11.04	6.836	4.395	tr|A0A080EUF6|A0A080EUF6_ECOLX	Beta-galactosidase OS=Escherichia coli 6-537-08_S1_C2 GN=lacZ PE=3 SV=1	ECOLX	4
101	0	8.49	11.04	6.836	4.395	tr|A0A080DXS1|A0A080DXS1_ECOLX	Beta-galactosidase OS=Escherichia coli 6-319-05_S1_C1 GN=lacZ PE=3 SV=1	ECOLX	4
101	0	8.49	11.04	6.836	4.395	tr|A0A080DHQ2|A0A080DHQ2_ECOLX	Beta-galactosidase OS=Escherichia coli 6-537-08_S3_C3 GN=lacZ PE=3 SV=1	ECOLX	4
101	0	8.49	11.04	6.836	4.395	tr|A0A080D908|A0A080D908_ECOLX	Beta-galactosidase OS=Escherichia coli 6-537-08_S3_C1 GN=lacZ PE=3 SV=1	ECOLX	4
101	0	8.49	11.04	6.836	4.395	tr|A0A080CSN7|A0A080CSN7_ECOLX	Beta-galactosidase OS=Escherichia coli 7-233-03_S1_C2 GN=lacZ PE=3 SV=1	ECOLX	4
101	0	8.49	11.04	6.836	4.395	tr|A0A080CF19|A0A080CF19_ECOLX	Beta-galactosidase OS=Escherichia coli 6-175-07_S1_C3 GN=lacZ PE=3 SV=1	ECOLX	4
101	0	8.49	11.04	6.836	4.395	tr|A0A080C4J7|A0A080C4J7_ECOLX	Beta-galactosidase OS=Escherichia coli 6-175-07_S4_C3 GN=lacZ PE=3 SV=1	ECOLX	4
101	0	8.49	11.04	6.836	4.395	tr|A0A080BDW8|A0A080BDW8_ECOLX	Beta-galactosidase OS=Escherichia coli 5-172-05_S4_C3 GN=lacZ PE=3 SV=1	ECOLX	4
101	0	8.49	11.04	6.836	4.395	tr|A0A080AWV3|A0A080AWV3_ECOLX	Beta-galactosidase OS=Escherichia coli 6-175-07_S1_C1 GN=lacZ PE=3 SV=1	ECOLX	4
101	0	8.49	11.04	6.836	4.395	tr|A0A080AHA6|A0A080AHA6_ECOLX	Beta-galactosidase OS=Escherichia coli 5-172-05_S3_C3 GN=lacZ PE=3 SV=1	ECOLX	4
101	0	8.49	11.04	6.836	4.395	tr|A0A079ZTZ3|A0A079ZTZ3_ECOLX	Beta-galactosidase OS=Escherichia coli 5-366-08_S4_C2 GN=lacZ PE=3 SV=1	ECOLX	4
101	0	8.49	11.04	6.836	4.395	tr|A0A079ZR85|A0A079ZR85_ECOLX	Beta-galactosidase OS=Escherichia coli 5-172-05_S4_C1 GN=lacZ PE=3 SV=1	ECOLX	4
101	0	8.49	11.04	6.836	4.395	tr|A0A079ZAY5|A0A079ZAY5_ECOLX	Beta-galactosidase OS=Escherichia coli 5-172-05_S4_C2 GN=lacZ PE=3 SV=1	ECOLX	4
101	0	8.49	11.04	6.836	4.395	tr|A0A079JNB3|A0A079JNB3_ECOLX	Beta-galactosidase OS=Escherichia coli 2-427-07_S1_C1 GN=lacZ PE=3 SV=1	ECOLX	4
101	0	8.49	11.04	6.836	4.395	tr|A0A079J947|A0A079J947_ECOLX	Beta-galactosidase OS=Escherichia coli 3-020-07_S1_C3 GN=lacZ PE=3 SV=1	ECOLX	4
101	0	8.49	11.04	6.836	4.395	tr|A0A079ILK6|A0A079ILK6_ECOLX	Beta-galactosidase OS=Escherichia coli 3-020-07_S1_C2 GN=lacZ PE=3 SV=1	ECOLX	4
101	0	8.49	11.04	6.836	4.395	tr|A0A079I5N2|A0A079I5N2_ECOLX	Beta-galactosidase OS=Escherichia coli 2-474-04_S4_C3 GN=lacZ PE=3 SV=1	ECOLX	4
101	0	8.49	11.04	6.836	4.395	tr|A0A079HRU0|A0A079HRU0_ECOLX	Beta-galactosidase OS=Escherichia coli 2-474-04_S4_C2 GN=lacZ PE=3 SV=1	ECOLX	4
101	0	8.49	11.04	6.836	4.395	tr|A0A079HPY9|A0A079HPY9_ECOLX	Beta-galactosidase OS=Escherichia coli 2-474-04_S1_C2 GN=lacZ PE=3 SV=1	ECOLX	4
101	0	8.49	11.04	6.836	4.395	tr|A0A079GYZ6|A0A079GYZ6_ECOLX	Beta-galactosidase OS=Escherichia coli 2-474-04_S3_C2 GN=lacZ PE=3 SV=1	ECOLX	4
101	0	8.49	11.04	6.836	4.395	tr|A0A079GPZ4|A0A079GPZ4_ECOLX	Beta-galactosidase OS=Escherichia coli 2-427-07_S1_C3 GN=lacZ PE=3 SV=1	ECOLX	4
101	0	8.49	11.04	6.836	4.395	tr|A0A079FSH3|A0A079FSH3_ECOLX	Beta-galactosidase OS=Escherichia coli 2-460-02_S3_C3 GN=lacZ PE=3 SV=1	ECOLX	4
101	0	8.49	11.04	6.836	4.395	tr|A0A079F3U5|A0A079F3U5_ECOLX	Beta-galactosidase OS=Escherichia coli 2-460-02_S3_C1 GN=lacZ PE=3 SV=1	ECOLX	4
101	0	8.49	11.04	6.836	4.395	tr|A0A079EB99|A0A079EB99_ECOLX	Beta-galactosidase OS=Escherichia coli 2-427-07_S4_C1 GN=lacZ PE=3 SV=1	ECOLX	4
101	0	8.49	11.04	6.836	4.395	tr|A0A079DY97|A0A079DY97_ECOLX	Beta-galactosidase OS=Escherichia coli 2-427-07_S1_C2 GN=lacZ PE=3 SV=1	ECOLX	4
101	0	8.49	11.04	6.836	4.395	tr|A0A079CZH2|A0A079CZH2_ECOLX	Beta-galactosidase OS=Escherichia coli 2-316-03_S4_C2 GN=lacZ PE=3 SV=1	ECOLX	4
101	0	8.49	11.04	6.836	4.395	tr|A0A079CRU7|A0A079CRU7_ECOLX	Beta-galactosidase OS=Escherichia coli 2-316-03_S4_C1 GN=lacZ PE=3 SV=1	ECOLX	4
101	0	8.49	11.04	6.836	4.395	tr|A0A079C8D1|A0A079C8D1_ECOLX	Beta-galactosidase OS=Escherichia coli 2-316-03_S3_C3 GN=lacZ PE=3 SV=1	ECOLX	4
101	0	8.49	11.04	6.836	4.395	tr|A0A079C2D2|A0A079C2D2_ECOLX	Beta-galactosidase OS=Escherichia coli 2-052-05_S3_C3 GN=lacZ PE=3 SV=1	ECOLX	4
101	0	8.49	11.04	6.836	4.395	tr|A0A079BJS8|A0A079BJS8_ECOLX	Beta-galactosidase OS=Escherichia coli 4-203-08_S4_C3 GN=lacZ PE=3 SV=1	ECOLX	4
101	0	8.49	11.04	6.836	4.395	tr|A0A079B071|A0A079B071_ECOLX	Beta-galactosidase OS=Escherichia coli 4-203-08_S1_C1 GN=lacZ PE=3 SV=1	ECOLX	4
101	0	8.49	11.04	6.836	4.395	tr|A0A078ZYV6|A0A078ZYV6_ECOLX	Beta-galactosidase OS=Escherichia coli 3-267-03_S1_C1 GN=lacZ PE=3 SV=1	ECOLX	4
101	0	8.49	11.04	6.836	4.395	tr|A0A078ZPS7|A0A078ZPS7_ECOLX	Beta-galactosidase OS=Escherichia coli 3-105-05_S3_C3 GN=lacZ PE=3 SV=1	ECOLX	4
101	0	8.49	11.04	6.836	4.395	tr|A0A078ZPS3|A0A078ZPS3_ECOLX	Beta-galactosidase OS=Escherichia coli 3-373-03_S3_C2 GN=lacZ PE=3 SV=1	ECOLX	4
101	0	8.49	11.04	6.836	4.395	tr|A0A078YT92|A0A078YT92_ECOLX	Beta-galactosidase OS=Escherichia coli 3-267-03_S1_C2 GN=lacZ PE=3 SV=1	ECOLX	4
101	0	8.49	11.04	6.836	4.395	tr|A0A078YLM2|A0A078YLM2_ECOLX	Beta-galactosidase OS=Escherichia coli 3-267-03_S3_C2 GN=lacZ PE=3 SV=1	ECOLX	4
101	0	8.49	11.04	6.836	4.395	tr|A0A078YCW9|A0A078YCW9_ECOLX	Beta-galactosidase OS=Escherichia coli 3-105-05_S4_C1 GN=lacZ PE=3 SV=1	ECOLX	4
101	0	8.49	11.04	6.836	4.395	tr|A0A078XUF9|A0A078XUF9_ECOLX	Beta-galactosidase OS=Escherichia coli 3-475-03_S4_C1 GN=lacZ PE=3 SV=1	ECOLX	4
101	0	8.49	11.04	6.836	4.395	tr|A0A078WYH7|A0A078WYH7_ECOLX	Beta-galactosidase OS=Escherichia coli 3-373-03_S3_C3 GN=lacZ PE=3 SV=1	ECOLX	4
101	0	8.49	11.04	6.836	4.395	tr|A0A078WEM7|A0A078WEM7_ECOLX	Beta-galactosidase OS=Escherichia coli 3-373-03_S3_C1 GN=lacZ PE=3 SV=1	ECOLX	4
101	0	8.49	11.04	6.836	4.395	tr|A0A078VR18|A0A078VR18_ECOLX	Beta-galactosidase OS=Escherichia coli 3-267-03_S3_C1 GN=lacZ PE=3 SV=1	ECOLX	4
101	0	8.49	11.04	6.836	4.395	tr|A0A078VL32|A0A078VL32_ECOLX	Beta-galactosidase OS=Escherichia coli 3-267-03_S1_C3 GN=lacZ PE=3 SV=1	ECOLX	4
101	0	8.49	11.04	6.836	4.395	tr|A0A078VAT9|A0A078VAT9_ECOLX	Beta-galactosidase OS=Escherichia coli 3-105-05_S3_C2 GN=lacZ PE=3 SV=1	ECOLX	4
101	0	8.49	11.04	6.836	4.395	tr|A0A078UY15|A0A078UY15_ECOLX	Beta-galactosidase OS=Escherichia coli 3-105-05_S3_C1 GN=lacZ PE=3 SV=1	ECOLX	4
101	0	8.49	11.04	6.836	4.395	tr|A0A078U7Z6|A0A078U7Z6_ECOLX	Beta-galactosidase OS=Escherichia coli 3-105-05_S1_C1 GN=lacZ PE=3 SV=1	ECOLX	4
101	0	8.49	11.04	6.836	4.395	tr|A0A078U713|A0A078U713_ECOLX	Beta-galactosidase OS=Escherichia coli 2-011-08_S1_C3 GN=lacZ PE=3 SV=1	ECOLX	4
101	0	8.49	11.04	6.836	4.395	tr|A0A075J3J8|A0A075J3J8_ECOLX	Beta-galactosidase OS=Escherichia coli KLY GN=lacZ PE=3 SV=1	ECOLX	4
101	0	8.49	11.04	6.836	4.395	tr|A0A074URL0|A0A074URL0_ECOLX	Beta-galactosidase OS=Escherichia coli E1140 GN=lacZ PE=3 SV=1	ECOLX	4
101	0	8.49	11.04	6.836	4.395	tr|A0A074IN97|A0A074IN97_ECOLX	Beta-galactosidase OS=Escherichia coli 2-177-06_S3_C3 GN=lacZ PE=3 SV=1	ECOLX	4
101	0	8.49	11.04	6.836	4.395	tr|A0A074I149|A0A074I149_ECOLX	Beta-galactosidase OS=Escherichia coli 2-222-05_S3_C2 GN=lacZ PE=3 SV=1	ECOLX	4
101	0	8.49	11.04	6.836	4.395	tr|A0A074HCN4|A0A074HCN4_ECOLX	Beta-galactosidase OS=Escherichia coli 2-474-04_S4_C1 GN=lacZ PE=3 SV=1	ECOLX	4
101	0	8.49	11.04	6.836	4.395	tr|A0A074GV96|A0A074GV96_ECOLX	Beta-galactosidase OS=Escherichia coli 2-052-05_S3_C2 GN=lacZ PE=3 SV=1	ECOLX	4
101	0	8.49	11.06	6.849	4.403	tr|A0A074GED1|A0A074GED1_ECOLX	Beta-galactosidase OS=Escherichia coli 6-537-08_S4_C2 GN=lacZ PE=3 SV=1	ECOLX	4
101	0	8.49	11.04	6.836	4.395	tr|A0A074G171|A0A074G171_ECOLX	Beta-galactosidase OS=Escherichia coli 7-233-03_S4_C1 GN=lacZ PE=3 SV=1	ECOLX	4
101	0	8.49	11.04	6.836	4.395	tr|A0A074FN43|A0A074FN43_ECOLX	Beta-galactosidase OS=Escherichia coli 8-415-05_S1_C1 GN=lacZ PE=3 SV=1	ECOLX	4
[truncated: 285,576+ more rows]

## Sheet: E2
N	Unused	Total	%Cov	%Cov(50)	%Cov(95)	Accession	Name	Species	Peptide sequences (conf>95%)
1	33.27	33.27	57.92	40.8	34.66	tr|A0A077F9B6|A0A077F9B6_9PSED	Polyribonucleotide nucleotidyltransferase OS=Pseudomonas alkylphenolia GN=pnp PE=3 SV=1	9PSED	16
1	0	31.25	51.93	38.52	32.38	sp|B1J2B3|PNP_PSEPW	Polyribonucleotide nucleotidyltransferase OS=Pseudomonas putida (strain W619) GN=pnp PE=3 SV=1	PSEPW	15
2	30.86	30.86	75.57	64.48	52.64	tr|S2ETU0|S2ETU0_9PSED	Elongation factor Tu OS=Pseudomonas sp. G5(2012) GN=tuf PE=3 SV=1	9PSED	16
2	0	30.86	75.57	64.48	52.64	tr|J3D3E1|J3D3E1_9PSED	Elongation factor Tu OS=Pseudomonas sp. GM78 GN=tuf PE=3 SV=1	9PSED	16
2	0	30.86	75.57	64.48	52.64	tr|A0A083UQB8|A0A083UQB8_PSEPU	Elongation factor Tu OS=Pseudomonas putida GN=tuf PE=3 SV=1	PSEPU	16
2	0	30.86	71.28	64.48	52.64	tr|J3AZF0|J3AZF0_9PSED	Elongation factor Tu OS=Pseudomonas sp. GM55 GN=tuf PE=3 SV=1	9PSED	16
3	28.31	28.31	30.66	19.66	12.22	tr|A0A067ACR7|A0A067ACR7_9PSED	DNA-directed RNA polymerase subunit beta' OS=Pseudomonas sp. P482 GN=rpoC PE=3 SV=1	9PSED	11
3	0	28.31	29.16	19.66	12.22	tr|A0A077F6Z7|A0A077F6Z7_9PSED	DNA-directed RNA polymerase subunit beta' OS=Pseudomonas alkylphenolia GN=rpoC PE=3 SV=1	9PSED	11
4	27.46	27.46	32.45	28.54	22.09	tr|A0A066ZY47|A0A066ZY47_9PSED	Aconitate hydratase 2 OS=Pseudomonas sp. P482 GN=acnB PE=3 SV=1	9PSED	13
5	27.36	27.36	52.15	50	44.26	tr|Q3K7Y1|Q3K7Y1_PSEPF	Arginine deiminase OS=Pseudomonas fluorescens (strain Pf0-1) GN=arcA PE=1 SV=1	PSEPF	17
6	25.97	25.97	40.28	33.54	30.32	tr|A0A088NN88|A0A088NN88_9PSED	Acetyl-coenzyme A synthetase OS=Pseudomonas mosselii SJ10 GN=acsA PE=3 SV=1	9PSED	12
7	24.75	24.75	53.36	39.12	27.33	tr|S3NNJ3|S3NNJ3_9GAMM	Succinate dehydrogenase, flavoprotein subunit OS=Acinetobacter rudis CIP 110305 GN=F945_00839 PE=4 SV=1	9GAMM	12
8	24.38	24.38	47.75	29.92	27.11	tr|S3MW76|S3MW76_9GAMM	Elongation factor G OS=Acinetobacter rudis CIP 110305 GN=fusA PE=3 SV=1	9GAMM	12
9	23.46	23.46	57.76	51.94	38.36	tr|S3PSD4|S3PSD4_9GAMM	ATP synthase subunit beta OS=Acinetobacter rudis CIP 110305 GN=atpD PE=3 SV=1	9GAMM	10
9	0	21.37	53.02	47.2	33.62	tr|S3Z8L1|S3Z8L1_ACIGI	ATP synthase subunit beta OS=Acinetobacter guillouiae MSP4-18 GN=atpD PE=3 SV=1	ACIGI	9
9	0	21.37	53.02	47.2	33.62	tr|N9QUQ4|N9QUQ4_9GAMM	ATP synthase subunit beta OS=Acinetobacter ursingii NIPH 706 GN=atpD PE=3 SV=1	9GAMM	9
9	0	21.37	53.02	47.2	33.62	tr|N9C5G4|N9C5G4_9GAMM	ATP synthase subunit beta OS=Acinetobacter ursingii ANC 3649 GN=atpD PE=3 SV=1	9GAMM	9
9	0	21.37	53.02	47.2	33.62	tr|N9BT09|N9BT09_9GAMM	ATP synthase subunit beta OS=Acinetobacter soli NIPH 2899 GN=atpD PE=3 SV=1	9GAMM	9
9	0	21.37	53.02	47.2	33.62	tr|N9BM42|N9BM42_9GAMM	ATP synthase subunit beta OS=Acinetobacter ursingii DSM 16037 = CIP 107286 GN=atpD PE=3 SV=1	9GAMM	9
9	0	21.37	53.02	47.2	33.62	tr|N9BIA4|N9BIA4_9GAMM	ATP synthase subunit beta OS=Acinetobacter soli CIP 110264 GN=atpD PE=3 SV=1	9GAMM	9
9	0	21.37	53.02	47.2	33.62	tr|N8Y5C4|N8Y5C4_ACIGI	ATP synthase subunit beta OS=Acinetobacter guillouiae NIPH 991 GN=atpD PE=3 SV=1	ACIGI	9
9	0	21.37	53.02	47.2	33.62	tr|N8TGT3|N8TGT3_ACIGI	ATP synthase subunit beta OS=Acinetobacter guillouiae CIP 63.46 GN=atpD PE=3 SV=1	ACIGI	9
9	0	21.37	53.02	47.2	33.62	tr|A0A077L562|A0A077L562_ACIGI	ATP synthase subunit beta OS=Acinetobacter guillouiae GN=atpB PE=3 SV=1	ACIGI	9
9	0	21.37	53.02	47.2	33.62	tr|A0A072CSG6|A0A072CSG6_9GAMM	ATP synthase subunit beta OS=Acinetobacter sp. ETR1 GN=atpD PE=3 SV=1	9GAMM	9
9	0	21.37	53.02	47.2	33.62	tr|A0A009ZMK0|A0A009ZMK0_ACIBA	ATP synthase subunit beta OS=Acinetobacter baumannii 479375 GN=atpD PE=3 SV=1	ACIBA	9
10	23.36	28.18	58.33	51.01	40.66	tr|S3MT02|S3MT02_9GAMM	Elongation factor Tu OS=Acinetobacter rudis CIP 110305 GN=tuf PE=3 SV=1	9GAMM	13
11	23.21	23.21	51.18	48.82	46.23	tr|S3NIQ8|S3NIQ8_9GAMM	Citrate synthase OS=Acinetobacter rudis CIP 110305 GN=F945_00836 PE=3 SV=1	9GAMM	12
12	23.01	23.01	44.06	30.77	21.4	tr|A0A067A265|A0A067A265_9PSED	Elongation factor G OS=Pseudomonas sp. P482 GN=fusA PE=3 SV=1	9PSED	11
12	0	21.19	43.64	28.81	19.44	tr|A0A077F2N3|A0A077F2N3_9PSED	Elongation factor G OS=Pseudomonas alkylphenolia GN=fusA PE=3 SV=1	9PSED	10
13	22.35	22.35	56.96	48.45	34.28	tr|A0A067AFT7|A0A067AFT7_9PSED	Succinyl-CoA ligase [ADP-forming] subunit beta OS=Pseudomonas sp. P482 GN=sucC PE=3 SV=1	ADP-forming	10
13	0	22.24	54.64	48.45	34.28	tr|U7RE56|U7RE56_PSEPU	Succinyl-CoA ligase [ADP-forming] subunit beta OS=Pseudomonas putida SJ3 GN=sucC PE=3 SV=1	ADP-forming	10
13	0	22.24	54.64	48.45	34.28	tr|T2H3A3|T2H3A3_PSEPU	Succinyl-CoA ligase [ADP-forming] subunit beta OS=Pseudomonas putida NBRC 14164 GN=sucC PE=3 SV=1	ADP-forming	10
13	0	22.24	54.64	48.45	34.28	tr|R9V7U5|R9V7U5_PSEPU	Succinyl-CoA ligase [ADP-forming] subunit beta OS=Pseudomonas putida H8234 GN=sucC PE=3 SV=1	ADP-forming	10
13	0	22.24	54.64	48.45	34.28	tr|J3IXD5|J3IXD5_9PSED	Succinyl-CoA ligase [ADP-forming] subunit beta OS=Pseudomonas sp. GM84 GN=sucC PE=3 SV=1	ADP-forming	10
13	0	22.24	54.64	48.45	34.28	tr|A0A099E9F2|A0A099E9F2_9PSED	Succinyl-CoA ligase [ADP-forming] subunit beta OS=Pseudomonas sp. H2 GN=sucC PE=3 SV=1	ADP-forming	10
13	0	22.24	54.64	48.45	34.28	tr|A0A084CI79|A0A084CI79_9PSED	Succinyl-CoA ligase [ADP-forming] subunit beta OS=Pseudomonas sp. WCS358 GN=sucC PE=3 SV=1	ADP-forming	10
13	0	22.24	54.64	48.45	34.28	sp|B0KNW8|SUCC_PSEPG	Succinyl-CoA ligase [ADP-forming] subunit beta OS=Pseudomonas putida (strain GB-1) GN=sucC PE=3 SV=1	PSEPG	10
13	0	20.26	52.84	44.33	30.15	tr|A0A077FF97|A0A077FF97_9PSED	Succinyl-CoA ligase [ADP-forming] subunit beta OS=Pseudomonas alkylphenolia GN=sucC PE=3 SV=1	ADP-forming	9
14	21.53	21.53	34.05	29.96	21.6	tr|S3P5G9|S3P5G9_9GAMM	ATP synthase subunit alpha OS=Acinetobacter rudis CIP 110305 GN=atpA PE=3 SV=1	9GAMM	10
14	0	19.43	31.32	27.24	18.87	tr|R9B9N7|R9B9N7_9GAMM	ATP synthase subunit alpha OS=Acinetobacter tandoii DSM 14970 = CIP 107469 GN=atpA PE=3 SV=1	9GAMM	9
15	20.96	20.96	78.23	64.63	60.54	tr|A0A077FBW2|A0A077FBW2_9PSED	Succinyl-CoA ligase [ADP-forming] subunit alpha OS=Pseudomonas alkylphenolia GN=PSAKL28_36060 PE=3 SV=1	ADP-forming	10
15	0	20.66	77.89	60.54	60.54	tr|A0A089WT24|A0A089WT24_9PSED	Succinyl-CoA synthetase subunit alpha OS=Pseudomonas cremoricolorata GN=LK03_14090 PE=4 SV=1	9PSED	10
15	0	18.93	71.09	57.48	53.4	tr|V9X2M0|V9X2M0_9PSED	Succinyl-CoA ligase [ADP-forming] subunit alpha OS=Pseudomonas sp. FGI182 GN=C163_17980 PE=3 SV=1	ADP-forming	9
15	0	18.93	71.09	57.48	53.4	tr|V9V0D0|V9V0D0_9PSED	Succinyl-CoA ligase [ADP-forming] subunit alpha OS=Pseudomonas monteilii SB3101 GN=X970_16795 PE=3 SV=1	ADP-forming	9
15	0	18.93	71.09	57.48	53.4	tr|V9UNJ0|V9UNJ0_9PSED	Succinyl-CoA ligase [ADP-forming] subunit alpha OS=Pseudomonas monteilii SB3078 GN=X969_17145 PE=3 SV=1	ADP-forming	9
15	0	18.93	71.09	57.48	53.4	tr|V7D532|V7D532_9PSED	Succinyl-CoA ligase [ADP-forming] subunit alpha OS=Pseudomonas taiwanensis SJ9 GN=O164_23870 PE=3 SV=1	ADP-forming	9
15	0	18.93	71.09	57.48	53.4	tr|V6JHV8|V6JHV8_PSEPU	Succinyl-CoA ligase [ADP-forming] subunit alpha OS=Pseudomonas putida S610 GN=sucD PE=3 SV=1	ADP-forming	9
15	0	18.93	71.09	57.48	53.4	tr|Q1I7L4|Q1I7L4_PSEE4	Succinyl-CoA ligase [ADP-forming] subunit alpha OS=Pseudomonas entomophila (strain L48) GN=sucD PE=3 SV=1	ADP-forming	9
15	0	18.93	71.09	57.48	53.4	tr|L1M5A5|L1M5A5_PSEPU	Succinyl-CoA ligase [ADP-forming] subunit alpha OS=Pseudomonas putida CSV86 GN=CSV86_06066 PE=3 SV=1	ADP-forming	9
15	0	18.93	71.09	57.48	53.4	tr|L0FNZ0|L0FNZ0_PSEPU	Succinyl-CoA ligase [ADP-forming] subunit alpha OS=Pseudomonas putida HB3267 GN=B479_17845 PE=3 SV=1	ADP-forming	9
15	0	18.93	71.09	57.48	53.4	tr|J8RU67|J8RU67_PSEPU	Succinyl-CoA ligase [ADP-forming] subunit alpha OS=Pseudomonas putida S11 GN=PPS11_32215 PE=3 SV=1	ADP-forming	9
15	0	18.93	71.09	57.48	53.4	tr|J3E4M2|J3E4M2_9PSED	Succinyl-CoA ligase [ADP-forming] subunit alpha OS=Pseudomonas sp. GM84 GN=PMI38_01338 PE=3 SV=1	ADP-forming	9
15	0	18.93	71.09	57.48	53.4	tr|F8FSN0|F8FSN0_PSEP6	Succinyl-CoA ligase [ADP-forming] subunit alpha OS=Pseudomonas putida (strain S16) GN=PPS_3586 PE=3 SV=1	ADP-forming	9
15	0	18.93	71.09	57.48	53.4	tr|A0A099N1Q5|A0A099N1Q5_9PSED	Succinyl-CoA synthetase subunit alpha OS=Pseudomonas plecoglossicida GN=GT93_17830 PE=4 SV=1	9PSED	9
15	0	18.93	71.09	57.48	53.4	tr|A0A088NMY3|A0A088NMY3_9PSED	Succinyl-CoA synthetase subunit alpha OS=Pseudomonas mosselii SJ10 GN=O165_014705 PE=4 SV=1	9PSED	9
15	0	18.93	71.09	57.48	53.4	tr|A0A067AF13|A0A067AF13_9PSED	Succinyl-CoA ligase [ADP-forming] subunit alpha OS=Pseudomonas sp. P482 GN=sucD PE=3 SV=1	ADP-forming	9
16	20.76	20.76	62.94	48.53	42.65	tr|A0A077F7T3|A0A077F7T3_9PSED	Ketol-acid reductoisomerase OS=Pseudomonas alkylphenolia GN=ilvC PE=3 SV=1	9PSED	10
16	0	20.76	52.07	48.82	42.9	tr|S2F0N2|S2F0N2_9PSED	Ketol-acid reductoisomerase OS=Pseudomonas sp. G5(2012) GN=ilvC PE=3 SV=1	9PSED	10
16	0	20.76	52.07	48.82	42.9	tr|J3FK95|J3FK95_9PSED	Ketol-acid reductoisomerase OS=Pseudomonas sp. GM24 GN=ilvC PE=3 SV=1	9PSED	10
16	0	20.76	52.07	48.82	42.9	tr|J3E8G3|J3E8G3_9PSED	Ketol-acid reductoisomerase OS=Pseudomonas sp. GM16 GN=ilvC PE=3 SV=1	9PSED	10
16	0	20.76	52.07	48.82	42.9	tr|J3DSQ0|J3DSQ0_9PSED	Ketol-acid reductoisomerase OS=Pseudomonas sp. GM78 GN=ilvC PE=3 SV=1	9PSED	10
16	0	20.76	52.07	48.82	42.9	tr|A0A0A6FBN8|A0A0A6FBN8_9PSED	Ketol-acid reductoisomerase OS=Pseudomonas chlororaphis GN=NZ35_26665 PE=4 SV=1	9PSED	10
16	0	20.76	52.07	48.82	42.9	tr|A0A083UG41|A0A083UG41_PSEPU	Ketol-acid reductoisomerase OS=Pseudomonas putida GN=ilvC PE=3 SV=1	PSEPU	10
16	0	18.74	50.59	47.34	38.46	tr|W2FCL7|W2FCL7_PSEFL	Ketol-acid reductoisomerase OS=Pseudomonas fluorescens FH5 GN=ilvC PE=3 SV=1	PSEFL	9
16	0	18.74	50.59	47.34	38.46	tr|W2DXF5|W2DXF5_9PSED	Ketol-acid reductoisomerase OS=Pseudomonas sp. FH1 GN=ilvC PE=3 SV=1	9PSED	9
16	0	18.74	50.59	47.34	38.46	tr|V9R4E0|V9R4E0_9PSED	Ketol-acid reductoisomerase OS=Pseudomonas sp. TKP GN=ilvC PE=3 SV=1	9PSED	9
16	0	18.74	50.59	47.34	38.46	tr|U1TXS1|U1TXS1_PSEFL	Ketol-acid reductoisomerase OS=Pseudomonas fluorescens EGD-AQ6 GN=ilvC PE=3 SV=1	PSEFL	9
16	0	18.74	50.59	47.34	38.46	tr|S6J493|S6J493_9PSED	Ketol-acid reductoisomerase OS=Pseudomonas sp. CF150 GN=ilvC PE=3 SV=1	9PSED	9
16	0	18.74	50.59	47.34	38.46	tr|S6H7Q7|S6H7Q7_9PSED	Ketol-acid reductoisomerase OS=Pseudomonas sp. CFT9 GN=ilvC PE=3 SV=1	9PSED	9
16	0	18.74	50.59	47.34	38.46	tr|I4LAA4|I4LAA4_9PSED	Ketol-acid reductoisomerase OS=Pseudomonas synxantha BG33R GN=ilvC PE=3 SV=1	9PSED	9
16	0	18.74	50.59	47.34	38.46	tr|I4K6L7|I4K6L7_PSEFL	Ketol-acid reductoisomerase OS=Pseudomonas fluorescens SS101 GN=ilvC PE=3 SV=1	PSEFL	9
16	0	18.74	50.59	47.34	38.46	tr|I2BTS3|I2BTS3_PSEFL	Ketol-acid reductoisomerase OS=Pseudomonas fluorescens A506 GN=ilvC PE=3 SV=1	PSEFL	9
16	0	18.74	50.59	47.34	38.46	tr|E2XY46|E2XY46_PSEFL	Ketol-acid reductoisomerase OS=Pseudomonas fluorescens WH6 GN=ilvC PE=3 SV=1	PSEFL	9
16	0	18.74	50.59	47.34	38.46	tr|A0A0A1Z6P7|A0A0A1Z6P7_PSEFL	Ketol-acid reductoisomerase OS=Pseudomonas fluorescens LMG 5329 GN=K814_0106790 PE=4 SV=1	PSEFL	9
16	0	18.74	50.59	47.34	38.46	tr|A0A086CUK6|A0A086CUK6_9PSED	Ketol-acid reductoisomerase OS=Pseudomonas sp. BRG-100 GN=ilvC PE=3 SV=1	9PSED	9
16	0	18.74	50.59	47.34	38.46	tr|A0A075PD73|A0A075PD73_PSEFL	Ketol-acid reductoisomerase OS=Pseudomonas fluorescens GN=ilvC PE=3 SV=1	PSEFL	9
16	0	18.74	50.59	47.34	38.46	tr|A0A060G2I2|A0A060G2I2_9PSED	Ketol-acid reductoisomerase OS=Pseudomonas sp. WCS374 GN=ilvC PE=3 SV=1	9PSED	9
16	0	18.74	50.59	47.34	38.46	tr|A0A060FU83|A0A060FU83_9PSED	Ketol-acid reductoisomerase OS=Pseudomonas simiae GN=ilvC PE=3 SV=1	9PSED	9
16	0	18.74	50.59	47.34	38.46	tr|A0A031J6K4|A0A031J6K4_9PSED	Ketol-acid reductoisomerase OS=Pseudomonas sp. RIT357 GN=ilvC PE=3 SV=1	9PSED	9
16	0	18.74	50.59	47.34	38.46	sp|C3K225|ILVC_PSEFS	Ketol-acid reductoisomerase OS=Pseudomonas fluorescens (strain SBW25) GN=ilvC PE=3 SV=1	PSEFS	9
16	0	18.74	47.34	44.38	38.46	tr|X5I877|X5I877_9PSED	Ketol-acid reductoisomerase OS=Pseudomonas protegens Cab57 GN=ilvC PE=3 SV=1	9PSED	9
16	0	18.74	47.34	44.38	38.46	tr|W8QI38|W8QI38_9PSED	Ketol-acid reductoisomerase OS=Pseudomonas brassicacearum GN=ilvC PE=3 SV=1	9PSED	9
16	0	18.74	47.34	44.38	38.46	tr|W6W5L2|W6W5L2_9PSED	Ketol-acid reductoisomerase OS=Pseudomonas sp. GM30 GN=ilvC PE=3 SV=1	9PSED	9
16	0	18.74	47.34	44.38	38.46	tr|V8R1P1|V8R1P1_9PSED	Ketol-acid reductoisomerase OS=Pseudomonas moraviensis R28-S GN=ilvC PE=3 SV=1	9PSED	9
16	0	18.74	47.34	44.38	38.46	tr|V8D944|V8D944_9PSED	Ketol-acid reductoisomerase OS=Pseudomonas chlororaphis subsp. aurantiaca PB-St2 GN=ilvC PE=3 SV=1	9PSED	9
16	0	18.74	47.34	44.38	38.46	tr|S6J9W3|S6J9W3_9PSED	Ketol-acid reductoisomerase OS=Pseudomonas sp. CF161 GN=ilvC PE=3 SV=1	9PSED	9
16	0	18.74	47.34	44.38	38.46	tr|R4RMS6|R4RMS6_PSEPH	Ketol-acid reductoisomerase OS=Pseudomonas protegens (strain DSM 19095 / CHA0) GN=ilvC PE=3 SV=1	PSEPH	9
16	0	18.74	47.34	44.38	38.46	tr|K9NRL0|K9NRL0_9PSED	Ketol-acid reductoisomerase OS=Pseudomonas sp. UW4 GN=ilvC PE=3 SV=1	9PSED	9
16	0	18.74	47.34	44.38	38.46	tr|K0WXP4|K0WXP4_PSEFL	Ketol-acid reductoisomerase OS=Pseudomonas fluorescens R124 GN=ilvC PE=3 SV=1	PSEFL	9
16	0	18.74	47.34	44.38	38.46	tr|J3H0W0|J3H0W0_9PSED	Ketol-acid reductoisomerase OS=Pseudomonas sp. GM74 GN=ilvC PE=3 SV=1	9PSED	9
16	0	18.74	47.34	44.38	38.46	tr|J3G3I2|J3G3I2_9PSED	Ketol-acid reductoisomerase OS=Pseudomonas sp. GM48 GN=ilvC PE=3 SV=1	9PSED	9
16	0	18.74	47.34	44.38	38.46	tr|J3FY14|J3FY14_9PSED	Ketol-acid reductoisomerase OS=Pseudomonas sp. GM33 GN=ilvC PE=3 SV=1	9PSED	9
16	0	18.74	47.34	44.38	38.46	tr|J3F0S8|J3F0S8_9PSED	Ketol-acid reductoisomerase OS=Pseudomonas sp. GM25 GN=ilvC PE=3 SV=1	9PSED	9
16	0	18.74	47.34	44.38	38.46	tr|J3EFT7|J3EFT7_9PSED	Ketol-acid reductoisomerase OS=Pseudomonas sp. GM17 GN=ilvC PE=3 SV=1	9PSED	9
16	0	18.74	47.34	44.38	38.46	tr|J3BWR6|J3BWR6_9PSED	Ketol-acid reductoisomerase OS=Pseudomonas sp. GM67 GN=ilvC PE=3 SV=1	9PSED	9
16	0	18.74	47.34	44.38	38.46	tr|J3ASZ7|J3ASZ7_9PSED	Ketol-acid reductoisomerase OS=Pseudomonas sp. GM49 GN=ilvC PE=3 SV=1	9PSED	9
16	0	18.74	47.34	44.38	38.46	tr|J2YBD1|J2YBD1_PSEFL	Ketol-acid reductoisomerase OS=Pseudomonas fluorescens Q2-87 GN=ilvC PE=3 SV=1	PSEFL	9
16	0	18.74	47.34	44.38	38.46	tr|J2Y564|J2Y564_9PSED	Ketol-acid reductoisomerase OS=Pseudomonas sp. GM80 GN=ilvC PE=3 SV=1	9PSED	9
16	0	18.74	47.34	44.38	38.46	tr|J2Y1A9|J2Y1A9_9PSED	Ketol-acid reductoisomerase OS=Pseudomonas chlororaphis subsp. aureofaciens 30-84 GN=ilvC PE=3 SV=1	9PSED	9
16	0	18.74	47.34	44.38	38.46	tr|J2TD34|J2TD34_9PSED	Ketol-acid reductoisomerase OS=Pseudomonas sp. GM60 GN=ilvC PE=3 SV=1	9PSED	9
16	0	18.74	47.34	44.38	38.46	tr|J2SSW7|J2SSW7_9PSED	Ketol-acid reductoisomerase OS=Pseudomonas sp. GM55 GN=ilvC PE=3 SV=1	9PSED	9
16	0	18.74	47.34	44.38	38.46	tr|J2SPS4|J2SPS4_9PSED	Ketol-acid reductoisomerase OS=Pseudomonas sp. GM50 GN=ilvC PE=3 SV=1	9PSED	9
16	0	18.74	47.34	44.38	38.46	tr|J2NI92|J2NI92_9PSED	Ketol-acid reductoisomerase OS=Pseudomonas sp. GM18 GN=ilvC PE=3 SV=1	9PSED	9
16	0	18.74	47.34	44.38	38.46	tr|J2MJ03|J2MJ03_9PSED	Ketol-acid reductoisomerase OS=Pseudomonas sp. GM102 GN=ilvC PE=3 SV=1	9PSED	9
16	0	18.74	47.34	44.38	38.46	tr|I4Y0X9|I4Y0X9_9PSED	Ketol-acid reductoisomerase OS=Pseudomonas chlororaphis O6 GN=ilvC PE=3 SV=1	9PSED	9
16	0	18.74	47.34	44.38	38.46	tr|I4JZ79|I4JZ79_PSEFL	Ketol-acid reductoisomerase OS=Pseudomonas fluorescens Q8r1-96 GN=ilvC PE=3 SV=1	PSEFL	9
16	0	18.74	47.34	44.38	38.46	tr|G8QCP3|G8QCP3_PSEFL	Ketol-acid reductoisomerase OS=Pseudomonas fluorescens F113 GN=ilvC PE=3 SV=1	PSEFL	9
16	0	18.74	47.34	44.38	38.46	tr|F2K5J7|F2K5J7_PSEBN	Ketol-acid reductoisomerase OS=Pseudomonas brassicacearum (strain NFM421) GN=ilvC PE=3 SV=1	PSEBN	9
16	0	18.74	47.34	44.38	38.46	tr|A0A068ASI4|A0A068ASI4_9PSED	Ketol-acid reductoisomerase OS=Pseudomonas chlororaphis GN=ilvC PE=3 SV=1	9PSED	9
16	0	18.74	47.34	44.38	38.46	tr|A0A031G190|A0A031G190_9PSED	Ketol-acid reductoisomerase OS=Pseudomonas sp. RIT288 GN=ilvC PE=3 SV=1	9PSED	9
16	0	18.74	47.34	44.38	38.46	tr|A0A010TDQ6|A0A010TDQ6_PSEFL	Ketol-acid reductoisomerase OS=Pseudomonas fluorescens HK44 GN=ilvC PE=3 SV=1	PSEFL	9
16	0	18.74	47.34	44.38	38.46	sp|Q4K608|ILVC_PSEF5	Ketol-acid reductoisomerase OS=Pseudomonas fluorescens (strain Pf-5 / ATCC BAA-477) GN=ilvC PE=3 SV=1	PSEF5	9
16	0	18.74	47.34	44.38	38.46	sp|Q3K6T1|ILVC_PSEPF	Ketol-acid reductoisomerase OS=Pseudomonas fluorescens (strain Pf0-1) GN=ilvC PE=3 SV=1	PSEPF	9
17	19.95	20.66	62	41.96	35.2	tr|L1M5J1|L1M5J1_PSEPU	Citrate synthase OS=Pseudomonas putida CSV86 GN=gltA PE=3 SV=1	PSEPU	10
17	0	18.63	58.51	38.46	31.7	tr|Q88FA4|Q88FA4_PSEPK	Citrate synthase OS=Pseudomonas putida (strain KT2440) GN=gltA PE=3 SV=1	PSEPK	9
17	0	18.63	58.51	38.46	31.7	tr|N9UN93|N9UN93_PSEPU	Citrate synthase OS=Pseudomonas putida TRO1 GN=gltA PE=3 SV=1	PSEPU	9
17	0	18.63	58.51	38.46	31.7	tr|M7QYU2|M7QYU2_PSEPU	Citrate synthase OS=Pseudomonas putida LS46 GN=gltA PE=3 SV=1	PSEPU	9
17	0	18.63	58.51	38.46	31.7	tr|I7B4Q5|I7B4Q5_PSEPT	Citrate synthase OS=Pseudomonas putida (strain DOT-T1E) GN=gltA PE=3 SV=1	PSEPT	9
17	0	18.63	58.51	38.46	31.7	tr|I3V0R0|I3V0R0_PSEPU	Citrate synthase OS=Pseudomonas putida ND6 GN=YSA_08431 PE=3 SV=1	PSEPU	9
17	0	18.63	58.51	38.46	31.7	tr|E4RDD4|E4RDD4_PSEPB	Citrate synthase OS=Pseudomonas putida (strain BIRD-1) GN=gltA PE=3 SV=1	PSEPB	9
17	0	18.63	58.51	38.46	31.7	tr|B0KNX6|B0KNX6_PSEPG	Citrate synthase OS=Pseudomonas putida (strain GB-1) GN=PputGB1_3765 PE=3 SV=1	PSEPG	9
17	0	18.63	58.51	38.46	31.7	tr|A5W106|A5W106_PSEP1	Citrate synthase OS=Pseudomonas putida (strain F1 / ATCC 700007) GN=Pput_1660 PE=3 SV=1	PSEP1	9
17	0	18.63	51.28	38.46	31.7	tr|V9WWL9|V9WWL9_9PSED	Citrate synthase OS=Pseudomonas sp. FGI182 GN=gltA PE=3 SV=1	9PSED	9
17	0	18.63	51.28	38.46	31.7	tr|V9V3S9|V9V3S9_9PSED	Citrate synthase OS=Pseudomonas monteilii SB3101 GN=gltA PE=3 SV=1	9PSED	9
17	0	18.63	51.28	38.46	31.7	tr|V9UME3|V9UME3_9PSED	Citrate synthase OS=Pseudomonas monteilii SB3078 GN=gltA PE=3 SV=1	9PSED	9
17	0	18.63	55.48	38.46	31.7	tr|U7RDL6|U7RDL6_PSEPU	Citrate synthase OS=Pseudomonas putida SJ3 GN=gltA PE=3 SV=1	PSEPU	9
17	0	18.63	56.88	38.46	31.7	tr|U2SYY5|U2SYY5_PSEPU	Citrate synthase OS=Pseudomonas putida LF54 GN=gltA PE=3 SV=1	PSEPU	9
17	0	18.63	55.48	38.46	31.7	tr|T2H4L4|T2H4L4_PSEPU	Citrate synthase OS=Pseudomonas putida NBRC 14164 GN=gltA PE=3 SV=1	PSEPU	9
17	0	18.63	55.48	38.46	31.7	tr|R9V923|R9V923_PSEPU	Citrate synthase OS=Pseudomonas putida H8234 GN=gltA PE=3 SV=1	PSEPU	9
17	0	18.63	51.28	38.46	31.7	tr|L0FP91|L0FP91_PSEPU	Citrate synthase OS=Pseudomonas putida HB3267 GN=gltA PE=3 SV=1	PSEPU	9
17	0	18.63	51.28	38.46	31.7	tr|F8FSN9|F8FSN9_PSEP6	Citrate synthase OS=Pseudomonas putida (strain S16) GN=PPS_3595 PE=3 SV=1	PSEP6	9
17	0	18.63	51.28	38.46	31.7	tr|A0A099N498|A0A099N498_9PSED	Type II citrate synthase OS=Pseudomonas plecoglossicida GN=gltA PE=4 SV=1	9PSED	9
17	0	18.63	55.48	38.46	31.7	tr|A0A099EAJ9|A0A099EAJ9_9PSED	Type II citrate synthase OS=Pseudomonas sp. H2 GN=gltA PE=4 SV=1	9PSED	9
17	0	18.63	55.48	38.46	31.7	tr|A0A084CI87|A0A084CI87_9PSED	Citrate synthase OS=Pseudomonas sp. WCS358 GN=gltA PE=3 SV=1	9PSED	9
17	0	18.63	51.28	38.46	31.7	tr|A0A077FBJ7|A0A077FBJ7_9PSED	Citrate synthase OS=Pseudomonas alkylphenolia GN=PSAKL28_36150 PE=3 SV=1	9PSED	9
17	0	18.63	51.28	38.46	31.7	tr|A0A059V4A3|A0A059V4A3_PSEPU	Citrate synthase OS=Pseudomonas putida GN=DW66_4038 PE=3 SV=1	PSEPU	9
18	19.78	19.78	40.46	32.79	27.24	tr|F0E476|F0E476_PSEDT	Dihydroxy-acid dehydratase OS=Pseudomonas sp. (strain TJI-51) GN=ilvD PE=3 SV=1	PSEDT	9
18	0	19.02	38.5	30.83	27.24	sp|Q1IGF7|ILVD_PSEE4	Dihydroxy-acid dehydratase OS=Pseudomonas entomophila (strain L48) GN=ilvD PE=3 SV=1	PSEE4	9
18	0	17.79	43.39	30.51	24.96	tr|A0A010SFS2|A0A010SFS2_PSEFL	Dihydroxy-acid dehydratase OS=Pseudomonas fluorescens HK44 GN=ilvD PE=3 SV=1	PSEFL	8
18	0	17.79	41.27	28.38	22.84	tr|A0A089YA87|A0A089YA87_9PSED	Dihydroxy-acid dehydratase OS=Pseudomonas chlororaphis subsp. aurantiaca GN=ilvD PE=3 SV=1	9PSED	8
18	0	17.79	41.27	28.38	22.84	tr|A0A068ARZ2|A0A068ARZ2_9PSED	Dihydroxy-acid dehydratase OS=Pseudomonas chlororaphis GN=ilvD PE=3 SV=1	9PSED	8
18	0	17.74	40.78	30.51	24.96	sp|B0KN82|ILVD_PSEPG	Dihydroxy-acid dehydratase OS=Pseudomonas putida (strain GB-1) GN=ilvD PE=3 SV=1	PSEPG	8
18	0	17.74	38.66	28.38	22.84	tr|W6W8C7|W6W8C7_9PSED	Dihydroxy-acid dehydratase OS=Pseudomonas sp. GM30 GN=ilvD PE=3 SV=1	9PSED	8
18	0	17.74	38.17	30.51	24.96	tr|V9X4I0|V9X4I0_9PSED	Dihydroxy-acid dehydratase OS=Pseudomonas sp. FGI182 GN=ilvD PE=3 SV=1	9PSED	8
18	0	17.74	38.17	30.51	24.96	tr|V9V964|V9V964_9PSED	Dihydroxy-acid dehydratase OS=Pseudomonas monteilii SB3101 GN=ilvD PE=3 SV=1	9PSED	8
18	0	17.74	38.17	30.51	24.96	tr|V9UP46|V9UP46_9PSED	Dihydroxy-acid dehydratase OS=Pseudomonas monteilii SB3078 GN=ilvD PE=3 SV=1	9PSED	8
18	0	17.74	38.17	30.51	24.96	tr|L0FRJ1|L0FRJ1_PSEPU	Dihydroxy-acid dehydratase OS=Pseudomonas putida HB3267 GN=ilvD PE=3 SV=1	PSEPU	8
18	0	17.74	38.17	30.51	24.96	tr|F8FWV5|F8FWV5_PSEP6	Dihydroxy-acid dehydratase OS=Pseudomonas putida (strain S16) GN=ilvD PE=3 SV=1	PSEP6	8
18	0	17.74	38.17	30.51	24.96	tr|A0A099N783|A0A099N783_9PSED	Dihydroxy-acid dehydratase OS=Pseudomonas plecoglossicida GN=ilvD PE=3 SV=1	9PSED	8
18	0	17.74	38.17	30.51	24.96	tr|A0A059V5V5|A0A059V5V5_PSEPU	Dihydroxy-acid dehydratase OS=Pseudomonas putida GN=ilvD PE=3 SV=1	PSEPU	8
18	0	17.74	38.66	28.38	22.84	tr|A0A031GC78|A0A031GC78_9PSED	Dihydroxy-acid dehydratase OS=Pseudomonas sp. RIT288 GN=ilvD PE=3 SV=1	9PSED	8
18	0	17.74	36.05	28.38	22.84	tr|V8DFX3|V8DFX3_9PSED	Dihydroxy-acid dehydratase OS=Pseudomonas chlororaphis subsp. aurantiaca PB-St2 GN=ilvD PE=3 SV=1	9PSED	8
19	19.53	19.53	45.59	35.96	23.43	sp|A8R3S4|QEDH_PSEPU	Quinoprotein ethanol dehydrogenase OS=Pseudomonas putida GN=qedA PE=1 SV=1	PSEPU	8
20	18.76	18.76	48.71	43.79	32.79	tr|A0A077F608|A0A077F608_9PSED	4-aminobutyrate aminotransferase OS=Pseudomonas alkylphenolia GN=PSAKL28_01760 PE=3 SV=1	9PSED	8
21	18.58	18.58	50.75	40.3	24.95	tr|S3NBC8|S3NBC8_9GAMM	Glutamine synthetase OS=Acinetobacter rudis CIP 110305 GN=F945_01062 PE=3 SV=1	9GAMM	8
21	0	18.16	44.56	37.95	24.95	tr|N9E194|N9E194_ACIRA	Glutamine synthetase OS=Acinetobacter radioresistens NIPH 2130 GN=F940_00632 PE=3 SV=1	ACIRA	8
21	0	18.16	44.56	37.95	24.95	tr|K6UXX7|K6UXX7_ACIRA	Glutamine synthetase OS=Acinetobacter radioresistens DSM 6976 = NBRC 102413 = CIP 103788 GN=glnA PE=3 SV=1	ACIRA	8
21	0	18.16	44.37	37.79	24.84	tr|J4ZH36|J4ZH36_ACIRA	Glutamine synthetase OS=Acinetobacter radioresistens WC-A-157 GN=glnA_1 PE=3 SV=1	ACIRA	8
21	0	18.16	44.37	37.79	24.84	tr|D0T2E7|D0T2E7_ACIRA	Glutamine synthetase OS=Acinetobacter radioresistens SH164 GN=glnA PE=3 SV=1	ACIRA	8
21	0	18.16	44.37	37.79	24.84	tr|C6RKD5|C6RKD5_ACIRA	Glutamine synthetase OS=Acinetobacter radioresistens SK82 GN=glnA PE=3 SV=1	ACIRA	8
21	0	18.16	44.56	37.95	24.95	tr|A0A062C323|A0A062C323_ACIBA	Glutamine synthetase OS=Acinetobacter baumannii 263903-1 GN=glnA PE=3 SV=1	ACIBA	8
21	0	18.16	44.56	37.95	24.95	tr|A0A010R844|A0A010R844_ACIBA	Glutamine synthetase OS=Acinetobacter baumannii 1294596 GN=glnA PE=3 SV=1	ACIBA	8
21	0	18.16	44.56	37.95	24.95	tr|A0A010IVM7|A0A010IVM7_ACIBA	Glutamine synthetase OS=Acinetobacter baumannii 1239920 GN=glnA PE=3 SV=1	ACIBA	8
21	0	18.16	44.56	37.95	24.95	tr|A0A010FRF4|A0A010FRF4_ACIBA	Glutamine synthetase OS=Acinetobacter baumannii 983759 GN=glnA PE=3 SV=1	ACIBA	8
21	0	18.16	44.56	37.95	24.95	tr|A0A009RV01|A0A009RV01_ACIBA	Glutamine synthetase OS=Acinetobacter baumannii 869535 GN=glnA PE=3 SV=1	ACIBA	8
21	0	18.16	44.56	37.95	24.95	tr|A0A009P4Q9|A0A009P4Q9_ACIBA	Glutamine synthetase OS=Acinetobacter baumannii 272263 GN=glnA PE=3 SV=1	ACIBA	8
21	0	18.16	44.56	37.95	24.95	tr|A0A009MCV9|A0A009MCV9_ACIBA	Glutamine synthetase OS=Acinetobacter baumannii 230853 GN=glnA PE=3 SV=1	ACIBA	8
21	0	18.16	44.56	37.95	24.95	tr|A0A009KW34|A0A009KW34_ACIBA	Glutamine synthetase OS=Acinetobacter baumannii 1461402 GN=glnA PE=3 SV=1	ACIBA	8
21	0	17.39	37.31	30.7	24.95	tr|W3SXV3|W3SXV3_ACIBA	Glutamine synthetase OS=Acinetobacter baumannii CI78 GN=glnA PE=3 SV=1	ACIBA	8
21	0	17.39	37.31	30.7	24.95	tr|V6ISK0|V6ISK0_9GAMM	Glutamine synthetase OS=Acinetobacter nosocomialis M2 GN=glnA PE=3 SV=1	9GAMM	8
21	0	17.39	37.31	30.7	24.95	tr|V2VG06|V2VG06_9GAMM	Glutamine synthetase OS=Acinetobacter oleivorans CIP 110421 GN=P254_00305 PE=3 SV=1	9GAMM	8
21	0	17.39	37.31	30.7	24.95	tr|U4NYA9|U4NYA9_ACIPI	Glutamine synthetase OS=Acinetobacter pittii 42F GN=APICBIBUN_01122 PE=3 SV=1	ACIPI	8
21	0	17.39	37.31	30.7	24.95	tr|U4NH26|U4NH26_ACIBA	Glutamine synthetase OS=Acinetobacter baumannii 107m GN=ABICBIBUN_13397 PE=3 SV=1	ACIBA	8
21	0	17.39	37.31	30.7	24.95	tr|U4N8W3|U4N8W3_9GAMM	Glutamine synthetase OS=Acinetobacter nosocomialis 28F GN=ANICBIBUN_04822 PE=3 SV=1	9GAMM	8
21	0	17.39	37.31	30.7	24.95	tr|R8Z145|R8Z145_ACIPI	Glutamine synthetase OS=Acinetobacter pittii ANC 4052 GN=F929_03395 PE=3 SV=1	ACIPI	8
21	0	17.39	37.31	30.7	24.95	tr|R8YUM1|R8YUM1_ACIPI	Glutamine synthetase OS=Acinetobacter pittii ANC 4050 GN=F931_00301 PE=3 SV=1	ACIPI	8
21	0	17.39	37.31	30.7	24.95	tr|R8Y710|R8Y710_ACICA	Glutamine synthetase OS=Acinetobacter calcoaceticus ANC 3811 GN=F935_00543 PE=3 SV=1	ACICA	8
21	0	17.39	37.31	30.7	24.95	tr|N9SDK4|N9SDK4_9GAMM	Glutamine synthetase OS=Acinetobacter ursingii NIPH 706 GN=F943_01832 PE=3 SV=1	9GAMM	8
21	0	17.39	37.31	30.7	24.95	tr|N9RY99|N9RY99_9GAMM	Glutamine synthetase OS=Acinetobacter sp. NIPH 542 GN=F886_03112 PE=3 SV=1	9GAMM	8
21	0	17.39	37.31	30.7	24.95	tr|N9G302|N9G302_ACIPI	Glutamine synthetase OS=Acinetobacter pittii ANC 3678 GN=F930_01438 PE=3 SV=1	ACIPI	8
21	0	17.39	37.31	30.7	24.95	tr|N9G0N2|N9G0N2_ACIPI	Glutamine synthetase OS=Acinetobacter pittii CIP 70.29 GN=F928_02477 PE=3 SV=1	ACIPI	8
21	0	17.39	37.31	30.7	24.95	tr|N9DS07|N9DS07_ACICA	Glutamine synthetase OS=Acinetobacter calcoaceticus DSM 30006 = CIP 81.8 GN=F936_01282 PE=3 SV=1	ACICA	8
21	0	17.39	37.31	30.7	24.95	tr|N9D385|N9D385_ACICA	Glutamine synthetase OS=Acinetobacter calcoaceticus ANC 3680 GN=F937_01712 PE=3 SV=1	ACICA	8
21	0	17.39	37.31	30.7	24.95	tr|N9BYW6|N9BYW6_9GAMM	Glutamine synthetase OS=Acinetobacter ursingii ANC 3649 GN=F942_02788 PE=3 SV=1	9GAMM	8
21	0	17.39	37.31	30.7	24.95	tr|N9BUR8|N9BUR8_9GAMM	Glutamine synthetase OS=Acinetobacter ursingii DSM 16037 = CIP 107286 GN=F944_00402 PE=3 SV=1	9GAMM	8
21	0	17.39	37.31	30.7	24.95	tr|N9A4W9|N9A4W9_9GAMM	Glutamine synthetase OS=Acinetobacter nosocomialis NIPH 386 GN=F958_01837 PE=3 SV=1	9GAMM	8
21	0	17.39	37.31	30.7	24.95	tr|N8X4D3|N8X4D3_9GAMM	Glutamine synthetase OS=Acinetobacter sp. NIPH 817 GN=F968_01057 PE=3 SV=1	9GAMM	8
21	0	17.39	37.31	30.7	24.95	tr|N8SM96|N8SM96_9GAMM	Glutamine synthetase OS=Acinetobacter nosocomialis NIPH 2119 GN=F984_00288 PE=3 SV=1	9GAMM	8
21	0	17.39	37.31	30.7	24.95	tr|N8N0X1|N8N0X1_ACICA	Glutamine synthetase OS=Acinetobacter calcoaceticus NIPH 13 GN=F997_03401 PE=3 SV=1	ACICA	8
21	0	17.39	37.15	30.57	24.84	tr|L9LZ76|L9LZ76_9GAMM	Glutamine synthetase OS=Acinetobacter sp. OIFC021 GN=glnA_1 PE=3 SV=1	9GAMM	8
21	0	17.39	37.15	30.57	24.84	tr|K9C785|K9C785_9GAMM	Glutamine synthetase OS=Acinetobacter sp. WC-136 GN=glnA_1 PE=3 SV=1	9GAMM	8
21	0	17.39	37.15	30.57	24.84	tr|K9C660|K9C660_9GAMM	Glutamine synthetase OS=Acinetobacter sp. WC-487 GN=glnA_1 PE=3 SV=1	9GAMM	8
21	0	17.39	37.15	30.57	24.84	tr|K9AC08|K9AC08_9GAMM	Glutamine synthetase OS=Acinetobacter sp. WC-141 GN=glnA PE=3 SV=1	9GAMM	8
21	0	17.39	37.31	30.7	24.95	tr|K2P7G6|K2P7G6_9GAMM	Glutamine synthetase OS=Acinetobacter nosocomialis Ab22222 GN=W9I_03287 PE=3 SV=1	9GAMM	8
21	0	17.39	37.15	30.57	24.84	tr|F0KJQ9|F0KJQ9_ACICP	Glutamine synthetase OS=Acinetobacter calcoaceticus (strain PHEA-2) GN=glnA PE=3 SV=1	ACICP	8
21	0	17.39	37.31	30.7	24.95	tr|D8JF86|D8JF86_ACISD	Glutamine synthetase OS=Acinetobacter oleivorans (strain JCM 16667 / KCTC 23045 / DR1) GN=AOLE_05275 PE=3 SV=1	ACISD	8
21	0	17.39	37.31	30.7	24.95	tr|D6JUK0|D6JUK0_ACIPI	Glutamine synthetase OS=Acinetobacter sp. SH024 GN=HMPREF0013_01833 PE=3 SV=1	ACIPI	8
21	0	17.39	37.15	30.57	24.84	tr|D0S1W8|D0S1W8_ACICA	Glutamine synthetase OS=Acinetobacter calcoaceticus RUH2202 GN=glnA PE=3 SV=1	ACICA	8
21	0	17.39	37.31	30.7	24.95	tr|D0BXX9|D0BXX9_9GAMM	Glutamine synthetase OS=Acinetobacter sp. RUH2624 GN=HMPREF0014_00990 PE=3 SV=2	9GAMM	8
21	0	17.39	37.31	30.7	24.95	tr|A0A066P8K9|A0A066P8K9_ACIBA	Glutamine synthetase OS=Acinetobacter baumanii BIDMC 57 GN=AE32_02556 PE=3 SV=1	ACIBA	8
21	0	17.39	37.31	30.7	24.95	tr|A0A062T0S0|A0A062T0S0_ACIBA	Glutamine synthetase OS=Acinetobacter baumannii 25977_9 GN=glnA PE=3 SV=1	ACIBA	8
21	0	17.39	37.31	30.7	24.95	tr|A0A062NJT9|A0A062NJT9_ACIBA	Glutamine synthetase OS=Acinetobacter baumannii 796380-1375 GN=glnA PE=3 SV=1	ACIBA	8
21	0	17.39	37.31	30.7	24.95	tr|A0A062KW91|A0A062KW91_ACIBA	Glutamine synthetase OS=Acinetobacter baumannii 1571545 GN=glnA PE=3 SV=1	ACIBA	8
21	0	17.39	37.31	30.7	24.95	tr|A0A062IY69|A0A062IY69_ACIBA	Glutamine synthetase OS=Acinetobacter baumannii 233846 GN=glnA PE=3 SV=1	ACIBA	8
21	0	17.39	37.31	30.7	24.95	tr|A0A062GNF9|A0A062GNF9_ACIBA	Glutamine synthetase OS=Acinetobacter baumannii 72431 GN=glnA PE=3 SV=1	ACIBA	8
21	0	17.39	37.31	30.7	24.95	tr|A0A062G5Q8|A0A062G5Q8_ACIBA	Glutamine synthetase OS=Acinetobacter baumannii 6112 GN=glnA PE=3 SV=1	ACIBA	8
21	0	17.39	37.31	30.7	24.95	tr|A0A062DT59|A0A062DT59_ACIBA	Glutamine synthetase OS=Acinetobacter baumannii 1451147 GN=glnA PE=3 SV=1	ACIBA	8
21	0	17.39	37.31	30.7	24.95	tr|A0A062AAF3|A0A062AAF3_ACIBA	Glutamine synthetase OS=Acinetobacter baumannii 1264765 GN=glnA PE=3 SV=1	ACIBA	8
21	0	17.39	37.31	30.7	24.95	tr|A0A022KM95|A0A022KM95_ACIBA	Glutamine synthetase OS=Acinetobacter baumannii 478810 GN=glnA PE=3 SV=1	ACIBA	8
21	0	17.39	37.31	30.7	24.95	tr|A0A022J4D4|A0A022J4D4_ACIBA	Glutamine synthetase OS=Acinetobacter baumannii 1564232 GN=glnA PE=3 SV=1	ACIBA	8
21	0	17.39	37.31	30.7	24.95	tr|A0A022IJ97|A0A022IJ97_ACIBA	Glutamine synthetase OS=Acinetobacter baumannii 1592897 GN=glnA PE=3 SV=1	ACIBA	8
21	0	17.39	37.31	30.7	24.95	tr|A0A014EU42|A0A014EU42_ACIBA	Glutamine synthetase OS=Acinetobacter baumannii 25977_10 GN=glnA PE=3 SV=1	ACIBA	8
21	0	17.39	37.31	30.7	24.95	tr|A0A014EL45|A0A014EL45_ACIBA	Glutamine synthetase OS=Acinetobacter baumannii 25977_1 GN=glnA PE=3 SV=1	ACIBA	8
21	0	17.39	37.31	30.7	24.95	tr|A0A014EC92|A0A014EC92_ACIBA	Glutamine synthetase OS=Acinetobacter baumannii 25977_2 GN=glnA PE=3 SV=1	ACIBA	8
21	0	17.39	37.31	30.7	24.95	tr|A0A014D6N3|A0A014D6N3_ACIBA	Glutamine synthetase OS=Acinetobacter baumannii 25977_6 GN=glnA PE=3 SV=1	ACIBA	8
21	0	17.39	37.31	30.7	24.95	tr|A0A014CJG9|A0A014CJG9_ACIBA	Glutamine synthetase OS=Acinetobacter baumannii 25977_3 GN=glnA PE=3 SV=1	ACIBA	8
21	0	17.39	37.31	30.7	24.95	tr|A0A014C4K3|A0A014C4K3_ACIBA	Glutamine synthetase OS=Acinetobacter baumannii 25977_4 GN=glnA PE=3 SV=1	ACIBA	8
21	0	17.39	37.31	30.7	24.95	tr|A0A014BJK8|A0A014BJK8_ACIBA	Glutamine synthetase OS=Acinetobacter baumannii 25977_7 GN=glnA PE=3 SV=1	ACIBA	8
21	0	17.39	37.31	30.7	24.95	tr|A0A014B6E1|A0A014B6E1_ACIBA	Glutamine synthetase OS=Acinetobacter baumannii 25977_8 GN=glnA PE=3 SV=1	ACIBA	8
21	0	17.39	37.31	30.7	24.95	tr|A0A013VU21|A0A013VU21_ACIBA	Glutamine synthetase OS=Acinetobacter baumannii 88816 GN=glnA PE=3 SV=1	ACIBA	8
21	0	17.39	37.31	30.7	24.95	tr|A0A013SZ92|A0A013SZ92_ACIBA	Glutamine synthetase OS=Acinetobacter baumannii 826659 GN=glnA PE=3 SV=1	ACIBA	8
21	0	17.39	37.31	30.7	24.95	tr|A0A013S5U7|A0A013S5U7_ACIBA	Glutamine synthetase OS=Acinetobacter baumannii 742879 GN=glnA PE=3 SV=1	ACIBA	8
21	0	17.39	37.31	30.7	24.95	tr|A0A013S3Q7|A0A013S3Q7_ACIBA	Glutamine synthetase OS=Acinetobacter baumannii 573719 GN=glnA PE=3 SV=1	ACIBA	8
21	0	17.39	37.31	30.7	24.95	tr|A0A013RJ59|A0A013RJ59_ACIBA	Glutamine synthetase OS=Acinetobacter baumannii 883425 GN=glnA PE=3 SV=1	ACIBA	8
21	0	17.39	37.31	30.7	24.95	tr|A0A013PZH2|A0A013PZH2_ACIBA	Glutamine synthetase OS=Acinetobacter baumannii 225588 GN=glnA PE=3 SV=1	ACIBA	8
21	0	17.39	37.31	30.7	24.95	tr|A0A013MPK7|A0A013MPK7_ACIBA	Glutamine synthetase OS=Acinetobacter baumannii 1294243 GN=glnA PE=3 SV=1	ACIBA	8
21	0	17.39	37.31	30.7	24.95	tr|A0A013MB03|A0A013MB03_ACIBA	Glutamine synthetase OS=Acinetobacter baumannii 1424608 GN=glnA PE=3 SV=1	ACIBA	8
21	0	17.39	37.31	30.7	24.95	tr|A0A013KTW8|A0A013KTW8_ACIBA	Glutamine synthetase OS=Acinetobacter baumannii 1179249 GN=glnA PE=3 SV=1	ACIBA	8
21	0	17.39	37.31	30.7	24.95	tr|A0A013JIB7|A0A013JIB7_ACIBA	Glutamine synthetase OS=Acinetobacter baumannii 1281984 GN=glnA PE=3 SV=1	ACIBA	8
21	0	17.39	37.31	30.7	24.95	tr|A0A013IYQ5|A0A013IYQ5_ACIBA	Glutamine synthetase OS=Acinetobacter baumannii 1130196 GN=glnA PE=3 SV=1	ACIBA	8
21	0	17.39	37.31	30.7	24.95	tr|A0A011J260|A0A011J260_ACIBA	Glutamine synthetase OS=Acinetobacter baumannii 723929 GN=glnA PE=3 SV=1	ACIBA	8
21	0	17.39	37.31	30.7	24.95	tr|A0A011I7C0|A0A011I7C0_ACIBA	Glutamine synthetase OS=Acinetobacter baumannii 694762 GN=glnA PE=3 SV=1	ACIBA	8
21	0	17.39	37.31	30.7	24.95	tr|A0A011GKB0|A0A011GKB0_ACIBA	Glutamine synthetase OS=Acinetobacter baumannii 216872 GN=glnA PE=3 SV=1	ACIBA	8
21	0	17.39	37.31	30.7	24.95	tr|A0A011ELZ6|A0A011ELZ6_ACIBA	Glutamine synthetase OS=Acinetobacter baumannii 1245249 GN=glnA PE=3 SV=1	ACIBA	8
21	0	17.39	37.31	30.7	24.95	tr|A0A011B844|A0A011B844_ACIBA	Glutamine synthetase OS=Acinetobacter baumannii 1245593 GN=glnA PE=3 SV=1	ACIBA	8
21	0	17.39	37.31	30.7	24.95	tr|A0A010W2V7|A0A010W2V7_ACIBA	Glutamine synthetase OS=Acinetobacter baumannii 121738 GN=glnA PE=3 SV=1	ACIBA	8
21	0	17.39	37.31	30.7	24.95	tr|A0A010V6V2|A0A010V6V2_ACIBA	Glutamine synthetase OS=Acinetobacter baumannii 263903-2 GN=glnA PE=3 SV=1	ACIBA	8
21	0	17.39	37.31	30.7	24.95	tr|A0A010MR65|A0A010MR65_ACIBA	Glutamine synthetase OS=Acinetobacter baumannii 259052 GN=glnA PE=3 SV=1	ACIBA	8
21	0	17.39	37.31	30.7	24.95	tr|A0A010LZZ5|A0A010LZZ5_ACIBA	Glutamine synthetase OS=Acinetobacter baumannii 1578804 GN=glnA PE=3 SV=1	ACIBA	8
21	0	17.39	37.31	30.7	24.95	tr|A0A010JQU6|A0A010JQU6_ACIBA	Glutamine synthetase OS=Acinetobacter baumannii 1566109 GN=glnA PE=3 SV=1	ACIBA	8
21	0	17.39	37.31	30.7	24.95	tr|A0A010IS42|A0A010IS42_ACIBA	Glutamine synthetase OS=Acinetobacter baumannii 766875 GN=glnA PE=3 SV=1	ACIBA	8
21	0	17.39	37.31	30.7	24.95	tr|A0A010IML7|A0A010IML7_ACIBA	Glutamine synthetase OS=Acinetobacter baumannii 1542444 GN=glnA PE=3 SV=1	ACIBA	8
21	0	17.39	37.31	30.7	24.95	tr|A0A010H1H0|A0A010H1H0_ACIBA	Glutamine synthetase OS=Acinetobacter baumannii 907131 GN=glnA PE=3 SV=1	ACIBA	8
21	0	17.39	37.31	30.7	24.95	tr|A0A009ZAF8|A0A009ZAF8_ACIBA	Glutamine synthetase OS=Acinetobacter baumannii 479375 GN=glnA PE=3 SV=1	ACIBA	8
21	0	17.39	37.31	30.7	24.95	tr|A0A009RN63|A0A009RN63_ACIBA	Glutamine synthetase OS=Acinetobacter baumannii 809848 GN=glnA PE=3 SV=1	ACIBA	8
21	0	17.39	37.31	30.7	24.95	tr|A0A009MZF6|A0A009MZF6_ACIBA	Glutamine synthetase OS=Acinetobacter baumannii 1475718 GN=glnA PE=3 SV=1	ACIBA	8
21	0	17.39	37.31	30.7	24.95	tr|A0A009KZX5|A0A009KZX5_ACIBA	Glutamine synthetase OS=Acinetobacter baumannii 1419130 GN=glnA PE=3 SV=1	ACIBA	8
21	0	17.39	37.31	30.7	24.95	tr|A0A009J180|A0A009J180_ACIBA	Glutamine synthetase OS=Acinetobacter baumannii 1396970 GN=glnA PE=3 SV=1	ACIBA	8
21	0	17.39	37.31	30.7	24.95	tr|A0A009IZ60|A0A009IZ60_ACIBA	Glutamine synthetase OS=Acinetobacter baumannii 1429530 GN=glnA PE=3 SV=1	ACIBA	8
21	0	17.39	37.31	30.7	24.95	tr|A0A009HMI0|A0A009HMI0_ACIBA	Glutamine synthetase OS=Acinetobacter baumannii 1295259 GN=glnA PE=3 SV=1	ACIBA	8
21	0	17.39	37.31	30.7	24.95	tr|A0A009GY92|A0A009GY92_ACIBA	Glutamine synthetase OS=Acinetobacter baumannii 1289694 GN=glnA PE=3 SV=1	ACIBA	8
22	17.92	26.18	41.07	30.49	22.98	tr|S3N557|S3N557_9GAMM	Aconitate hydratase 2 OS=Acinetobacter rudis CIP 110305 GN=F945_02040 PE=3 SV=1	9GAMM	13
23	17.66	17.66	37.73	16.36	8.401	tr|A0A077F2S9|A0A077F2S9_9PSED	DNA-directed RNA polymerase subunit beta OS=Pseudomonas alkylphenolia GN=rpoB PE=3 SV=1	9PSED	6
23	0	17.33	36.11	14.74	8.401	tr|A0A067A6K5|A0A067A6K5_9PSED	DNA-directed RNA polymerase subunit beta OS=Pseudomonas sp. P482 GN=rpoB PE=3 SV=1	9PSED	6
23	0	16.92	32.28	13.85	8.401	tr|L1M3S4|L1M3S4_PSEPU	DNA-directed RNA polymerase subunit beta OS=Pseudomonas putida CSV86 GN=rpoB PE=3 SV=1	PSEPU	6
24	17.45	17.45	43.72	38.49	28.87	tr|L1M4P2|L1M4P2_PSEPU	Dihydrolipoyl dehydrogenase OS=Pseudomonas putida CSV86 GN=CSV86_06056 PE=3 SV=1	PSEPU	7
25	16.78	16.78	55.05	52.12	52.12	tr|G2HR09|G2HR09_9PROT	Flagellin OS=Arcobacter butzleri ED-1 GN=ABED_2065 PE=4 SV=1	9PROT	11
25	0	16.78	55.05	52.12	52.12	tr|E6L4L8|E6L4L8_9PROT	Bacterial flagellin subfamily OS=Arcobacter butzleri JV22 GN=HMPREF9401_1394 PE=4 SV=1	9PROT	11
25	0	16.78	55.05	52.12	52.12	tr|A8EWZ5|A8EWZ5_ARCB4	Flagellin OS=Arcobacter butzleri (strain RM4018) GN=flaB PE=4 SV=1	ARCB4	11
25	0	16.78	55.05	52.12	52.12	tr|A8CDT6|A8CDT6_9PROT	Flagellin A OS=Arcobacter butzleri GN=flaA PE=4 SV=1	9PROT	11
26	16.3	23.05	64.85	51.97	36.03	tr|X5I9U7|X5I9U7_9PSED	ATP synthase subunit beta OS=Pseudomonas protegens Cab57 GN=atpD PE=3 SV=1	9PSED	10
26	0	23.05	64.85	51.97	36.03	tr|R4RF35|R4RF35_PSEPH	ATP synthase subunit beta OS=Pseudomonas protegens (strain DSM 19095 / CHA0) GN=atpD PE=3 SV=1	PSEPH	10
26	0	23.05	64.85	51.97	36.03	sp|Q4K3A9|ATPB_PSEF5	ATP synthase subunit beta OS=Pseudomonas fluorescens (strain Pf-5 / ATCC BAA-477) GN=atpD PE=1 SV=1	PSEF5	10
26	0	23.05	58.95	51.97	36.03	tr|A0A077LDE2|A0A077LDE2_9PSED	ATP synthase subunit beta OS=Pseudomonas sp. StFLB209 GN=atpD PE=3 SV=1	9PSED	10
26	0	23.05	59.61	51.97	36.03	sp|Q1I2I7|ATPB_PSEE4	ATP synthase subunit beta OS=Pseudomonas entomophila (strain L48) GN=atpD PE=3 SV=1	PSEE4	10
26	0	21.38	61.35	48.47	32.53	tr|A0A067AB38|A0A067AB38_9PSED	ATP synthase subunit beta OS=Pseudomonas sp. P482 GN=atpD PE=3 SV=1	9PSED	9
26	0	21.38	59.61	48.47	32.53	tr|V6JCX7|V6JCX7_PSEPU	ATP synthase subunit beta OS=Pseudomonas putida S610 GN=atpD PE=3 SV=1	PSEPU	9
26	0	21.38	57.86	48.47	32.53	tr|L1LXQ9|L1LXQ9_PSEPU	ATP synthase subunit beta OS=Pseudomonas putida CSV86 GN=atpD PE=3 SV=1	PSEPU	9
26	0	20.98	55.46	48.47	32.53	tr|V8DGW8|V8DGW8_9PSED	ATP synthase subunit beta OS=Pseudomonas chlororaphis subsp. aurantiaca PB-St2 GN=atpD PE=3 SV=1	9PSED	9
26	0	20.98	62	51.75	34.73	tr|U6ZW49|U6ZW49_9PSED	ATP synthase subunit beta OS=Pseudomonas sp. CMAA1215 GN=atpD PE=3 SV=1	9PSED	9
26	0	20.98	56.11	48.47	32.53	tr|U5VLM2|U5VLM2_9PSED	ATP synthase subunit beta OS=Pseudomonas sp. VLB120 GN=atpD PE=3 SV=1	9PSED	9
26	0	20.98	55.46	48.47	32.53	tr|J2XUQ7|J2XUQ7_9PSED	ATP synthase subunit beta OS=Pseudomonas chlororaphis subsp. aureofaciens 30-84 GN=atpD PE=3 SV=1	9PSED	9
26	0	20.98	55.46	48.47	32.53	tr|J2W5I8|J2W5I8_9PSED	ATP synthase subunit beta OS=Pseudomonas sp. GM17 GN=atpD PE=3 SV=1	9PSED	9
26	0	20.98	55.46	48.47	32.53	tr|A0A089Y965|A0A089Y965_9PSED	ATP synthase subunit beta OS=Pseudomonas chlororaphis subsp. aurantiaca GN=atpD PE=3 SV=1	9PSED	9
27	16.28	16.28	40	31.01	22.47	tr|A0A067AHX3|A0A067AHX3_9PSED	Glutamate dehydrogenase OS=Pseudomonas sp. P482 GN=BV82_0069 PE=3 SV=1	9PSED	7
27	0	16.16	40	31.01	22.47	tr|A0A077FEU2|A0A077FEU2_9PSED	Glutamate dehydrogenase OS=Pseudomonas alkylphenolia GN=PSAKL28_46180 PE=3 SV=1	9PSED	7
27	0	15.04	37.44	28.48	22.42	tr|A0A088NUG7|A0A088NUG7_9PSED	Glutamate dehydrogenase OS=Pseudomonas mosselii SJ10 GN=O165_027445 PE=4 SV=1	9PSED	7
27	0	14.93	37.44	28.48	22.42	tr|V9WSW3|V9WSW3_9PSED	Glutamate dehydrogenase OS=Pseudomonas sp. FGI182 GN=C163_03380 PE=3 SV=1	9PSED	7
27	0	14.93	37.44	28.48	22.42	tr|V9UUT7|V9UUT7_9PSED	Glutamate dehydrogenase OS=Pseudomonas monteilii SB3101 GN=X970_01765 PE=3 SV=1	9PSED	7
27	0	14.93	37.44	28.48	22.42	tr|V9UGR5|V9UGR5_9PSED	Glutamate dehydrogenase OS=Pseudomonas monteilii SB3078 GN=X969_01775 PE=3 SV=1	9PSED	7
27	0	14.93	37.19	28.29	22.27	tr|V7DEZ1|V7DEZ1_9PSED	Glutamate dehydrogenase OS=Pseudomonas taiwanensis SJ9 GN=O164_09560 PE=3 SV=1	9PSED	7
27	0	14.93	37.44	28.48	22.42	tr|L0FFC2|L0FFC2_PSEPU	Glutamate dehydrogenase OS=Pseudomonas putida HB3267 GN=B479_03810 PE=3 SV=1	PSEPU	7
27	0	14.93	37.44	28.48	22.42	tr|F8FRX8|F8FRX8_PSEP6	Glutamate dehydrogenase OS=Pseudomonas putida (strain S16) GN=PPS_0672 PE=3 SV=1	PSEP6	7
27	0	14.93	37.44	28.48	22.42	tr|B1JF25|B1JF25_PSEPW	Glutamate dehydrogenase OS=Pseudomonas putida (strain W619) GN=PputW619_4509 PE=3 SV=1	PSEPW	7
27	0	14.93	37.44	28.48	22.42	tr|A0A099MSZ9|A0A099MSZ9_9PSED	Glutamate dehydrogenase OS=Pseudomonas plecoglossicida GN=GT93_01995 PE=4 SV=1	9PSED	7
27	0	14.93	37.44	28.48	22.42	tr|A0A059URK5|A0A059URK5_PSEPU	Glutamate dehydrogenase OS=Pseudomonas putida GN=DW66_0679 PE=3 SV=1	PSEPU	7
28	16.1	16.1	32.75	28.65	23.78	tr|W6VVM4|W6VVM4_9PSED	Phosphoenolpyruvate carboxykinase [ATP] OS=Pseudomonas sp. GM41(2012) GN=pckA PE=3 SV=1	ATP	8
28	0	16.1	31.77	27.68	22.81	tr|K9NCA9|K9NCA9_9PSED	Phosphoenolpyruvate carboxykinase [ATP] OS=Pseudomonas sp. UW4 GN=pckA PE=3 SV=1	ATP	8
28	0	16.1	31.77	27.68	22.81	tr|J2YVJ8|J2YVJ8_9PSED	Phosphoenolpyruvate carboxykinase [ATP] OS=Pseudomonas sp. GM33 GN=pckA PE=3 SV=1	ATP	8
28	0	16.1	31.77	27.68	22.81	tr|J2NI18|J2NI18_9PSED	Phosphoenolpyruvate carboxykinase [ATP] OS=Pseudomonas sp. GM21 GN=pckA PE=3 SV=1	ATP	8
28	0	16.1	32.75	28.65	23.78	tr|A0A059L0H2|A0A059L0H2_9PSED	Phosphoenolpyruvate carboxykinase [ATP] OS=Pseudomonas mandelii PD30 GN=pckA PE=3 SV=1	ATP	8
28	0	15.16	37.23	27.68	20.08	tr|A0A077F226|A0A077F226_9PSED	Phosphoenolpyruvate carboxykinase [ATP] OS=Pseudomonas alkylphenolia GN=pckA PE=3 SV=1	ATP	7
29	16.02	16.02	23.53	10.92	7.775	tr|S3NLR3|S3NLR3_9GAMM	Glutamate synthase (NADPH/NADH) large chain OS=Acinetobacter rudis CIP 110305 GN=F945_00385 PE=4 SV=1	9GAMM	6
30	15.92	15.92	37.8	33.56	21.19	tr|L1M5F6|L1M5F6_PSEPU	Succinate dehydrogenase flavoprotein subunit OS=Pseudomonas putida CSV86 GN=sdhA PE=4 SV=1	PSEPU	8
30	0.04	14	38.14	31.36	18.98	tr|A0A067AFT5|A0A067AFT5_9PSED	Succinate dehydrogenase, flavoprotein subunit OS=Pseudomonas sp. P482 GN=sdhA PE=4 SV=1	9PSED	7
30	0	13.84	38.31	31.36	18.98	tr|W6W649|W6W649_9PSED	Succinate dehydrogenase, flavoprotein subunit OS=Pseudomonas sp. GM30 GN=PMI25_005017 PE=4 SV=1	9PSED	7
30	0	13.84	38.31	31.36	18.98	tr|Q3KFV1|Q3KFV1_PSEPF	Succinate dehydrogenase flavoprotein subunit OS=Pseudomonas fluorescens (strain Pf0-1) GN=Pfl01_1612 PE=4 SV=1	PSEPF	7
30	0	13.84	38.31	31.36	18.98	tr|K0WCI3|K0WCI3_PSEFL	Succinate dehydrogenase OS=Pseudomonas fluorescens R124 GN=I1A_001583 PE=4 SV=1	PSEFL	7
30	0	13.84	38.31	31.36	18.98	tr|J3D9R3|J3D9R3_9PSED	Succinate dehydrogenase, flavoprotein subunit OS=Pseudomonas sp. GM78 GN=PMI35_05104 PE=4 SV=1	9PSED	7
30	0	13.84	38.31	31.36	18.98	tr|A0A031FZM0|A0A031FZM0_9PSED	Succinate dehydrogenase OS=Pseudomonas sp. RIT288 GN=BW33_03596 PE=4 SV=1	9PSED	7
30	0	13.84	36.61	31.36	18.98	tr|V8DDZ8|V8DDZ8_9PSED	Succinate dehydrogenase flavoprotein subunit OS=Pseudomonas chlororaphis subsp. aurantiaca PB-St2 GN=sdhA PE=4 SV=1	9PSED	7
30	0	13.84	36.61	31.36	18.98	tr|J2YLV5|J2YLV5_9PSED	Succinate dehydrogenase, flavoprotein subunit OS=Pseudomonas chlororaphis subsp. aureofaciens 30-84 GN=sdhA PE=4 SV=1	9PSED	7
30	0	13.84	36.61	31.36	18.98	tr|J2LYS1|J2LYS1_9PSED	Succinate dehydrogenase, flavoprotein subunit OS=Pseudomonas sp. GM17 GN=PMI20_05550 PE=4 SV=1	9PSED	7
30	0	13.84	36.61	31.36	18.98	tr|I4XRS3|I4XRS3_9PSED	Succinate dehydrogenase, flavoprotein subunit OS=Pseudomonas chlororaphis O6 GN=sdhA PE=4 SV=1	9PSED	7
30	0	13.84	36.78	31.36	18.98	tr|A0A0A4GS56|A0A0A4GS56_9PSED	Succinate dehydrogenase OS=Pseudomonas mediterranea CFBP 5447 GN=sdhA PE=4 SV=1	9PSED	7
30	0	13.84	36.78	31.36	18.98	tr|A0A0A1I4U3|A0A0A1I4U3_9PSED	Succinate dehydrogenase flavoprotein subunit OS=Pseudomonas sp. SHC52 GN=BN844_2416 PE=4 SV=1	9PSED	7
30	0	13.84	36.61	31.36	18.98	tr|A0A077FFA1|A0A077FFA1_9PSED	Succinate dehydrogenase flavoprotein subunit OS=Pseudomonas alkylphenolia GN=PSAKL28_36120 PE=4 SV=1	9PSED	7
30	0	13.84	35.59	31.36	18.98	tr|U6ZPY2|U6ZPY2_9PSED	Succinate dehydrogenase flavoprotein subunit OS=Pseudomonas sp. CMAA1215 GN=sdhA PE=4 SV=1	9PSED	7
31	15.91	15.91	29.82	22.88	19.83	tr|S3N7C6|S3N7C6_9GAMM	Malate synthase G OS=Acinetobacter rudis CIP 110305 GN=glcB PE=3 SV=1	9GAMM	8
32	15.87	15.87	58.71	58.71	32.58	tr|A0A067A894|A0A067A894_9PSED	Ribose-phosphate pyrophosphokinase OS=Pseudomonas sp. P482 GN=prs PE=3 SV=1	9PSED	6
32	0	13.77	48.56	48.56	22.68	tr|V9WPC8|V9WPC8_9PSED	Ribose-phosphate pyrophosphokinase OS=Pseudomonas sp. FGI182 GN=prs PE=3 SV=1	9PSED	5
32	0	13.77	48.56	48.56	22.68	tr|V9UU86|V9UU86_9PSED	Ribose-phosphate pyrophosphokinase OS=Pseudomonas monteilii SB3101 GN=prs PE=3 SV=1	9PSED	5
32	0	13.77	48.56	48.56	22.68	tr|V9UD63|V9UD63_9PSED	Ribose-phosphate pyrophosphokinase OS=Pseudomonas monteilii SB3078 GN=prs PE=3 SV=1	9PSED	5
32	0	13.77	48.56	48.56	22.68	tr|V7D6Z7|V7D6Z7_9PSED	Ribose-phosphate pyrophosphokinase OS=Pseudomonas taiwanensis SJ9 GN=prs PE=3 SV=1	9PSED	5
32	0	13.77	48.56	48.56	22.68	tr|V6JJ11|V6JJ11_PSEPU	Ribose-phosphate pyrophosphokinase OS=Pseudomonas putida S610 GN=prs PE=3 SV=1	PSEPU	5
32	0	13.77	48.56	48.56	22.68	tr|U7RB59|U7RB59_PSEPU	Ribose-phosphate pyrophosphokinase OS=Pseudomonas putida SJ3 GN=prs PE=3 SV=1	PSEPU	5
32	0	13.77	48.56	48.56	22.68	tr|U2SZU7|U2SZU7_PSEPU	Ribose-phosphate pyrophosphokinase OS=Pseudomonas putida LF54 GN=prs PE=3 SV=1	PSEPU	5
32	0	13.77	48.56	48.56	22.68	tr|T2HBV2|T2HBV2_PSEPU	Ribose-phosphate pyrophosphokinase OS=Pseudomonas putida NBRC 14164 GN=prs PE=3 SV=1	PSEPU	5
32	0	13.77	48.56	48.56	22.68	tr|R9V2U1|R9V2U1_PSEPU	Ribose-phosphate pyrophosphokinase OS=Pseudomonas putida H8234 GN=prs PE=3 SV=1	PSEPU	5
32	0	13.77	48.56	48.56	22.68	tr|N9W2Y3|N9W2Y3_PSEPU	Ribose-phosphate pyrophosphokinase OS=Pseudomonas putida TRO1 GN=prs PE=3 SV=1	PSEPU	5
32	0	13.77	48.56	48.56	22.68	tr|M7S2N2|M7S2N2_PSEPU	Ribose-phosphate pyrophosphokinase OS=Pseudomonas putida LS46 GN=prs PE=3 SV=1	PSEPU	5
32	0	13.77	48.56	48.56	22.68	tr|L1LTQ9|L1LTQ9_PSEPU	Ribose-phosphate pyrophosphokinase OS=Pseudomonas putida CSV86 GN=prs PE=3 SV=1	PSEPU	5
32	0	13.77	48.56	48.56	22.68	tr|L0FD17|L0FD17_PSEPU	Ribose-phosphate pyrophosphokinase OS=Pseudomonas putida HB3267 GN=prs PE=3 SV=1	PSEPU	5
32	0	13.77	48.56	48.56	22.68	tr|J8VFF4|J8VFF4_PSEPU	Ribose-phosphate pyrophosphokinase OS=Pseudomonas putida S11 GN=prs PE=3 SV=1	PSEPU	5
32	0	13.77	48.56	48.56	22.68	tr|I7CI52|I7CI52_PSEPT	Ribose-phosphate pyrophosphokinase OS=Pseudomonas putida (strain DOT-T1E) GN=prsA PE=3 SV=1	PSEPT	5
32	0	13.77	48.56	48.56	22.68	tr|I3UXR0|I3UXR0_PSEPU	Ribose-phosphate pyrophosphokinase OS=Pseudomonas putida ND6 GN=prs PE=3 SV=1	PSEPU	5
32	0	13.77	48.56	48.56	22.68	tr|F8FT56|F8FT56_PSEP6	Ribose-phosphate pyrophosphokinase OS=Pseudomonas putida (strain S16) GN=prs PE=3 SV=1	PSEP6	5
32	0	13.77	48.56	48.56	22.68	tr|F0ECI4|F0ECI4_PSEDT	Ribose-phosphate pyrophosphokinase OS=Pseudomonas sp. (strain TJI-51) GN=prs PE=3 SV=1	PSEDT	5
32	0	13.77	48.56	48.56	22.68	tr|E4RHQ9|E4RHQ9_PSEPB	Ribose-phosphate pyrophosphokinase OS=Pseudomonas putida (strain BIRD-1) GN=prsA PE=3 SV=1	PSEPB	5
32	0	13.77	49.03	49.03	22.9	tr|B1JEQ1|B1JEQ1_PSEPW	Ribose-phosphate pyrophosphokinase OS=Pseudomonas putida (strain W619) GN=prs PE=3 SV=1	PSEPW	5
32	0	13.77	49.03	49.03	22.9	tr|B0KND6|B0KND6_PSEPG	Ribose-phosphate pyrophosphokinase OS=Pseudomonas putida (strain GB-1) GN=prs PE=3 SV=1	PSEPG	5
32	0	13.77	49.03	49.03	22.9	tr|A5VYG0|A5VYG0_PSEP1	Ribose-phosphate pyrophosphokinase OS=Pseudomonas putida (strain F1 / ATCC 700007) GN=prs PE=3 SV=1	PSEP1	5
32	0	13.77	48.56	48.56	22.68	tr|A0A099MVI6|A0A099MVI6_9PSED	Ribose-phosphate pyrophosphokinase OS=Pseudomonas plecoglossicida GN=prs PE=3 SV=1	9PSED	5
32	0	13.77	48.56	48.56	22.68	tr|A0A099E426|A0A099E426_9PSED	Ribose-phosphate pyrophosphokinase OS=Pseudomonas sp. H2 GN=prs PE=3 SV=1	9PSED	5
32	0	13.77	48.56	48.56	22.68	tr|A0A089WQL8|A0A089WQL8_9PSED	Ribose-phosphate pyrophosphokinase OS=Pseudomonas cremoricolorata GN=prs PE=3 SV=1	9PSED	5
32	0	13.77	48.56	48.56	22.68	tr|A0A084CC97|A0A084CC97_9PSED	Ribose-phosphate pyrophosphokinase OS=Pseudomonas sp. WCS358 GN=prs PE=3 SV=1	9PSED	5
32	0	13.77	48.56	48.56	22.68	tr|A0A077FER2|A0A077FER2_9PSED	Ribose-phosphate pyrophosphokinase OS=Pseudomonas alkylphenolia GN=prs PE=3 SV=1	9PSED	5
32	0	13.77	48.56	48.56	22.68	tr|A0A059UVI1|A0A059UVI1_PSEPU	Ribose-phosphate pyrophosphokinase OS=Pseudomonas putida GN=prs PE=3 SV=1	PSEPU	5
32	0	13.77	48.56	48.56	22.68	sp|Q88PX6|KPRS_PSEPK	Ribose-phosphate pyrophosphokinase OS=Pseudomonas putida (strain KT2440) GN=prs PE=3 SV=1	PSEPK	5
33	15.87	15.87	34.36	32.23	29.15	tr|A0A067A698|A0A067A698_9PSED	Trigger factor OS=Pseudomonas sp. P482 GN=tig PE=3 SV=1	9PSED	8
34	15.85	26.56	57.58	52.27	45.96	tr|B9MB71|B9MB71_ACIET	Elongation factor Tu OS=Acidovorax ebreus (strain TPSY) GN=tuf PE=3 SV=1	ACIET	13
34	0	26.56	57.58	52.27	45.96	sp|A1WCN6|EFTU2_ACISJ	Elongation factor Tu 2 OS=Acidovorax sp. (strain JS42) GN=tuf2 PE=3 SV=1	ACISJ	13
34	0	24.79	57.58	48.99	42.68	tr|A0A0A1VM83|A0A0A1VM83_9BURK	Elongation factor Tu OS=Acidovorax sp. MR-S7 GN=AVS7_04182 PE=4 SV=1	9BURK	12
34	0	24.79	57.58	48.99	42.68	sp|A1W2Q5|EFTU1_ACISJ	Elongation factor Tu 1 OS=Acidovorax sp. (strain JS42) GN=tuf1 PE=3 SV=1	ACISJ	12
35	15.68	15.68	46.34	40.55	40.55	tr|S3P1U9|S3P1U9_9GAMM	Malate dehydrogenase OS=Acinetobacter rudis CIP 110305 GN=mdh PE=3 SV=1	9GAMM	8
36	15.61	15.61	43.38	27.11	16.92	tr|S3P0N0|S3P0N0_9GAMM	Glutamate dehydrogenase OS=Acinetobacter rudis CIP 110305 GN=F945_00855 PE=3 SV=1	9GAMM	6
37	15.48	15.48	27.9	24.34	19.48	tr|N9DN87|N9DN87_9GAMM	Isocitrate lyase OS=Acinetobacter bouvetii DSM 14964 = CIP 107468 GN=F941_02284 PE=3 SV=1	9GAMM	7
37	0	15.48	27.9	24.34	19.48	tr|N8RZ57|N8RZ57_ACIJO	Isocitrate lyase OS=Acinetobacter johnsonii CIP 64.6 GN=F986_01899 PE=3 SV=1	ACIJO	7
37	0	15.48	27.9	24.34	19.48	tr|D0SBN6|D0SBN6_ACIJO	Isocitrate lyase OS=Acinetobacter johnsonii SH046 GN=HMPREF0016_01259 PE=3 SV=1	ACIJO	7
37	0	14.06	28.46	24.91	16.67	tr|S7WKJ9|S7WKJ9_9GAMM	Isocitrate lyase OS=Acinetobacter gerneri MTCC 9824 GN=L289_3045 PE=3 SV=1	9GAMM	6
37	0	14.06	28.46	24.91	16.67	tr|N8ZU57|N8ZU57_9GAMM	Isocitrate lyase OS=Acinetobacter gerneri DSM 14967 = CIP 107464 GN=F960_00650 PE=3 SV=1	9GAMM	6
37	0	13.78	40.45	21.54	16.67	tr|R9AXL7|R9AXL7_9GAMM	Isocitrate lyase OS=Acinetobacter tandoii DSM 14970 = CIP 107469 GN=I593_01815 PE=3 SV=1	9GAMM	6
37	0	13.78	34.08	21.54	16.67	tr|S3YVZ2|S3YVZ2_9GAMM	Isocitrate lyase OS=Acinetobacter gyllenbergii MTCC 11365 GN=L293_2786 PE=3 SV=1	9GAMM	6
37	0	13.78	34.08	21.54	16.67	tr|S3TIR8|S3TIR8_9GAMM	Isocitrate lyase OS=Acinetobacter sp. NIPH 2036 GN=F907_00920 PE=3 SV=1	9GAMM	6
37	0	13.78	34.08	21.54	16.67	tr|S3NJL9|S3NJL9_9GAMM	Isocitrate lyase OS=Acinetobacter gyllenbergii CIP 110306 GN=F957_02324 PE=3 SV=1	9GAMM	6
37	0	13.78	34.08	21.54	16.67	tr|N9RGE5|N9RGE5_9GAMM	Isocitrate lyase OS=Acinetobacter sp. NIPH 3623 GN=F888_03053 PE=3 SV=1	9GAMM	6
37	0	13.78	34.08	21.54	16.67	tr|N9R6Q8|N9R6Q8_9GAMM	Isocitrate lyase OS=Acinetobacter sp. NIPH 1859 GN=F889_01470 PE=3 SV=1	9GAMM	6
37	0	13.78	34.08	21.54	16.67	tr|N9P4K7|N9P4K7_9GAMM	Isocitrate lyase OS=Acinetobacter sp. CIP 64.2 GN=F895_03003 PE=3 SV=1	9GAMM	6
37	0	13.78	34.08	21.54	16.67	tr|N9NUW2|N9NUW2_9GAMM	Isocitrate lyase OS=Acinetobacter sp. NIPH 1847 GN=F898_03417 PE=3 SV=1	9GAMM	6
37	0	13.78	34.08	21.54	16.67	tr|N9NQH6|N9NQH6_9GAMM	Isocitrate lyase OS=Acinetobacter sp. NIPH 2168 GN=F892_02561 PE=3 SV=1	9GAMM	6
37	0	13.78	34.08	21.54	16.67	tr|N8W287|N8W287_9GAMM	Isocitrate lyase OS=Acinetobacter sp. NIPH 758 GN=F971_03456 PE=3 SV=1	9GAMM	6
37	0	13.78	34.08	21.54	16.67	tr|N8QSY6|N8QSY6_9GAMM	Isocitrate lyase OS=Acinetobacter sp. NIPH 809 GN=F993_00665 PE=3 SV=1	9GAMM	6
37	0	13.78	34.08	21.54	16.67	tr|K9BAT7|K9BAT7_9GAMM	Isocitrate lyase OS=Acinetobacter sp. WC-323 GN=ACINWC323_2607 PE=3 SV=1	9GAMM	6
37	0	13.78	34.08	21.54	16.67	tr|A0A022ISM6|A0A022ISM6_ACIBA	Isocitrate lyase OS=Acinetobacter baumannii 1000160 GN=J699_00837 PE=3 SV=1	ACIBA	6
37	0	13.78	34.08	21.54	16.67	tr|A0A009L8H5|A0A009L8H5_ACIBA	Isocitrate lyase OS=Acinetobacter baumannii 146457 GN=J522_0061 PE=3 SV=1	ACIBA	6
37	0	13.78	34.08	21.54	16.67	tr|A0A009JAV9|A0A009JAV9_ACIBA	Isocitrate lyase OS=Acinetobacter baumannii 1437282 GN=J537_2046 PE=3 SV=1	ACIBA	6
37	0	13.65	32.02	21.54	16.67	tr|V2UX74|V2UX74_9GAMM	Isocitrate lyase OS=Acinetobacter gyllenbergii NIPH 230 GN=F987_01260 PE=3 SV=1	9GAMM	6
37	0	13.62	25.84	21.54	16.67	tr|N9SM90|N9SM90_9GAMM	Isocitrate lyase OS=Acinetobacter sp. NIPH 1867 GN=F901_03621 PE=3 SV=1	9GAMM	6
37	0	13.55	27.15	21.54	16.67	tr|V2VAI3|V2VAI3_9GAMM	Isocitrate lyase OS=Acinetobacter oleivorans CIP 110421 GN=P254_02103 PE=3 SV=1	9GAMM	6
37	0	13.55	31.27	21.54	16.67	tr|N9TCC7|N9TCC7_9GAMM	Isocitrate lyase OS=Acinetobacter sp. CIP 102143 GN=F884_01566 PE=3 SV=1	9GAMM	6
37	0	13.55	27.15	21.54	16.67	tr|N9QJT6|N9QJT6_9GAMM	Isocitrate lyase OS=Acinetobacter sp. NIPH 542 GN=F886_01491 PE=3 SV=1	9GAMM	6
37	0	13.55	27.15	21.54	16.67	tr|N9DHL7|N9DHL7_ACIBZ	Isocitrate lyase OS=Acinetobacter bereziniae CIP 70.12 GN=F938_01639 PE=3 SV=1	ACIBZ	6
37	0	13.55	27.15	21.54	16.67	tr|N8YUX0|N8YUX0_ACIBZ	Isocitrate lyase OS=Acinetobacter bereziniae NIPH 3 GN=F963_00481 PE=3 SV=1	ACIBZ	6
37	0	13.55	31.27	21.54	16.67	tr|N8XGH5|N8XGH5_9GAMM	Isocitrate lyase OS=Acinetobacter sp. CIP 102637 GN=F967_01150 PE=3 SV=1	9GAMM	6
37	0	13.55	31.27	21.54	16.67	tr|N8W4H1|N8W4H1_9GAMM	Isocitrate lyase OS=Acinetobacter sp. CIP 102529 GN=F972_00346 PE=3 SV=1	9GAMM	6
37	0	13.55	31.27	21.54	16.67	tr|N8VRR4|N8VRR4_9GAMM	Isocitrate lyase OS=Acinetobacter sp. CIP 102129 GN=F973_00277 PE=3 SV=1	9GAMM	6
37	0	13.55	31.27	21.54	16.67	tr|N8VQA1|N8VQA1_9GAMM	Isocitrate lyase OS=Acinetobacter sp. CIP 102159 GN=F974_00017 PE=3 SV=1	9GAMM	6
37	0	13.55	31.27	21.54	16.67	tr|N8VB35|N8VB35_9GAMM	Isocitrate lyase OS=Acinetobacter sp. CIP 102082 GN=F970_00202 PE=3 SV=1	9GAMM	6
37	0	13.55	31.27	21.54	16.67	tr|N8RU15|N8RU15_9GAMM	Isocitrate lyase OS=Acinetobacter parvus DSM 16617 = CIP 108168 GN=F988_00747 PE=3 SV=1	9GAMM	6
37	0	13.55	31.27	21.54	16.67	tr|N8RFB1|N8RFB1_9GAMM	Isocitrate lyase OS=Acinetobacter parvus NIPH 1103 GN=F989_01046 PE=3 SV=1	9GAMM	6
37	0	13.55	27.15	21.54	16.67	tr|L9M5H1|L9M5H1_9GAMM	Isocitrate lyase OS=Acinetobacter sp. WC-743 GN=ACINWC743_1615 PE=3 SV=1	9GAMM	6
37	0	13.55	27.15	21.54	16.67	tr|D8JDT1|D8JDT1_ACISD	Isocitrate lyase OS=Acinetobacter oleivorans (strain JCM 16667 / KCTC 23045 / DR1) GN=AOLE_14300 PE=3 SV=1	ACISD	6
37	0	13.55	24.91	21.54	16.67	tr|U7H4V2|U7H4V2_9GAMM	Isocitrate lyase OS=Acinetobacter sp. COS3 GN=Q674_00620 PE=3 SV=1	9GAMM	6
37	0	13.55	24.91	21.54	16.67	tr|N9T7L8|N9T7L8_9GAMM	Isocitrate lyase OS=Acinetobacter sp. ANC 3880 GN=F885_02498 PE=3 SV=1	9GAMM	6
37	0	13.55	24.91	21.54	16.67	tr|N9RM40|N9RM40_9GAMM	Isocitrate lyase OS=Acinetobacter sp. CIP 70.18 GN=F902_01639 PE=3 SV=1	9GAMM	6
37	0	13.55	24.91	21.54	16.67	tr|N9LZA8|N9LZA8_9GAMM	Isocitrate lyase OS=Acinetobacter sp. NIPH 284 GN=F908_00730 PE=3 SV=1	9GAMM	6
37	0	13.55	24.91	21.54	16.67	tr|N9LVN2|N9LVN2_9GAMM	Isocitrate lyase OS=Acinetobacter sp. ANC 3862 GN=F900_02074 PE=3 SV=1	9GAMM	6
37	0	13.55	24.91	21.54	16.67	tr|N9LMA6|N9LMA6_9GAMM	Isocitrate lyase OS=Acinetobacter sp. ANC 4105 GN=F904_00235 PE=3 SV=1	9GAMM	6
37	0	13.55	24.91	21.54	16.67	tr|N8ZYM5|N8ZYM5_9GAMM	Isocitrate lyase OS=Acinetobacter venetianus RAG-1 = CIP 110063 GN=F959_02528 PE=3 SV=1	9GAMM	6
37	0	13.55	24.91	21.54	16.67	tr|N8XL73|N8XL73_9GAMM	Isocitrate lyase OS=Acinetobacter sp. CIP 56.2 GN=F966_04048 PE=3 SV=1	9GAMM	6
37	0	13.55	24.91	21.54	16.67	tr|N8QXV5|N8QXV5_9GAMM	Isocitrate lyase OS=Acinetobacter sp. NIPH 236 GN=F992_02478 PE=3 SV=1	9GAMM	6
37	0	13.55	24.91	21.54	16.67	tr|G7GB69|G7GB69_9GAMM	Isocitrate lyase OS=Acinetobacter sp. NBRC 100985 GN=aceA PE=3 SV=1	9GAMM	6
37	0	13.43	28.09	21.54	16.67	tr|V2UVI8|V2UVI8_9GAMM	Isocitrate lyase OS=Acinetobacter brisouii CIP 110357 GN=P255_00800 PE=3 SV=1	9GAMM	6
37	0	13.43	28.09	21.54	16.67	tr|N9ARK5|N9ARK5_9GAMM	Isocitrate lyase OS=Acinetobacter brisouii ANC 4119 GN=F954_02640 PE=3 SV=1	9GAMM	6
37	0	13.43	28.09	21.54	16.67	tr|N8VCB0|N8VCB0_9GAMM	Isocitrate lyase OS=Acinetobacter sp. ANC 3789 GN=F975_02096 PE=3 SV=1	9GAMM	6
37	0	13.43	25.09	21.54	16.67	tr|R8Y1G4|R8Y1G4_ACICA	Isocitrate lyase OS=Acinetobacter calcoaceticus ANC 3811 GN=F935_02107 PE=3 SV=1	ACICA	6
37	0	13.43	25.09	21.54	16.67	tr|N9CXH3|N9CXH3_ACIJO	Isocitrate lyase OS=Acinetobacter johnsonii ANC 3681 GN=F946_02459 PE=3 SV=1	ACIJO	6
37	0	13.43	22.85	21.54	16.67	tr|V2V2X7|V2V2X7_9GAMM	Isocitrate lyase OS=Acinetobacter tjernbergiae DSM 14971 = CIP 107465 GN=F990_00961 PE=3 SV=1	9GAMM	6
37	0	13.43	22.85	21.54	16.67	tr|R9B2Y4|R9B2Y4_9GAMM	Isocitrate lyase OS=Acinetobacter sp. CIP 110321 GN=F896_01296 PE=3 SV=1	9GAMM	6
37	0	13.43	22.85	21.54	16.67	tr|N9Q5P1|N9Q5P1_9GAMM	Isocitrate lyase OS=Acinetobacter sp. NIPH 2100 GN=F887_02547 PE=3 SV=1	9GAMM	6
37	0	13.43	22.85	21.54	16.67	tr|N9K2J9|N9K2J9_9GAMM	Isocitrate lyase OS=Acinetobacter sp. ANC 3929 GN=F909_03864 PE=3 SV=1	9GAMM	6
37	0	13.43	22.85	21.54	16.67	tr|N9EDR4|N9EDR4_9GAMM	Isocitrate lyase OS=Acinetobacter beijerinckii CIP 110307 GN=F933_00422 PE=3 SV=1	9GAMM	6
37	0	13.43	22.85	21.54	16.67	tr|N9E5M3|N9E5M3_9GAMM	Isocitrate lyase OS=Acinetobacter beijerinckii ANC 3835 GN=F934_01150 PE=3 SV=1	9GAMM	6
38	15.29	15.29	21.63	17.07	11.88	tr|A0A077FBJ4|A0A077FBJ4_9PSED	2-oxoglutarate dehydrogenase E1 component OS=Pseudomonas alkylphenolia GN=PSAKL28_36100 PE=4 SV=1	9PSED	7
38	0.02	14.93	20.36	15.91	11.88	tr|A0A067A656|A0A067A656_9PSED	Oxoglutarate dehydrogenase (Succinyl-transferring), E1 component OS=Pseudomonas sp. P482 GN=sucA PE=4 SV=1	9PSED	7
39	15.21	15.21	51.72	33.25	30.61	tr|S3PPA3|S3PPA3_9GAMM	Citrate synthase OS=Acinetobacter rudis CIP 110305 GN=F945_00337 PE=3 SV=1	9GAMM	7
39	0	15.21	52.27	33.6	30.93	tr|S3P411|S3P411_9GAMM	Citrate synthase OS=Acinetobacter rudis CIP 110305 GN=F945_02003 PE=3 SV=1	9GAMM	7
40	15.17	15.17	43.12	27.97	24.71	tr|W6W0D7|W6W0D7_9PSED	Adenylosuccinate synthetase OS=Pseudomonas sp. GM30 GN=purA PE=3 SV=1	9PSED	7
40	0	15.17	43.12	27.97	24.71	tr|W2DWW4|W2DWW4_9PSED	Adenylosuccinate synthetase OS=Pseudomonas sp. FH1 GN=purA PE=3 SV=1	9PSED	7
40	0	15.17	43.12	27.97	24.71	tr|V7DWU3|V7DWU3_PSEFL	Adenylosuccinate synthetase OS=Pseudomonas fluorescens BBc6R8 GN=purA PE=3 SV=1	PSEFL	7
40	0	15.17	43.12	27.97	24.71	tr|S6ICQ7|S6ICQ7_9PSED	Adenylosuccinate synthetase OS=Pseudomonas sp. CFT9 GN=purA PE=3 SV=1	9PSED	7
40	0	15.17	43.12	27.97	24.71	tr|K0WXL6|K0WXL6_PSEFL	Adenylosuccinate synthetase OS=Pseudomonas fluorescens R124 GN=purA PE=3 SV=1	PSEFL	7
40	0	15.17	43.12	27.97	24.71	tr|J3ISV1|J3ISV1_9PSED	Adenylosuccinate synthetase OS=Pseudomonas sp. GM80 GN=purA PE=3 SV=1	9PSED	7
40	0	15.17	43.12	27.97	24.71	tr|J3DWP8|J3DWP8_9PSED	Adenylosuccinate synthetase OS=Pseudomonas sp. GM16 GN=purA PE=3 SV=1	9PSED	7
40	0	15.17	43.12	27.97	24.71	tr|J2QKR1|J2QKR1_9PSED	Adenylosuccinate synthetase OS=Pseudomonas sp. GM24 GN=purA PE=3 SV=1	9PSED	7
40	0	15.17	43.12	27.97	24.71	tr|J1IB61|J1IB61_9PSED	Adenylosuccinate synthetase OS=Pseudomonas sp. Ag1 GN=purA PE=3 SV=1	9PSED	7
40	0	15.17	43.12	27.97	24.71	tr|I4KV97|I4KV97_9PSED	Adenylosuccinate synthetase OS=Pseudomonas synxantha BG33R GN=purA PE=3 SV=1	9PSED	7
40	0	15.17	43.12	27.97	24.71	tr|I4K2P2|I4K2P2_PSEFL	Adenylosuccinate synthetase OS=Pseudomonas fluorescens SS101 GN=purA PE=3 SV=1	PSEFL	7
40	0	15.17	43.12	27.97	24.71	tr|I2BXY6|I2BXY6_PSEFL	Adenylosuccinate synthetase OS=Pseudomonas fluorescens A506 GN=purA PE=3 SV=1	PSEFL	7
40	0	15.17	43.12	27.97	24.71	tr|E2XKF4|E2XKF4_PSEFL	Adenylosuccinate synthetase OS=Pseudomonas fluorescens WH6 GN=purA PE=3 SV=1	PSEFL	7
40	0	15.17	43.12	27.97	24.71	tr|A0A0A6DDT3|A0A0A6DDT3_9PSED	Adenylosuccinate synthetase OS=Pseudomonas chlororaphis GN=NZ35_08035 PE=4 SV=1	9PSED	7
40	0	15.17	43.12	27.97	24.71	tr|A0A0A1YSC5|A0A0A1YSC5_PSEFL	Adenylosuccinate synthetase OS=Pseudomonas fluorescens LMG 5329 GN=K814_0128435 PE=4 SV=1	PSEFL	7
40	0	15.17	43.12	27.97	24.71	tr|A0A086CQK4|A0A086CQK4_9PSED	Adenylosuccinate synthetase OS=Pseudomonas sp. BRG-100 GN=purA PE=3 SV=1	9PSED	7
40	0	15.17	43.12	27.97	24.71	tr|A0A075PHS1|A0A075PHS1_PSEFL	Adenylosuccinate synthetase OS=Pseudomonas fluorescens GN=purA PE=3 SV=1	PSEFL	7
40	0	15.17	43.12	27.97	24.71	tr|A0A060FX42|A0A060FX42_9PSED	Adenylosuccinate synthetase OS=Pseudomonas sp. WCS374 GN=purA PE=3 SV=1	9PSED	7
40	0	15.12	38.23	27.97	24.71	tr|W2F3W0|W2F3W0_PSEFL	Adenylosuccinate synthetase OS=Pseudomonas fluorescens FH5 GN=purA PE=3 SV=1	PSEFL	7
40	0	15.12	38.23	27.97	24.71	tr|S6J573|S6J573_9PSED	Adenylosuccinate synthetase OS=Pseudomonas sp. CF150 GN=purA PE=3 SV=1	9PSED	7
40	0	15.03	40.79	27.97	24.71	tr|S6IS65|S6IS65_9PSED	Adenylosuccinate synthetase OS=Pseudomonas sp. CF161 GN=purA PE=3 SV=1	9PSED	7
40	0	15.03	37.3	27.97	24.71	tr|S6I0U6|S6I0U6_9PSED	Adenylosuccinate synthetase OS=Pseudomonas sp. CF149 GN=purA PE=3 SV=1	9PSED	7
40	0	13.14	38.46	23.31	20.05	tr|W2DBY3|W2DBY3_9PSED	Adenylosuccinate synthetase OS=Pseudomonas sp. FH4 GN=purA PE=3 SV=1	9PSED	6
40	0	13.14	38.46	23.31	20.05	tr|V9QQL1|V9QQL1_9PSED	Adenylosuccinate synthetase OS=Pseudomonas sp. TKP GN=purA PE=3 SV=1	9PSED	6
40	0	13.14	38.46	23.31	20.05	tr|V8RF04|V8RF04_9PSED	Adenylosuccinate synthetase OS=Pseudomonas moraviensis R28-S GN=purA PE=3 SV=1	9PSED	6
40	0	13.14	38.46	23.31	20.05	tr|U1SNS8|U1SNS8_PSEFL	Adenylosuccinate synthetase OS=Pseudomonas fluorescens EGD-AQ6 GN=purA PE=3 SV=1	PSEFL	6
40	0	13.14	38.46	23.31	20.05	tr|M4KAP6|M4KAP6_9PSED	Adenylosuccinate synthetase OS=Pseudomonas poae RE*1-1-14 GN=purA PE=3 SV=1	9PSED	6
40	0	13.14	38.46	23.31	20.05	tr|L7H953|L7H953_PSEFL	Adenylosuccinate synthetase OS=Pseudomonas fluorescens BRIP34879 GN=purA PE=3 SV=1	PSEFL	6
40	0	13.14	38.46	23.31	20.05	tr|K9NEN0|K9NEN0_9PSED	Adenylosuccinate synthetase OS=Pseudomonas sp. UW4 GN=purA PE=3 SV=1	9PSED	6
40	0	13.14	38.46	23.31	20.05	tr|J3FTY8|J3FTY8_9PSED	Adenylosuccinate synthetase OS=Pseudomonas sp. GM33 GN=purA PE=3 SV=1	9PSED	6
40	0	13.14	38.46	23.31	20.05	tr|J2XV09|J2XV09_9PSED	Adenylosuccinate synthetase OS=Pseudomonas sp. GM25 GN=purA PE=3 SV=1	9PSED	6
40	0	13.14	38.46	23.31	20.05	tr|J2V431|J2V431_9PSED	Adenylosuccinate synthetase OS=Pseudomonas sp. GM74 GN=purA PE=3 SV=1	9PSED	6
40	0	13.14	38.46	23.31	20.05	tr|A0A089ZQY5|A0A089ZQY5_9PSED	Adenylosuccinate synthetase OS=Pseudomonas rhizosphaerae GN=purA PE=3 SV=1	9PSED	6
40	0	13.14	38.46	23.31	20.05	tr|A0A060FHJ6|A0A060FHJ6_9PSED	Adenylosuccinate synthetase OS=Pseudomonas simiae GN=purA PE=3 SV=1	9PSED	6
40	0	13.14	38.46	23.31	20.05	sp|Q3KIY4|PURA_PSEPF	Adenylosuccinate synthetase OS=Pseudomonas fluorescens (strain Pf0-1) GN=purA PE=1 SV=1	PSEPF	6
40	0	13.14	34.97	23.31	20.05	tr|S2FIR2|S2FIR2_9PSED	Adenylosuccinate synthetase OS=Pseudomonas sp. G5(2012) GN=purA PE=3 SV=1	9PSED	6
40	0	13.14	34.97	23.31	20.05	tr|A0A083URB8|A0A083URB8_PSEPU	Adenylosuccinate synthetase OS=Pseudomonas putida GN=purA PE=3 SV=1	PSEPU	6
40	0	13.14	34.97	23.31	20.05	tr|A0A023CFT0|A0A023CFT0_9PSED	Adenylosuccinate synthetase OS=Pseudomonas extremaustralis 14-3 substr. 14-3b GN=purA PE=3 SV=1	9PSED	6
40	0	13.14	30.54	23.31	20.05	tr|J3DUJ1|J3DUJ1_9PSED	Adenylosuccinate synthetase OS=Pseudomonas sp. GM102 GN=purA PE=3 SV=1	9PSED	6
40	0	13.14	30.54	23.31	20.05	tr|J2SGF4|J2SGF4_9PSED	Adenylosuccinate synthetase OS=Pseudomonas sp. GM50 GN=purA PE=3 SV=1	9PSED	6
40	0	13.14	30.54	23.31	20.05	tr|A0A077FEJ8|A0A077FEJ8_9PSED	Adenylosuccinate synthetase OS=Pseudomonas alkylphenolia GN=purA PE=3 SV=1	9PSED	6
41	15.01	15.01	42.73	40.88	32.33	tr|S3MUU2|S3MUU2_9GAMM	O-acetylhomoserine (Thiol)-lyase OS=Acinetobacter rudis CIP 110305 GN=F945_03352 PE=3 SV=1	9GAMM	7
42	14.61	14.61	37.41	30.61	30.61	tr|U7A0C8|U7A0C8_9PSED	Isocitrate lyase OS=Pseudomonas sp. CMAA1215 GN=P308_20490 PE=4 SV=1	9PSED	7
42	0	14.61	35.83	30.61	30.61	tr|A0A088P1L0|A0A088P1L0_9PSED	Isocitrate lyase OS=Pseudomonas mosselii SJ10 GN=O165_013365 PE=4 SV=1	9PSED	7
42	0	14.61	35.83	30.61	30.61	tr|A0A067A417|A0A067A417_9PSED	Isocitrate lyase OS=Pseudomonas sp. P482 GN=aceA PE=4 SV=1	9PSED	7
42	0	12.54	31.75	24.94	24.94	tr|L1LZL4|L1LZL4_PSEPU	Isocitrate lyase OS=Pseudomonas putida CSV86 GN=CSV86_15855 PE=4 SV=1	PSEPU	6
42	0	12.54	32.43	27.21	27.21	tr|U2ULP5|U2ULP5_PSEPU	Isocitrate lyase OS=Pseudomonas putida LF54 GN=O999_22895 PE=4 SV=1	PSEPU	6
42	0	12.54	32.43	27.21	27.21	tr|Q88FI0|Q88FI0_PSEPK	Isocitrate lyase OS=Pseudomonas putida (strain KT2440) GN=aceA PE=4 SV=1	PSEPK	6
42	0	12.54	32.43	27.21	27.21	tr|N9UA17|N9UA17_PSEPU	Isocitrate lyase OS=Pseudomonas putida TRO1 GN=C206_22821 PE=4 SV=1	PSEPU	6
42	0	12.54	32.43	27.21	27.21	tr|M7RWA0|M7RWA0_PSEPU	Isocitrate lyase OS=Pseudomonas putida LS46 GN=PPUTLS46_012430 PE=4 SV=1	PSEPU	6
42	0	12.54	32.43	27.21	27.21	tr|I7CG33|I7CG33_PSEPT	Isocitrate lyase OS=Pseudomonas putida (strain DOT-T1E) GN=aceA PE=4 SV=1	PSEPT	6
42	0	12.54	32.43	27.21	27.21	tr|I3V104|I3V104_PSEPU	Isocitrate lyase OS=Pseudomonas putida ND6 GN=YSA_08612 PE=4 SV=1	PSEPU	6
42	0	12.54	32.43	27.21	27.21	tr|A5W194|A5W194_PSEP1	Isocitrate lyase OS=Pseudomonas putida (strain F1 / ATCC 700007) GN=Pput_1748 PE=4 SV=1	PSEP1	6
43	14.54	19.84	34.24	27.43	20.82	tr|J2E725|J2E725_PSEFL	ATP synthase subunit alpha OS=Pseudomonas fluorescens Q2-87 GN=atpA PE=3 SV=1	PSEFL	9
43	0	19.84	34.24	27.43	20.82	tr|A0A0A4GBQ6|A0A0A4GBQ6_9PSED	ATP F0F1 synthase subunit alpha OS=Pseudomonas mediterranea CFBP 5447 GN=N005_27000 PE=4 SV=1	9PSED	9
43	0	19.84	34.24	27.43	20.82	tr|A0A0A1HY94|A0A0A1HY94_9PSED	ATP synthase alpha chain OS=Pseudomonas sp. SHC52 GN=BN844_4366 PE=4 SV=1	9PSED	9
43	0	19.7	31.91	27.43	20.82	tr|W6V290|W6V290_9PSED	ATP synthase subunit alpha OS=Pseudomonas sp. GM41(2012) GN=atpA PE=3 SV=1	9PSED	9
43	0	19.7	31.91	27.43	20.82	tr|U7DMU5|U7DMU5_PSEFL	ATP synthase subunit alpha OS=Pseudomonas fluorescens NCIMB 11764 GN=atpA PE=3 SV=1	PSEFL	9
43	0	19.7	31.91	27.43	20.82	tr|J3H476|J3H476_9PSED	ATP synthase subunit alpha OS=Pseudomonas sp. GM60 GN=atpA PE=3 SV=1	9PSED	9
43	0	19.7	31.91	27.43	20.82	tr|J3DTS9|J3DTS9_9PSED	ATP synthase subunit alpha OS=Pseudomonas sp. GM102 GN=atpA PE=3 SV=1	9PSED	9
43	0	19.7	31.91	27.43	20.82	tr|J3D7V9|J3D7V9_9PSED	ATP synthase subunit alpha OS=Pseudomonas sp. GM79 GN=atpA PE=3 SV=1	9PSED	9
43	0	19.7	31.91	27.43	20.82	tr|J2TXV5|J2TXV5_9PSED	ATP synthase subunit alpha OS=Pseudomonas sp. GM67 GN=atpA PE=3 SV=1	9PSED	9
43	0	19.7	31.91	27.43	20.82	tr|J2SMD3|J2SMD3_9PSED	ATP synthase subunit alpha OS=Pseudomonas sp. GM50 GN=atpA PE=3 SV=1	9PSED	9
43	0	19.7	31.91	27.43	20.82	tr|A0A059KYP1|A0A059KYP1_9PSED	ATP synthase subunit alpha OS=Pseudomonas mandelii PD30 GN=atpA PE=3 SV=1	9PSED	9
43	0	17.81	31.71	24.9	18.29	tr|J3F9Y8|J3F9Y8_9PSED	ATP synthase subunit alpha OS=Pseudomonas sp. GM25 GN=atpA PE=3 SV=1	9PSED	8
44	14.39	16.48	38.45	24.1	20.66	tr|S3MR04|S3MR04_9GAMM	Polyribonucleotide nucleotidyltransferase OS=Acinetobacter rudis CIP 110305 GN=pnp PE=3 SV=1	9GAMM	8
45	14.14	14.14	44.97	35.19	35.19	tr|B1J647|B1J647_PSEPW	Extracellular ligand-binding receptor OS=Pseudomonas putida (strain W619) GN=PputW619_4659 PE=4 SV=1	PSEPW	8
45	0	14.14	44.97	35.19	35.19	tr|B0KKX2|B0KKX2_PSEPG	Extracellular ligand-binding receptor OS=Pseudomonas putida (strain GB-1) GN=PputGB1_4923 PE=4 SV=1	PSEPG	8
45	0	14.14	44.18	35.19	35.19	tr|V4GJ66|V4GJ66_PSEPU	ABC transporter OS=Pseudomonas putida S12 GN=RPPX_07900 PE=4 SV=1	PSEPU	8
45	0	14.14	44.18	35.19	35.19	tr|Q88DF8|Q88DF8_PSEPK	Branched-chain amino acid ABC transporter, periplasmic amino acid-binding protein OS=Pseudomonas putida (strain KT2440) GN=PP_4867 PE=4 SV=1	PSEPK	8
45	0	14.14	44.18	35.19	35.19	tr|N9VUV3|N9VUV3_PSEPU	Extracellular ligand-binding receptor OS=Pseudomonas putida TRO1 GN=C206_23191 PE=4 SV=1	PSEPU	8
45	0	14.14	44.18	35.19	35.19	tr|M7RR61|M7RR61_PSEPU	Extracellular ligand-binding receptor OS=Pseudomonas putida LS46 GN=PPUTLS46_006296 PE=4 SV=1	PSEPU	8
45	0	14.14	44.18	35.19	35.19	tr|I3UTM9|I3UTM9_PSEPU	Extracellular ligand-binding receptor OS=Pseudomonas putida ND6 GN=YSA_03849 PE=4 SV=1	PSEPU	8
45	0	14.14	44.18	35.19	35.19	tr|E4R7L2|E4R7L2_PSEPB	Extracellular ligand-binding receptor OS=Pseudomonas putida (strain BIRD-1) GN=PPUBIRD1_4654 PE=4 SV=1	PSEPB	8
45	0	14.14	44.18	35.19	35.19	tr|A5W9Q5|A5W9Q5_PSEP1	Amino acid/amide ABC transporter substrate-binding protein, HAAT family OS=Pseudomonas putida (strain F1 / ATCC 700007) GN=Pput_4745 PE=4 SV=1	PSEP1	8
45	0	14.14	40.21	35.19	35.19	tr|V9X2K7|V9X2K7_9PSED	ABC transporter OS=Pseudomonas sp. FGI182 GN=C163_23740 PE=4 SV=1	9PSED	8
45	0	14.14	40.21	35.19	35.19	tr|L0FSC8|L0FSC8_PSEPU	Extracellular ligand-binding receptor OS=Pseudomonas putida HB3267 GN=B479_23785 PE=4 SV=1	PSEPU	8
45	0	13.93	40.21	35.19	35.19	tr|V9V3P6|V9V3P6_9PSED	ABC transporter OS=Pseudomonas monteilii SB3101 GN=X970_22880 PE=4 SV=1	9PSED	8
45	0	13.93	40.21	35.19	35.19	tr|V9URW9|V9URW9_9PSED	ABC transporter OS=Pseudomonas monteilii SB3078 GN=X969_23245 PE=4 SV=1	9PSED	8
45	0	13.93	40.21	35.19	35.19	tr|V7DIC3|V7DIC3_9PSED	ABC transporter OS=Pseudomonas taiwanensis SJ9 GN=O164_01110 PE=4 SV=1	9PSED	8
45	0	13.93	40.21	35.19	35.19	tr|F8FSW4|F8FSW4_PSEP6	Extracellular ligand-binding receptor OS=Pseudomonas putida (strain S16) GN=PPS_4711 PE=4 SV=1	PSEP6	8
45	0	13.93	40.21	35.19	35.19	tr|A0A099N755|A0A099N755_9PSED	Amino acid ABC transporter substrate-binding protein OS=Pseudomonas plecoglossicida GN=GT93_23690 PE=4 SV=1	9PSED	8
45	0	13.93	40.21	35.19	35.19	tr|A0A059V3B4|A0A059V3B4_PSEPU	Extracellular ligand-binding receptor OS=Pseudomonas putida GN=DW66_5103 PE=4 SV=1	PSEPU	8
45	0	12.08	47.35	29.63	29.63	tr|S2JTK2|S2JTK2_9PSED	Extracellular ligand-binding receptor OS=Pseudomonas plecoglossicida NB2011 GN=L321_22287 PE=4 SV=1	9PSED	7
45	0	12.08	34.39	24.6	24.6	tr|U2UA10|U2UA10_PSEPU	ABC transporter OS=Pseudomonas putida LF54 GN=O999_10315 PE=4 SV=1	PSEPU	7
45	0	12.08	38.36	30.69	30.69	tr|V6JBH9|V6JBH9_PSEPU	Receptor ligand binding region family protein OS=Pseudomonas putida S610 GN=EDP1_1109 PE=4 SV=1	PSEPU	7
45	0	12.08	33.6	24.6	24.6	tr|I7C5W1|I7C5W1_PSEPT	Extracellular ligand-binding receptor OS=Pseudomonas putida (strain DOT-T1E) GN=T1E_2625 PE=4 SV=1	PSEPT	7
46	14.05	14.05	48.91	43.12	43.12	tr|D7AE44|D7AE44_GEOSK	Flagellin OS=Geobacter sulfurreducens (strain DL-1 / KN400) GN=fliC PE=4 SV=1	GEOSK	7
46	0	14.05	43.12	43.12	43.12	tr|Q748G4|Q748G4_GEOSL	Flagellin OS=Geobacter sulfurreducens (strain ATCC 51573 / DSM 12127 / PCA) GN=fliC PE=4 SV=1	GEOSL	7
47	14.02	14.02	41.18	29.63	22.22	tr|S3NXM4|S3NXM4_9GAMM	Uncharacterized protein OS=Acinetobacter rudis CIP 110305 GN=F945_02445 PE=3 SV=1	9GAMM	6
47	0	11.9	37.47	25.93	18.52	tr|S3NWA4|S3NWA4_9GAMM	Uncharacterized protein OS=Acinetobacter rudis CIP 110305 GN=F945_02689 PE=3 SV=1	9GAMM	5
48	13.69	13.69	62.16	62.16	52.7	sp|Q9F646|AZUR5_PSEPU	Azurin OS=Pseudomonas putida PE=1 SV=1	PSEPU	8
49	13.6	13.6	35.68	29.27	29.27	tr|I4N5T2|I4N5T2_9PSED	Glutamine synthetase OS=Pseudomonas sp. M47T1 GN=PMM47T1_09191 PE=3 SV=1	9PSED	7
49	0	13.6	35.68	29.27	29.27	tr|A0A098SR13|A0A098SR13_9PSED	Glutamine synthetase OS=Pseudomonas lutea GN=glnA PE=4 SV=1	9PSED	7
50	13.39	13.39	37.93	12.7	10.5	tr|V8D8G5|V8D8G5_9PSED	Chaperone protein DnaK OS=Pseudomonas chlororaphis subsp. aurantiaca PB-St2 GN=dnaK PE=2 SV=1	9PSED	6
50	0	13.39	37.93	12.7	10.5	tr|I4XW74|I4XW74_9PSED	Chaperone protein DnaK OS=Pseudomonas chlororaphis O6 GN=dnaK PE=2 SV=1	9PSED	6
50	0	13.39	37.93	12.7	10.5	tr|A0A089YF81|A0A089YF81_9PSED	Chaperone protein DnaK OS=Pseudomonas chlororaphis subsp. aurantiaca GN=dnaK PE=2 SV=1	9PSED	6
50	0	13.39	37.93	12.7	10.5	tr|A0A068AEY6|A0A068AEY6_9PSED	Chaperone protein DnaK OS=Pseudomonas chlororaphis GN=dnaK PE=2 SV=1	9PSED	6
50	0	11.55	37.3	10.82	8.621	tr|J3EST1|J3EST1_9PSED	Chaperone protein DnaK OS=Pseudomonas sp. GM17 GN=dnaK PE=2 SV=1	9PSED	5
50	0	11.55	37.3	10.82	8.621	tr|J2YK88|J2YK88_9PSED	Chaperone protein DnaK OS=Pseudomonas chlororaphis subsp. aureofaciens 30-84 GN=dnaK PE=2 SV=1	9PSED	5
50	0	11.24	35.74	10.34	8.15	tr|X5IIQ8|X5IIQ8_9PSED	Chaperone protein DnaK OS=Pseudomonas protegens Cab57 GN=dnaK PE=2 SV=1	9PSED	5
50	0	11.24	35.74	10.34	8.15	tr|R4R0P0|R4R0P0_PSEPH	Chaperone protein DnaK OS=Pseudomonas protegens (strain DSM 19095 / CHA0) GN=dnaK PE=2 SV=1	PSEPH	5
50	0	11.24	35.74	10.34	8.15	sp|Q4KIH1|DNAK_PSEF5	Chaperone protein DnaK OS=Pseudomonas fluorescens (strain Pf-5 / ATCC BAA-477) GN=dnaK PE=3 SV=1	PSEF5	5
50	0	11.24	32.24	10.33	8.138	tr|I4MXQ8|I4MXQ8_9PSED	Chaperone protein DnaK OS=Pseudomonas sp. M47T1 GN=dnaK PE=2 SV=1	9PSED	5
50	0	11.24	30.52	12.36	10.17	tr|S6GUR1|S6GUR1_9PSED	Chaperone protein DnaK OS=Pseudomonas sp. CFII64 GN=dnaK PE=2 SV=1	9PSED	5
50	0	11.24	30.52	12.36	10.17	tr|A0A085VRL1|A0A085VRL1_PSESX	Chaperone protein DnaK OS=Pseudomonas syringae GN=dnaK PE=2 SV=1	PSESX	5
50	0	11.24	30.52	12.36	10.17	tr|A0A085UMR3|A0A085UMR3_PSESX	Chaperone protein DnaK OS=Pseudomonas syringae GN=dnaK PE=2 SV=1	PSESX	5
50	0	11.24	27.12	12.38	10.19	tr|K6CID9|K6CID9_PSEVI	Chaperone protein DnaK OS=Pseudomonas viridiflava UASWS0038 GN=dnaK PE=2 SV=1	PSEVI	5
51	13.36	15.16	27.31	16.28	14.76	tr|A0A067ACE4|A0A067ACE4_9PSED	Malate synthase G OS=Pseudomonas sp. P482 GN=glcB PE=3 SV=1	9PSED	8
51	0	13.13	27.31	14.21	12.69	tr|A0A077F2E6|A0A077F2E6_9PSED	Malate synthase G OS=Pseudomonas alkylphenolia GN=glcB PE=3 SV=1	9PSED	6
52	13.21	13.21	38.81	26.01	18.34	tr|A0A010RSX6|A0A010RSX6_PSEFL	Adenosylhomocysteinase OS=Pseudomonas fluorescens HK44 GN=HK44_014760 PE=3 SV=1	PSEFL	6
52	0	13.13	38.81	26.01	18.34	tr|J2UC45|J2UC45_9PSED	Adenosylhomocysteinase OS=Pseudomonas sp. GM74 GN=PMI34_02845 PE=3 SV=1	9PSED	6
52	0	13.13	34.33	26.01	18.34	tr|W6VKQ5|W6VKQ5_9PSED	Adenosylhomocysteinase OS=Pseudomonas sp. GM41(2012) GN=PMI27_003102 PE=3 SV=1	9PSED	6
52	0	13.13	34.33	26.01	18.34	tr|U7DSB8|U7DSB8_PSEFL	Adenosylhomocysteinase OS=Pseudomonas fluorescens NCIMB 11764 GN=ahcY PE=3 SV=1	PSEFL	6
52	0	13.13	34.33	26.01	18.34	tr|J3IE04|J3IE04_9PSED	Adenosylhomocysteinase OS=Pseudomonas sp. GM79 GN=ahcY PE=3 SV=1	9PSED	6
52	0	13.13	34.33	26.01	18.34	tr|J3GLH2|J3GLH2_9PSED	Adenosylhomocysteinase OS=Pseudomonas sp. GM50 GN=ahcY PE=3 SV=1	9PSED	6
52	0	13.13	34.33	26.01	18.34	tr|J3E2F7|J3E2F7_9PSED	Adenosylhomocysteinase OS=Pseudomonas sp. GM102 GN=ahcY PE=3 SV=1	9PSED	6
52	0	13.13	34.33	26.01	18.34	tr|A0A059KW67|A0A059KW67_9PSED	Adenosylhomocysteinase OS=Pseudomonas mandelii PD30 GN=V466_23760 PE=3 SV=1	9PSED	6
52	0	13.13	32.28	25.74	18.14	tr|S6I8P1|S6I8P1_9PSED	Adenosylhomocysteinase OS=Pseudomonas sp. CFII64 GN=CFII64_24814 PE=3 SV=1	9PSED	6
52	0	13.13	32.62	26.01	18.34	tr|J2WVB7|J2WVB7_9PSED	Adenosylhomocysteinase OS=Pseudomonas sp. GM21 GN=PMI22_02606 PE=3 SV=1	9PSED	6
52	0	13.13	32.28	25.74	18.14	tr|A0A085VBP9|A0A085VBP9_PSESX	Adenosylhomocysteinase OS=Pseudomonas syringae GN=IV02_06930 PE=3 SV=1	PSESX	6
52	0	13.13	32.62	26.01	18.34	tr|A0A024EED0|A0A024EED0_9PSED	Adenosylhomocysteinase OS=Pseudomonas mandelii JR-1 GN=sahA PE=3 SV=1	9PSED	6
52	0	12.93	35.39	26.01	18.34	tr|W2DLP9|W2DLP9_9PSED	Adenosylhomocysteinase OS=Pseudomonas sp. FH4 GN=ahcY PE=3 SV=1	9PSED	6
52	0	12.93	35.39	26.01	18.34	tr|A0A075PCL4|A0A075PCL4_PSEFL	Adenosylhomocysteinase OS=Pseudomonas fluorescens GN=ahcY PE=3 SV=1	PSEFL	6
52	0	12.93	33.69	26.01	18.34	tr|W2DYX8|W2DYX8_9PSED	Adenosylhomocysteinase OS=Pseudomonas sp. FH1 GN=H096_04982 PE=3 SV=1	9PSED	6
52	0	12.93	33.69	26.01	18.34	tr|A0A0A1Z4X1|A0A0A1Z4X1_PSEFL	Adenosylhomocysteinase OS=Pseudomonas fluorescens LMG 5329 GN=K814_0103920 PE=4 SV=1	PSEFL	6
52	0	12.93	33.69	26.01	18.34	tr|A0A031J8Y9|A0A031J8Y9_9PSED	Adenosylhomocysteinase OS=Pseudomonas sp. RIT357 GN=BW43_00199 PE=3 SV=1	9PSED	6
52	0	12.93	30.92	26.01	18.34	sp|C3K3G6|SAHH_PSEFS	Adenosylhomocysteinase OS=Pseudomonas fluorescens (strain SBW25) GN=ahcY PE=3 SV=1	PSEFS	6
52	0	12.45	33.9	21.11	18.34	tr|V8DA82|V8DA82_9PSED	Adenosylhomocysteinase OS=Pseudomonas chlororaphis subsp. aurantiaca PB-St2 GN=U724_21800 PE=3 SV=1	9PSED	6
52	0	12.45	33.9	21.11	18.34	tr|K9NSV8|K9NSV8_9PSED	Adenosylhomocysteinase OS=Pseudomonas sp. UW4 GN=ahcY PE=3 SV=1	9PSED	6
52	0	12.45	33.9	21.11	18.34	tr|J3AU72|J3AU72_9PSED	Adenosylhomocysteinase OS=Pseudomonas sp. GM55 GN=ahcY PE=3 SV=1	9PSED	6
52	0	12.45	33.9	21.11	18.34	tr|J2YL83|J2YL83_9PSED	Adenosylhomocysteinase OS=Pseudomonas sp. GM33 GN=ahcY PE=3 SV=1	9PSED	6
52	0	12.45	29.42	21.11	18.34	tr|W6W8K8|W6W8K8_9PSED	Adenosylhomocysteinase OS=Pseudomonas sp. GM30 GN=PMI25_004720 PE=3 SV=1	9PSED	6
52	0	12.45	29.42	21.11	18.34	tr|V8QYP7|V8QYP7_9PSED	Adenosylhomocysteinase OS=Pseudomonas moraviensis R28-S GN=ahcY PE=3 SV=1	9PSED	6
52	0	12.45	29.42	21.11	18.34	tr|S6KQX2|S6KQX2_9PSED	Adenosylhomocysteinase OS=Pseudomonas sp. CF161 GN=CF161_04063 PE=3 SV=1	9PSED	6
52	0	12.45	29.42	21.11	18.34	tr|S2EZF8|S2EZF8_9PSED	Adenosylhomocysteinase OS=Pseudomonas sp. G5(2012) GN=PG5_25070 PE=3 SV=1	9PSED	6
52	0	12.45	29.42	21.11	18.34	tr|K0WQT1|K0WQT1_PSEFL	Adenosylhomocysteinase OS=Pseudomonas fluorescens R124 GN=I1A_004876 PE=3 SV=1	PSEFL	6
52	0	12.45	29.42	21.11	18.34	tr|J3IK02|J3IK02_9PSED	Adenosylhomocysteinase OS=Pseudomonas sp. GM80 GN=ahcY PE=3 SV=1	9PSED	6
52	0	12.45	29.42	21.11	18.34	tr|J3GWZ7|J3GWZ7_9PSED	Adenosylhomocysteinase OS=Pseudomonas sp. GM60 GN=PMI32_04898 PE=3 SV=1	9PSED	6
52	0	12.45	29.42	21.11	18.34	tr|J3GWZ0|J3GWZ0_9PSED	Adenosylhomocysteinase OS=Pseudomonas sp. GM67 GN=PMI33_05906 PE=3 SV=1	9PSED	6
52	0	12.45	29.42	21.11	18.34	tr|J3GRZ3|J3GRZ3_9PSED	Adenosylhomocysteinase OS=Pseudomonas sp. GM49 GN=PMI29_00837 PE=3 SV=1	9PSED	6
52	0	12.45	29.42	21.11	18.34	tr|J3FP97|J3FP97_9PSED	Adenosylhomocysteinase OS=Pseudomonas sp. GM24 GN=ahcY PE=3 SV=1	9PSED	6
52	0	12.45	29.42	21.11	18.34	tr|J3ABQ1|J3ABQ1_9PSED	Adenosylhomocysteinase OS=Pseudomonas sp. GM48 GN=PMI28_00241 PE=3 SV=1	9PSED	6
52	0	12.45	29.42	21.11	18.34	tr|J2YQJ3|J2YQJ3_9PSED	Adenosylhomocysteinase OS=Pseudomonas chlororaphis subsp. aureofaciens 30-84 GN=ahcY PE=3 SV=1	9PSED	6
52	0	12.45	29.42	21.11	18.34	tr|J2Y0T6|J2Y0T6_9PSED	Adenosylhomocysteinase OS=Pseudomonas sp. GM78 GN=PMI35_01860 PE=3 SV=1	9PSED	6
52	0	12.45	29.42	21.11	18.34	tr|J2WMM6|J2WMM6_9PSED	Adenosylhomocysteinase OS=Pseudomonas sp. GM18 GN=PMI21_02582 PE=3 SV=1	9PSED	6
52	0	12.45	29.42	21.11	18.34	tr|J2PHX4|J2PHX4_9PSED	Adenosylhomocysteinase OS=Pseudomonas sp. GM25 GN=PMI24_05489 PE=3 SV=1	9PSED	6
52	0	12.45	29.42	21.11	18.34	tr|J2MD66|J2MD66_9PSED	Adenosylhomocysteinase OS=Pseudomonas sp. GM16 GN=ahcY PE=3 SV=1	9PSED	6
52	0	12.45	29.42	21.11	18.34	tr|J2LVC1|J2LVC1_9PSED	Adenosylhomocysteinase OS=Pseudomonas sp. GM17 GN=PMI20_06000 PE=3 SV=1	9PSED	6
52	0	12.45	29.42	21.11	18.34	tr|I4XY21|I4XY21_9PSED	Adenosylhomocysteinase OS=Pseudomonas chlororaphis O6 GN=ahcY PE=3 SV=1	9PSED	6
52	0	12.45	29.42	21.11	18.34	tr|A0A0A6FNJ9|A0A0A6FNJ9_9PSED	Adenosylhomocysteinase OS=Pseudomonas chlororaphis GN=NZ35_04025 PE=4 SV=1	9PSED	6
52	0	12.45	29.42	21.11	18.34	tr|A0A089Y4V9|A0A089Y4V9_9PSED	Adenosylhomocysteinase OS=Pseudomonas chlororaphis subsp. aurantiaca GN=JM49_02385 PE=4 SV=1	9PSED	6
52	0	12.45	29.42	21.11	18.34	tr|A0A083UMU3|A0A083UMU3_PSEPU	Adenosylhomocysteinase OS=Pseudomonas putida GN=HA62_15515 PE=3 SV=1	PSEPU	6
52	0	12.45	29.42	21.11	18.34	tr|A0A068AV19|A0A068AV19_9PSED	Adenosylhomocysteinase OS=Pseudomonas chlororaphis GN=EY04_31635 PE=3 SV=1	9PSED	6
52	0	12.45	29.42	21.11	18.34	tr|A0A031GDM7|A0A031GDM7_9PSED	Adenosylhomocysteinase OS=Pseudomonas sp. RIT288 GN=BW33_00178 PE=3 SV=1	9PSED	6
52	0	12.45	29.42	21.11	18.34	sp|Q3K5D7|SAHH_PSEPF	Adenosylhomocysteinase OS=Pseudomonas fluorescens (strain Pf0-1) GN=ahcY PE=3 SV=1	PSEPF	6
52	0	12.27	26.01	21.11	18.34	tr|W8PZ19|W8PZ19_9PSED	Adenosylhomocysteinase OS=Pseudomonas brassicacearum GN=ahcY PE=3 SV=1	9PSED	6
52	0	12.27	26.01	21.11	18.34	tr|V9R586|V9R586_9PSED	Adenosylhomocysteinase OS=Pseudomonas sp. TKP GN=ahcY PE=3 SV=1	9PSED	6
52	0	12.27	28.78	21.11	18.34	tr|V7E0W6|V7E0W6_PSEFL	Adenosylhomocysteinase OS=Pseudomonas fluorescens BBc6R8 GN=MHB_003867 PE=3 SV=1	PSEFL	6
52	0	12.27	28.78	21.11	18.34	tr|U1UJE5|U1UJE5_PSEFL	Adenosylhomocysteinase OS=Pseudomonas fluorescens EGD-AQ6 GN=O204_07695 PE=3 SV=1	PSEFL	6
52	0	12.27	26.01	21.11	18.34	tr|S6HNM3|S6HNM3_9PSED	Adenosylhomocysteinase OS=Pseudomonas sp. CFII68 GN=ahcY PE=3 SV=1	9PSED	6
52	0	12.27	28.78	21.11	18.34	tr|J0YBB8|J0YBB8_9PSED	Adenosylhomocysteinase OS=Pseudomonas sp. Ag1 GN=A462_12305 PE=3 SV=1	9PSED	6
52	0	12.27	26.01	21.11	18.34	tr|G8Q2K3|G8Q2K3_PSEFL	Adenosylhomocysteinase OS=Pseudomonas fluorescens F113 GN=sahA PE=3 SV=1	PSEFL	6
52	0	12.27	28.78	21.11	18.34	tr|A0A060FJX9|A0A060FJX9_9PSED	Adenosylhomocysteinase OS=Pseudomonas simiae GN=PS417_26505 PE=3 SV=1	9PSED	6
52	0	12.27	24.31	21.11	18.34	tr|J2E7U2|J2E7U2_PSEFL	Adenosylhomocysteinase OS=Pseudomonas fluorescens Q2-87 GN=ahcY PE=3 SV=1	PSEFL	6
53	13.19	13.19	32.62	20.25	14.52	tr|S3N3H2|S3N3H2_9GAMM	30S ribosomal protein S1 OS=Acinetobacter rudis CIP 110305 GN=F945_01679 PE=3 SV=1	9GAMM	7
53	0	12.81	27.96	18.46	14.52	tr|A0A031LXD2|A0A031LXD2_9GAMM	30S ribosomal protein S1 OS=Acinetobacter sp. Ver3 GN=rpsA PE=3 SV=1	9GAMM	7
53	0	12.81	26.2	18.36	14.44	tr|S4A4G3|S4A4G3_ACIGI	30S ribosomal protein S1 OS=Acinetobacter guillouiae MSP4-18 GN=L291_1554 PE=3 SV=1	ACIGI	7
53	0	12.81	26.34	18.46	14.52	tr|N9F869|N9F869_ACIBZ	30S ribosomal protein S1 OS=Acinetobacter bereziniae CIP 70.12 GN=F938_00567 PE=3 SV=1	ACIBZ	7
53	0	12.81	26.34	18.46	14.52	tr|N8YK02|N8YK02_ACIBZ	30S ribosomal protein S1 OS=Acinetobacter bereziniae NIPH 3 GN=F963_02455 PE=3 SV=1	ACIBZ	7
53	0	12.81	26.25	18.39	14.46	tr|N8Y9J4|N8Y9J4_ACIGI	30S ribosomal protein S1 OS=Acinetobacter guillouiae NIPH 991 GN=F964_02930 PE=3 SV=1	ACIGI	7
53	0	12.81	26.34	18.46	14.52	tr|L9LVM9|L9LVM9_9GAMM	30S ribosomal protein S1 OS=Acinetobacter sp. WC-743 GN=rpsA PE=3 SV=1	9GAMM	7
53	0	12.81	26.25	18.39	14.46	tr|A0A077KXN7|A0A077KXN7_ACIGI	30S ribosomal protein S1 OS=Acinetobacter guillouiae GN=rpsA PE=3 SV=1	ACIGI	7
53	0	12.81	26.25	18.39	14.46	tr|A0A072D151|A0A072D151_9GAMM	30S ribosomal protein S1 OS=Acinetobacter sp. ETR1 GN=rpsA PE=3 SV=1	9GAMM	7
53	0	12.81	30.84	23.36	18.37	tr|N8TGU5|N8TGU5_ACIGI	30S ribosomal protein S1 OS=Acinetobacter guillouiae CIP 63.46 GN=F981_02038 PE=4 SV=1	ACIGI	7
53	0	11.14	28.67	17.92	12.19	tr|S7WRJ5|S7WRJ5_9GAMM	30S ribosomal protein S1 OS=Acinetobacter gerneri MTCC 9824 GN=L289_1153 PE=3 SV=1	9GAMM	5
53	0	11.14	28.67	17.92	12.19	tr|N8ZK97|N8ZK97_9GAMM	30S ribosomal protein S1 OS=Acinetobacter gerneri DSM 14967 = CIP 107464 GN=F960_01487 PE=3 SV=1	9GAMM	5
54	13.15	13.15	34.39	26.09	24.11	tr|A0A066ZUQ4|A0A066ZUQ4_9PSED	Aldehyde dehydrogenase family protein OS=Pseudomonas sp. P482 GN=BV82_4952 PE=3 SV=1	9PSED	8
54	0	11.1	34.39	22.33	20.36	tr|A0A077F6E9|A0A077F6E9_9PSED	Aldehyde dehydrogenase OS=Pseudomonas alkylphenolia GN=PSAKL28_06260 PE=3 SV=1	9PSED	7
55	13.03	13.03	55.61	55.61	41.71	tr|S3MUV7|S3MUV7_9GAMM	Alkyl hydroperoxide reductase subunit C OS=Acinetobacter rudis CIP 110305 GN=F945_02567 PE=4 SV=1	9GAMM	6
56	13.01	13.01	48.95	43.84	35.14	tr|A0A067AEM1|A0A067AEM1_9PSED	Sulfate ABC transporter, sulfate-binding family protein OS=Pseudomonas sp. P482 GN=BV82_0944 PE=4 SV=1	9PSED	6
56	0	12.49	46.71	38.02	35.03	tr|W2DHZ6|W2DHZ6_9PSED	Sulfate ABC transporter substrate-binding protein OS=Pseudomonas sp. FH4 GN=H097_09052 PE=4 SV=1	9PSED	6
56	0	12.49	46.71	38.02	35.03	tr|M4K0L1|M4K0L1_9PSED	Sulfate ABC transporter substrate-binding protein OS=Pseudomonas poae RE*1-1-14 GN=H045_05215 PE=4 SV=1	9PSED	6
56	0	12.49	46.71	38.02	35.03	tr|L7HI97|L7HI97_PSEFL	Sulfate ABC transporter substrate-binding protein OS=Pseudomonas fluorescens BRIP34879 GN=A986_08557 PE=4 SV=1	PSEFL	6
56	0	12.49	46.85	38.14	35.14	tr|I4KXP2|I4KXP2_9PSED	Periplasmic sulfate-binding protein OS=Pseudomonas synxantha BG33R GN=sbp2 PE=4 SV=1	9PSED	6
56	0	12.49	46.71	38.02	35.03	tr|E2XP01|E2XP01_PSEFL	Sulfate ABC transporter, periplasmic sulfate-binding protein OS=Pseudomonas fluorescens WH6 GN=sbp PE=4 SV=1	PSEFL	6
56	0	12.49	46.85	38.14	35.14	tr|A0A086CLZ7|A0A086CLZ7_9PSED	Thiosulfate transporter subunit OS=Pseudomonas sp. BRG-100 GN=JH25_05345 PE=4 SV=1	9PSED	6
56	0	12.49	46.71	38.02	35.03	tr|A0A031IX94|A0A031IX94_9PSED	Sulfate ABC transporter substrate-binding protein OS=Pseudomonas sp. RIT357 GN=sbp PE=4 SV=1	9PSED	6
56	0	12.49	43.24	38.14	35.14	tr|X5IMX6|X5IMX6_9PSED	Sulfate ABC transporter periplasmic sulfate-binding protein OS=Pseudomonas protegens Cab57 GN=PPC_1748 PE=4 SV=1	9PSED	6
56	0	12.49	43.37	38.25	35.24	tr|W6UZ91|W6UZ91_9PSED	Sulfate ABC transporter, periplasmic sulfate-binding protein OS=Pseudomonas sp. GM41(2012) GN=PMI27_004300 PE=4 SV=1	9PSED	6
56	0	12.49	43.37	38.25	35.24	tr|V8DBR5|V8DBR5_9PSED	Sulfate ABC transporter substrate-binding protein OS=Pseudomonas chlororaphis subsp. aurantiaca PB-St2 GN=U724_16250 PE=4 SV=1	9PSED	6
56	0	12.49	43.24	38.14	35.14	tr|R4R325|R4R325_PSEPH	Sulfate-binding protein Sbp OS=Pseudomonas protegens (strain DSM 19095 / CHA0) GN=sbp2 PE=4 SV=1	PSEPH	6
56	0	12.49	43.24	38.14	35.14	tr|Q4KG13|Q4KG13_PSEF5	Periplasmic sulfate-binding protein OS=Pseudomonas fluorescens (strain Pf-5 / ATCC BAA-477) GN=sbp2 PE=4 SV=1	PSEF5	6
56	0	12.49	43.5	38.37	35.35	tr|K9NPB7|K9NPB7_9PSED	Sulfate ABC transporter periplasmic protein OS=Pseudomonas sp. UW4 GN=sbp PE=4 SV=1	9PSED	6
56	0	12.49	43.37	38.25	35.24	tr|J3H5L4|J3H5L4_9PSED	Sulfate/thiosulfate-binding protein OS=Pseudomonas sp. GM74 GN=PMI34_04344 PE=4 SV=1	9PSED	6
56	0	12.49	43.37	38.25	35.24	tr|J3GGX3|J3GGX3_9PSED	Sulfate/thiosulfate-binding protein OS=Pseudomonas sp. GM49 GN=PMI29_03090 PE=4 SV=1	9PSED	6
56	0	12.49	43.37	38.25	35.24	tr|J3GCU1|J3GCU1_9PSED	Sulfate/thiosulfate-binding protein OS=Pseudomonas sp. GM48 GN=PMI28_01002 PE=4 SV=1	9PSED	6
56	0	12.49	43.37	38.25	35.24	tr|J3EMS3|J3EMS3_9PSED	Sulfate/thiosulfate-binding protein OS=Pseudomonas sp. GM18 GN=PMI21_03269 PE=4 SV=1	9PSED	6
56	0	12.49	43.37	38.25	35.24	tr|J2YM45|J2YM45_9PSED	Periplasmic sulfate-binding protein OS=Pseudomonas chlororaphis subsp. aureofaciens 30-84 GN=sbp2 PE=4 SV=1	9PSED	6
56	0	12.49	43.5	38.37	35.35	tr|J2XL33|J2XL33_9PSED	Sulfate/thiosulfate-binding protein OS=Pseudomonas sp. GM78 GN=PMI35_04070 PE=4 SV=1	9PSED	6
56	0	12.49	43.37	38.25	35.24	tr|J2WQU0|J2WQU0_9PSED	Sulfate/thiosulfate-binding protein OS=Pseudomonas sp. GM79 GN=PMI36_03680 PE=4 SV=1	9PSED	6
56	0	12.49	43.37	38.25	35.24	tr|J2RE58|J2RE58_9PSED	Sulfate/thiosulfate-binding protein OS=Pseudomonas sp. GM33 GN=PMI26_01088 PE=4 SV=1	9PSED	6
56	0	12.49	43.37	38.25	35.24	tr|J2NYX0|J2NYX0_9PSED	Sulfate/thiosulfate-binding protein OS=Pseudomonas sp. GM17 GN=PMI20_00776 PE=4 SV=1	9PSED	6
56	0	12.49	43.37	38.25	35.24	tr|I4XPV0|I4XPV0_9PSED	Periplasmic sulfate-binding protein OS=Pseudomonas chlororaphis O6 GN=sbp2 PE=4 SV=1	9PSED	6
56	0	12.49	43.37	38.25	35.24	tr|A0A089ZNI8|A0A089ZNI8_9PSED	Thiosulfate transporter subunit OS=Pseudomonas chlororaphis subsp. aurantiaca GN=JM49_21895 PE=4 SV=1	9PSED	6
56	0	12.49	43.37	38.25	35.24	tr|A0A068AJN5|A0A068AJN5_9PSED	Thiosulfate transporter subunit OS=Pseudomonas chlororaphis GN=EY04_07975 PE=4 SV=1	9PSED	6
56	0	12.49	43.37	38.25	35.24	tr|A0A059L616|A0A059L616_9PSED	Sulfate ABC transporter substrate-binding protein OS=Pseudomonas mandelii PD30 GN=V466_08705 PE=4 SV=1	9PSED	6
56	0	12.49	40.79	38.37	35.35	tr|W6VNF3|W6VNF3_9PSED	Sulfate ABC transporter, periplasmic sulfate-binding protein OS=Pseudomonas sp. GM30 GN=PMI25_005127 PE=4 SV=1	9PSED	6
56	0	12.49	40.66	38.25	35.24	tr|S6HY04|S6HY04_9PSED	Thiosulfate-binding protein OS=Pseudomonas sp. CFII68 GN=CFII68_07963 PE=4 SV=1	9PSED	6
56	0	12.49	40.79	38.37	35.35	tr|S2F2E8|S2F2E8_9PSED	Sulfate/thiosulfate-binding protein OS=Pseudomonas sp. G5(2012) GN=PG5_20630 PE=4 SV=1	9PSED	6
56	0	12.49	40.66	38.25	35.24	tr|K0WQ33|K0WQ33_PSEFL	Sulfate/thiosulfate-binding protein OS=Pseudomonas fluorescens R124 GN=I1A_001559 PE=4 SV=1	PSEFL	6
56	0	12.49	40.66	38.25	35.24	tr|J3EQ53|J3EQ53_9PSED	Sulfate/thiosulfate-binding protein OS=Pseudomonas sp. GM21 GN=PMI22_03718 PE=4 SV=1	9PSED	6
56	0	12.49	40.66	38.25	35.24	tr|J2Y504|J2Y504_PSEFL	Periplasmic sulfate-binding protein OS=Pseudomonas fluorescens Q2-87 GN=sbp2 PE=4 SV=1	PSEFL	6
56	0	12.49	40.66	38.25	35.24	tr|J2XU20|J2XU20_9PSED	Sulfate/thiosulfate-binding protein OS=Pseudomonas sp. GM80 GN=PMI37_03717 PE=4 SV=1	9PSED	6
56	0	12.49	40.66	38.25	35.24	tr|I4KNS7|I4KNS7_PSEFL	Periplasmic sulfate-binding protein OS=Pseudomonas fluorescens Q8r1-96 GN=sbp2 PE=4 SV=1	PSEFL	6
56	0	12.49	40.66	38.25	35.24	tr|G8Q3D7|G8Q3D7_PSEFL	CysP OS=Pseudomonas fluorescens F113 GN=cysP2 PE=4 SV=1	PSEFL	6
56	0	12.49	40.66	38.25	35.24	tr|F2KBZ0|F2KBZ0_PSEBN	Sulfate ABC transporter, periplasmic component OS=Pseudomonas brassicacearum (strain NFM421) GN=PSEBR_a4163 PE=4 SV=1	PSEBN	6
56	0	12.49	40.66	38.25	35.24	tr|A0A0A6D9E1|A0A0A6D9E1_9PSED	Thiosulfate transporter subunit OS=Pseudomonas chlororaphis GN=NZ35_16030 PE=4 SV=1	9PSED	6
56	0	12.49	40.79	38.37	35.35	tr|A0A083UMG6|A0A083UMG6_PSEPU	Thiosulfate transporter subunit OS=Pseudomonas putida GN=HA62_16195 PE=4 SV=1	PSEPU	6
56	0	12.49	37.71	35.47	32.68	tr|A0A031G181|A0A031G181_9PSED	Sulfate ABC transporter substrate-binding protein OS=Pseudomonas sp. RIT288 GN=sbp PE=4 SV=1	9PSED	6
56	0	12.49	40.66	38.25	35.24	tr|A0A024EIY7|A0A024EIY7_9PSED	Thiosulfate-binding protein OS=Pseudomonas mandelii JR-1 GN=OU5_5204 PE=4 SV=1	9PSED	6
56	0	10.98	49.1	35.84	27.11	tr|Q1ICU7|Q1ICU7_PSEE4	Periplasmic thiosulfate-binding protein OS=Pseudomonas entomophila (strain L48) GN=sbp PE=4 SV=1	PSEE4	5
56	0	10.96	42.04	36.94	28.23	tr|A0A077FC34|A0A077FC34_9PSED	Sulfate ABC transporter substrate-binding protein OS=Pseudomonas alkylphenolia GN=PSAKL28_36960 PE=4 SV=1	9PSED	5
57	12.86	12.86	26.69	24.64	19.92	tr|A0A099E320|A0A099E320_9PSED	Glyceraldehyde-3-phosphate dehydrogenase OS=Pseudomonas sp. H2 GN=MD26_15810 PE=4 SV=1	9PSED	6
57	0	12.86	26.69	24.64	19.92	tr|A0A088NGY5|A0A088NGY5_9PSED	Glyceraldehyde-3-phosphate dehydrogenase OS=Pseudomonas mosselii SJ10 GN=O165_004620 PE=4 SV=1	9PSED	6
57	0	12.86	26.97	24.9	20.12	tr|A0A084C9Y2|A0A084C9Y2_9PSED	Glyceraldehyde-3-phosphate dehydrogenase OS=Pseudomonas sp. WCS358 GN=PC358_13140 PE=3 SV=1	9PSED	6
57	0	12.86	26.69	24.64	19.92	tr|A0A077F928|A0A077F928_9PSED	Glyceraldehyde-3-phosphate dehydrogenase OS=Pseudomonas alkylphenolia GN=PSAKL28_16500 PE=3 SV=1	9PSED	6
57	0	10.81	28.63	21.78	17.01	tr|V9WRF6|V9WRF6_9PSED	Glyceraldehyde-3-phosphate dehydrogenase OS=Pseudomonas sp. FGI182 GN=C163_08155 PE=3 SV=1	9PSED	5
57	0	10.81	28.63	21.78	17.01	tr|V9UWN1|V9UWN1_9PSED	Glyceraldehyde-3-phosphate dehydrogenase OS=Pseudomonas monteilii SB3101 GN=X970_06615 PE=3 SV=1	9PSED	5
57	0	10.81	28.63	21.78	17.01	tr|V9UGY1|V9UGY1_9PSED	Glyceraldehyde-3-phosphate dehydrogenase OS=Pseudomonas monteilii SB3078 GN=X969_06640 PE=3 SV=1	9PSED	5
57	0	10.81	28.63	21.78	17.01	tr|V7DEK9|V7DEK9_9PSED	Glyceraldehyde-3-phosphate dehydrogenase OS=Pseudomonas taiwanensis SJ9 GN=O164_10400 PE=3 SV=1	9PSED	5
57	0	10.81	28.63	21.78	17.01	tr|F8FUQ6|F8FUQ6_PSEP6	Glyceraldehyde-3-phosphate dehydrogenase OS=Pseudomonas putida (strain S16) GN=PPS_1716 PE=3 SV=1	PSEP6	5
57	0	10.81	28.34	21.56	16.84	tr|A0A099MY81|A0A099MY81_9PSED	Glyceraldehyde-3-phosphate dehydrogenase OS=Pseudomonas plecoglossicida GN=GT93_07795 PE=4 SV=1	9PSED	5
57	0	10.81	28.63	21.78	17.01	tr|A0A059UVC7|A0A059UVC7_PSEPU	Glyceraldehyde-3-phosphate dehydrogenase OS=Pseudomonas putida GN=DW66_2007 PE=3 SV=1	PSEPU	5
57	0	10.81	25.05	21.36	16.63	tr|U7RII0|U7RII0_PSEPU	Glyceraldehyde-3-phosphate dehydrogenase OS=Pseudomonas putida SJ3 GN=O162_10565 PE=3 SV=1	PSEPU	5
57	0	10.81	25.05	21.36	16.63	tr|U2U664|U2U664_PSEPU	Glyceraldehyde-3-phosphate dehydrogenase OS=Pseudomonas putida LF54 GN=O999_14780 PE=3 SV=1	PSEPU	5
57	0	10.81	25.05	21.36	16.63	tr|R9V4X9|R9V4X9_PSEPU	Glyceraldehyde-3-phosphate dehydrogenase OS=Pseudomonas putida H8234 GN=L483_07990 PE=3 SV=1	PSEPU	5
57	0	10.81	25.05	21.36	16.63	tr|Q88KZ0|Q88KZ0_PSEPK	Glyceraldehyde-3-phosphate dehydrogenase OS=Pseudomonas putida (strain KT2440) GN=gap-2 PE=3 SV=1	PSEPK	5
57	0	10.81	25.31	21.58	16.8	tr|N9U9Y0|N9U9Y0_PSEPU	Glyceraldehyde-3-phosphate dehydrogenase OS=Pseudomonas putida TRO1 GN=C206_23381 PE=3 SV=1	PSEPU	5
57	0	10.81	25.31	21.58	16.8	tr|M7RS50|M7RS50_PSEPU	Glyceraldehyde-3-phosphate dehydrogenase OS=Pseudomonas putida LS46 GN=PPUTLS46_004464 PE=3 SV=1	PSEPU	5
57	0	10.81	25.52	21.78	17.01	tr|L0FIP1|L0FIP1_PSEPU	Glyceraldehyde-3-phosphate dehydrogenase OS=Pseudomonas putida HB3267 GN=B479_08370 PE=3 SV=1	PSEPU	5
57	0	10.81	26.69	21.36	16.63	tr|K9NM76|K9NM76_9PSED	Glyceraldehyde-3-phosphate dehydrogenase OS=Pseudomonas sp. UW4 GN=gap1 PE=3 SV=1	9PSED	5
57	0	10.81	26.49	21.36	16.63	tr|J3GPG3|J3GPG3_9PSED	Glyceraldehyde-3-phosphate dehydrogenase OS=Pseudomonas sp. GM49 GN=PMI29_01406 PE=3 SV=1	9PSED	5
57	0	10.81	26.69	21.36	16.63	tr|J3FSR3|J3FSR3_9PSED	Glyceraldehyde-3-phosphate dehydrogenase OS=Pseudomonas sp. GM33 GN=PMI26_02555 PE=3 SV=1	9PSED	5
57	0	10.81	26.69	21.36	16.63	tr|J2U9P9|J2U9P9_9PSED	Glyceraldehyde-3-phosphate dehydrogenase OS=Pseudomonas sp. GM74 GN=PMI34_04633 PE=3 SV=1	9PSED	5
57	0	10.81	25.31	21.58	16.8	tr|I7C201|I7C201_PSEPT	Glyceraldehyde-3-phosphate dehydrogenase OS=Pseudomonas putida (strain DOT-T1E) GN=gap-2 PE=3 SV=1	PSEPT	5
57	0	10.81	25.05	21.36	16.63	tr|I3UQ08|I3UQ08_PSEPU	Glyceraldehyde-3-phosphate dehydrogenase OS=Pseudomonas putida ND6 GN=YSA_01477 PE=3 SV=1	PSEPU	5
57	0	10.81	25.05	21.36	16.63	tr|F0ECT9|F0ECT9_PSEDT	Glyceraldehyde-3-phosphate dehydrogenase OS=Pseudomonas sp. (strain TJI-51) GN=G1E_27070 PE=3 SV=1	PSEDT	5
57	0	10.81	25.31	21.58	16.8	tr|E4R986|E4R986_PSEPB	Glyceraldehyde-3-phosphate dehydrogenase OS=Pseudomonas putida (strain BIRD-1) GN=gap_2 PE=3 SV=1	PSEPB	5
57	0	10.81	25.05	21.36	16.63	tr|B0KH88|B0KH88_PSEPG	Glyceraldehyde-3-phosphate dehydrogenase OS=Pseudomonas putida (strain GB-1) GN=PputGB1_1690 PE=3 SV=1	PSEPG	5
57	0	10.81	25.05	21.36	16.63	tr|A5W6F7|A5W6F7_PSEP1	Glyceraldehyde-3-phosphate dehydrogenase OS=Pseudomonas putida (strain F1 / ATCC 700007) GN=Pput_3593 PE=3 SV=1	PSEP1	5
57	0	10.81	23.65	21.58	16.8	tr|V6J7K0|V6J7K0_PSEPU	Glyceraldehyde-3-phosphate dehydrogenase OS=Pseudomonas putida S610 GN=gap PE=3 SV=1	PSEPU	5
57	0	10.81	23.65	21.58	16.8	tr|S2F1L8|S2F1L8_9PSED	Glyceraldehyde-3-phosphate dehydrogenase OS=Pseudomonas sp. G5(2012) GN=PG5_36690 PE=3 SV=1	9PSED	5
57	0	10.81	23.41	21.36	16.63	tr|J3A410|J3A410_9PSED	Glyceraldehyde-3-phosphate dehydrogenase OS=Pseudomonas sp. GM48 GN=PMI28_01460 PE=3 SV=1	9PSED	5
57	0	10.81	23.61	21.56	16.84	tr|J2YBP3|J2YBP3_9PSED	Glyceraldehyde-3-phosphate dehydrogenase OS=Pseudomonas sp. GM84 GN=PMI38_04627 PE=3 SV=1	9PSED	5
57	0	10.81	23.41	21.36	16.63	tr|J2X3V6|J2X3V6_9PSED	Glyceraldehyde-3-phosphate dehydrogenase OS=Pseudomonas sp. GM78 GN=PMI35_05607 PE=3 SV=1	9PSED	5
57	0	10.81	23.41	21.36	16.63	tr|J2SUR6|J2SUR6_9PSED	Glyceraldehyde-3-phosphate dehydrogenase OS=Pseudomonas sp. GM55 GN=PMI31_05671 PE=3 SV=1	9PSED	5
57	0	10.81	23.41	21.36	16.63	tr|B1J604|B1J604_PSEPW	Glyceraldehyde-3-phosphate dehydrogenase OS=Pseudomonas putida (strain W619) GN=PputW619_1666 PE=3 SV=1	PSEPW	5
57	0	10.81	23.41	21.36	16.63	tr|A0A083UK68|A0A083UK68_PSEPU	Glyceraldehyde-3-phosphate dehydrogenase OS=Pseudomonas putida GN=HA62_20360 PE=3 SV=1	PSEPU	5
57	0	10.81	23.65	21.58	16.8	tr|A0A067A6M7|A0A067A6M7_9PSED	Glyceraldehyde-3-phosphate dehydrogenase OS=Pseudomonas sp. P482 GN=BV82_3896 PE=3 SV=1	9PSED	5
58	12.79	12.79	50	37.79	31.98	tr|L1LS78|L1LS78_PSEPU	N-acetyl-gamma-glutamyl-phosphate reductase OS=Pseudomonas putida CSV86 GN=argC PE=3 SV=1	PSEPU	6
59	12.56	12.56	19.26	14.27	11.3	tr|S3MWR1|S3MWR1_9GAMM	Outer membrane protein assembly factor BamA OS=Acinetobacter rudis CIP 110305 GN=bamA PE=3 SV=1	9GAMM	6
60	12.55	12.55	50.24	27.25	25.12	tr|A0A077FF70|A0A077FF70_9PSED	NADP-dependent malic enzyme OS=Pseudomonas alkylphenolia GN=PSAKL28_49770 PE=3 SV=1	9PSED	6
61	12.32	12.32	9.025	8.3	5.963	tr|S3NMN9|S3NMN9_9GAMM	Uncharacterized protein (Fragment) OS=Acinetobacter rudis CIP 110305 GN=F945_01224 PE=4 SV=1	9GAMM	5
61	0	12.32	9.333	8.583	6.167	tr|A0A009GBM5|A0A009GBM5_ACIBA	Type I secretion C-terminal target domain protein OS=Acinetobacter baumannii 118362 GN=J517_3834 PE=4 SV=1	ACIBA	5
62	12.22	12.22	50.47	31.86	31.86	tr|D7AIQ1|D7AIQ1_GEOSK	Malate dehydrogenase OS=Geobacter sulfurreducens (strain DL-1 / KN400) GN=mdh PE=3 SV=1	GEOSK	6
62	0	12.22	50.47	31.86	31.86	sp|Q74D53|MDH_GEOSL	Malate dehydrogenase OS=Geobacter sulfurreducens (strain ATCC 51573 / DSM 12127 / PCA) GN=mdh PE=3 SV=1	GEOSL	6
63	12.14	12.14	49.52	32.78	24.16	tr|S2FJG9|S2FJG9_9PSED	Isocitrate dehydrogenase [NADP] OS=Pseudomonas sp. G5(2012) GN=PG5_47570 PE=3 SV=1	NADP	5
63	0.03	11.13	44.98	29.19	24.16	tr|A0A077FH74|A0A077FH74_9PSED	Isocitrate dehydrogenase [NADP] OS=Pseudomonas alkylphenolia GN=PSAKL28_34340 PE=3 SV=1	NADP	5
63	0.03	10.77	50.27	27.42	17.74	tr|A0A067A8D7|A0A067A8D7_9PSED	Isocitrate dehydrogenase [NADP] OS=Pseudomonas sp. P482 GN=icd PE=3 SV=1	NADP	4
63	0	12.14	49.52	32.78	24.16	tr|Q3KA73|Q3KA73_PSEPF	Isocitrate dehydrogenase [NADP] OS=Pseudomonas fluorescens (strain Pf0-1) GN=icd PE=3 SV=1	NADP	5
63	0	12.14	49.52	32.78	24.16	tr|K0WE79|K0WE79_PSEFL	Isocitrate dehydrogenase [NADP] OS=Pseudomonas fluorescens R124 GN=I1A_002027 PE=3 SV=1	NADP	5
63	0	12.14	49.52	32.78	24.16	tr|J3FDB1|J3FDB1_9PSED	Isocitrate dehydrogenase [NADP] OS=Pseudomonas sp. GM25 GN=PMI24_00874 PE=3 SV=1	NADP	5
63	0	12.14	49.52	32.78	24.16	tr|J2WYS9|J2WYS9_9PSED	Isocitrate dehydrogenase [NADP] OS=Pseudomonas sp. GM78 GN=PMI35_04473 PE=3 SV=1	NADP	5
63	0	12.14	49.52	32.78	24.16	tr|A0A083UEX1|A0A083UEX1_PSEPU	Isocitrate dehydrogenase [NADP] OS=Pseudomonas putida GN=HA62_32375 PE=3 SV=1	NADP	5
63	0	12.14	44.98	32.78	24.16	tr|A0A031FQC1|A0A031FQC1_9PSED	Isocitrate dehydrogenase [NADP] OS=Pseudomonas sp. RIT288 GN=BW33_04804 PE=3 SV=1	NADP	5
64	12.03	12.03	37.99	20.25	17.74	tr|A0A077F563|A0A077F563_9PSED	30S ribosomal protein S1 OS=Pseudomonas alkylphenolia GN=PSAKL28_13820 PE=3 SV=1	9PSED	6
64	0	11.88	35.06	20.21	17.71	tr|A0A067A677|A0A067A677_9PSED	30S ribosomal protein S1 OS=Pseudomonas sp. P482 GN=rpsA PE=3 SV=1	9PSED	6
64	0	9.85	31.85	17.08	14.59	tr|I4N2F4|I4N2F4_9PSED	30S ribosomal protein S1 OS=Pseudomonas sp. M47T1 GN=rpsA PE=3 SV=1	9PSED	5
65	11.94	11.94	50.3	40.18	28.57	tr|A0A067AGD7|A0A067AGD7_9PSED	Ornithine carbamoyltransferase OS=Pseudomonas sp. P482 GN=BV82_0371 PE=3 SV=1	9PSED	6
66	11.91	11.91	23.67	13.33	9.133	tr|L1LVM6|L1LVM6_PSEPU	Carbamoyl-phosphate synthase (glutamine-hydrolyzing) OS=Pseudomonas putida CSV86 GN=carB PE=3 SV=1	PSEPU	5
66	0	11.84	23.67	13.33	9.133	tr|A0A077F6P0|A0A077F6P0_9PSED	Carbamoyl-phosphate synthase (glutamine-hydrolyzing) OS=Pseudomonas alkylphenolia GN=PSAKL28_07210 PE=3 SV=1	9PSED	5
66	0	11.76	22.55	13.33	9.133	tr|A0A067A3V3|A0A067A3V3_9PSED	Carbamoyl-phosphate synthase (glutamine-hydrolyzing) OS=Pseudomonas sp. P482 GN=carB PE=3 SV=1	9PSED	5
67	11.83	11.83	27.87	26.46	11.64	tr|Q0HUR1|Q0HUR1_SHESR	Nickel-dependent hydrogenase, large subunit OS=Shewanella sp. (strain MR-7) GN=Shewmr7_2156 PE=3 SV=1	SHESR	5
67	0	11.83	27.87	26.46	11.64	tr|Q0HJ72|Q0HJ72_SHESM	Nickel-dependent hydrogenase, large subunit OS=Shewanella sp. (strain MR-4) GN=Shewmr4_1821 PE=3 SV=1	SHESM	5
67	0	11.83	27.87	26.46	11.64	tr|A0KWE1|A0KWE1_SHESA	Nickel-dependent hydrogenase, large subunit OS=Shewanella sp. (strain ANA-3) GN=Shewana3_1879 PE=3 SV=1	SHESA	5
67	0	11.83	27.87	26.46	11.64	tr|A0A073KMI9|A0A073KMI9_9GAMM	Quinone-reactive Ni/Fe hydrogenase, large subunit OS=Shewanella xiamenensis GN=SXM_1830 PE=3 SV=1	9GAMM	5
67	0	10.64	22.93	21.52	11.64	tr|Q8EF87|Q8EF87_SHEON	Periplasmic [Ni-Fe] hydrogenase large subunit HyaB OS=Shewanella oneidensis (strain MR-1) GN=hyaB PE=3 SV=1	Ni-Fe	5
67	0	9.88	21.69	20.28	8.995	tr|V1DFC8|V1DFC8_9GAMM	Quinone-reactive Ni/Fe-hydrogenase large subunit OS=Shewanella decolorationis S12 GN=hydB-1 PE=3 SV=1	9GAMM	4
67	0	9.88	21.69	20.28	8.995	tr|A1E3C2|A1E3C2_9GAMM	Quinone-reactive Ni/Fe-hydrogenase large subunit OS=Shewanella decolorationis GN=hydB PE=3 SV=1	9GAMM	4
68	11.7	11.7	54.7	44.44	28.63	tr|A0A089WT20|A0A089WT20_9PSED	Succinate dehydrogenase OS=Pseudomonas cremoricolorata GN=sdhB PE=4 SV=1	9PSED	6
68	0	10.66	54.7	39.74	28.63	tr|X5I6V7|X5I6V7_9PSED	Succinate dehydrogenase iron-sulfur subunit OS=Pseudomonas protegens Cab57 GN=sdhB PE=4 SV=1	9PSED	6
68	0	10.66	54.7	39.74	28.63	tr|V8DCJ3|V8DCJ3_9PSED	Succinate dehydrogenase iron-sulfur subunit OS=Pseudomonas chlororaphis subsp. aurantiaca PB-St2 GN=sdhB PE=4 SV=1	9PSED	6
68	0	10.66	54.7	39.74	28.63	tr|R4RGU2|R4RGU2_PSEPH	Succinate dehydrogenase iron-sulfur subunit SdhB OS=Pseudomonas protegens (strain DSM 19095 / CHA0) GN=sdhB PE=4 SV=1	PSEPH	6
68	0	10.66	54.7	39.74	28.63	tr|Q4KFZ0|Q4KFZ0_PSEF5	Succinate dehydrogenase, iron-sulfur protein OS=Pseudomonas fluorescens (strain Pf-5 / ATCC BAA-477) GN=sdhB PE=4 SV=1	PSEF5	6
68	0	10.66	54.7	39.74	28.63	tr|J3DRI3|J3DRI3_9PSED	Succinate dehydrogenase and fumarate reductase iron-sulfur protein OS=Pseudomonas sp. GM17 GN=PMI20_05551 PE=4 SV=1	9PSED	6
68	0	10.66	54.7	39.74	28.63	tr|J2FH23|J2FH23_9PSED	Succinate dehydrogenase, iron-sulfur protein OS=Pseudomonas chlororaphis subsp. aureofaciens 30-84 GN=sdhB PE=4 SV=1	9PSED	6
68	0	10.66	54.7	39.74	28.63	tr|I4XS90|I4XS90_9PSED	Succinate dehydrogenase, iron-sulfur protein OS=Pseudomonas chlororaphis O6 GN=sdhB PE=4 SV=1	9PSED	6
68	0	10.66	54.7	39.74	28.63	tr|A0A089YCQ9|A0A089YCQ9_9PSED	Succinate dehydrogenase OS=Pseudomonas chlororaphis subsp. aurantiaca GN=sdhB PE=4 SV=1	9PSED	6
68	0	10.66	54.7	39.74	28.63	tr|A0A068AH32|A0A068AH32_9PSED	Succinate dehydrogenase OS=Pseudomonas chlororaphis GN=sdhB PE=4 SV=1	9PSED	6
69	11.48	11.48	26.3	26.3	26.3	tr|A0A067A7P9|A0A067A7P9_9PSED	Bacterial extracellular solute-binding family protein OS=Pseudomonas sp. P482 GN=BV82_1644 PE=4 SV=1	9PSED	6
70	11.45	11.45	31.06	20.29	12.57	tr|A0A067AFN2|A0A067AFN2_9PSED	2-isopropylmalate synthase OS=Pseudomonas sp. P482 GN=leuA PE=3 SV=1	9PSED	5
70	0	11.23	25.49	20.29	12.57	tr|A0A077FJ97|A0A077FJ97_9PSED	2-isopropylmalate synthase OS=Pseudomonas alkylphenolia GN=leuA PE=3 SV=1	9PSED	5
70	0	10.72	23.93	16.25	12.5	tr|A0A098T693|A0A098T693_9PSED	2-isopropylmalate synthase OS=Pseudomonas lutea GN=leuA PE=3 SV=1	9PSED	5
70	0	10.5	21.58	16.37	12.59	tr|S3MFW1|S3MFW1_PSESY	2-isopropylmalate synthase OS=Pseudomonas syringae pv. syringae SM GN=leuA PE=3 SV=1	PSESY	5
70	0	10.5	21.58	16.37	12.59	tr|L8NI54|L8NI54_PSESY	2-isopropylmalate synthase OS=Pseudomonas syringae pv. syringae B64 GN=leuA PE=3 SV=1	PSESY	5
70	0	10.5	21.58	16.37	12.59	tr|L7GYU5|L7GYU5_PSESX	2-isopropylmalate synthase OS=Pseudomonas syringae BRIP39023 GN=leuA PE=3 SV=1	PSESX	5
70	0	10.5	21.58	16.37	12.59	tr|L7GD75|L7GD75_PSESX	2-isopropylmalate synthase OS=Pseudomonas syringae BRIP34881 GN=leuA PE=3 SV=1	PSESX	5
70	0	10.5	21.58	16.37	12.59	tr|L7GCW8|L7GCW8_PSESX	2-isopropylmalate synthase OS=Pseudomonas syringae BRIP34876 GN=leuA PE=3 SV=1	PSESX	5
70	0	10.5	21.58	16.37	12.59	tr|K2SS77|K2SS77_PSESY	2-isopropylmalate synthase OS=Pseudomonas syringae pv. avellanae str. ISPaVe013 GN=leuA PE=3 SV=1	PSESY	5
70	0	10.5	21.58	16.37	12.59	tr|K2SK03|K2SK03_PSESY	2-isopropylmalate synthase OS=Pseudomonas syringae pv. avellanae str. ISPaVe037 GN=leuA PE=3 SV=1	PSESY	5
70	0	10.5	21.58	16.37	12.59	tr|F3JWF9|F3JWF9_PSESZ	2-isopropylmalate synthase OS=Pseudomonas syringae pv. tabaci str. ATCC 11528 GN=leuA PE=3 SV=1	PSESZ	5
70	0	10.5	21.58	16.37	12.59	tr|F3JBA4|F3JBA4_PSESX	2-isopropylmalate synthase OS=Pseudomonas syringae pv. aceris str. M302273 GN=leuA PE=3 SV=1	PSESX	5
70	0	10.5	21.58	16.37	12.59	tr|F3IV08|F3IV08_PSEAP	2-isopropylmalate synthase OS=Pseudomonas syringae pv. aptata str. DSM 50252 GN=leuA PE=3 SV=1	PSEAP	5
70	0	10.5	21.58	16.37	12.59	tr|F3G1X2|F3G1X2_PSESJ	2-isopropylmalate synthase OS=Pseudomonas syringae pv. pisi str. 1704B GN=leuA PE=3 SV=1	PSESJ	5
70	0	10.5	21.58	16.37	12.59	tr|F3FD96|F3FD96_PSESX	2-isopropylmalate synthase OS=Pseudomonas syringae pv. japonica str. M301072 GN=leuA PE=3 SV=1	PSESX	5
70	0	10.5	21.58	16.37	12.59	tr|F3EAE3|F3EAE3_PSESL	2-isopropylmalate synthase OS=Pseudomonas syringae pv. lachrymans str. M301315 GN=leuA PE=3 SV=1	PSESL	5
70	0	10.5	21.58	16.37	12.59	tr|F3DIW6|F3DIW6_9PSED	2-isopropylmalate synthase OS=Pseudomonas syringae pv. aesculi str. 0893_23 GN=leuA PE=3 SV=1	9PSED	5
70	0	10.5	21.58	16.37	12.59	tr|F3C1J6|F3C1J6_PSESG	2-isopropylmalate synthase OS=Pseudomonas syringae pv. glycinea str. race 4 GN=leuA PE=3 SV=1	PSESG	5
70	0	10.5	21.58	16.37	12.59	tr|E7PKZ4|E7PKZ4_PSESG	2-isopropylmalate synthase OS=Pseudomonas syringae pv. glycinea str. race 4 GN=leuA PE=3 SV=1	PSESG	5
70	0	10.5	21.58	16.37	12.59	tr|E7P976|E7P976_PSESG	2-isopropylmalate synthase OS=Pseudomonas syringae pv. glycinea str. B076 GN=leuA PE=3 SV=1	PSESG	5
[truncated: 213,230+ more rows]

## Sheet: E3
N	Unused	Total	%Cov	%Cov(50)	%Cov(95)	Accession	Name	Species	Peptide sequences (conf>95%)
[truncated: 192,962 more rows]

## Sheet: I1
N	Unused	Total	%Cov	%Cov(50)	%Cov(95)	Accession	Name	Species	Peptide sequences (conf>95%)
[truncated: 215,144+ more rows]

[truncated: 2 more sheets: I2, I3]
